# Supplementary material for: Transcriptome profiling in fast versus slow-growing rainbow trout across seasonal gradients
Source: BMC Genomics. 2016 Jan 15;17:60. doi: 10.1186/s12864-016-2363-5 (PMC4714434; doi:10.1186/s12864-016-2363-5)
Supplement: Additional file 2: — Contigs with higher expression in large fish. FDR significant genes used for the GSEA are highlighted in column E and their associated HGNC symbol is given in column I. (XLSX 197 kb) [file 12864_2016_2363_MOESM2_ESM.xlsx]

## Sheet: Large-Sigs-add
	negative logFC values = higher up-regulation in Large fish
Reference_ID	FC	logCPM	P-value	BH-FDR	Gene_ID	bp-length	Rank	HGNC	Description
49863	-1.91008	2.83111	3.14e-11	1.1e-07	TC177500	1313	1	G0S2	***lymphocyte g0 g1 switch protein 2
85224	-1.82561	2.75432	5.65e-11	1.72e-07	BX310287	896	2	G0S2	similar_to_UniRef100_Q5M840G0/G1_switch_gene_2_Rattus_norvegicus|Rep_G0/G1_switch_gene_2_Rattus_norvegicus_(Rat)_partial_(25%)
120509	-1.78167	2.59007	6.54e-11	1.72e-07	FP324893	1194	3	G0S2	similar_to_UniRef100_Q5M840G0/G1_switch_gene_2_Rattus_norvegicus|Rep_G0/G1_switch_gene_2_Rattus_norvegicus_(Rat)_partial_(25%)
126311	-1.63937	2.28546	8.41e-10	1.9e-06	SRR020739-7517	642	4	G0S2	lymphocyte_g0_g1_switch_protein_2
69990	-1.71027	2.73813	2.4e-09	4.74e-06	TC205572	878	5	G0S2	similar_to_UniRef100_Q5M840G0/G1_switch_gene_2_Rattus_norvegicus|Rep_G0/G1_switch_gene_2_Rattus_norvegicus_(Rat)_partial_(25%)
5015	-2.14568	0.561543	3.8e-09	6.33e-06	GSONMT00017014001	351	6	G0S2	_lymphocyte_G0/G1_switch_protein_2_[Salmo_salar]
107690	-1.92391	2.26601	3.41e-09	6.33e-06	CX036188	650	7	G0S2	***lymphocyte g0 g1 switch protein 2
60798	-1.77277	2.52981	4.97e-09	7.85e-06	TC193176	854	8	G0S2	lymphocyte g0 g1 switch protein 2
126317	-1.93463	0.78236	5.22e-09	7.85e-06	SRR020739-7524	608	9	?	unknown
36012	-1.70501	4.684	6.1e-09	8.76e-06	GSONMT00075410001	1206	10	KRT8	_type_I_keratin_S8_[Oncorhynchus_mykiss]
76353	-1.87946	0.968277	7.05e-09	9.28e-06	TC214762	715	11	TMEM53	transmembrane protein 53-like
155958	-2.5112	-0.23204	7.85e-09	9.53e-06	SRR020740-17108	444	12	LPL	lipoprotein_lipase
60288	-1.53213	1.77511	8.14e-09	9.53e-06	TC192457	650	13	TXN	thioredoxin
44365	-1.48967	2.89997	7.57e-09	9.53e-06	GSONMT00076212001	1104	14	PLIN1	_PREDICTED:_perilipin-1-like_[Lepisosteus_oculatus]
128720	-1.61841	2.19254	1.02e-08	1.15e-05	SRR020739-11733	574	15	KRT8	type_I_keratin_S8
42912	-1.56554	2.21774	1.47e-08	1.6e-05	GSONMT00079925001	339	16	G0S2	_lymphocyte_G0/G1_switch_protein_2_[Salmo_salar]
82925	-1.94178	1.14175	2.89e-08	3.04e-05	BX302478	824	17	ETNK2	similar_to_UniRef100_Q5SXX5Ethanolamine_kinase_2_Homo_sapiens|Rep_Ethanolamine_kinase_2_Homo_sapiens_(Human)_partial_(3%)
46749	-1.65734	3.47428	3.64e-08	3.62e-05	TC172858	2632	18	LPL	UniRef100_Q9W6Y2Lipoprotein_lipase|Rep_Lipoprotein_lipase
86919	-1.5759	1.81366	3.67e-08	3.62e-05	BX318230	1180	19	?	Salmo salar physical map contig 483, genomic sequence	EU481821
46627	-1.49871	4.12004	4.28e-08	4.09e-05	TC172690	3198	20	C6	UniRef100_Q6H964Complement_component_C6|Rep_Complement_component_C6
29854	-1.42786	2.77757	4.41e-08	4.1e-05	GSONMT00045295001	1239	21	SHBG	_sex_hormone-binding_globulin_beta_form_precursor_[Oncorhynchus_mykiss]
10042	-1.5158	1.04865	5.5e-08	4.83e-05	GSONMT00009585001	1047	22	?	_PREDICTED:_uncharacterized_protein_LOC100704070_[Oreochromis_niloticus]
46788	-1.51596	3.13216	6.11e-08	5.18e-05	TC172912	1782	23	SHBG	UniRef100_A5JUT5Sex_hormone-binding_globulin_beta_form|Rep_Sex_hormone-binding_globulin_beta_form
30533	-1.45979	1.50581	6.23e-08	5.18e-05	GSONMT00029700001	339	24	G0S2	_lymphocyte_G0/G1_switch_protein_2_[Salmo_salar]
81018	-1.7829	1.13234	7.55e-08	5.96e-05	BX085384	805	25	SIX3	similar_to_UniRef100_Q62233-2Isoform_SIX3A_of_Q62233__Mus_musculus|Rep_Isoform_SIX3A_of_Q62233__Mus_musculus_(Mouse)_partial_(5%)
113169	-1.48663	2.0008	7.96e-08	6.13e-05	BX319365	995	26	C6	UniRef100_Q6H964Complement_component_C6|Rep_Complement_component_C6___partial_(22%)
39934	-1.44161	3.89677	8.14e-08	6.13e-05	GSONMT00067246001	2532	27	C6	_complement_component_C6_precursor_[Oncorhynchus_mykiss]
15159	-1.55306	2.5066	8.88e-08	6.52e-05	GSONMT00054194001	1512	28	LPL	_lipoprotein_lipase_precursor_[Oncorhynchus_mykiss]
57726	-1.74498	2.1197	1.41e-07	9.49e-05	TC188826	839	29	LPL	lipoprotein_lipase
58119	-1.6393	1.3036	1.68e-07	0.000109	TC189380	876	30	?	unknown
83644	-2.11687	0.931126	1.79e-07	0.000113	BX305171	842	31	G0S2	weakly_similar_to_UniRef100_Q5M840G0/G1_switch_gene_2_Rattus_norvegicus|Rep_G0/G1_switch_gene_2_Rattus_norvegicus_(Rat)_partial_(22%)
50458	-1.72299	0.52896	1.94e-07	0.000118	TC178350	1153	32	PLIN1	***PREDICTED: perilipin-1
63383	-1.4766	3.08274	1.92e-07	0.000118	TC196765	1138	33	KRT13	homologue_to_UniRef100_Q90W73Type_I_keratin_S8|Rep_Type_I_keratin_S8___partial_(30%)
111632	-2.10296	0.938798	2.13e-07	0.000127	BX309673	819	34	G0S2	weakly_similar_to_UniRef100_Q5M840G0/G1_switch_gene_2_Rattus_norvegicus|Rep_G0/G1_switch_gene_2_Rattus_norvegicus_(Rat)_partial_(22%)
42304	-2.3074	-0.247524	2.57e-07	0.000146	GSONMT00081035001	219	35	KRT18	_PREDICTED:_keratin_type_I_cytoskeletal_18-like_isoform_X1_[Neolamprologus_brichardi]
87447	-1.9078	0.940238	2.59e-07	0.000146	BX317645	829	36	G0S2	lymphocyte g0 g1 switch protein 2
83643	-1.87717	1.36513	2.7e-07	0.00015	BX305170	895	37	G0S2	lymphocyte g0 g1 switch protein 2
75531	-2.1803	0.154453	2.96e-07	0.000161	TC212489	2077	38	LEAP2	UniRef100_Q64JE6Liver-expressed_antimicrobial_peptide_2_isoform_A_precursor|Rep_Liver-expressed_antimicrobial_peptide_2_isoform_A_precursor
85287	-1.78667	0.760519	1.34e-06	0.000594	BX309672	1081	39	G0S2	***lymphocyte g0 g1 switch protein 2
75430	-1.36643	2.50737	2.13e-06	0.000897	TC212367	1289	40	?	Salmo salar physical map contig 483, genomic sequence	EU481821
81151	-1.51923	3.85046	2.18e-06	0.000908	BX087364	690	41	KRT13	UniRef100_Q90W73Type_I_keratin_S8|Rep_Type_I_keratin_S8___partial_(20%)
39992	-1.50967	1.09061	2.25e-06	0.000924	GSONMT00067189001	1404	42	PLIN2	_PREDICTED:_perilipin-2-like_[Lepisosteus_oculatus]
55131	-1.26053	2.3752	2.85e-06	0.00116	TC185113	746	43	FABP3	similar_to_UniRef100_O57665Fatty_acid_binding_protein_H6-isoform_Gobionotothen_gibberifrons|Rep_Fatty_acid_binding_protein_H6-isoform_Gobionotothen_gibberifrons_(Humped_rockcod)_partial_(81%)	fatty acid-binding heart
9898	-1.90898	0.440384	3.09e-06	0.0012	GSONMT00000536001	741	44	APOE	_apolipoprotein_E_precursor_[Oncorhynchus_mykiss]
89448	-1.55525	3.15616	3.13e-06	0.0012	BX864132	744	45	KRT13	similar_to_UniRef100_UPI000065E2DBHomolog_of_Type_I_keratin_S8_Takifugu_rubripes|Rep_Homolog_of_Type_I_keratin_S8_Takifugu_rubripes_partial_(17%)	type i cytoskeletal 13-like
57310	-1.41165	2.63244	3.15e-06	0.0012	TC188212	1070	46	?	Salmo salar physical map contig 483, genomic sequence	EU481821
124483	-1.45426	2.44467	3.75e-06	0.00139	SRR020739-4511	758	47	GPX1	glutathione_peroxidase_1
116508	-1.61513	4.34928	3.98e-06	0.00145	CT570694	1542	48	MYH	Oncorhynchus mykiss mRNA for myosin heavy chain
29933	-1.44773	3.02378	3.99e-06	0.00145	GSONMT00024594001	417	49	MID1	_Mid1-interacting_protein_1_[Oncorhynchus_mykiss]
163365	-1.70777	1.2621	5.58e-06	0.00192	SRR020740-26979	359	50	EEF1A1	elongation_factor_1-_oocyte_form
8961	-1.22543	1.42247	5.8e-06	0.00197	GSONMT00008333001	300	51	S100A1	_S100-A1_[Oncorhynchus_mykiss]
53130	-1.14885	1.32885	5.92e-06	0.00199	TC182263	807	52	PKIA	camp-dependent protein kinase inhibitor alpha
3969	-1.97225	0.0796406	6.71e-06	0.00219	GSONMT00060484001	351	53	G0S2	_lymphocyte_G0/G1_switch_protein_2_[Salmo_salar]
28738	-1.02485	4.95083	6.92e-06	0.00221	GSONMT00010163001	1515	54	KRT8	_simple_type_II_keratin_K8a_(S1)_[Oncorhynchus_mykiss]
60698	-1.46119	2.28996	7.84e-06	0.00245	TC193038	638	55	LYZ	UniRef100_P11941Lysozyme_C_II_precursor_n=2_Salmonidae|Rep_Lysozyme_C_II_precursor___partial_(45%)
60851	-1.17814	3.1581	9.16e-06	0.00273	TC193247	861	56	FABP2	similar_to_UniRef100_Q9PRH9Intestinal_fatty_acid_binding_protein_Danio_rerio|Rep_Intestinal_fatty_acid_binding_protein_Danio_rerio_(Zebrafish)_(Brachydanio_rerio)
82430	-1.23195	1.36791	9.4e-06	0.00278	BX299403	897	57	PKIA	camp-dependent protein kinase inhibitor alpha
110898	-1.32475	0.856411	9.66e-06	0.00283	BX309245	873	58	TXN	thioredoxin
160591	-1.60023	0.611534	9.85e-06	0.00286	SRR020740-23457	369	59	LYZ	Oncorhynchus mykiss lysozyme II (lyz2), mRNA
46772	-1.66668	1.49788	9.95e-06	0.00286	TC172889	1851	60	FADS6	homologue_to_UniRef100_A7XUS7Delta5-desaturase-like_protein_Oncorhynchus_masou|Rep_Delta5-desaturase-like_protein_Oncorhynchus_masou_(Cherry_salmon)_(Masu_salmon)	delta-6 fatty acyl desaturase
5149	-1.21847	3.88499	1e-05	0.00286	GSONMT00063815001	1026	61	KRT8	_type_I_keratin_S8_[Oncorhynchus_mykiss]
60071	-1.69413	-0.117492	1.05e-05	0.00292	TC192166	898	62	DGAT2	diacylglycerol_o-acyltransferase_2
86701	-1.41357	1.17935	1.05e-05	0.00292	BX320624	844	63	SHBG	homologue_to_UniRef100_A5JUT5Sex_hormone-binding_globulin_beta_form|Rep_Sex_hormone-binding_globulin_beta_form___partial_(27%)	vitamin k-dependent protein s
16239	-1.22998	2.803	1.03e-05	0.00292	GSONMT00000920001	408	64	FABP3	_Fatty_acid-binding_protein_heart_[Oncorhynchus_mykiss]
17887	-2.02821	0.925638	1.08e-05	0.00292	GSONMT00048131001	699	65	?	_PREDICTED:_kelch-like_protein_diablo-like_isoform_X2_[Danio_rerio]
69691	-1.74183	1.1602	1.08e-05	0.00292	TC205185	1061	66	FN1	fibronectin
63977	-1.33207	1.3705	1.07e-05	0.00292	TC197588	2119	67	FAXDC2	fatty acid hydroxylase domain containing 2
57452	-1.55756	0.268586	1.19e-05	0.00312	TC188413	915	68	CFI	complement_factor_I
10168	-1.24416	1.09269	1.19e-05	0.00312	GSONMT00060394001	1089	69	ALDOB	_fructose-bisphosphate_aldolase_B_[Salmo_salar]
155469	-1.26116	2.18268	1.22e-05	0.00317	SRR020740-16426	454	70	G0S2	lymphocyte_g0_g1_switch_protein_2
6871	-1.93705	0.424218	1.25e-05	0.00321	GSONMT00026742001	540	71	FN1	_Fibronectin_[Salmo_salar]
43131	-2.42088	0.420539	1.32e-05	0.0033	GSONMT00079455001	966	72	SPECC1	_PREDICTED:_cytospin-B-like_[Neolamprologus_brichardi]
53295	-1.15649	4.68997	1.4e-05	0.00345	TC182486	1125	73	GSTP1	homologue_to_UniRef100_Q9W647Glutathione_S-transferase_n=2_Salmonidae|Rep_Glutathione_S-transferase_Oncorhynchus_nerka_(Sockeye_salmon)_partial_(96%)
2538	-1.46349	0.781786	1.45e-05	0.00349	GSONMT00038825001	672	74	?	_PREDICTED:_uncharacterized_protein_LOC100704070_[Oreochromis_niloticus]
76407	-1.25946	3.29206	1.52e-05	0.00361	TC214837	1171	75	GSTP1	homologue_to_UniRef100_Q9W647Glutathione_S-transferase_n=2_Salmonidae|Rep_Glutathione_S-transferase_Oncorhynchus_nerka_(Sockeye_salmon)_partial_(43%)	glutathione s-transferase p
55124	-1.71252	-0.184614	1.58e-05	0.00368	TC185104	1189	76	CIDEC	cell death activator cide-3
26807	-1.13949	4.34632	1.58e-05	0.00368	GSONMT00033208001	912	77	GSTP1	_glutathione_S-transferase_pi_[Oncorhynchus_kisutch]
29255	-1.22349	1.45906	1.65e-05	0.0038	GSONMT00026562001	639	78	FAM173B	_PREDICTED:_protein_FAM173B-like_isoform_X5_[Oreochromis_niloticus]
144931	-1.39128	0.705252	1.68e-05	0.00383	SRR020740-2095	854	79	KRT8	type_I_keratin_S8
46717	-0.980377	5.82588	1.86e-05	0.00416	TC172814	2268	80	KRT8	UniRef100_Q90YH3Simple_type_II_keratin_K8a|Rep_Simple_type_II_keratin_K8a
43847	-1.0421	1.49266	2.33e-05	0.00492	GSONMT00078003001	606	81	SNX22	_PREDICTED:_sorting_nexin-22_[Astyanax_mexicanus]
50202	-1.0786	3.30233	2.44e-05	0.00511	TC177993	1372	82	KRT18	homologue_to_UniRef100_O57607Keratin_type_I_cytoskeletal_18|Rep_Keratin_type_I_cytoskeletal_18___partial_(52%)
61791	-1.18778	4.00017	2.48e-05	0.00515	TC194526	898	83	GSTP1	homologue_to_UniRef100_Q9W647Glutathione_S-transferase_n=2_Salmonidae|Rep_Glutathione_S-transferase_Oncorhynchus_nerka_(Sockeye_salmon)_partial_(75%)
53990	-1.20838	1.97842	2.62e-05	0.00541	TC183477	1509	84	SHBG	homologue_to_UniRef100_A5JUT5Sex_hormone-binding_globulin_beta_form|Rep_Sex_hormone-binding_globulin_beta_form___partial_(59%)
23013	-1.34653	0.595722	2.67e-05	0.00548	GSONMT00027194001	228	85	PKIA	_PREDICTED:_cAMP-dependent_protein_kinase_inhibitor_alpha-like_[Oreochromis_niloticus]
28739	-1.02344	3.43176	2.71e-05	0.00553	GSONMT00010164001	1284	86	KRT18	_keratin_type_I_cytoskeletal_18_[Oncorhynchus_mykiss]
124313	-1.0535	1.69352	2.75e-05	0.00554	SRR020739-4237	739	87	GADL1	glutamate_decarboxylase-like_protein_1
95526	-0.953891	5.53361	2.88e-05	0.00572	CA344924	553	88	FBP2	similar_to_UniRef100_UPI000065CDF3Fructose-1,6-bisphosphatase_isozyme_2_(EC_31311)_(D-fructose-16-_bisphosphate_1-phosphohydrolase_2)_(FBPase_2)_Takifugu_rubripes|Rep_Fructose-16-bisphosphatase_isozyme_2_(EC_31311)_(D-fructose-16-_bisphosphate_1-phosphohydrolase_2)_(FBPase_2)_Takifugu_rubripes_partial_(40%)
74599	-1.18761	8.8923	2.93e-05	0.00574	TC211345	1092	89	MYH	UniRef100_Q8JIP5Myosin_heavy_chain_n=2_Oncorhynchus_keta|Rep_Myosin_heavy_chain_Oncorhynchus_keta_(Chum_salmon)_partial_(6%)
147941	-1.25962	0.809031	3.09e-05	0.00599	SRR020740-6038	649	90	LPL	lipoprotein_lipase
63588	-1.3703	1.37641	3.23e-05	0.00623	TC197062	681	91	KRT8	homologue_to_UniRef100_Q90W73Type_I_keratin_S8|Rep_Type_I_keratin_S8___partial_(19%)
69229	-1.48644	0.330454	3.52e-05	0.00674	TC204566	495	92	?	unknown
71376	-1.62259	1.52233	3.63e-05	0.00692	TC207299	848	93	FN1	fibronectin
108905	-1.07714	3.27867	3.69e-05	0.00698	CX151964	717	94	FABP3	similar_to_UniRef100_Q66I80Fatty_acid_binding_protein_11_Danio_rerio|Rep_Fatty_acid_binding_protein_11_Danio_rerio_(Zebrafish)_(Brachydanio_rerio)	fatty acid-binding heart
60087	-1.2744	0.634278	3.76e-05	0.00702	TC192184	754	95	APMAP	adipocyte_plasma_membrane-associated_protein
42600	-1.08584	2.46784	3.78e-05	0.00702	GSONMT00080511001	1251	96	APMAP	_adipocyte_plasma_membrane-associated_protein_[Salmo_salar]
49027	-1.07062	2.30432	3.76e-05	0.00702	TC176334	1191	97	FABP3	similar_to_UniRef100_Q66I80Fatty_acid_binding_protein_11_Danio_rerio|Rep_Fatty_acid_binding_protein_11_Danio_rerio_(Zebrafish)_(Brachydanio_rerio)_partial_(46%)	fatty acid-binding heart
72212	-1.49126	0.245001	4.03e-05	0.00736	TC208361	827	98	PLIN2	similar_to_UniRef100_A6ZE99Adipose_differentiation-related_protein_Ovis_aries|Rep_Adipose_differentiation-related_protein_Ovis_aries_(Sheep)_partial_(18%)
54790	-1.27801	4.67834	4.16e-05	0.00752	TC184616	1104	99	MID1	similar_to_UniRef100_UPI0000362DFAHomolog_of_Danio_rerio_MID1_interacting_protein_1_Takifugu_rubripes|Rep_Homolog_of_Danio_rerio_MID1_interacting_protein_1_Takifugu_rubripes_partial_(95%)
8189	-1.23973	1.13939	4.57e-05	0.00795	GSONMT00020998001	327	100	TXN	_Thioredoxin_[Oncorhynchus_mykiss]
123645	-1.13805	2.12561	4.56e-05	0.00795	SRR020739-3171	729	101	GADL1	glutamate_decarboxylase-like_protein_1
54953	-1.12217	3.75627	4.58e-05	0.00795	TC184857	843	102	GSTP1	homologue_to_UniRef100_Q9W647Glutathione_S-transferase_n=2_Salmonidae|Rep_Glutathione_S-transferase_Oncorhynchus_nerka_(Sockeye_salmon)_partial_(96%)
110029	-1.29564	1.60874	4.76e-05	0.00818	BX306826	815	103	KRT8	homologue_to_UniRef100_Q90W73Type_I_keratin_S8|Rep_Type_I_keratin_S8___partial_(43%)
20719	-1.12505	2.30056	4.75e-05	0.00818	GSONMT00028653001	792	104	MYOZ2	_Myozenin-2_[Salmo_salar]
55653	-1.11271	4.92945	4.84e-05	0.00827	TC185828	1414	105	MUSTN1	weakly_similar_to_UniRef100_Q05AX4Musculoskeletal_embryonic_nuclear_protein_1_Xenopus_laevis|Rep_Musculoskeletal_embryonic_nuclear_protein_1_Xenopus_laevis_(African_clawed_frog)_partial_(79%)
84753	-1.11628	3.64752	5.28e-05	0.00883	BX309526	790	106	GSTP1	homologue_to_UniRef100_Q9W647Glutathione_S-transferase_n=2_Salmonidae|Rep_Glutathione_S-transferase_Oncorhynchus_nerka_(Sockeye_salmon)_partial_(94%)
63401	-1.09943	4.05596	5.28e-05	0.00883	TC196789	720	107	GSTP1	homologue_to_UniRef100_Q9W647Glutathione_S-transferase_n=2_Salmonidae|Rep_Glutathione_S-transferase_Oncorhynchus_nerka_(Sockeye_salmon)_partial_(94%)	glutathione s-transferase p
40091	-1.19709	1.04435	5.51e-05	0.00907	GSONMT00066948001	792	108	IGFBP1	_insulin-like_growth_factor_binding_protein-related_protein_1_precursor_[Oncorhynchus_mykiss]
38244	-1.07806	2.36764	5.65e-05	0.00922	GSONMT00070634001	399	109	FABP2	_Fatty_acid-binding_protein_intestinal_[Salmo_salar]
22127	-1.16419	2.56318	5.77e-05	0.00935	GSONMT00010628001	1317	110	?	_PREDICTED:_xylose_isomerase-like_[Takifugu_rubripes]
64894	-1.12113	1.20546	6.05e-05	0.00966	TC198864	777	111	SPINK2	serine protease inhibitor kazal-type 2-like
135198	-1.41551	1.1361	6.09e-05	0.00967	SRR020739-23854	505	112	MT2A	metallothionein
52887	-1.25657	4.21076	6.39e-05	0.00994	TC181888	876	113	MUSTN1	weakly_similar_to_UniRef100_Q80XX4Musculoskeletal_embryonic_nuclear_protein_1_Rattus_norvegicus|Rep_Musculoskeletal_embryonic_nuclear_protein_1_Rattus_norvegicus_(Rat)_partial_(76%)
85293	-1.26538	2.43013	6.48e-05	0.01	BX310507	1030	114	GSTP1	similar_to_UniRef100_Q9W647Glutathione_S-transferase_n=2_Salmonidae|Rep_Glutathione_S-transferase_Oncorhynchus_nerka_(Sockeye_salmon)_partial_(75%)
66927	-1.10534	3.23478	6.82e-05	0.0105	TC201584	930	115	GSTP1	homologue_to_UniRef100_Q9W647Glutathione_S-transferase_n=2_Salmonidae|Rep_Glutathione_S-transferase_Oncorhynchus_nerka_(Sockeye_salmon)_partial_(97%)
134374	-1.01386	2.14635	6.99e-05	0.0106	SRR020739-22311	471	116	?	Salmo salar clone BAC 33H18 orphan nuclear receptor Dax-1 (Dax1) gene, complete cds; and X-linked interleukin-1 receptor accessory protein-like 1 precursor (IL1RAPL-1) pseudogene, complete sequence	HM159469
82926	-1.54252	0.331207	7.07e-05	0.0106	BX302479	829	117	?	Salmo salar clone ssal-rgf-503-184 Serine/threonine-protein kinase Sgk1 putative mRNA, complete cds
63953	-1.56706	0.179118	7.45e-05	0.0111	TC197552	2506	118	PTPN6	similar_to_UniRef100_Q803M6Protein_tyrosine_phosphatase_non-receptor_type_6_n=3_Danio_rerio|Rep_Protein_tyrosine_phosphatase_non-receptor_type_6_Danio_rerio_(Zebrafish)_(Brachydanio_rerio)_partial_(84%)
18281	-0.938581	4.47858	7.67e-05	0.0113	GSONMT00016900001	453	119	PGM1	_phosphoglucomutase-1_[Salmo_salar]
52768	-1.4425	1.59903	8.18e-05	0.0119	TC181716	1291	120	ANXA2	similar_to_UniRef100_Q4VSV4Annexin_A2_Monopterus_albus|Rep_Annexin_A2_Monopterus_albus_(Swamp_eel)
65295	-1.10301	0.95714	8.24e-05	0.0119	TC199396	996	121	ITIH1	trypsin inhibitor -1-like
51816	-1.08526	1.24638	8.22e-05	0.0119	TC180354	1346	122	ALDOB	UniRef100_O73866Fructose-bisphosphate_aldolase_Salmo_salar|Rep_Fructose-bisphosphate_aldolase_Salmo_salar_(Atlantic_salmon)	fructose-bisphosphate aldolase b
30333	-1.38793	0.53517	9.31e-05	0.0133	GSONMT00001872001	1461	123	PLTP	_PREDICTED:_phospholipid_transfer_protein-like_isoform_X1_[Maylandia_zebra]
31754	-1.27812	3.32763	9.65e-05	0.0134	GSONMT00030564001	450	124	?	_small_heat_shock_protein-like_[Salmo_salar]
90893	-1.09906	3.37034	9.68e-05	0.0134	BX881773	859	125	GSTP1	homologue_to_UniRef100_Q9W647Glutathione_S-transferase_n=2_Salmonidae|Rep_Glutathione_S-transferase_Oncorhynchus_nerka_(Sockeye_salmon)_partial_(81%)
82352	-1.01552	9.65001	9.65e-05	0.0134	BX299492	986	126	ALDOA	similar_to_UniRef100_UPI000036321EFructose-bisphosphate_aldolase_A_(EC_41213)_(Muscle-type_aldolase)_(Lung_cancer_antigen_NY-LU-1)_Takifugu_rubripes|Rep_Fructose-bisphosphate_aldolase_A_(EC_41213)_(Muscle-type_aldolase)_(Lung_cancer_antigen_NY-LU-1)_Takifugu_rubripes_partial_(51%)
116676	-0.999023	6.13673	0.000101	0.0139	CT570244	1402	127	ALDOA	similar_to_UniRef100_UPI000036321EFructose-bisphosphate_aldolase_A_(EC_41213)_(Muscle-type_aldolase)_(Lung_cancer_antigen_NY-LU-1)_Takifugu_rubripes|Rep_Fructose-bisphosphate_aldolase_A_(EC_41213)_(Muscle-type_aldolase)_(Lung_cancer_antigen_NY-LU-1)_Takifugu_rubripes_partial_(40%)
116502	-1.38975	5.0303	0.000102	0.0139	CT570409	1393	128	MYH	homologue_to_UniRef100_Q8JIP5Myosin_heavy_chain_n=2_Oncorhynchus_keta|Rep_Myosin_heavy_chain_Oncorhynchus_keta_(Chum_salmon)_partial_(3%)
64965	-1.17846	1.16163	0.000106	0.0142	TC198952	1593	129	CEBPA/B	CCAAT/enhancer_binding_protein_(C/EBP)
62865	-1.34276	0.857355	0.000109	0.0146	TC196023	1493	130	SCD	Acyl-CoA_desaturase
115079	-1.30239	0.975312	0.000116	0.0152	CR944229	1278	131	TF	transferrin
192920	-1.7517	-0.537295	0.000117	0.0152	NODE_36838_length_597_cov_2.149079	695	132	?	Oncorhynchus mykiss SYPG1 (SYPG1), PHF1 (PHF1), and RGL2 (RGL2) genes, complete cds; DNaseII pseudogene, complete sequence; LGN-like, PBX2 (PBX2), NOTCH-like, TAP1 (TAP1), and BRD2 (BRD2) genes, complete cds; and MHCII-alpha and Raftlin-like pseudogenes, complete sequence	DQ246664
14111	-1.18763	4.06803	0.000117	0.0152	GSONMT00028984001	2076	133	TF	_transferrin_precursor_[Oncorhynchus_mykiss]
81100	-0.888622	6.90693	0.000119	0.0153	BX084800	795	134	FBP2	fructose- -bisphosphatase isozyme 2
64248	-1.32723	0.134143	0.00012	0.0154	TC197961	1691	135	TMEM97	similar_to_UniRef100_UPI0000660192Transmembrane_protein_97_(Protein_MAC30)_Takifugu_rubripes|Rep_Transmembrane_protein_97_(Protein_MAC30)_Takifugu_rubripes_partial_(92%)
77560	-1.48425	0.198878	0.000122	0.0155	TC216231	1435	136	CTSS	similar_to_UniRef100_Q6JZZ4Cathepsin_S_Fundulus_heteroclitus|Rep_Cathepsin_S_Fundulus_heteroclitus_(Killifish)_(Mummichog)_partial_(42%)
3148	-0.94593	4.0869	0.000124	0.0157	GSONMT00035246001	567	137	PFKM	_PREDICTED:_6-phosphofructokinase_muscle_type-like_[Xiphophorus_maculatus]
46768	-1.34327	1.07634	0.000129	0.0159	TC172882	1912	138	CHIA	UniRef100_Q5NKG0Chitinase|Rep_Chitinase	acidic mammalian chitinase-like
32801	-1.31389	1.49298	0.000127	0.0159	GSONMT00052814001	1164	139	CTSS	_Cathepsin_S_precursor_[Salmo_salar]
29835	-1.30827	0.996945	0.000129	0.0159	GSONMT00034060001	387	140	GBP2	_interferon_inducible_protein_2_[Oncorhynchus_mykiss]
116587	-1.29161	5.59742	0.000128	0.0159	CT569712	1158	141	MYH	homologue_to_UniRef100_Q8JIP5Myosin_heavy_chain_n=2_Oncorhynchus_keta|Rep_Myosin_heavy_chain_Oncorhynchus_keta_(Chum_salmon)_partial_(4%)
62589	-1.13903	0.489578	0.000128	0.0159	TC195637	1264	142	EIF4E	eukaryotic_translation_initiation_factor_4E-1A
136667	-0.939481	2.46088	0.000133	0.0162	SRR020739-26400	416	143	?	unknown
127494	-1.05168	2.01456	0.000134	0.0162	SRR020739-9568	588	144	GADL1	glutamate_decarboxylase-like_protein_1
104781	-1.24875	-0.0187414	0.000146	0.0171	CR371362	844	145	PPP1R12A	PREDICTED: Oreochromis niloticus protein phosphatase 1 regulatory subunit 12A-like (LOC100701481), mRNA
144284	-1.11299	1.17382	0.000145	0.0171	SRR020740-1240	1049	146	IGFBP7	insulin-like_growth_factor_binding_protein_7
64447	-1.09654	2.98908	0.000149	0.0173	TC198249	2356	147	APMAP	adipocyte_plasma_membrane-associated_protein
46868	-1.14218	5.50599	0.00015	0.0173	TC173033	1509	148	MID1	Mid1-interacting_protein_1predicted_coding_region_syn_Gastrulation-specific_G12-like_protein_Mid1-interacting_G12-like_protein_Protein_STRAIT11499_homolog
70419	-1.15396	3.41522	0.000151	0.0174	TC206096	469	149	S100A1	S100-A1predicted_coding_region_syn_S100_calcium-binding_protein_A1_S-100_protein_alpha_subunit_S-100_protein_alpha_chain
121335	-2.70696	-0.881951	0.000157	0.0177	FP324015	1431	150	APOE	homologue_to_UniRef100_Q9PT02Apolipoprotein_E_n=3|Rep_Apolipoprotein_E___partial_(78%)
60520	-1.93946	0.649709	0.000157	0.0177	TC192792	970	151	PLEK	UniRef100_A0F039Pleckstrin_Psetta_maxima|Rep_Pleckstrin_Scophthalmus_maximus_(Turbot)_partial_(8%)
84437	-0.877953	4.61523	0.00016	0.0177	BX308773	788	152	COL1A1	homologue_to_UniRef100_O93485Alpha_1_type_I_collagen|Rep_Alpha_1_type_I_collagen___partial_(20%)
116459	-0.85862	5.52011	0.000156	0.0177	CT570033	1236	153	GPI	similar_to_UniRef100_A8QXJ6Phosphoglucose_isomerase_Amia_calva|Rep_Phosphoglucose_isomerase_Amia_calva_(Bowfin)_partial_(31%)
68050	-1.32555	1.21173	0.00016	0.0177	TC203025	1361	154	RDH12	similar_to_UniRef100_Q6DG78Retinol_dehydrogenase_12_n=2_Danio_rerio|Rep_Retinol_dehydrogenase_12_Danio_rerio_(Zebrafish)_(Brachydanio_rerio)
57309	-1.38686	4.15464	0.000165	0.0182	TC188210	709	155	GST2	UniRef100_Q5UTE7Glutathione_peroxidase_type_2|Rep_Glutathione_peroxidase_type_2
47434	-1.38809	1.85325	0.000166	0.0182	TC174012	871	156	MID1	Mid1-interacting_protein_1predicted_coding_region_syn_Gastrulation-specific_G12-like_protein_Mid1-interacting_G12-like_protein_Protein_STRAIT11499_homolog
32552	-1.31435	1.78415	0.000168	0.0182	GSONMT00021084001	372	157	LYZ	_lysozyme_C_II_precursor_[Oncorhynchus_mykiss]
41809	-0.940014	3.94002	0.000178	0.0191	GSONMT00081984001	1512	158	UGP2	_UTP--glucose-1-phosphate_uridylyltransferase_[Salmo_salar]
63214	-1.04797	4.09418	0.00018	0.0192	TC196516	901	159	GSTP1	homologue_to_UniRef100_Q9W647Glutathione_S-transferase_n=2_Salmonidae|Rep_Glutathione_S-transferase_Oncorhynchus_nerka_(Sockeye_salmon)_partial_(70%)
76791	-1.43207	3.71197	0.000184	0.0196	TC215306	301	160	TPI1	triosephosphate_isomerase
83046	-1.37458	3.6945	0.000185	0.0196	BX301862	1049	161	GPX2	similar_to_UniRef100_A4L7I8Glutathione_peroxidase_Thunnus_maccoyii|Rep_Glutathione_peroxidase_Thunnus_maccoyii_partial_(95%)
206574	-1.22301	3.72007	0.000196	0.0207	NODE_54774_length_701_cov_0.998573	799	162	MYH	myosin_heavy_chain
90643	-1.19845	2.42287	0.000196	0.0207	BX874309	820	163	HSPB6	similar_to_UniRef100_A6N6X0Small_heat_shock_protein_HSPB6_Danio_rerio|Rep_Small_heat_shock_protein_HSPB6_Danio_rerio_(Zebrafish)_(Brachydanio_rerio)_partial_(93%)
9694	-0.911349	2.22992	0.000198	0.0208	GSONMT00036705001	1572	164	LGALS3BP	_Galectin-3-binding_protein_precursor_[Salmo_salar]
115071	-1.24808	1.06098	0.000202	0.021	CR944508	1210	165	TF	UniRef100_Q9PT13Transferrin|Rep_Transferrin_partial_(2%)
78550	-1.74361	-0.426966	0.000207	0.0214	TC217395	1277	166	HSPA9	heat_shock_protein_hsp_70kDa_(HSP70)
67429	-1.11639	1.8844	0.000212	0.0217	TC202226	1126	167	?	unknown
87426	-0.842813	10.0654	0.000213	0.0217	BX317429	933	168	PKM	similar_to_UniRef100_Q8QGU8Pyruvate_kinase_Takifugu_rubripes|Rep_Pyruvate_kinase_Fugu_rubripes_(Japanese_pufferfish)_(Takifugu_rubripes)_partial_(45%)
61203	-0.930626	2.20683	0.000215	0.0219	TC193719	850	169	ITIH1	trypsin inhibitor -1-like
40208	-1.59892	-0.380528	0.000217	0.022	GSONMT00066750001	576	170	TPD52L1	_Tumor_protein_D53_homolog_[Salmo_salar]
46904	-1.32283	1.85685	0.000218	0.022	TC173123	1374	171	CTSS	cathepsin s precursor
87319	-1.2595	2.89681	0.000221	0.0221	BX317287	898	172	HSPB6	similar_to_UniRef100_A6N6X0Small_heat_shock_protein_HSPB6_Danio_rerio|Rep_Small_heat_shock_protein_HSPB6_Danio_rerio_(Zebrafish)_(Brachydanio_rerio)_partial_(89%)	alpha-crystallin b chain
105373	-1.24788	0.207824	0.000221	0.0221	CX031863	433	173	?	unknown
81056	-0.987719	3.95238	0.000225	0.0223	BX085781	719	174	GSTP1	homologue_to_UniRef100_Q9W647Glutathione_S-transferase_n=2_Salmonidae|Rep_Glutathione_S-transferase_Oncorhynchus_nerka_(Sockeye_salmon)_partial_(95%)
18346	-1.09145	3.37506	0.000229	0.0226	GSONMT00062661001	438	175	MUSTN1	_Musculoskeletal_embryonic_nuclear_protein_1_[Salmo_salar]
152403	-1.6067	-0.310056	0.000243	0.0237	SRR020740-12142	503	176	TF	transferrin_precursor
32551	-1.21377	1.8196	0.000249	0.0239	GSONMT00021082001	372	177	LYZL1	AF321519_1_lysozyme_variant_[Oncorhynchus_mykiss]
63427	-1.04914	3.95196	0.000247	0.0239	TC196824	1141	178	GSTP1	homologue_to_UniRef100_Q9W647Glutathione_S-transferase_n=2_Salmonidae|Rep_Glutathione_S-transferase_Oncorhynchus_nerka_(Sockeye_salmon)_partial_(86%)
77895	-0.848672	5.11644	0.000252	0.0239	TC216633	1224	179	GPI	similar_to_UniRef100_A8QXK9Phosphoglucose_isomerase-2_Anguilla_anguilla|Rep_Phosphoglucose_isomerase-2_Anguilla_anguilla_(European_freshwater_eel)_partial_(31%)
149013	-0.806253	11.1296	0.000249	0.0239	SRR020740-7486	622	180	GAPDH	glyceraldehyde-3-phosphate_dehydrogenase
24663	-0.767385	6.14444	0.000251	0.0239	GSONMT00047892001	2466	181	POSTN	_periostin_isoform_1_precursor_[Danio_rerio]
57184	-1.20484	1.53734	0.000259	0.0243	TC188035	705	182	APMAP	adipocyte_plasma_membrane-associated_protein
73125	-0.904859	3.47541	0.000259	0.0243	TC209516	1509	183	KRT8	UniRef100_Q91219Simple_type_II_keratin_K8b_n=2_Oncorhynchus|Rep_Simple_type_II_keratin_K8b___partial_(80%)
90828	-1.25593	-0.0799567	0.000269	0.0251	BX873466	786	184	FASN	fatty acid synthase
78760	-1.23622	-0.190303	0.000273	0.0252	TC217632	1597	185	AMFR	similar_to_UniRef100_Q6PFU8Autocrine_motility_factor_receptor_n=2_Danio_rerio|Rep_Autocrine_motility_factor_receptor_Danio_rerio_(Zebrafish)_(Brachydanio_rerio)_partial_(22%)
99016	-1.40259	0.788499	0.000275	0.0253	CA363377	583	186	TF	UniRef100_Q9PT13Transferrin|Rep_Transferrin___partial_(22%)
131832	-1.15347	0.689824	0.000277	0.0253	SRR020739-17473	493	187	GADL1	glutamate_decarboxylase-like_protein_1
38570	-0.817467	6.32536	0.000277	0.0253	GSONMT00069910001	1326	188	PFKM	_PREDICTED:_6-phosphofructokinase_muscle_type-like_[Xiphophorus_maculatus]
52175	-0.866586	4.24082	0.000282	0.0256	TC180861	790	189	C7	UniRef100_Q6H965Complement_component_C7-2|Rep_Complement_component_C7-2___partial_(21%)
152954	-1.05629	2.7563	0.000283	0.0257	SRR020740-12904	534	190	KRT8	Oncorhynchus mykiss simple type II keratin K8b (S2) (krt79), mRNA
58268	-0.800255	8.1172	0.000286	0.0257	TC189602	1200	191	LDHA	similar_to_UniRef100_Q7T3M2L-lactate_dehydrogenase_Chromis_punctipinnis|Rep_L-lactate_dehydrogenase_Chromis_punctipinnis_(blacksmith)_partial_(86%)
121367	-1.03129	1.5052	0.000294	0.0263	FP320484	1102	192	PLIN2	weakly_similar_to_UniRef100_O60240Perilipin_Homo_sapiens|Rep_Perilipin_Homo_sapiens_(Human)_partial_(18%)
75620	-1.23609	5.99105	0.000303	0.027	TC212607	1049	193	PVALB	pvalb6 protein
27255	-0.934152	4.35845	0.000304	0.027	GSONMT00040665001	1581	194	KRT8	_simple_type_II_keratin_K8b_(S2)_[Oncorhynchus_mykiss]
30215	-1.13541	0.869042	0.000307	0.0271	GSONMT00032562001	1251	195	ENO1	_Alpha-enolase_[Salmo_salar]
38267	-0.887001	7.64223	0.000306	0.0271	GSONMT00070484001	768	196	PGAM2	_phosphoglycerate_mutase_2-2_(muscle)_[Salmo_salar]
50734	-1.29009	0.20001	0.000314	0.0275	TC178757	1101	197	SCD	Acyl-CoA_desaturase
53506	-0.950064	1.80802	0.000317	0.0276	TC182788	881	198	CABIN1	similar_to_UniRef100_UPI000065F95DHomolog_of_Homo_sapiens_calcineurin-binding_protein_calsarcin-1_Takifugu_rubripes|Rep_Homolog_of_Homo_sapiens_calcineurin-binding_protein_calsarcin-1_Takifugu_rubripes_partial_(37%)
43532	-0.915237	11.6321	0.000324	0.028	GSONMT00078591001	1191	199	ALDOA	_aldolase_a_fructose-bisphosphate_2_[Salmo_salar]
101692	-1.08549	1.71032	0.000337	0.0288	CB493413	468	200	TF	transferrin
29386	-1.8139	-0.666198	0.000338	0.0289	GSONMT00004860001	1227	201	OXCT1	_3-oxoacid_CoA_transferase_1a_[Danio_rerio]
69032	-1.03956	1.72744	0.000346	0.0293	TC204304	1075	202	C1QB	weakly_similar_to_UniRef100_A8D342C1q-like-1_Siniperca_chuatsi|Rep_C1q-like-1_Siniperca_chuatsi_(Chinese_perch)_partial_(61%)
80960	-0.987258	1.80113	0.000352	0.0297	BX086169	726	203	KRT18	homologue_to_UniRef100_O57607Keratin_type_I_cytoskeletal_18|Rep_Keratin_type_I_cytoskeletal_18___partial_(19%)
74360	-1.0483	2.75582	0.000356	0.0299	TC211055	848	204	TF	UniRef100_Q9PT13Transferrin|Rep_Transferrin___partial_(27%)
22701	-0.800867	7.32025	0.000357	0.0299	GSONMT00011613001	858	205	GPI	_glucose_phosphate_isomerase_b_[Hypophthalmichthys_molitrix]
88364	-1.12957	3.12836	0.000359	0.03	BX863328	812	206	RBP7	weakly_similar_to_UniRef100_Q9EPC5Retinoid-binding_protein_7_n=2_Mus_musculus|Rep_Retinoid-binding_protein_7_Mus_musculus_(Mouse)_partial_(96%)
46887	-0.988251	1.29403	0.000366	0.0306	TC173077	1671	207	CEBPA	UniRef100_A5X2V8CCAAT/enhancer_binding_protein_alpha|Rep_CCAAT/enhancer_binding_protein_alpha
24596	-1.58045	0.0288235	0.000377	0.031	GSONMT00007962001	1392	208	?	_myeloid_cell_lineage_chitinase_[Oncorhynchus_mykiss]
36109	-1.39058	0.431856	0.000375	0.031	GSONMT00075321001	1098	209	DGAT2	_PREDICTED:_diacylglycerol_O-acyltransferase_2-like_[Takifugu_rubripes]
155286	-0.88334	2.701	0.000374	0.031	SRR020740-16169	472	210	PDLIM5	mgc85532_protein
83327	-0.980231	2.10149	0.00038	0.031	BX303099	931	211	GSTP1	homologue_to_UniRef100_Q9W647Glutathione_S-transferase_n=2_Salmonidae|Rep_Glutathione_S-transferase_Oncorhynchus_nerka_(Sockeye_salmon)_partial_(57%)
27421	-0.81524	8.0679	0.000392	0.0314	GSONMT00016404001	768	212	LDHA	_L-lactate_dehydrogenase_A_chain_[Salmo_salar]
111215	-0.743194	5.86785	0.000391	0.0314	CR363662	869	213	COL1A2	UniRef100_Q8UUJ3Type_I_collagen_alpha_2_chain_Oncorhynchus_keta|Rep_Type_I_collagen_alpha_2_chain_Oncorhynchus_keta_(Chum_salmon)_partial_(8%)
52279	-1.97316	-0.638313	0.0004	0.0319	TC181019	960	214	RNF122	similar_to_UniRef100_UPI0000DC1041ring_finger_protein_122_Rattus_norvegicus|Rep_ring_finger_protein_122_Rattus_norvegicus_partial_(15%)
99017	-1.71537	0.0921881	0.000402	0.032	CA363401	621	215	FADS6	homologue_to_UniRef100_A7XUS7Delta5-desaturase-like_protein_Oncorhynchus_masou|Rep_Delta5-desaturase-like_protein_Oncorhynchus_masou_(Cherry_salmon)_(Masu_salmon)_partial_(28%)	delta-6 fatty acyl desaturase
38206	-1.35325	3.86578	0.000419	0.033	GSONMT00070684001	429	216	GPX1	_glutathione_peroxidase_1_[Oncorhynchus_mykiss]
78357	-1.26749	-0.174242	0.000421	0.0331	TC217170	1915	217	?	Oncorhynchus mykiss clone OSU natural killer cell enhancement factor (Nkef) gene, complete cds
85260	-1.2244	0.419678	0.000426	0.0334	BX310840	883	218	PFN1	Oncorhynchus mykiss Profilin-1 (prof1), mRNA
193666	-1.05086	1.0527	0.000428	0.0335	NODE_37798_length_336_cov_2.244048	434	219	CHRNA1	PREDICTED: Stegastes partitus cholinergic receptor, nicotinic, alpha 1 (muscle) (chrna1), mRNA
57127	-1.10797	2.12348	0.000432	0.0336	TC187953	1103	220	KRT18	similar_to_UniRef100_Q7ZTS4Keratin_type_I_cytoskeletal_18_Danio_rerio|Rep_Keratin_type_I_cytoskeletal_18_Danio_rerio_(Zebrafish)_(Brachydanio_rerio)_partial_(47%)
30396	-1.38261	3.64269	0.000439	0.034	GSONMT00025610001	330	221	PVALB	_Parvalbumin_alpha_[Salmo_salar]
99671	-1.23787	4.74262	0.000445	0.0342	CA366741	701	222	PVALB	pvalb6 protein
87541	-0.959902	3.43338	0.000447	0.0343	BX318759	833	223	KRT8	UniRef100_Q91219Simple_type_II_keratin_K8b_n=2_Oncorhynchus|Rep_Simple_type_II_keratin_K8b___partial_(32%)
73020	-1.80547	0.749259	0.00047	0.0356	TC209384	1052	224	?	unknown
36857	-1.14451	0.306584	0.000472	0.0357	GSONMT00073606001	843	225	MSI1	_PREDICTED:_RNA-binding_protein_Musashi_homolog_1-like_isoform_4_[Takifugu_rubripes]
47450	-1.01142	0.428769	0.000474	0.0357	TC174032	1282	226	TPM1	tropomyosin-1_alpha_chain
100971	-1.32277	0.359718	0.000483	0.0363	CA374062	788	227	?	unknown
50136	-1.61843	0.47182	0.000485	0.0363	TC177901	1316	228	RNF122	similar_to_UniRef100_UPI0000DC1041ring_finger_protein_122_Rattus_norvegicus|Rep_ring_finger_protein_122_Rattus_norvegicus_partial_(15%)
66377	-1.05848	1.43792	0.000485	0.0363	TC200868	1123	229	PFN1	Oncorhynchus mykiss Profilin-1 (prof1), mRNA
63563	-1.21215	1.38652	0.000488	0.0364	TC197025	1560	230	TP53INP2	PREDICTED: Cynoglossus semilaevis tumor protein p53 inducible nuclear protein 2 (tp53inp2), mRNA
80529	-0.895032	2.20249	0.000489	0.0365	BX082988	919	231	UGP2	Salmo salar UTP--glucose-1-phosphate uridylyltransferase (ugpa), mRNA
62822	-0.895164	4.52965	0.000505	0.0374	TC195966	1371	232	FABP3	similar_to_UniRef100_O57666Fatty_acid_binding_protein_H6-isoform_Parachaenichthys_charcoti|Rep_Fatty_acid_binding_protein_H6-isoform_Parachaenichthys_charcoti	fatty acid-binding heart
70056	-0.934328	3.18372	0.000509	0.0376	TC205655	1504	233	FABP2	similar_to_UniRef100_Q9PRH9Intestinal_fatty_acid_binding_protein_Danio_rerio|Rep_Intestinal_fatty_acid_binding_protein_Danio_rerio_(Zebrafish)_(Brachydanio_rerio)_partial_(97%)
23142	-0.895062	2.49455	0.000508	0.0376	GSONMT00004624001	762	234	SARDH	_PREDICTED:_sarcosine_dehydrogenase_mitochondrial-like_isoform_X1_[Oreochromis_niloticus]
57865	-1.28077	0.191215	0.000511	0.0376	TC189022	870	235	?	unknown
118117	-1.20508	1.80743	0.000513	0.0377	CU064171	859	236	CTSZ	UniRef100_Q64HX9Cathepsin_Y_n=2_Euteleostei|Rep_Cathepsin_Y___partial_(43%)	cathepsin z precursor
83001	-1.08958	0.785009	0.000521	0.0378	BX301890	968	237	MYOZ2	Salmo salar clone ssal-evd-535-296 Myozenin-2 putative mRNA, complete cds
110327	-1.02974	1.43422	0.000518	0.0378	BX306758	842	238	KRT18	homologue_to_UniRef100_O57607Keratin_type_I_cytoskeletal_18|Rep_Keratin_type_I_cytoskeletal_18___partial_(24%)
47620	-0.771856	8.5856	0.00052	0.0378	TC174285	1237	239	LDHA	similar_to_UniRef100_Q7T3M2L-lactate_dehydrogenase_Chromis_punctipinnis|Rep_L-lactate_dehydrogenase_Chromis_punctipinnis_(blacksmith)
72139	-0.753236	10.1888	0.000519	0.0378	TC208270	630	240	PKM	homologue_to_UniRef100_Q4S1B0Pyruvate_kinase_Tetraodon_nigroviridis|Rep_Pyruvate_kinase_Tetraodon_nigroviridis_(Green_puffer)_partial_(39%)
73512	-0.903136	2.54818	0.000531	0.0383	TC210008	2742	241	FASN	similar_to_UniRef100_UPI00006605C6Fatty_acid_synthase_(EC_23185)_[Includes_[Acyl-carrier-protein]_S-_acetyltransferase_(EC_23138)_[Acyl-carrier-protein]_S-_malonyltransferase_(EC_23139)_3-oxoacyl-[acyl-carrier-protein]_synthase_(EC_23141)_3-oxoacyl-[acyl-carrier-protein]_r_Takifugu_rubripes|Rep_Fatty_acid_synthase_(EC_23185)_[Includes_[Acyl-carrier-protein]_S-_acetyltransferase_(EC_23138)_[Acyl-c…
47119	-1.49435	1.15361	0.000547	0.0391	TC173477	1292	242	APOE	homologue_to_UniRef100_Q9PT02Apolipoprotein_E_n=3|Rep_Apolipoprotein_E
12288	-0.722724	5.18856	0.000547	0.0391	GSONMT00004195001	2553	243	C7	_complement_component_C7-2_precursor_[Oncorhynchus_mykiss]
75993	-1.00483	1.64885	0.000554	0.0395	TC213077	1203	244	PFN1	Profilin-1
57578	-1.25308	0.717942	0.000561	0.0397	TC188598	1208	245	?	Salmo salar Barrier-to-autointegration factor B (bafb), mRNA
92670	-0.792417	7.6691	0.000579	0.0406	BX912807	483	246	LDHA	homologue_to_UniRef100_Q9PW58L-lactate_dehydrogenase_A_chain_Lycodichthys_dearborni|Rep_L-lactate_dehydrogenase_A_chain_Rhigophila_dearborni_(Antarctic_eelpout)_(Lycodichthys_dearborni)_partial_(37%)
85957	-0.993925	0.63277	0.000587	0.0406	BX312759	813	247	ENTPD2	weakly_similar_to_UniRef100_UPI0000D9DCC8PREDICTED_ectonucleoside_triphosphate_diphosphohydrolase_2_Macaca_mulatta|Rep_PREDICTED_ectonucleoside_triphosphate_diphosphohydrolase_2_Macaca_mulatta_partial_(4%)
72523	-0.955684	2.12335	0.000597	0.041	TC208754	407	248	C7	UniRef100_Q6H965Complement_component_C7-2|Rep_Complement_component_C7-2___partial_(3%)
30982	-1.66567	2.1138	0.000608	0.0411	GSONMT00016980001	1875	249	LCP1	_plastin-2_[Danio_rerio]
81919	-1.07074	0.26162	0.000607	0.0411	BX299187	880	250	MTPN	homologue_to_UniRef100_Q7T2B9Myotrophin_Danio_rerio|Rep_Myotrophin_Danio_rerio_(Zebrafish)_(Brachydanio_rerio)_partial_(97%)
53378	-0.905462	2.86961	0.000608	0.0411	TC182610	1750	251	UGP2	homologue_to_UniRef100_UPI000035FB82UTP--glucose-1-phosphate_uridylyltransferase_(EC_2779)_(UDP-_glucose_pyrophosphorylase)_(UDPGP)_(UGPase)_Takifugu_rubripes|Rep_UTP--glucose-1-phosphate_uridylyltransferase_(EC_2779)_(UDP-_glucose_pyrophosphorylase)_(UDPGP)_(UGPase)_Takifugu_rubripes_partial_(26%)
49030	-0.891709	3.68606	0.000605	0.0411	TC176338	1152	252	MLLT11	similar_to_UniRef100_A3KQS5Protein_AF1q_Danio_rerio|Rep_Protein_AF1q_Danio_rerio_(Zebrafish)_(Brachydanio_rerio)_partial_(63%)
73846	-0.7228	6.91121	0.000607	0.0411	TC210411	1109	253	COL1A2	Oncorhynchus keta col1a2.2 mRNA for type I collagen alpha 2 chain, partia cds
103560	-0.760464	7.7181	0.000609	0.0411	CN211171	434	254	GNAT1	homologue_to_UniRef100_P10824Guanine_nucleotide-binding_protein_G(i)_alpha-1_subunit_Rattus_norvegicus|Rep_Guanine_nucleotide-binding_protein_G(i)_alpha-1_subunit_Rattus_norvegicus_(Rat)_partial_(21%)
57746	-1.01647	2.24934	0.000623	0.0417	TC188852	973	255	?	unknown
75498	-2.00147	-0.495307	0.000627	0.0419	TC212449	966	256	SAA1	UniRef100_A6PZ09Amyloid_protein_A_n=2|Rep_Amyloid_protein_A___partial_(58%)
204446	-1.22794	-0.216593	0.000629	0.0419	NODE_52088_length_545_cov_0.089908	643	257	ATXN1	ataxin-1
36715	-1.09485	2.86087	0.000641	0.0423	GSONMT00073841001	873	258	CTSZ	_cathepsin_Y_[Oncorhynchus_mykiss]
64807	-1.37146	1.31076	0.000646	0.0423	TC198742	888	259	?	unknown
52054	-1.07945	3.72508	0.000648	0.0423	TC180696	824	260	RBP7	weakly_similar_to_UniRef100_Q9EPC5Retinoid-binding_protein_7_n=2_Mus_musculus|Rep_Retinoid-binding_protein_7_Mus_musculus_(Mouse)_partial_(96%)
933	-0.971744	0.352792	0.000647	0.0423	GSONMT00039304001	324	261	PKM	_Pyruvate_kinase_muscle_isozyme_[Salmo_salar]
173580	-1.44843	-0.287744	0.000649	0.0423	NODE_10997_length_512_cov_3.917969	610	262	?	unknown
73607	-0.988977	2.05771	0.000651	0.0424	TC210122	371	263	MT2A	UniRef100_P68503Metallothionein_A_n=5_Salmonidae|Rep_Metallothionein_A
72714	-1.10971	2.54335	0.000669	0.043	TC208994	840	264	GSTP1	homologue_to_UniRef100_Q9W647Glutathione_S-transferase_n=2_Salmonidae|Rep_Glutathione_S-transferase_Oncorhynchus_nerka_(Sockeye_salmon)_partial_(81%)
200313	-1.04971	0.621894	0.000678	0.0432	NODE_46559_length_213_cov_1.943662	311	265	KRT18	keratin_18
146297	-0.754222	9.44808	0.000696	0.044	SRR020740-3887	745	266	GAPDH	glyceraldehyde-3-phosphate_dehydrogenase
25859	-1.22079	-0.202319	0.000704	0.0444	GSONMT00030792001	1245	267	IDH1	_PREDICTED:_isocitrate_dehydrogenase_[NADP]_cytoplasmic-like_[Xiphophorus_maculatus]
44553	-0.984912	0.483797	0.000708	0.0446	GSONMT00074556001	1485	268	COBLL1	_PREDICTED:_cordon-bleu_protein-like_1-like_isoform_X5_[Maylandia_zebra]
48164	-1.71197	0.0025576	0.000714	0.0448	TC175065	1091	269	FADS6	homologue_to_UniRef100_A7XUS7Delta5-desaturase-like_protein_Oncorhynchus_masou|Rep_Delta5-desaturase-like_protein_Oncorhynchus_masou_(Cherry_salmon)_(Masu_salmon)_partial_(56%)	delta-6 fatty acyl desaturase
85721	-0.845565	9.07563	0.000713	0.0448	BX311487	1088	270	ALDOA	similar_to_UniRef100_UPI000036321EFructose-bisphosphate_aldolase_A_(EC_41213)_(Muscle-type_aldolase)_(Lung_cancer_antigen_NY-LU-1)_Takifugu_rubripes|Rep_Fructose-bisphosphate_aldolase_A_(EC_41213)_(Muscle-type_aldolase)_(Lung_cancer_antigen_NY-LU-1)_Takifugu_rubripes_partial_(55%)
53716	-1.27532	-0.0837514	0.00072	0.0449	TC183086	862	271	?	unknown
68938	-0.985295	1.11439	0.000729	0.0454	TC204184	1079	272	?	unknown
83562	-1.08679	2.9692	0.00075	0.0464	BX303973	658	273	RBP7	similar_to_UniRef100_Q9EPC5Retinoid-binding_protein_7_n=2_Mus_musculus|Rep_Retinoid-binding_protein_7_Mus_musculus_(Mouse)_partial_(85%)
84018	-0.747388	8.77651	0.000755	0.0466	BX306327	838	274	PKM	Salmo salar pyruvate kinase (pk), mRNA
70304	-1.02754	1.75296	0.000768	0.0469	TC205957	996	275	MLLT11	AF1q
41122	-0.854013	1.47694	0.000771	0.047	GSONMT00064821001	3333	276	ACLY_HUMAN	_PREDICTED:_ATP-citrate_synthase-like_isoform_2_[Takifugu_rubripes]
67527	-1.27396	0.313997	0.00078	0.0473	TC202352	973	277	CTSS	similar_to_UniRef100_Q58HF5Cathepsin_S_cysteine_protease_Paralichthys_olivaceus|Rep_Cathepsin_S_cysteine_protease_Paralichthys_olivaceus_(Japanese_flounder)_partial_(42%)
74196	-1.91832	-0.324478	0.000788	0.0475	TC210858	1049	278	LYN	tyrosine-protein kinase lyn
18279	-0.8115	4.76465	0.000797	0.0478	GSONMT00016898001	345	279	PGM1	_phosphoglucomutase-1_[Salmo_salar]
118359	-0.766651	5.67936	0.000807	0.0482	CT570793	1430	280	ALDOA	Salmo salar clone HM4_2075 aldolase a, fructose-bisphosphate 1 mRNA, complete cds
116354	-1.13899	1.17926	0.000824	0.0489	CT570643	1267	281	GPI	similar_to_UniRef100_Q6P6V0Glucose-6-phosphate_isomerase_Rattus_norvegicus|Rep_Glucose-6-phosphate_isomerase_Rattus_norvegicus_(Rat)_partial_(23%)
75951	-1.30677	2.05726	0.000826	0.049	TC213027	1234	282	FN1	Salmo salar clone ssal-rgf-517-106 Fibronectin putative mRNA, partial cds
81560	-0.913612	1.48031	0.000858	0.0502	BX088211	1073	283	NME3	homologue_to_UniRef100_Q804Y0Nucleoside_diphosphate_kinase|Rep_Nucleoside_diphosphate_kinase___partial_(89%)
10972	-0.946011	3.8691	0.000866	0.0506	GSONMT00051926001	1350	284		_adenylosuccinate_synthetase_isozyme_1_A_[Salmo_salar]
72480	-0.67926	5.96556	0.000898	0.0521	TC208693	1142	285		homologue_to_UniRef100_Q910C0Collagen_a1|Rep_Collagen_a1___partial_(16%)
86952	-1.3136	0.0655058	0.000913	0.0526	BX318589	806	286		similar_to_UniRef100_UPI0000ECAB34Copper_transport_protein_ATOX1_(Metal_transport_protein_ATX1)_Gallus_gallus|Rep_Copper_transport_protein_ATOX1_(Metal_transport_protein_ATX1)_Gallus_gallus_partial_(93%)
559	-0.868448	8.2733	0.000922	0.053	GSONMT00019939001	255	287		_myosin_heavy_chain_[Oncorhynchus_keta]
86461	-1.05873	1.70987	0.000938	0.0538	BX320215	802	288		unknown
61117	-1.13633	0.225957	0.000944	0.054	TC193600	687	289		weakly_similar_to_UniRef100_UPI00006615A5Homolog_of_Carassius_auratus_Interferon-inducible_protein_Gig2_Takifugu_rubripes|Rep_Homolog_of_Carassius_auratus_Interferon-inducible_protein_Gig2_Takifugu_rubripes_partial_(94%)
46795	-0.997443	1.94544	0.000944	0.054	TC172921	1760	290		UniRef100_Q1M162JunB_protein|Rep_JunB_protein
25923	-0.841753	2.8214	0.000969	0.0549	GSONMT00053098001	1110	291		_Platelet-derived_growth_factor_receptor-like_[Danio_rerio]
164604	-1.27663	-0.109128	0.000979	0.0554	SRR020740-28467	333	292		potassium_voltage-gated_channel_subfamily_c_member_2-like
32047	-1.5776	-0.249523	0.000985	0.0556	GSONMT00030315001	1494	293		_four_and_half_LIM_domains_protein_2_isoform_b_[Danio_rerio]
55820	-1.83555	0.585805	0.001	0.0564	TC186059	856	294		similar_to_UniRef100_A7EL50Predicted_protein_Sclerotinia_sclerotiorum_1980|Rep_Predicted_protein_Sclerotinia_sclerotiorum_(strain_ATCC_18683_/_1980_/_Ss-1)_(Whitemold)_(Whetzelinia_sclerotiorum)_partial_(42%)
55921	-1.21165	-0.216603	0.00101	0.0566	TC186212	1240	295		unknown
16833	-1.05745	0.242711	0.00101	0.0569	GSONMT00015857001	3369	296		_PREDICTED:_A-kinase_anchor_protein_6_isoform_X4_[Danio_rerio]
2806	-1.56063	-0.353499	0.00103	0.0578	GSONMT00003408001	1125	297		_3_beta-hydroxysteroid_dehydrogenase_partial_[Oncorhynchus_mykiss]
115830	-0.937005	6.6239	0.00105	0.0583	CT568980	1140	298		similar_to_UniRef100_Q8JIP5Myosin_heavy_chain_n=2_Oncorhynchus_keta|Rep_Myosin_heavy_chain_Oncorhynchus_keta_(Chum_salmon)_partial_(8%)
125651	-0.881883	2.02192	0.00106	0.0588	SRR020739-6404	671	299		acidic_leucine-rich_nuclear_phosphoprotein_32_family_member_b
65982	-1.06391	2.01222	0.00107	0.059	TC200338	873	300		cysteine_proteinase_inhibitor
69885	-1.09361	0.124551	0.00107	0.0592	TC205426	612	301		unknown
61858	-1.01317	0.844913	0.00111	0.0604	TC194630	872	302		similar_to_UniRef100_Q804G7Annexin_4_n=2_Danio_rerio|Rep_Annexin_4_Danio_rerio_(Zebrafish)_(Brachydanio_rerio)_partial_(71%)
39507	-0.941278	0.52067	0.00111	0.0604	GSONMT00068141001	1128	303		_PREDICTED:_solute_carrier_family_35_member_F6-like_[Neolamprologus_brichardi]
9373	-0.844795	1.56581	0.00111	0.0604	GSONMT00039413001	390	304		_PREDICTED:_myozenin-2-like_partial_[Astyanax_mexicanus]
69815	-0.836364	2.71097	0.00111	0.0604	TC205338	480	305		similar_to_UniRef100_Q4SX67Chromosome_undetermined_SCAF12930_whole_genome_shotgun_sequence_Tetraodon_nigroviridis|Rep_Chromosome_undetermined_SCAF12930_whole_genome_shotgun_sequence_Tetraodon_nigroviridis_(Green_puffer)_partial_(77%)
130912	-0.785651	2.34105	0.00112	0.0608	SRR020739-15752	536	306		low_quality_protein:_dysferlin-like
24942	-1.11867	-0.236937	0.00114	0.0614	GSONMT00020443001	387	307		_14_kDa_phosphohistidine_phosphatase_[Salmo_salar]
83563	-1.02594	2.99288	0.00114	0.0615	BX303974	902	308		weakly_similar_to_UniRef100_Q9EPC5Retinoid-binding_protein_7_n=2_Mus_musculus|Rep_Retinoid-binding_protein_7_Mus_musculus_(Mouse)_partial_(96%)
79784	-1.56541	-0.464009	0.00116	0.0619	BX077612	813	309		similar_to_UniRef100_Q7KSE8CG7467-PC__isoform_C_Drosophila_melanogaster|Rep_CG7467-PC__isoform_C_Drosophila_partial_(0%)
52259	-1.2977	0.0752502	0.00116	0.0619	TC180983	1342	310		similar_to_UniRef100_Q6DEI0Zgc100903_n=2_Danio_rerio|Rep_Zgc100903_Danio_rerio_(Zebrafish)_(Brachydanio_rerio)_partial_(23%)
83098	-0.777833	9.20694	0.00116	0.0619	BX303010	863	311		homologue_to_UniRef100_Q568G3Enolase_Danio_rerio|Rep_Enolase_Danio_rerio_(Zebrafish)_(Brachydanio_rerio)_partial_(51%)
127417	-0.743157	8.77133	0.00116	0.0619	SRR020739-9442	594	312		lactate_dehydrogenase-a
65590	-0.891323	3.05667	0.00117	0.0619	TC199804	1123	313		homologue_to_UniRef100_UPI0000661013Homolog_of_Brachydanio_rerio_Coagulation_factor_IX_Takifugu_rubripes|Rep_Homolog_of_Brachydanio_rerio_Coagulation_factor_IX_Takifugu_rubripes_partial_(8%)
47327	-1.00937	0.723074	0.00121	0.0636	TC173843	1097	314		UniRef100_Q4P1N6Predicted_protein_Ustilago_maydis|Rep_Predicted_protein_Ustilago_maydis_(Smut_fungus)_partial_(9%)
37900	-1.34177	-0.242067	0.00122	0.0636	GSONMT00071374001	429	315		_Coactosin-like_protein_[Salmo_salar]
101452	-0.991276	0.658371	0.00122	0.0636	CA376512	721	316		similar_to_UniRef100_Q2UQ91Predicted_protein_Aspergillus_oryzae|Rep_Predicted_protein_Aspergillus_oryzae_partial_(3%)
156755	-1.01247	0.506596	0.00123	0.0637	SRR020740-18266	468	317		unknown
51284	-0.705494	5.7994	0.00122	0.0637	TC179569	1346	318		UniRef100_P98093Complement_C3-1_[Contains_Complement_C3_beta_chain_Complement_C3_alpha_chain_C3a_anaphylatoxin_Complement_C3b_alpha_chain_Complement_C3c_alpha_chain_fragment_1_Complement_C3dg_fragment_Complement_C3g_fragment_Complement_C3d_fragment_Complement_C3f_fragment_Complement_C3c_alpha_chain_fragment_2]|Rep_Complement_C3-1_[Contains_Complement_C3_beta_chain_Complement_C3_alpha_chain_C3a_an…
111639	-1.1656	1.1225	0.00124	0.0638	BX869377	878	319		homologue_to_UniRef100_Q9W647Glutathione_S-transferase_n=2_Salmonidae|Rep_Glutathione_S-transferase_Oncorhynchus_nerka_(Sockeye_salmon)_partial_(55%)
119932	-1.00819	1.37668	0.00123	0.0638	FP318916	1199	320		similar_to_UniRef100_O57665Fatty_acid_binding_protein_H6-isoform_Gobionotothen_gibberifrons|Rep_Fatty_acid_binding_protein_H6-isoform_Gobionotothen_gibberifrons_(Humped_rockcod)_partial_(81%)
49762	-0.990384	1.84897	0.00124	0.0638	TC177366	1211	321		unknown
13457	-0.752774	8.01905	0.00124	0.0638	GSONMT00009227001	906	322		_PREDICTED:_glucose_phosphate_isomerase_b_isoform_X1_[Danio_rerio]
22848	-0.733422	4.36902	0.00124	0.0638	GSONMT00006722001	2655	323		_PREDICTED:_protein_phosphatase_Slingshot_homolog_2-like_isoform_X1_[Astyanax_mexicanus]
47153	-0.842388	3.03144	0.00125	0.0641	TC173543	1483	324		similar_to_UniRef100_Q4T3R4Chromosome_undetermined_SCAF9936_whole_genome_shotgun_sequence_Tetraodon_nigroviridis|Rep_Chromosome_undetermined_SCAF9936_whole_genome_shotgun_sequence_Tetraodon_nigroviridis_(Green_puffer)
58536	-1.10667	0.565723	0.00126	0.0647	TC189967	1055	325		similar_to_UniRef100_Q2VF29Envelope_protein_Atlantic_salmon_swim_bladder_sarcoma_virus|Rep_Envelope_protein_Atlantic_salmon_swim_bladder_sarcoma_virus_partial_(4%)
51181	-0.864226	1.12858	0.00126	0.0647	TC179410	1123	326		weakly_similar_to_UniRef100_Q6J203HCV_F-transactivated_protein_1_n=2_Homo_sapiens|Rep_HCV_F-transactivated_protein_1_Homo_sapiens_(Human)_partial_(13%)
18845	-0.829803	1.41297	0.00129	0.0653	GSONMT00049372001	573	327		_Myosin_light_polypeptide_6_[Salmo_salar]
57583	-0.884583	1.78931	0.0013	0.0654	TC188603	1045	328		similar_to_UniRef100_Q6PH41Zgc65964_Danio_rerio|Rep_Zgc65964_Danio_rerio_(Zebrafish)_(Brachydanio_rerio)_partial_(88%)
63448	-1.17372	0.23255	0.0013	0.0656	TC196855	1017	329		homologue_to_UniRef100_Q8JHX8Taurine_transporter_Salmo_salar|Rep_Taurine_transporter_Salmo_salar_(Atlantic_salmon)_partial_(50%)
206575	-1.12986	3.96545	0.00132	0.0658	NODE_54775_length_265_cov_0.996226	363	330		myosin_heavy_chain
79737	-1.03531	1.52143	0.00131	0.0658	BX075536	820	331		homologue_to_UniRef100_O57523Apolipoprotein_A-I-1_precursor|Rep_Apolipoprotein_A-I-1_precursor___partial_(24%)
125501	-0.905743	1.18175	0.00132	0.0658	SRR020739-6152	754	332		unknown
44844	-0.892702	0.742544	0.00133	0.0659	GSONMT00072811001	1890	333		_PREDICTED:_beta-hexosaminidase_subunit_beta-like_[Maylandia_zebra]
116432	-0.686181	7.90102	0.00133	0.0659	CT569028	1274	334		similar_to_UniRef100_Q804Y1Fructose-bisphosphate_aldolase_Ictalurus_punctatus|Rep_Fructose-bisphosphate_aldolase_Ictalurus_punctatus_(Channel_catfish)_partial_(83%)
78673	-0.831784	8.3039	0.00136	0.0666	TC217539	1491	335		UniRef100_Q9DDG6Enolase_Salmo_trutta|Rep_Enolase_Salmo_trutta_(Brown_trout)_partial_(30%)
86101	-1.0452	1.43231	0.00137	0.0669	BX314027	824	336		similar_to_UniRef100_O57665Fatty_acid_binding_protein_H6-isoform_Gobionotothen_gibberifrons|Rep_Fatty_acid_binding_protein_H6-isoform_Gobionotothen_gibberifrons_(Humped_rockcod)_partial_(81%)
116574	-0.720163	8.37792	0.00137	0.067	CT571220	1301	337		homologue_to_UniRef100_UPI000036321EFructose-bisphosphate_aldolase_A_(EC_41213)_(Muscle-type_aldolase)_(Lung_cancer_antigen_NY-LU-1)_Takifugu_rubripes|Rep_Fructose-bisphosphate_aldolase_A_(EC_41213)_(Muscle-type_aldolase)_(Lung_cancer_antigen_NY-LU-1)_Takifugu_rubripes_partial_(25%)
51282	-1.01939	-0.00209842	0.00139	0.0676	TC179567	855	338		homologue_to_UniRef100_Q180R4ABC_transporter_permease_protein_n=2_Clostridium_difficile|Rep_ABC_transporter_permease_protein_Clostridium_difficile_(strain_630)_partial_(5%)
26579	-0.681779	11.1212	0.00139	0.0676	GSONMT00025898001	1209	339		_L-lactate_dehydrogenase_A_chain_[Salmo_salar]
85207	-0.905267	2.58356	0.00142	0.0685	BX310067	1100	340		similar_to_UniRef100_A3KQS5Protein_AF1q_Danio_rerio|Rep_Protein_AF1q_Danio_rerio_(Zebrafish)_(Brachydanio_rerio)_partial_(63%)
68150	-0.759448	2.38286	0.00142	0.0685	TC203153	1193	341		UniRef100_Q6NWJ5Tubulin_alpha_8_like_4_n=2_Danio_rerio|Rep_Tubulin_alpha_8_like_4_Danio_rerio_(Zebrafish)_(Brachydanio_rerio)_partial_(73%)
125589	-0.722952	9.0593	0.00142	0.0685	SRR020739-6306	651	342		pyruvate_kinase
69401	-1.07303	0.253444	0.00143	0.0686	TC204796	1211	343		weakly_similar_to_UniRef100_UPI0000660746Sperm_acrosome_membrane-associated_protein_4_precursor_(Sperm_acrosomal_membrane-associated_protein_14)_Takifugu_rubripes|Rep_Sperm_acrosome_membrane-associated_protein_4_precursor_(Sperm_acrosomal_membrane-associated_protein_14)_Takifugu_rubripes_partial_(98%)
116290	-0.678916	8.05102	0.00143	0.0687	CT570411	1390	344		similar_to_UniRef100_Q804Y1Fructose-bisphosphate_aldolase_Ictalurus_punctatus|Rep_Fructose-bisphosphate_aldolase_Ictalurus_punctatus_(Channel_catfish)_partial_(82%)
160506	-0.97221	0.735751	0.00144	0.0689	SRR020740-23344	389	345		unknown
77465	-0.883529	0.939196	0.00146	0.0695	TC216122	1201	346		similar_to_UniRef100_Q0D4Y8Os07g0596300_protein_Oryza_sativa_Japonica_Group|Rep_Os07g0596300_protein_Oryza_sativa_subsp_japonica_(Rice)_partial_(4%)
127888	-0.972383	1.75747	0.00147	0.0699	SRR020739-10260	613	347		unknown
77281	-0.669681	8.95648	0.00147	0.0699	TC215903	452	348		similar_to_UniRef100_Q804Y1Fructose-bisphosphate_aldolase_Ictalurus_punctatus|Rep_Fructose-bisphosphate_aldolase_Ictalurus_punctatus_(Channel_catfish)_partial_(84%)
83166	-1.44538	-0.676837	0.0015	0.0704	BX303631	926	349		unknown
60921	-1.02602	0.753921	0.0015	0.0706	TC193344	813	350		homologue_to_UniRef100_P10438Endopeptidase_Enterobacteria_phage_PA-2|Rep_Endopeptidase_Bacteriophage_PA-2_partial_(19%)
114614	-0.77725	9.17515	0.00152	0.0711	CT570055	502	351		similar_to_UniRef100_UPI000036321EFructose-bisphosphate_aldolase_A_(EC_41213)_(Muscle-type_aldolase)_(Lung_cancer_antigen_NY-LU-1)_Takifugu_rubripes|Rep_Fructose-bisphosphate_aldolase_A_(EC_41213)_(Muscle-type_aldolase)_(Lung_cancer_antigen_NY-LU-1)_Takifugu_rubripes_partial_(40%)
64650	-0.971402	2.2302	0.00154	0.0719	TC198535	944	352		similar_to_UniRef100_A9VDC9Predicted_protein_Monosiga_brevicollis_MX1|Rep_Predicted_protein_Monosiga_brevicollis_MX1_partial_(5%)
70861	-0.678765	11.0244	0.00154	0.0719	TC206648	943	353		homologue_to_UniRef100_Q90ZF1Glyceraldehyde_3-phosphate_dehydrogenase|Rep_Glyceraldehyde_3-phosphate_dehydrogenase___partial_(61%)
37285	-1.02571	-0.183482	0.00155	0.0722	GSONMT00072835001	555	354		_PREDICTED:_solute_carrier_family_22_member_16-like_[Oryzias_latipes]
17989	-0.72493	9.0022	0.00155	0.0724	GSONMT00034115001	1662	355		_glucose_phosphate_isomerase_b_[Danio_rerio]
53941	-0.838413	4.90884	0.00156	0.0725	TC183402	1739	356		similar_to_UniRef100_Q4RP36Chromosome_1_SCAF15008_whole_genome_shotgun_sequence_Tetraodon_nigroviridis|Rep_Chromosome_1_SCAF15008_whole_genome_shotgun_sequence_Tetraodon_nigroviridis_(Green_puffer)_partial_(89%)
16903	-0.96797	1.04053	0.00157	0.0728	GSONMT00032631001	1104	357		_c-Fos_protein_[Oncorhynchus_masou]
78174	-1.38263	0.514475	0.00159	0.0733	TC216959	1551	358		UniRef100_A6PZ09Amyloid_protein_A_n=2|Rep_Amyloid_protein_A
83025	-1.12475	4.13792	0.00158	0.0733	BX301861	943	359		homologue_to_UniRef100_Q5UTE7Glutathione_peroxidase_type_2|Rep_Glutathione_peroxidase_type_2___partial_(56%)
12697	-0.829639	1.43414	0.00159	0.0733	GSONMT00040824001	855	360		_PREDICTED:_sarcosine_dehydrogenase_mitochondrial_isoform_X4_[Danio_rerio]
26524	-0.789143	1.80704	0.00159	0.0733	GSONMT00008043001	1872	361		_PREDICTED:_ataxin-1-like_isoform_X1_[Maylandia_zebra]
116653	-0.845544	4.00066	0.00163	0.0744	CT570387	1285	362		similar_to_UniRef100_A8QXK9Phosphoglucose_isomerase-2_Anguilla_anguilla|Rep_Phosphoglucose_isomerase-2_Anguilla_anguilla_(European_freshwater_eel)_partial_(30%)
9682	-0.768534	1.98342	0.00163	0.0745	GSONMT00037715001	606	363		_Glutamate_dehydrogenase_mitochondrial_[Salmo_salar]
109000	-0.815417	8.81337	0.00164	0.0745	CX143770	709	364		similar_to_UniRef100_Q76BG1Fructose-bisphosphate_aldolase_Oryzias_latipes|Rep_Fructose-bisphosphate_aldolase_Oryzias_latipes_(Medaka_fish)_(Japanese_ricefish)_partial_(25%)
71153	-1.28158	0.48838	0.00164	0.0747	TC207027	873	365		unknown
17581	-1.06642	0.247545	0.00166	0.075	GSONMT00014793001	894	366		_Heme_oxygenase_[Salmo_salar]
71058	-0.669994	8.44596	0.00166	0.075	TC206905	2188	367		similar_to_UniRef100_Q804Y1Fructose-bisphosphate_aldolase_Ictalurus_punctatus|Rep_Fructose-bisphosphate_aldolase_Ictalurus_punctatus_(Channel_catfish)_partial_(84%)
62093	-1.71219	1.17195	0.0017	0.0754	TC194955	650	368		weakly_similar_to_UniRef100_A7SH72Predicted_protein_Nematostella_vectensis|Rep_Predicted_protein_Nematostella_vectensis_(Starlet_sea_anemone)_partial_(28%)
5698	-0.971419	0.177846	0.00168	0.0754	GSONMT00022298001	291	369		_PREDICTED:_insulin-degrading_enzyme-like_[Haplochromis_burtoni]
114906	-0.668644	8.27781	0.00168	0.0754	CT569619	1196	370		similar_to_UniRef100_Q804Y1Fructose-bisphosphate_aldolase_Ictalurus_punctatus|Rep_Fructose-bisphosphate_aldolase_Ictalurus_punctatus_(Channel_catfish)_partial_(82%)
77621	-0.662285	8.98048	0.0017	0.0754	TC216304	1658	371		homologue_to_UniRef100_Q8JIP5Myosin_heavy_chain_n=2_Oncorhynchus_keta|Rep_Myosin_heavy_chain_Oncorhynchus_keta_(Chum_salmon)_partial_(8%)
218774	-1.19905	-0.174562	0.00172	0.0759	NODE_70034_length_212_cov_0.995283	310	372		cytosolic_carboxypeptidase_1-like
78961	-0.955764	0.903053	0.00174	0.0764	TC217850	1308	373		similar_to_UniRef100_UPI00003650D61-acyl-sn-glycerol-3-phosphate_acyltransferase_delta_(EC_23151)_(1-_AGP_acyltransferase_4)_(1-AGPAT_4)_(Lysophosphatidic_acid_acyltransferase_delta)_(LPAAT-delta)_(1-acylglycerol-3-phosphate_O-_acyltransferase_4)_Takifugu_rubripes|Rep_1-acyl-sn-glycerol-3-phosphate_acyltransferase_delta_(EC_23151)_(1-_AGP_acyltransferase_4)_(1-AGPAT_4)_(Lysophosphatidic_acid_acyl…
89384	-0.856179	1.56931	0.00174	0.0765	BX865302	748	374		homologue_to_UniRef100_Q6H965Complement_component_C7-2|Rep_Complement_component_C7-2___partial_(16%)
121753	-0.791344	2.06628	0.00174	0.0765	SRR020739-154	1145	375		sarcosine_mitochondrial
141785	-1.21111	0.677967	0.00176	0.0765	SRR020739-34505	361	376		unknown
57121	-1.08644	-0.00132978	0.00176	0.0765	TC187943	1518	377		homologue_to_UniRef100_Q4RXG6Enolase_n=3_Percomorpha|Rep_Enolase_Tetraodon_nigroviridis_(Green_puffer)_partial_(77%)
69236	-0.842381	2.98637	0.00175	0.0765	TC204579	1670	378		similar_to_UniRef100_UPI000065E5BDTumor_protein_p53-inducible_nuclear_protein_2_(p53-inducible_protein_U)_(PIG-U)_Takifugu_rubripes|Rep_Tumor_protein_p53-inducible_nuclear_protein_2_(p53-inducible_protein_U)_(PIG-U)_Takifugu_rubripes_partial_(61%)
114768	-0.659729	8.79796	0.00179	0.0777	CT568926	1311	379		similar_to_UniRef100_Q804Y1Fructose-bisphosphate_aldolase_Ictalurus_punctatus|Rep_Fructose-bisphosphate_aldolase_Ictalurus_punctatus_(Channel_catfish)_partial_(83%)
61963	-0.735229	10.0996	0.00179	0.0778	TC194777	978	380		similar_to_UniRef100_Q4S1B0Pyruvate_kinase_Tetraodon_nigroviridis|Rep_Pyruvate_kinase_Tetraodon_nigroviridis_(Green_puffer)_partial_(47%)
59415	-0.95238	0.906637	0.0018	0.078	TC191229	1527	381		similar_to_UniRef100_A2Q9W9Contig_An01c0310_genome_Aspergillus_niger|Rep_Contig_An01c0310_genome_Aspergillus_niger_partial_(3%)
116349	-0.699096	7.91468	0.00181	0.0783	CT569566	755	382		similar_to_UniRef100_Q804Y1Fructose-bisphosphate_aldolase_Ictalurus_punctatus|Rep_Fructose-bisphosphate_aldolase_Ictalurus_punctatus_(Channel_catfish)_partial_(77%)
211428	-0.913789	1.66781	0.00181	0.0783	NODE_60906_length_434_cov_1.559908	532	383		unknown
47747	-0.645503	8.10881	0.00182	0.0784	TC174466	1495	384		homologue_to_UniRef100_O93485Alpha_1_type_I_collagen|Rep_Alpha_1_type_I_collagen___partial_(42%)
30854	-0.855798	1.20331	0.00183	0.0785	GSONMT00027917001	2241	385		_EGF_latrophilin_and_seven_transmembrane_domain_containing_1_precursor_[Salmo_salar]
62545	-0.85401	2.51568	0.00183	0.0785	TC195574	626	386		unknown
116577	-0.78065	3.03403	0.00183	0.0785	CT570135	948	387		similar_to_UniRef100_A8QXK9Phosphoglucose_isomerase-2_Anguilla_anguilla|Rep_Phosphoglucose_isomerase-2_Anguilla_anguilla_(European_freshwater_eel)_partial_(27%)
81062	-1.32131	0.736822	0.00185	0.0786	BX085479	692	388		homologue_to_UniRef100_Q9W647Glutathione_S-transferase_n=2_Salmonidae|Rep_Glutathione_S-transferase_Oncorhynchus_nerka_(Sockeye_salmon)_partial_(33%)
118358	-1.18091	1.99383	0.00185	0.0786	CT570856	1260	389		similar_to_UniRef100_Q8JIP5Myosin_heavy_chain_n=2_Oncorhynchus_keta|Rep_Myosin_heavy_chain_Oncorhynchus_keta_(Chum_salmon)_partial_(4%)
32767	-0.770285	2.08447	0.00186	0.0786	GSONMT00028387001	1089	390		_Serine/threonine-protein_kinase_Sgk2_[Salmo_salar]
18696	-0.707033	10.0693	0.00185	0.0786	GSONMT00030907001	360	391		_glyceraldehyde-3-phosphate_dehydrogenase_[Salmo_trutta]
57286	-0.702379	8.16448	0.00186	0.0788	TC188177	1587	392		homologue_to_UniRef100_O93484Collagen_alpha-2(I)_chain_precursor|Rep_Collagen_alpha-2(I)_chain_precursor___partial_(15%)
32486	-0.88528	3.42493	0.00187	0.079	GSONMT00040379001	489	393		_Mid1-interacting_protein_1_[Salmo_salar]
40454	-1.0791	0.0216592	0.00189	0.0792	GSONMT00066200001	1590	394		_Globoside_alpha-13-N-acetylgalactosaminyltransferase_1_[Dicentrarchus_labrax]
77773	-0.881889	3.16854	0.00189	0.0792	TC216486	1365	395		similar_to_UniRef100_A8QXK9Phosphoglucose_isomerase-2_Anguilla_anguilla|Rep_Phosphoglucose_isomerase-2_Anguilla_anguilla_(European_freshwater_eel)_partial_(29%)
32939	-0.872769	1.1492	0.00189	0.0792	GSONMT00002104001	3771	396		_PREDICTED:_angiotensin-converting_enzyme_isoform_X2_[Danio_rerio]
144125	-0.690854	8.03488	0.0019	0.0793	SRR020740-1045	1096	397		unknown
39824	-0.95386	0.224944	0.00192	0.0797	GSONMT00067441001	822	398		_Transcription_factor_jun-D_[Salmo_salar]
59199	-0.773549	2.07298	0.00192	0.0797	TC190900	885	399		UniRef100_Q804Y0Nucleoside_diphosphate_kinase|Rep_Nucleoside_diphosphate_kinase___partial_(93%)
116436	-0.73216	8.5693	0.00191	0.0797	CT569318	1165	400		homologue_to_UniRef100_Q90ZF1Glyceraldehyde_3-phosphate_dehydrogenase|Rep_Glyceraldehyde_3-phosphate_dehydrogenase___partial_(41%)
40638	-1.39912	7.27384	0.00194	0.0803	GSONMT00065897001	789	401		_troponin_I_[Oncorhynchus_mykiss]
68415	-0.808353	5.58442	0.00194	0.0803	TC203484	533	402		weakly_similar_to_UniRef100_Q0D4U6Os07g0603500_protein_Oryza_sativa_Japonica_Group|Rep_Os07g0603500_protein_Oryza_sativa_subsp_japonica_(Rice)_partial_(5%)
35873	-0.83898	9.71311	0.00197	0.0814	GSONMT00075887001	2343	403		_PREDICTED:_6-phosphofructokinase_muscle_type-like_[Xiphophorus_maculatus]
61094	-1.06547	0.249716	0.00203	0.0828	TC193569	892	404		similar_to_UniRef100_Q6NYM6Zgc77481_Danio_rerio|Rep_Zgc77481_Danio_rerio_(Zebrafish)_(Brachydanio_rerio)_partial_(40%)
5903	-1.01505	-0.184128	0.00205	0.0834	GSONMT00012438001	702	405		_pol_[Schistosoma_mansoni]
156407	-0.910076	0.591749	0.00206	0.0835	SRR020740-17754	440	406		unknown
54392	-1.14648	-0.0590063	0.00209	0.0843	TC184049	727	407		unknown
192704	-1.49727	-0.33829	0.0021	0.0849	NODE_36542_length_332_cov_0.006024	430	408		lipoprotein_lipase
76050	-0.787583	2.17735	0.00211	0.085	TC213145	1088	409		unknown
71542	-1.10234	2.62311	0.00212	0.0851	TC207521	719	410		similar_to_UniRef100_Q4TA36Chromosome_undetermined_SCAF7454_whole_genome_shotgun_sequence_Tetraodon_nigroviridis|Rep_Chromosome_undetermined_SCAF7454_whole_genome_shotgun_sequence_Tetraodon_nigroviridis_(Green_puffer)_partial_(39%)
49157	-0.704376	7.15083	0.00212	0.0851	TC176531	1154	411		similar_to_UniRef100_Q4RTU3Chromosome_12_SCAF14996_whole_genome_shotgun_sequence_Tetraodon_nigroviridis|Rep_Chromosome_12_SCAF14996_whole_genome_shotgun_sequence_Tetraodon_nigroviridis_(Green_puffer)_partial_(70%)
101137	-0.939518	1.5117	0.00214	0.0858	CA375113	763	412		similar_to_UniRef100_Q6PHE3Wufl05f04_protein_Danio_rerio|Rep_Wufl05f04_protein_Danio_rerio_(Zebrafish)_(Brachydanio_rerio)_partial_(21%)
96717	-0.790607	0.915323	0.00215	0.0858	CA366027	660	413		similar_to_UniRef100_Q6DI42Cut-like_1_Danio_rerio|Rep_Cut-like_1_Danio_rerio_(Zebrafish)_(Brachydanio_rerio)_partial_(26%)
55346	-1.13481	1.13625	0.00216	0.086	TC185396	1648	414		biotinidase_fragment_2_[Oncorhynchus_mykiss]
60574	-1.21127	-0.295762	0.00219	0.0867	TC192871	1183	415		similar_to_UniRef100_A1L3R8Olfactory_receptor_693_Mus_musculus|Rep_Olfactory_receptor_693_Mus_musculus_(Mouse)_partial_(7%)
21786	-1.05563	1.6518	0.0022	0.087	GSONMT00015190001	267	416		_AF1q_[Osmerus_mordax]
45304	-0.933319	0.95795	0.0022	0.087	GSONMT00067753001	3300	417		_PREDICTED:_oral-facial-digital_syndrome_1_protein_homolog_isoform_X1_[Neolamprologus_brichardi]
46888	-0.671239	6.94602	0.00221	0.087	TC173081	1450	418		UniRef100_Q9YGD9SPARC_protein|Rep_SPARC_protein
121118	-0.743443	7.58238	0.00221	0.087	FP321627	1200	419		similar_to_UniRef100_Q7T3M2L-lactate_dehydrogenase_Chromis_punctipinnis|Rep_L-lactate_dehydrogenase_Chromis_punctipinnis_(blacksmith)_partial_(64%)
151886	-1.61959	-0.648669	0.00227	0.0882	SRR020740-11415	541	420		unknown
59287	-1.00605	-0.0225689	0.00226	0.0882	TC191044	816	421		similar_to_UniRef100_Q6GQN6Acetyl-Coenzyme_A_acyltransferase_1_Danio_rerio|Rep_Acetyl-Coenzyme_A_acyltransferase_1_Danio_rerio_(Zebrafish)_(Brachydanio_rerio)_partial_(52%)
57994	-0.900272	0.497159	0.00227	0.0882	TC189205	753	422		UniRef100_A8KB60LOC795591_protein_Danio_rerio|Rep_LOC795591_protein_Danio_rerio_(Zebrafish)_(Brachydanio_rerio)_partial_(53%)
77771	-0.88556	1.31382	0.00226	0.0882	TC216484	490	423		homologue_to_UniRef100_A9V0F3Predicted_protein_Monosiga_brevicollis_MX1|Rep_Predicted_protein_Monosiga_brevicollis_MX1_partial_(9%)
10457	-0.853005	1.62963	0.00227	0.0882	GSONMT00030276001	1539	424		_PREDICTED:_cholinesterase-like_[Astyanax_mexicanus]
214113	-1.62715	0.132419	0.0023	0.0887	NODE_64156_length_452_cov_0.767699	550	425		kelch-like_protein_diablo-like
118752	-0.793061	1.07629	0.00231	0.0887	CU071472	922	426		similar_to_UniRef100_Q6GMI0HtrA_serine_peptidase_1_Danio_rerio|Rep_HtrA_serine_peptidase_1_Danio_rerio_(Zebrafish)_(Brachydanio_rerio)_partial_(20%)
75162	-0.745263	6.21237	0.0023	0.0887	TC212057	579	427		unknown
212108	-1.47282	-0.0808932	0.00233	0.0894	NODE_61710_length_273_cov_0.366300	371	428		unknown
152720	-1.01048	3.6445	0.00236	0.0901	SRR020740-12581	488	429		muscle_b
110250	-1.10724	0.76197	0.00237	0.0905	BX076177	779	430		unknown
78631	-0.809376	4.32851	0.00239	0.0907	TC217490	1374	431		similar_to_UniRef100_A8QXK9Phosphoglucose_isomerase-2_Anguilla_anguilla|Rep_Phosphoglucose_isomerase-2_Anguilla_anguilla_(European_freshwater_eel)_partial_(25%)
86833	-0.801344	1.77897	0.0024	0.0909	BX318289	670	432		UniRef100_Q804Y0Nucleoside_diphosphate_kinase|Rep_Nucleoside_diphosphate_kinase___partial_(73%)
29613	-0.846751	1.05243	0.0024	0.091	GSONMT00018066001	1119	433		_Acyl-CoA_desaturase_[Salmo_salar]
68386	-0.839961	3.52501	0.00241	0.0912	TC203445	845	434		homologue_to_UniRef100_UPI0000661013Homolog_of_Brachydanio_rerio_Coagulation_factor_IX_Takifugu_rubripes|Rep_Homolog_of_Brachydanio_rerio_Coagulation_factor_IX_Takifugu_rubripes_partial_(8%)
96266	-0.696501	10.78	0.00248	0.0931	CA359861	595	435		UniRef100_Q90ZF1Glyceraldehyde_3-phosphate_dehydrogenase|Rep_Glyceraldehyde_3-phosphate_dehydrogenase___partial_(48%)
64289	-0.942526	0.242747	0.00249	0.0933	TC198024	692	436		homologue_to_UniRef100_Q1JPY2Zgc153867_protein_n=2_Danio_rerio|Rep_Zgc153867_protein_Danio_rerio_(Zebrafish)_(Brachydanio_rerio)_partial_(82%)
68153	-0.77768	1.70516	0.00249	0.0933	TC203156	856	437		UniRef100_A9YVA7Nucleoside_diphosphate_kinase_Oncorhynchus_masou_formosanus|Rep_Nucleoside_diphosphate_kinase_Oncorhynchus_masou_formosanus
76139	-0.71136	2.18801	0.00249	0.0933	TC213255	1303	438		similar_to_UniRef100_UPI00006608C6Collagen_alpha-2(VI)_chain_precursor_Takifugu_rubripes|Rep_Collagen_alpha-2(VI)_chain_precursor_Takifugu_rubripes_partial_(21%)
10453	-0.780869	1.34339	0.00253	0.0947	GSONMT00057422001	1317	439		_fibulin_4_precursor_[Salmo_salar]
69555	-1.40883	0.300827	0.00259	0.0951	TC205003	1329	440		UniRef100_A6PZ09Amyloid_protein_A_n=2|Rep_Amyloid_protein_A
32310	-1.22323	0.643192	0.00259	0.0951	GSONMT00029167001	522	441		_Whey_acidic_protein_precursor_[Salmo_salar]
109425	-1.12072	-0.144623	0.00256	0.0951	CX250064	585	442		unknown
48111	-1.03545	0.199005	0.00259	0.0951	TC174990	1093	443		weakly_similar_to_UniRef100_A7MCP1Zgc110829_protein_Danio_rerio|Rep_Zgc110829_protein_Danio_rerio_(Zebrafish)_(Brachydanio_rerio)_partial_(27%)
89285	-0.915622	0.973503	0.00259	0.0951	BX865130	489	444		unknown
103706	-0.853534	3.80656	0.0026	0.0952	CB496389	620	445		homologue_to_UniRef100_Q1DIT2Predicted_protein_Coccidioides_immitis|Rep_Predicted_protein_Coccidioides_immitis_partial_(8%)
27711	-0.616952	8.17919	0.00262	0.0957	GSONMT00019805001	1398	446		_collagen_1a1_precursor_[Oncorhynchus_mykiss]
51499	-0.74272	2.73128	0.00262	0.0958	TC179901	795	447		UniRef100_Q804Y0Nucleoside_diphosphate_kinase|Rep_Nucleoside_diphosphate_kinase
143570	-1.02733	0.246897	0.00264	0.0959	SRR020740-333	1549	448		unknown
11541	-1.41301	0.400199	0.00267	0.0966	GSONMT00053786001	948	449		_Retinol_dehydrogenase_12_[Salmo_salar]
102000	-1.40353	0.0821053	0.0027	0.0977	CB489071	653	450		UniRef100_Q64HX9Cathepsin_Y_n=2_Euteleostei|Rep_Cathepsin_Y___partial_(7%)
56005	-0.764084	1.54807	0.00275	0.0989	TC186335	1164	451		similar_to_UniRef100_Q4TBJ6Chromosome_undetermined_SCAF7122_whole_genome_shotgun_sequence_Tetraodon_nigroviridis|Rep_Chromosome_undetermined_SCAF7122_whole_genome_shotgun_sequence_Tetraodon_nigroviridis_(Green_puffer)_partial_(22%)
77372	-0.862398	1.25746	0.00277	0.0996	TC216010	2587	452		similar_to_UniRef100_Q5S4N3CD45_precursor_Ictalurus_punctatus|Rep_CD45_precursor_Ictalurus_punctatus_(Channel_catfish)_partial_(29%)
11932	-0.911226	0.678737	0.00279	0.0999	GSONMT00014510001	1104	453		_Tob1_[Salmo_salar]
108223	-0.923272	0.757892	0.00282	0.1	CX139300	684	454		similar_to_UniRef100_UPI000065E77FAnnexin_A4_(Annexin-4)_(Annexin_IV)_(Lipocortin_IV)_(Endonexin_I)_(Chromobindin-4)_(Protein_II)_(P325)_(Placental_anticoagulant_protein_II)_(PAP-II)_(PP4-X)_(35-beta_calcimedin)_(Carbohydrate-binding_protein_P33/P41)_(P33/41)_Takifugu_rubripes|Rep_Annexin_A4_(Annexin-4)_(Annexin_IV)_(Lipocortin_IV)_(Endonexin_I)_(Chromobindin-4)_(Protein_II)_(P325)_(Placental_ant…
18037	-0.812543	3.36591	0.00285	0.101	GSONMT00057193001	408	455		_Fatty_acid-binding_protein_heart_[Salmo_salar]
190919	-1.80548	-0.974806	0.00286	0.101	NODE_34228_length_229_cov_1.759825	327	456		NM_001139717.1| Salmo salar endothelial differentiation-related factor 1-1 (LOC100194632) mRNA gb|BT043805.1| Salmo salar clone HM4_1113 endothelial differentiation-related factor 1-1 mRNA complete cds Length=1104
2415	-1.62069	-0.0123556	0.00288	0.102	GSONMT00016296001	429	457		_serum_amyloid_A_protein_precursor_[Oncorhynchus_mykiss]
118089	-0.707793	9.80829	0.00289	0.102	CT570743	805	458		homologue_to_UniRef100_Q8JIP5Myosin_heavy_chain_n=2_Oncorhynchus_keta|Rep_Myosin_heavy_chain_Oncorhynchus_keta_(Chum_salmon)_partial_(9%)
89424	-1.16789	0.3476	0.00292	0.103	BX864284	480	459		similar_to_UniRef100_UPI000065FD1EPeroxiredoxin-5_mitochondrial_precursor_(EC_111115)_(Prx-V)_(Peroxisomal_antioxidant_enzyme)_(PLP)_(Thioredoxin_reductase)_(Thioredoxin_peroxidase_PMP20)_(Antioxidant_enzyme_B166)_(AOEB166)_(TPx_type_VI)_(Liver_tissue_2D-page_spot_71B)_(Alu_corepresso_Takifugu_rubripes|Rep_Peroxiredoxin-5_mitochondrial_precursor_(EC_111115)_(Prx-V)_(Peroxisomal_antioxidant_enzyme…
68625	-0.719802	6.75563	0.00297	0.104	TC203768	799	460		similar_to_UniRef100_Q8QFT1Glucose-6-phosphate_isomerase_Mugil_cephalus|Rep_Glucose-6-phosphate_isomerase_Mugil_cephalus_(Flathead_mullet)_(Mugil_japonicus)_partial_(17%)
65959	-0.805115	1.33082	0.00298	0.104	TC200306	1139	461		similar_to_UniRef100_Q0E3G2Os02g0176300_protein_Oryza_sativa_Japonica_Group|Rep_Os02g0176300_protein_Oryza_sativa_subsp_japonica_(Rice)_partial_(18%)
214131	-0.887891	0.166737	0.003	0.105	NODE_64179_length_250_cov_0.000000	348	462		unknown
76272	-0.715033	3.01512	0.00302	0.105	TC214667	1224	463		similar_to_UniRef100_Q0P3X6Zgc153718_Danio_rerio|Rep_Zgc153718_Danio_rerio_(Zebrafish)_(Brachydanio_rerio)_partial_(62%)
148302	-0.674956	5.98911	0.00304	0.106	SRR020740-6537	658	464		myosin-binding_protein_fast-type-like
118239	-0.61124	9.98339	0.00306	0.106	CT571125	1233	465		similar_to_UniRef100_Q804Y1Fructose-bisphosphate_aldolase_Ictalurus_punctatus|Rep_Fructose-bisphosphate_aldolase_Ictalurus_punctatus_(Channel_catfish)_partial_(80%)
141264	-0.611008	10.4762	0.00307	0.106	SRR020739-33749	356	466		glyceraldehyde-3-phosphate_dehydrogenase
65910	-0.698281	8.70363	0.00309	0.107	TC200246	833	467		similar_to_UniRef100_Q803Q7Fructose-bisphosphate_aldolase_Danio_rerio|Rep_Fructose-bisphosphate_aldolase_Danio_rerio_(Zebrafish)_(Brachydanio_rerio)_partial_(45%)
47249	-0.734791	4.19488	0.00311	0.107	TC173706	921	468		UniRef100_Q8QHI0Superoxide_dismutase_[Cu-Zn]|Rep_Superoxide_dismutase_[Cu-Zn]
53115	-0.586981	13.2333	0.00313	0.108	TC182241	1301	469		UniRef100_Q90ZF1Glyceraldehyde_3-phosphate_dehydrogenase|Rep_Glyceraldehyde_3-phosphate_dehydrogenase
118256	-0.655507	9.16354	0.00316	0.109	CT570937	425	470		homologue_to_UniRef100_A3FMA2Glyceraldehyde-3-phosphate_dehydrogenase_Salmo_trutta|Rep_Glyceraldehyde-3-phosphate_dehydrogenase_Salmo_trutta_(Brown_trout)_partial_(47%)
79316	-0.982444	1.81203	0.00317	0.109	BX073384	800	471		homologue_to_UniRef100_P11941Lysozyme_C_II_precursor_n=2_Salmonidae|Rep_Lysozyme_C_II_precursor
76368	-0.671393	4.77205	0.00318	0.109	TC214785	937	472		similar_to_UniRef100_Q8QFT1Glucose-6-phosphate_isomerase_Mugil_cephalus|Rep_Glucose-6-phosphate_isomerase_Mugil_cephalus_(Flathead_mullet)_(Mugil_japonicus)_partial_(17%)
62838	-0.645801	8.76376	0.00318	0.109	TC195992	1432	473		UniRef100_O93485Alpha_1_type_I_collagen|Rep_Alpha_1_type_I_collagen___partial_(9%)
18280	-0.701588	5.83668	0.00319	0.109	GSONMT00016899001	780	474		_phosphoglucomutase-1_[Salmo_salar]
69692	-1.11299	-0.104995	0.00319	0.109	TC205186	1099	475		UniRef100_O47286RNA_polymerase_beta-subunit_Bambusa_vulgaris|Rep_RNA_polymerase_beta-subunit_Bambusa_vulgaris_(Common_bamboo)_partial_(15%)
30001	-0.931932	2.43094	0.0032	0.109	GSONMT00058493001	2433	476		_PREDICTED:_cytosolic_carboxypeptidase_4-like_[Danio_rerio]
1580	-1.01546	2.05125	0.00322	0.11	GSONMT00043879001	396	477		_heavy-chain_myosin_[Gadus_morhua]
8088	-1.32003	0.223322	0.00324	0.11	GSONMT00031282001	270	478		_Fibronectin_[Salmo_salar]
89353	-0.991998	0.134247	0.00325	0.11	BX865929	783	479		similar_to_UniRef100_Q9W3X8CG3198-PA_Drosophila_melanogaster|Rep_CG3198-PA_Drosophila_melanogaster_(Fruit_fly)_partial_(4%)
141543	-0.905988	0.720691	0.00324	0.11	SRR020739-34144	356	480		AF1q
51945	-0.688112	2.31342	0.00325	0.11	TC180533	1241	481		similar_to_UniRef100_UPI000065CE4BAnkyrin_repeat_and_SOCS_box_protein_12_(ASB-12)_Takifugu_rubripes|Rep_Ankyrin_repeat_and_SOCS_box_protein_12_(ASB-12)_Takifugu_rubripes_partial_(78%)
94744	-1.12998	0.340873	0.00333	0.112	CA346870	608	482		UniRef100_Q90W73Type_I_keratin_S8|Rep_Type_I_keratin_S8___partial_(26%)
152364	-1.23358	-0.128685	0.00335	0.112	SRR020740-12093	541	483		transferrin_precursor
80756	-1.29017	0.0568265	0.00337	0.112	BX082768	820	484		homologue_to_UniRef100_A1CPW0Conserved_proline-rich_protein_Aspergillus_clavatus|Rep_Conserved_proline-rich_protein_Aspergillus_clavatus_partial_(7%)
56028	-0.680434	5.52204	0.0034	0.113	TC186369	860	485		similar_to_UniRef100_UPI000065E0D5Phosphoglucomutase-1_(EC_5422)_(Glucose_phosphomutase_1)_(PGM_1)_Takifugu_rubripes|Rep_Phosphoglucomutase-1_(EC_5422)_(Glucose_phosphomutase_1)_(PGM_1)_Takifugu_rubripes_partial_(18%)
116609	-0.779069	5.27677	0.00342	0.113	CT570435	1162	486		similar_to_UniRef100_Q4RVI9Fructose-bisphosphate_aldolase_Tetraodon_nigroviridis|Rep_Fructose-bisphosphate_aldolase_Tetraodon_nigroviridis_(Green_puffer)_partial_(23%)
72842	-0.973386	0.989349	0.00345	0.114	TC209150	780	487		similar_to_UniRef100_Q5NT96Type_1_collagen_alpha_1_Paralichthys_olivaceus|Rep_Type_1_collagen_alpha_1_Paralichthys_olivaceus_(Japanese_flounder)_partial_(3%)
57814	-0.778592	4.54552	0.00345	0.114	TC188954	892	488		homologue_to_UniRef100_O13008Fatty_acid-binding_protein_heart|Rep_Fatty_acid-binding_protein_heart
72545	-1.79052	-0.452039	0.00346	0.114	TC208780	866	489		homologue_to_UniRef100_Q9PT02Apolipoprotein_E_n=3|Rep_Apolipoprotein_E___partial_(67%)
53832	-1.29082	-0.294215	0.0035	0.115	TC183251	1047	490		similar_to_UniRef100_A5JV29Fibrinogen_beta_chain_Paralichthys_olivaceus|Rep_Fibrinogen_beta_chain_Paralichthys_olivaceus_(Japanese_flounder)_partial_(52%)
111005	-1.59012	-0.471856	0.00352	0.115	BX314887	791	491		similar_to_UniRef100_Q8JJ66Toxin-1|Rep_Toxin-1___partial_(80%)
54760	-1.03787	0.948585	0.00354	0.116	TC184571	1992	492		weakly_similar_to_UniRef100_Q756B8AER349Cp_Eremothecium_gossypii|Rep_AER349Cp_Ashbya_gossypii_(Yeast)_(Eremothecium_gossypii)_partial_(10%)
11079	-1.28347	-0.364693	0.00356	0.116	GSONMT00026273001	981	493		_PREDICTED:_transcription_factor_jun-B-like_[Oryzias_latipes]
123294	-0.884515	0.883786	0.00356	0.116	SRR020739-2611	702	494		cathepsin_l-like
114975	-0.742243	2.27171	0.00356	0.116	DV198552	250	495		homologue_to_UniRef100_A8JYA3Glycogen_synthase_Oreochromis_mossambicus|Rep_Glycogen_synthase_Oreochromis_mossambicus_(Mozambique_tilapia)_(Tilapia_mossambica)_partial_(11%)
29948	-0.859445	1.36922	0.00359	0.117	GSONMT00049838001	726	496		_Glutathione_S-transferase_theta-1_[Salmo_salar]
86273	-1.08349	1.2934	0.0036	0.117	BX316493	840	497		similar_to_UniRef100_Q5UTE7Glutathione_peroxidase_type_2|Rep_Glutathione_peroxidase_type_2___partial_(61%)
72583	-1.04089	-0.061024	0.00362	0.117	TC208826	857	498		unknown
54891	-0.665018	2.19823	0.00362	0.117	TC184761	1550	499		homologue_to_UniRef100_A4QP10Zgc162603_protein_Danio_rerio|Rep_Zgc162603_protein_Danio_rerio_(Zebrafish)_(Brachydanio_rerio)_partial_(19%)
113682	-0.898973	0.952069	0.00363	0.117	CR942994	1202	500		homologue_to_UniRef100_Q804Y0Nucleoside_diphosphate_kinase|Rep_Nucleoside_diphosphate_kinase
141159	-0.952117	0.0941737	0.00368	0.118	SRR020739-33603	363	501		unknown
115511	-0.771785	8.14042	0.00368	0.118	CT570229	1241	502		similar_to_UniRef100_UPI000036321EFructose-bisphosphate_aldolase_A_(EC_41213)_(Muscle-type_aldolase)_(Lung_cancer_antigen_NY-LU-1)_Takifugu_rubripes|Rep_Fructose-bisphosphate_aldolase_A_(EC_41213)_(Muscle-type_aldolase)_(Lung_cancer_antigen_NY-LU-1)_Takifugu_rubripes_partial_(27%)
52689	-0.669891	10.9305	0.00369	0.118	TC181601	805	503		homologue_to_UniRef100_Q568G3Enolase_Danio_rerio|Rep_Enolase_Danio_rerio_(Zebrafish)_(Brachydanio_rerio)_partial_(56%)
116487	-0.935112	2.14978	0.00371	0.119	CT569205	1483	504		similar_to_UniRef100_Q6QUR9Myosin_heavy_chain_n=2_Gasterosteus_aculeatus|Rep_Myosin_heavy_chain_Gasterosteus_aculeatus_(Three-spined_stickleback)_partial_(7%)
65787	-0.842764	1.83483	0.00371	0.119	TC200080	1049	505		similar_to_UniRef100_A0D5Z1Chromosome_undetermined_scaffold_39_whole_genome_shotgun_sequence_Paramecium_tetraurelia|Rep_Chromosome_undetermined_scaffold_39_whole_genome_shotgun_sequence_Paramecium_tetraurelia_partial_(3%)
118784	-0.931745	0.388134	0.00374	0.119	CU070630	877	506		similar_to_UniRef100_Q676Y1H+-transporting_ATP_synthase_Hyacinthus_orientalis|Rep_H+-transporting_ATP_synthase_Hyacinthus_orientalis_(Common_hyacinth)_partial_(8%)
66599	-1.03081	2.74918	0.00375	0.119	TC201165	710	507		similar_to_UniRef100_A8HTH1Vertebrate_MID1_interacting-like_protein_Perca_flavescens|Rep_Vertebrate_MID1_interacting-like_protein_Perca_flavescens_(Yellow_perch)_partial_(82%)
3100	-0.618683	6.06428	0.00378	0.12	GSONMT00059543001	681	508		_secreted_acidic_cysteine_rich_glycoprotein_[Salmo_salar]
124444	-1.06557	-0.033644	0.00379	0.12	SRR020739-4451	766	509		unknown
29192	-0.861737	0.519503	0.00379	0.12	GSONMT00023475001	1596	510		_Zinc_finger_protein_503_[Salmo_salar]
57032	-0.707854	2.98166	0.00379	0.12	TC187825	1139	511		similar_to_UniRef100_UPI0000ECA5C8Protein_phosphatase_Slingshot_homolog_2_(EC_31348)_(EC_31316)_(SSH-2L)_(hSSH-2L)_Gallus_gallus|Rep_Protein_phosphatase_Slingshot_homolog_2_(EC_31348)_(EC_31316)_(SSH-2L)_(hSSH-2L)_Gallus_gallus_partial_(5%)
145706	-1.22041	-0.025233	0.00385	0.121	SRR020740-3106	807	512		profilin_2
58201	-1.0382	0.144378	0.00386	0.121	TC189499	1136	513		similar_to_UniRef100_A9S7R2Predicted_protein_Physcomitrella_patens_subsp_patens|Rep_Predicted_protein_Physcomitrella_patens_subsp_patens_partial_(5%)
195669	-0.949959	0.370397	0.00386	0.121	NODE_40483_length_398_cov_1.092965	496	514		unknown
116680	-0.947933	1.66902	0.00387	0.121	CT569541	1424	515		similar_to_UniRef100_UPI000036321EFructose-bisphosphate_aldolase_A_(EC_41213)_(Muscle-type_aldolase)_(Lung_cancer_antigen_NY-LU-1)_Takifugu_rubripes|Rep_Fructose-bisphosphate_aldolase_A_(EC_41213)_(Muscle-type_aldolase)_(Lung_cancer_antigen_NY-LU-1)_Takifugu_rubripes_partial_(33%)
46884	-0.66336	4.71985	0.00392	0.122	TC173065	1454	516		UniRef100_Q1M159Annexin_A1a|Rep_Annexin_A1a
1057	-1.16678	-0.248209	0.00394	0.123	GSONMT00023806001	369	517		_C_type_lectin_receptor_B_[Oncorhynchus_mykiss]
25410	-0.717081	1.98016	0.00395	0.123	GSONMT00045968001	900	518		_NADH-cytochrome_b5_reductase_3_[Salmo_salar]
85217	-0.954976	0.691086	0.00398	0.123	BX310944	813	519		similar_to_UniRef100_A7MCL7MGC174082_protein_Danio_rerio|Rep_MGC174082_protein_Danio_rerio_(Zebrafish)_(Brachydanio_rerio)_partial_(89%)
114966	-0.980716	-0.0424357	0.00407	0.125	CT567267	836	520		unknown
121907	-1.17868	-0.410156	0.0041	0.126	SRR020739-427	1016	521		unknown
95091	-0.955063	0.614535	0.0041	0.126	BX913971	867	522		similar_to_UniRef100_Q9PRH9Intestinal_fatty_acid_binding_protein_Danio_rerio|Rep_Intestinal_fatty_acid_binding_protein_Danio_rerio_(Zebrafish)_(Brachydanio_rerio)_partial_(56%)
115483	-0.700686	7.06269	0.0041	0.126	CT571174	1164	523		similar_to_UniRef100_Q804Y1Fructose-bisphosphate_aldolase_Ictalurus_punctatus|Rep_Fructose-bisphosphate_aldolase_Ictalurus_punctatus_(Channel_catfish)_partial_(79%)
59999	-0.747733	2.52781	0.00414	0.126	TC192068	1037	524		UniRef100_Q5BTE0SJCHGC01967_protein_Schistosoma_japonicum|Rep_SJCHGC01967_protein_Schistosoma_japonicum_(Blood_fluke)_partial_(29%)
50536	-0.697292	7.65514	0.00416	0.126	TC178473	1341	525		similar_to_UniRef100_Q68EJ6Zgc101083_Danio_rerio|Rep_Zgc101083_Danio_rerio_(Zebrafish)_(Brachydanio_rerio)_partial_(84%)
738	-0.647763	9.39759	0.00418	0.127	GSONMT00050270001	492	526		_pyruvate_kinase_[Salmo_salar]
47098	-0.817233	0.67954	0.00418	0.127	TC173449	1538	527		similar_to_UniRef100_A7SLQ1Predicted_protein_Nematostella_vectensis|Rep_Predicted_protein_Nematostella_vectensis_(Starlet_sea_anemone)_partial_(5%)
135863	-0.986581	0.561228	0.0042	0.127	SRR020739-25027	435	528		fatty_acid-binding_intestinal
57938	-0.871331	0.506776	0.00421	0.127	TC189125	1171	529		similar_to_UniRef100_A1YVV0Heme_oxygenase_1_Dicentrarchus_labrax|Rep_Heme_oxygenase_1_Dicentrarchus_labrax_(European_sea_bass)_partial_(86%)
127147	-0.843422	1.09238	0.00421	0.127	SRR020739-8981	620	530		unknown
54401	-0.809295	0.506334	0.00422	0.127	TC184061	1101	531		similar_to_UniRef100_Q6GUQ0Glycerol-3-phosphate_dehydrogenase_Gadus_morhua|Rep_Glycerol-3-phosphate_dehydrogenase_Gadus_morhua_(Atlantic_cod)_partial_(24%)
85660	-1.0762	-0.293187	0.00424	0.127	BX310810	742	532		unknown
61730	-0.927002	0.0998039	0.00424	0.127	TC194442	1411	533		weakly_similar_to_UniRef100_Q24JV9Lectin_galactoside-binding_soluble_3_binding_protein_Danio_rerio|Rep_Lectin_galactoside-binding_soluble_3_binding_protein_Danio_rerio_(Zebrafish)_(Brachydanio_rerio)_partial_(32%)
114639	-0.653436	7.60162	0.00423	0.127	CT569345	1396	534		similar_to_UniRef100_Q804Y1Fructose-bisphosphate_aldolase_Ictalurus_punctatus|Rep_Fructose-bisphosphate_aldolase_Ictalurus_punctatus_(Channel_catfish)_partial_(81%)
69646	-1.24559	2.34534	0.00428	0.128	TC205129	1606	535		weakly_similar_to_UniRef100_Q02388Collagen_alpha-1(VII)_chain_precursor_Homo_sapiens|Rep_Collagen_alpha-1(VII)_chain_precursor_Homo_sapiens_(Human)_partial_(5%)
8673	-0.655959	7.81776	0.0043	0.128	GSONMT00032476001	288	536		_pyruvate_kinase_[Salmo_salar]
70697	-0.615497	9.06556	0.00432	0.129	TC206429	1416	537		similar_to_UniRef100_Q803Q7Fructose-bisphosphate_aldolase_Danio_rerio|Rep_Fructose-bisphosphate_aldolase_Danio_rerio_(Zebrafish)_(Brachydanio_rerio)_partial_(45%)
24110	-1.02036	2.29789	0.00433	0.129	GSONMT00058883001	444	538		_Retinoid-binding_protein_7_[Salmo_salar]
34730	-0.637087	8.69321	0.00433	0.129	GSONMT00034361001	4617	539		_PREDICTED:_amylo-1_6-glucosidase_4-alpha-glucanotransferase_isoform_X1_[Danio_rerio]
71731	-0.603606	9.09049	0.00432	0.129	TC207744	535	540		similar_to_UniRef100_Q804Y1Fructose-bisphosphate_aldolase_Ictalurus_punctatus|Rep_Fructose-bisphosphate_aldolase_Ictalurus_punctatus_(Channel_catfish)_partial_(84%)
51591	-1.1445	-0.0377068	0.00436	0.129	TC180026	889	541		weakly_similar_to_UniRef100_O94317Sequence_orphan_Schizosaccharomyces_pombe|Rep_Sequence_orphan_Schizosaccharomyces_pombe_(Fission_yeast)_partial_(16%)
119300	-0.85934	1.00743	0.00435	0.129	CU072996	1150	542		UniRef100_Q3I347Insulin-like_growth_factor_binding_protein-related_protein_1|Rep_Insulin-like_growth_factor_binding_protein-related_protein_1___partial_(97%)
860	-1.14656	-0.0707177	0.00439	0.13	GSONMT00009589001	519	543		_PREDICTED:_von_Willebrand_factor-like_[Xiphophorus_maculatus]
64517	-0.732555	2.93148	0.00439	0.13	TC198347	787	544		similar_to_UniRef100_UPI000065E197Transmembrane_7_superfamily_member_4_(Dendritic_cell-specific_transmembrane_protein)_(DC-STAMP)_(IL-4-induced_protein)_(FIND)_Takifugu_rubripes|Rep_Transmembrane_7_superfamily_member_4_(Dendritic_cell-specific_transmembrane_protein)_(DC-STAMP)_(IL-4-induced_protein)_(FIND)_Takifugu_rubripes_partial_(4%)
121563	-0.941716	0.618755	0.00445	0.13	FP324063	1189	545		similar_to_UniRef100_Q9PRH9Intestinal_fatty_acid_binding_protein_Danio_rerio|Rep_Intestinal_fatty_acid_binding_protein_Danio_rerio_(Zebrafish)_(Brachydanio_rerio)_partial_(75%)
45298	-0.724961	1.69719	0.00444	0.13	GSONMT00067744001	837	546		_PREDICTED:_peptidyl-prolyl_cis-trans_isomerase_FKBP7-like_[Xiphophorus_maculatus]
118393	-0.608425	7.77994	0.00449	0.131	CT570955	1493	547		homologue_to_UniRef100_Q4RVI9Fructose-bisphosphate_aldolase_Tetraodon_nigroviridis|Rep_Fructose-bisphosphate_aldolase_Tetraodon_nigroviridis_(Green_puffer)_partial_(25%)
58132	-0.642169	4.41193	0.00451	0.132	TC189406	760	548		weakly_similar_to_UniRef100_Q7Q881AGAP008753-PA_Anopheles_gambiae_str_PEST|Rep_AGAP008753-PA_Anopheles_gambiae_str_PEST_partial_(56%)
40672	-0.778609	1.16293	0.00454	0.132	GSONMT00065858001	873	549		_PREDICTED:_E3_ubiquitin-protein_ligase_RNF130-like_[Lepisosteus_oculatus]
28490	-0.755034	2.73431	0.00452	0.132	GSONMT00011170001	1008	550		_glyceraldehyde-3-phosphate_dehydrogenase_[Coregonus_maraena]
89417	-0.700939	5.01646	0.00453	0.132	BX864016	460	551		UniRef100_O93485Alpha_1_type_I_collagen|Rep_Alpha_1_type_I_collagen___partial_(11%)
52537	-0.65426	10.899	0.00455	0.132	TC181387	1023	552		UniRef100_Q90ZF1Glyceraldehyde_3-phosphate_dehydrogenase|Rep_Glyceraldehyde_3-phosphate_dehydrogenase___partial_(71%)
64181	-2.43654	1.16451	0.00458	0.132	TC197864	1107	553		UniRef100_P12027Polysialoglycoprotein_precursor_n=2_Salmonidae|Rep_Polysialoglycoprotein_precursor___partial_(31%)
73405	-1.01074	0.198218	0.00463	0.133	TC209865	1240	554		similar_to_UniRef100_UPI00015A808DG-protein-signaling_modulator_1_(Activator_of_G-protein_signaling_3)_Danio_rerio|Rep_G-protein-signaling_modulator_1_(Activator_of_G-protein_signaling_3)_Danio_rerio_partial_(4%)
11032	-0.835164	0.749315	0.00469	0.134	GSONMT00030168001	1938	555		_Leukocyte_common_antigen_precursor_[Salmo_salar]
204432	-0.941735	0.0761628	0.00472	0.135	NODE_52071_length_343_cov_1.113703	441	556		major_facilitator_superfamily_domain-containing_protein_2a_isoform_1
94325	-0.88072	0.254035	0.00476	0.135	CA349035	650	557		unknown
97910	-0.800832	4.09333	0.00476	0.136	CA371840	577	558		UniRef100_Q5BXW2SJCHGC01957_protein_Schistosoma_japonicum|Rep_SJCHGC01957_protein_Schistosoma_japonicum_(Blood_fluke)_partial_(20%)
48148	-1.00372	0.0457742	0.0048	0.136	TC175045	1073	559		similar_to_UniRef100_Q6IQ97RNA-binding_protein_4_n=2_Danio_rerio|Rep_RNA-binding_protein_4_Danio_rerio_(Zebrafish)_(Brachydanio_rerio)_partial_(47%)
81084	-0.689393	6.68281	0.00481	0.136	BX084799	718	560		similar_to_UniRef100_UPI000065CDF3Fructose-1,6-bisphosphatase_isozyme_2_(EC_31311)_(D-fructose-1,6-_bisphosphate_1-phosphohydrolase_2)_(FBPase_2)_Takifugu_rubripes|Rep_Fructose-1,6-bisphosphatase_isozyme_2_(EC_31311)_(D-fructose-16-_bisphosphate_1-phosphohydrolase_2)_(FBPase_2)_Takifugu_rubripes_partial_(54%)
84259	-0.968034	-0.231521	0.00482	0.136	BX308243	866	561		unknown
115444	-0.59402	8.15566	0.00484	0.137	CT569100	1450	562		homologue_to_UniRef100_Q4RVI9Fructose-bisphosphate_aldolase_Tetraodon_nigroviridis|Rep_Fructose-bisphosphate_aldolase_Tetraodon_nigroviridis_(Green_puffer)_partial_(25%)
107481	-1.28468	-0.0412342	0.00487	0.137	CX034246	542	563		unknown
119446	-1.06982	0.782617	0.00485	0.137	GE834701	791	564		similar_to_UniRef100_Q70SU8Cystein_proteinase_inhibitor_protein_precursor_Salmo_salar|Rep_Cystein_proteinase_inhibitor_protein_precursor_Salmo_salar_(Atlantic_salmon)_partial_(69%)
57374	-0.769593	1.37811	0.00487	0.137	TC188299	1016	565		UniRef100_A7SRY2Predicted_protein_Nematostella_vectensis|Rep_Predicted_protein_Nematostella_vectensis_(Starlet_sea_anemone)_partial_(10%)
23405	-1.03293	0.00542233	0.00493	0.138	GSONMT00031078001	1272	566		_PREDICTED:_seipin-like_isoform_X1_[Astyanax_mexicanus]
56567	-1.10356	0.230348	0.00495	0.138	TC187140	1080	567		homologue_to_UniRef100_P42028NADH_dehydrogenase_[ubiquinone]_iron-sulfur_protein_8_mitochondrial_precursor_Bos_taurus|Rep_NADH_dehydrogenase_[ubiquinone]_iron-sulfur_protein_8_mitochondrial_precursor_Bos_taurus_(Bovine)_partial_(49%)
9693	-0.866554	3.02767	0.00496	0.138	GSONMT00000435001	234	568		_fructose-1,6-bisphosphatase_isozyme_2_[Salmo_salar]
42055	-0.742026	1.50234	0.00495	0.138	GSONMT00081590001	663	569		_PREDICTED:_sodium-coupled_neutral_amino_acid_transporter_3-like_[Lepisosteus_oculatus]
12634	-0.955823	-0.029492	0.00504	0.14	GSONMT00047822001	345	570		_macrophage_migration_inhibitory_factor_[Oncorhynchus_mykiss]
64391	-1.23417	-0.189064	0.00506	0.14	TC198172	918	571		weakly_similar_to_UniRef100_A7XLW6Biotinidase_Perca_flavescens|Rep_Biotinidase_Perca_flavescens_(Yellow_perch)_partial_(41%)
78300	-0.700492	2.77162	0.0051	0.141	TC217105	1351	572		weakly_similar_to_UniRef100_UPI00015A5C04Fkbp10_protein_Danio_rerio|Rep_Fkbp10_protein_Danio_rerio_partial_(35%)
70666	-0.916302	0.560599	0.00511	0.141	TC206392	1250	573		similar_to_UniRef100_A2R775Catalytic_activity_Triacylglycerol_+_H(2)O_<=_diacylglycerol_+_a_fatty_acid_anion_precursor_Aspergillus_niger|Rep_Catalytic_activity_Triacylglycerol_+_H(2)O_<=_diacylglycerol_+_a_fatty_acid_anion_precursor_Aspergillus_niger_partial_(10%)
56902	-1.22994	-0.469896	0.00512	0.141	TC187640	1346	574		weakly_similar_to_UniRef100_Q3KPP42-acylglycerol_O-acyltransferase_1_Xenopus_laevis|Rep_2-acylglycerol_O-acyltransferase_1_Xenopus_laevis_(African_clawed_frog)_partial_(94%)
52641	-0.879568	-0.080056	0.00514	0.142	TC181530	870	575		homologue_to_UniRef100_Q1M159Annexin_A1a|Rep_Annexin_A1a___partial_(46%)
60231	-0.773353	1.36843	0.00515	0.142	TC192374	1524	576		similar_to_UniRef100_Q4SKB8Chromosome_13_SCAF14566_whole_genome_shotgun_sequence_Tetraodon_nigroviridis|Rep_Chromosome_13_SCAF14566_whole_genome_shotgun_sequence_Tetraodon_nigroviridis_(Green_puffer)
116409	-0.631337	7.85872	0.00517	0.142	CT570432	1070	577		similar_to_UniRef100_Q804Y1Fructose-bisphosphate_aldolase_Ictalurus_punctatus|Rep_Fructose-bisphosphate_aldolase_Ictalurus_punctatus_(Channel_catfish)_partial_(58%)
102951	-0.969939	0.835783	0.00519	0.142	CB486595	482	578		unknown
96391	-0.712984	4.03233	0.00527	0.144	CA358950	764	579		similar_to_UniRef100_Q4SFP9Phosphorylase_Tetraodon_nigroviridis|Rep_Phosphorylase_Tetraodon_nigroviridis_(Green_puffer)_partial_(11%)
8994	-0.780844	0.772363	0.00532	0.145	GSONMT00027042001	834	580		_acetylcholin_receptor_subunit_alpha_partial_[Campylomormyrus_compressirostris]
72261	-0.77684	2.08839	0.00532	0.145	TC208422	1042	581		similar_to_UniRef100_A9VBV0Predicted_protein_Monosiga_brevicollis_MX1|Rep_Predicted_protein_Monosiga_brevicollis_MX1_partial_(3%)
85720	-0.740098	9.8433	0.00531	0.145	BX311486	867	582		similar_to_UniRef100_UPI000036321EFructose-bisphosphate_aldolase_A_(EC_41213)_(Muscle-type_aldolase)_(Lung_cancer_antigen_NY-LU-1)_Takifugu_rubripes|Rep_Fructose-bisphosphate_aldolase_A_(EC_41213)_(Muscle-type_aldolase)_(Lung_cancer_antigen_NY-LU-1)_Takifugu_rubripes_partial_(23%)
62873	-0.636993	4.56448	0.00534	0.145	TC196032	2202	583		weakly_similar_to_UniRef100_A8BBA0Zgc86661_Danio_rerio|Rep_Zgc86661_Danio_rerio_(Zebrafish)_(Brachydanio_rerio)_partial_(36%)
41959	-0.95075	0.323406	0.00542	0.146	GSONMT00081701001	588	584		_cytokine-inducible_SRC_homology_2_(SH2)-domain-containing_protein-b_[Oncorhynchus_mykiss]
85542	-0.855564	1.36384	0.00542	0.146	BX311895	768	585		homologue_to_UniRef100_Q804Y0Nucleoside_diphosphate_kinase|Rep_Nucleoside_diphosphate_kinase___partial_(83%)
121377	-0.753081	0.729162	0.00544	0.147	FP322345	1103	586		similar_to_UniRef100_Q0KEX2Sensor_protein_Ralstonia_eutropha_H16|Rep_Sensor_protein_Ralstonia_eutropha_(strain_ATCC_17699_/_H16_/_DSM_428_/_Stanier_337)(Cupriavidus_necator_(strain_ATCC_17699_/_H16_/_DSM_428_/_Stanier337))_partial_(3%)
53099	-1.45558	0.0713647	0.00547	0.147	TC182221	1038	587		similar_to_UniRef100_Q8MXT6Collagen_protein_106_Caenorhabditis_elegans|Rep_Collagen_protein_106_Caenorhabditis_elegans_partial_(6%)
74160	-0.909713	3.80379	0.00547	0.147	TC210816	987	588		homologue_to_UniRef100_O13008Fatty_acid-binding_protein_heart|Rep_Fatty_acid-binding_protein_heart___partial_(82%)
101576	-0.802399	1.30372	0.00549	0.147	CA375888	644	589		UniRef100_Q5DUA7Clusterin-2_protein|Rep_Clusterin-2_protein___partial_(34%)
53362	-0.727321	6.02953	0.00546	0.147	TC182584	1498	590		unknown
46787	-0.722892	2.3307	0.00548	0.147	TC172911	1795	591		UniRef100_O57607Keratin_type_I_cytoskeletal_18|Rep_Keratin_type_I_cytoskeletal_18
46785	-0.626745	6.92248	0.0055	0.147	TC172908	1801	592		muscle_RING_finger_1MuRF
31485	-0.526923	12.7256	0.00553	0.147	GSONMT00043637001	1092	593		_fructose-bisphosphate_aldolase_A_[Salmo_salar]
87143	-1.26623	-0.157219	0.00556	0.148	BX317589	883	594		similar_to_UniRef100_UPI0000ECAB34Copper_transport_protein_ATOX1_(Metal_transport_protein_ATX1)_Gallus_gallus|Rep_Copper_transport_protein_ATOX1_(Metal_transport_protein_ATX1)_Gallus_gallus_partial_(93%)
81317	-0.87572	0.74044	0.00559	0.148	BX086950	665	595		similar_to_UniRef100_A7MCL7MGC174082_protein_Danio_rerio|Rep_MGC174082_protein_Danio_rerio_(Zebrafish)_(Brachydanio_rerio)_partial_(88%)
67175	-0.86701	0.603094	0.00558	0.148	TC201894	1290	596		weakly_similar_to_UniRef100_Q5XJQ1Zgc101685_Danio_rerio|Rep_Zgc101685_Danio_rerio_(Zebrafish)_(Brachydanio_rerio)_partial_(70%)
116669	-0.772312	8.47161	0.00558	0.148	CT569455	1240	597		homologue_to_UniRef100_Q7ZZN0Myosin_regulatory_light_chain_2_n=2_Salmo_salar|Rep_Myosin_regulatory_light_chain_2_Salmo_salar_(Atlantic_salmon)_partial_(76%)
43961	-0.56808	9.88243	0.00557	0.148	GSONMT00077680001	744	598		_triosephosphate_isomerase_B_[Salmo_salar]
36405	-0.549405	10.3858	0.0056	0.148	GSONMT00074714001	2550	599		_PREDICTED:_myosin-binding_protein_C_fast-type-like_isoform_X1_[Neolamprologus_brichardi]
74802	-1.27722	0.188908	0.00562	0.148	TC211615	1354	600		similar_to_UniRef100_Q8AV84Biotinidase_precursor_Takifugu_rubripes|Rep_Biotinidase_precursor_Fugu_rubripes_(Japanese_pufferfish)_(Takifugu_rubripes)_partial_(64%)
34263	-0.680682	2.58887	0.00564	0.148	GSONMT00003591001	1308	601		_Na/K_ATPase_alpha_subunit_isoform_2_[Oncorhynchus_mykiss]
116547	-0.572388	9.49735	0.00566	0.148	CT569422	570	602		homologue_to_UniRef100_UPI000036321EFructose-bisphosphate_aldolase_A_(EC_41213)_(Muscle-type_aldolase)_(Lung_cancer_antigen_NY-LU-1)_Takifugu_rubripes|Rep_Fructose-bisphosphate_aldolase_A_(EC_41213)_(Muscle-type_aldolase)_(Lung_cancer_antigen_NY-LU-1)_Takifugu_rubripes_partial_(47%)
78426	-0.813232	0.637884	0.00572	0.149	TC217248	1614	603		similar_to_UniRef100_Q4S5D5Chromosome_19_SCAF14731_whole_genome_shotgun_sequence_Tetraodon_nigroviridis|Rep_Chromosome_19_SCAF14731_whole_genome_shotgun_sequence_Tetraodon_nigroviridis_(Green_puffer)_partial_(93%)
71072	-1.51259	-0.493117	0.00579	0.151	TC206922	507	604		UniRef100_A6PZ09Amyloid_protein_A_n=2|Rep_Amyloid_protein_A___partial_(76%)
56555	-0.675533	1.18833	0.00585	0.152	TC187124	700	605		weakly_similar_to_UniRef100_A1RNE6Methyl-accepting_chemotaxis_sensory_transducer_precursor_Shewanella_sp_W3-18-1|Rep_Methyl-accepting_chemotaxis_sensory_transducer_precursor_Shewanella_sp_(strain_W3-18-1)_partial_(4%)
99289	-1.04699	0.65867	0.00588	0.153	CA367174	421	606		similar_to_UniRef100_O57523Apolipoprotein_A-I-1_precursor|Rep_Apolipoprotein_A-I-1_precursor___partial_(9%)
41431	-0.721284	1.92409	0.00593	0.154	GSONMT00082772001	1164	607		_Annexin_A4_[Salmo_salar]
17199	-1.2191	-0.320158	0.00594	0.154	GSONMT00034096001	813	608		_Bisphosphoglycerate_mutase_[Salmo_salar]
129960	-1.02665	0.0265339	0.006	0.155	SRR020739-13995	536	609		unknown
76827	-1.0052	0.365706	0.006	0.155	TC215349	672	610		similar_to_UniRef100_UPI000065FB9BHomolog_of_Homo_sapiens_Von_Willebrand_factor_precursor_Takifugu_rubripes|Rep_Homolog_of_Homo_sapiens_Von_Willebrand_factor_precursor_Takifugu_rubripes_partial_(5%)
67994	-0.794463	2.77728	0.00603	0.155	TC202951	1282	611		similar_to_UniRef100_Q5AAN6Likely_protein_kinase_Candida_albicans|Rep_Likely_protein_kinase_Candida_albicans_(Yeast)_partial_(3%)
40836	-1.17617	0.720706	0.00605	0.156	GSONMT00065462001	1221	612		_Lysosomal_acid_lipase/cholesteryl_ester_hydrolase_precursor_[Salmo_salar]
118370	-0.650664	6.58351	0.00606	0.156	CT570897	1395	613		homologue_to_UniRef100_UPI000036321EFructose-bisphosphate_aldolase_A_(EC_41213)_(Muscle-type_aldolase)_(Lung_cancer_antigen_NY-LU-1)_Takifugu_rubripes|Rep_Fructose-bisphosphate_aldolase_A_(EC_41213)_(Muscle-type_aldolase)_(Lung_cancer_antigen_NY-LU-1)_Takifugu_rubripes_partial_(25%)
66949	-0.573763	6.02635	0.00606	0.156	TC201614	1277	614		UniRef100_Q4ZIK9Beta-actin_Cirrhinus_molitorella|Rep_Beta-actin_Cirrhinus_molitorella_(mud_carp)_partial_(62%)
71702	-0.7335	2.08205	0.00609	0.156	TC207705	2199	615		unknown
23110	-0.745834	1.54525	0.0061	0.156	GSONMT00005189001	1497	616		_PREDICTED:_early_growth_response_protein_1-like_[Lepisosteus_oculatus]
11295	-0.731721	0.97831	0.0061	0.156	GSONMT00002038001	2589	617		_PREDICTED:_ras_GTPase-activating_protein_1-like_[Takifugu_rubripes]
161639	-0.786519	0.822927	0.00613	0.156	SRR020740-24791	357	618		annexin_a1
60343	-1.43523	-0.0413792	0.00614	0.156	TC192527	1469	619		unknown
73194	-0.899142	-0.139976	0.00614	0.156	TC209605	635	620		homologue_to_UniRef100_Q18WA1Polysulphide_reductase_NrfD_precursor_n=2_Desulfitobacterium_hafniense|Rep_Polysulphide_reductase_NrfD_precursor_Desulfitobacterium_hafniense_(strain_DCB-2)_partial_(6%)
54158	-0.780482	1.1683	0.00614	0.156	TC183713	1445	621		homologue_to_UniRef100_Q4RMQ3Chromosome_10_SCAF15019_whole_genome_shotgun_sequence_Tetraodon_nigroviridis|Rep_Chromosome_10_SCAF15019_whole_genome_shotgun_sequence_Tetraodon_nigroviridis_(Green_puffer)
65114	-0.706531	1.44806	0.00617	0.156	TC199160	841	622		similar_to_UniRef100_Q8NH31Seven_transmembrane_helix_receptor_Homo_sapiens|Rep_Seven_transmembrane_helix_receptor_Homo_sapiens_(Human)_partial_(6%)
95410	-0.694211	5.08104	0.00616	0.156	CA345571	241	623		unknown
53613	-0.560024	10.0918	0.00617	0.156	TC182937	1341	624		UniRef100_Q70I40Triosephosphate_isomerase|Rep_Triosephosphate_isomerase
60736	-0.712546	3.29403	0.00618	0.156	TC193088	808	625		unknown
41442	-0.66106	2.25762	0.00622	0.157	GSONMT00082789001	1173	626		_Protein-lysine_6-oxidase_precursor_[Salmo_salar]
62581	-1.0366	-0.0528455	0.00624	0.157	TC195625	1207	627		similar_to_UniRef100_Q7T3H5Glycerol-3-phosphate_dehydrogenase_1_Danio_rerio|Rep_Glycerol-3-phosphate_dehydrogenase_1_Danio_rerio_(Zebrafish)_(Brachydanio_rerio)_partial_(83%)
95181	-0.808973	0.67343	0.00625	0.157	BX914141	521	628		similar_to_UniRef100_Q4JI13Ictacalcin_Ictalurus_punctatus|Rep_Ictacalcin_Ictalurus_punctatus_(Channel_catfish)
31919	-0.670646	4.22342	0.00624	0.157	GSONMT00062208001	2178	629		_cystathionine-beta-synthase_[Oncorhynchus_mykiss]
116499	-0.584556	9.87399	0.00627	0.158	CT568989	1189	630		similar_to_UniRef100_Q804Y1Fructose-bisphosphate_aldolase_Ictalurus_punctatus|Rep_Fructose-bisphosphate_aldolase_Ictalurus_punctatus_(Channel_catfish)_partial_(83%)
48526	-0.985852	-0.013991	0.00629	0.158	TC175593	1176	631		similar_to_UniRef100_Q7SX58Coronin_actin_binding_protein_1A_Danio_rerio|Rep_Coronin_actin_binding_protein_1A_Danio_rerio_(Zebrafish)_(Brachydanio_rerio)_partial_(70%)
57435	-0.685586	2.15812	0.00629	0.158	TC188389	1008	632		UniRef100_Q804Y0Nucleoside_diphosphate_kinase|Rep_Nucleoside_diphosphate_kinase
65468	-0.6023	7.09486	0.00631	0.158	TC199634	1922	633		homologue_to_UniRef100_Q910B9Collagen_a3|Rep_Collagen_a3___partial_(15%)
48354	-0.76703	3.89491	0.00632	0.158	TC175340	1098	634		similar_to_UniRef100_Q8JM05Late_expression_factor_39K-like_protein_Mamestra_configurata_NPV-B|Rep_Late_expression_factor_39K-like_protein_Mamestra_configurata_NPV-B_partial_(6%)
206428	-0.898486	0.0978043	0.00638	0.16	NODE_54582_length_245_cov_0.995918	343	635		unknown
90205	-0.65601	3.07056	0.00642	0.16	BX868563	722	636		UniRef100_Q6H965Complement_component_C7-2|Rep_Complement_component_C7-2___partial_(29%)
68552	-0.969659	0.832258	0.00646	0.161	TC203672	512	637		similar_to_UniRef100_A3WIT0Metallophosphoesterase_Idiomarina_baltica_OS145|Rep_Metallophosphoesterase_Idiomarina_baltica_OS145_partial_(5%)
82882	-0.911876	1.43956	0.00649	0.161	BX301820	626	638		homologue_to_UniRef100_A7PGQ5Chromosome_chr17_scaffold_16__whole_genome_shotgun_sequence_Vitis_vinifera|Rep_partial_(1%)
4990	-0.773972	0.708678	0.0065	0.161	GSONMT00021217001	474	639		_PREDICTED:_cysteine-rich_with_EGF-like_domain_protein_1-like_isoform_X1_[Maylandia_zebra]
8730	-0.640278	1.78334	0.00651	0.162	GSONMT00027870001	948	640		_1-acyl-sn-glycerol-3-phosphate_acyltransferase_gamma_[Salmo_salar]
110798	-0.575693	6.05377	0.00652	0.162	BX085792	675	641		UniRef100_O13008Fatty_acid-binding_protein_heart|Rep_Fatty_acid-binding_protein_heart
29438	-1.8533	1.19017	0.00654	0.162	GSONMT00038194001	1440	642		_PREDICTED:_guanine_deaminase-like_[Neolamprologus_brichardi]
15671	-0.594683	11.2171	0.00656	0.162	GSONMT00036687001	675	643		_glyceraldehyde_3-phosphate_dehydrogenase_[Oncorhynchus_mykiss]
70614	-0.560467	13.1764	0.00659	0.162	TC206334	1305	644		UniRef100_Q90ZF1Glyceraldehyde_3-phosphate_dehydrogenase|Rep_Glyceraldehyde_3-phosphate_dehydrogenase
15652	-1.02967	-0.274389	0.0066	0.162	GSONMT00004621001	891	645		_CD9_antigen_[Salmo_salar]
130829	-0.803591	0.980586	0.0066	0.162	SRR020739-15580	522	646		unknown
155174	-0.824348	1.16335	0.00661	0.163	SRR020740-16019	488	647		ZK1236.4
83619	-0.824347	4.09377	0.00667	0.164	BX303574	755	648		UniRef100_Q9CPY06_days_neonate_head_cDNA__RIKEN_full-length_enriched_library__clone5430413B18_product_partial_(4%)
92714	-0.632789	2.87224	0.00668	0.164	BX911985	905	649		homologue_to_UniRef100_A9UWV5Predicted_protein_Monosiga_brevicollis_MX1|Rep_Predicted_protein_Monosiga_brevicollis_MX1_partial_(4%)
116536	-0.579062	9.43873	0.0068	0.166	CT571165	557	650		similar_to_UniRef100_Q4RVI9Fructose-bisphosphate_aldolase_Tetraodon_nigroviridis|Rep_Fructose-bisphosphate_aldolase_Tetraodon_nigroviridis_(Green_puffer)_partial_(40%)
46434	-0.663512	1.31893	0.00685	0.166	GSONMT00070226001	1860	651		_PREDICTED:_collagen_alpha-1(XVIII)_chain-like_isoform_X3_[Astyanax_mexicanus]
46233	-1.105	-0.269118	0.00691	0.167	GSONMT00064098001	1899	652		_PREDICTED:_diacylglycerol_kinase_zeta-like_[Lepisosteus_oculatus]
145594	-0.74111	4.06494	0.00692	0.167	SRR020740-2968	857	653		unknown
24175	-0.679979	1.80871	0.00692	0.167	GSONMT00056266001	990	654		_PREDICTED:_ankyrin_repeat_and_SOCS_box_protein_5-like_[Xiphophorus_maculatus]
18588	-0.700845	3.06377	0.00693	0.167	GSONMT00046736001	246	655		_SPARC_precursor_[Oncorhynchus_mykiss]
118458	-1.21842	-0.207581	0.00698	0.168	CT963001	765	656		unknown
98192	-0.886828	0.398101	0.00699	0.168	CA370698	720	657		homologue_to_UniRef100_Q9PT13Transferrin|Rep_Transferrin___partial_(11%)
69202	-0.744301	1.43363	0.00699	0.168	TC204536	995	658		unknown
74404	-0.816862	0.377733	0.00702	0.168	TC211107	1583	659		similar_to_UniRef100_Q4TAJ9Chromosome_undetermined_SCAF7303_whole_genome_shotgun_sequence_Tetraodon_nigroviridis|Rep_Chromosome_undetermined_SCAF7303_whole_genome_shotgun_sequence_Tetraodon_nigroviridis_(Green_puffer)_partial_(73%)
49218	-0.57962	4.82068	0.00703	0.168	TC176611	1985	660		weakly_similar_to_UniRef100_UPI00006615DCHomolog_of_Homo_sapiens_AlphA_3_type_VI_collAgen_isoform_4_precursor_Takifugu_rubripes|Rep_Homolog_of_Homo_sapiens_AlphA_3_type_VI_collAgen_isoform_4_precursor_Takifugu_rubripes_partial_(6%)
37607	-0.949836	-0.195539	0.00706	0.169	GSONMT00071947001	1452	661		_PREDICTED:_transforming_protein_p68/c-ets-1-like_isoform_X1_[Pundamilia_nyererei]
64690	-0.93007	0.0733077	0.00708	0.169	TC198589	716	662		homologue_to_UniRef100_Q1WSY4Protein_translocase_subunit_Lactobacillus_salivarius_UCC118|Rep_Protein_translocase_subunit_Lactobacillus_salivarius_subsp_salivarius_(strain_UCC118)_partial_(19%)
90746	-0.670235	4.14802	0.00708	0.169	BX872940	691	663		similar_to_UniRef100_O57665Fatty_acid_binding_protein_H6-isoform_Gobionotothen_gibberifrons|Rep_Fatty_acid_binding_protein_H6-isoform_Gobionotothen_gibberifrons_(Humped_rockcod)_partial_(96%)
58472	-0.64595	2.20701	0.00706	0.169	TC189873	1084	664		unknown
114742	-0.616313	8.72203	0.00708	0.169	CT571147	1189	665		similar_to_UniRef100_UPI000036321EFructose-bisphosphate_aldolase_A_(EC_41213)_(Muscle-type_aldolase)_(Lung_cancer_antigen_NY-LU-1)_Takifugu_rubripes|Rep_Fructose-bisphosphate_aldolase_A_(EC_41213)_(Muscle-type_aldolase)_(Lung_cancer_antigen_NY-LU-1)_Takifugu_rubripes_partial_(40%)
53262	-1.1033	0.760133	0.00709	0.169	TC182449	741	666		UniRef100_Q9DFJ1Chemotaxin|Rep_Chemotaxin___partial_(91%)
24155	-0.883997	0.610508	0.00719	0.17	GSONMT00031577001	1203	667		_betaine--homocysteine_S-methyltransferase_1_[Salmo_salar]
54494	-0.729498	1.16482	0.00718	0.17	TC184192	1272	668		similar_to_UniRef100_Q1AYN1Protein_crcB_homolog_2_Rubrobacter_xylanophilus_DSM_9941|Rep_Protein_crcB_homolog_2_Rubrobacter_xylanophilus_(strain_DSM_9941_/_NBRC_16129)_partial_(13%)
116435	-0.606132	8.62629	0.00723	0.171	CT569042	1250	669		similar_to_UniRef100_Q804Y1Fructose-bisphosphate_aldolase_Ictalurus_punctatus|Rep_Fructose-bisphosphate_aldolase_Ictalurus_punctatus_(Channel_catfish)_partial_(84%)
98011	-0.942932	0.718406	0.00728	0.171	CA372421	748	670		unknown
90265	-0.784688	2.85555	0.00727	0.171	BX875802	648	671		unknown
46021	-0.763124	1.0844	0.00727	0.171	GSONMT00076602001	1137	672		_PREDICTED:_alcohol_dehydrogenase_1-like_isoform_X1_[Neolamprologus_brichardi]
75574	-0.733153	4.0262	0.00727	0.171	TC212545	573	673		unknown
70914	-0.645487	3.49412	0.00728	0.171	TC206715	1586	674		UniRef100_A6QPP9LOC507790_protein_Bos_taurus|Rep_LOC507790_protein_Bos_taurus_(Bovine)_partial_(10%)
144502	-0.584797	7.37453	0.00729	0.171	SRR020740-1521	1016	675		unknown
49099	-0.836769	1.24032	0.00731	0.172	TC176437	1207	676		unknown
40474	-1.11335	-0.0639499	0.00732	0.172	GSONMT00066232001	438	677		_Cytokine-like_protein_1_precursor_[Salmo_salar]
65141	-1.00306	0.372166	0.00735	0.172	TC199193	867	678		homologue_to_UniRef100_Q64HY2CD209-like_protein|Rep_CD209-like_protein___partial_(26%)
147104	-0.787148	0.496146	0.00736	0.172	SRR020740-4927	690	679		kelch_repeat_and_btb_domain-containing_protein_10-like
69551	-1.01499	0.840154	0.00741	0.173	TC204998	1061	680		similar_to_UniRef100_Q1QN81CDP-diacylglycerol--serine_O-phosphatidyltransferase_precursor_Nitrobacter_hamburgensis_X14|Rep_CDP-diacylglycerol--serine_O-phosphatidyltransferase_precursor_Nitrobacter_hamburgensis_(strain_X14_/_DSM_10229)_partial_(6%)
115623	-0.603769	9.45477	0.00742	0.173	CT569838	1195	681		homologue_to_UniRef100_A3FMA2Glyceraldehyde-3-phosphate_dehydrogenase_Salmo_trutta|Rep_Glyceraldehyde-3-phosphate_dehydrogenase_Salmo_trutta_(Brown_trout)_partial_(49%)
75029	-0.885883	-0.169876	0.00744	0.173	TC211899	813	682		similar_to_UniRef100_UPI000065DF04Beta-hexosaminidase_beta_chain_precursor_(EC_32152)_(N-acetyl-beta-_glucosaminidase)_(Beta-N-acetylhexosaminidase)_(Hexosaminidase_B)_(Cervical_cancer_proto-oncogene_7)_(HCC-7)_[Contains_Beta-_hexosaminidase_beta-B_chain_Beta-hexosaminidase_beta-A_ch_Takifugu_rubripes|Rep_Beta-hexosaminidase_beta_chain_precursor_(EC_32152)_(N-acetyl-beta-_glucosaminidase)_(Beta-N…
65952	-0.565252	11.2109	0.00749	0.174	TC200295	1300	683		similar_to_UniRef100_UPI000036321EFructose-bisphosphate_aldolase_A_(EC_41213)_(Muscle-type_aldolase)_(Lung_cancer_antigen_NY-LU-1)_Takifugu_rubripes|Rep_Fructose-bisphosphate_aldolase_A_(EC_41213)_(Muscle-type_aldolase)_(Lung_cancer_antigen_NY-LU-1)_Takifugu_rubripes_partial_(72%)
66940	-0.790001	0.59043	0.00752	0.175	TC201603	1113	684		unknown
92751	-0.829514	0.74477	0.00753	0.175	BX909307	719	685		homologue_to_UniRef100_A6PZ97Goose-type_lysozyme_Salmo_salar|Rep_Goose-type_lysozyme_Salmo_salar_(Atlantic_salmon)_partial_(92%)
69395	-1.34327	0.101948	0.00761	0.176	TC204787	503	686		similar_to_UniRef100_Q8JJ66Toxin-1|Rep_Toxin-1
71549	-1.34269	-0.351146	0.00767	0.177	TC207528	943	687		homologue_to_UniRef100_A6PZ09Amyloid_protein_A_n=2|Rep_Amyloid_protein_A
65238	-0.883072	0.058009	0.00768	0.177	TC199315	866	688		similar_to_UniRef100_UPI0000661188Homolog_of_Oryzias_latipes_Alcohol_dehydrogenase_Class_VI_Takifugu_rubripes|Rep_Homolog_of_Oryzias_latipes_Alcohol_dehydrogenase_Class_VI_Takifugu_rubripes_partial_(23%)
102850	-0.70252	4.42865	0.00766	0.177	CB485934	389	689		UniRef100_A9Z0N5Ribosomal_protein_S21_Oncorhynchus_masou_formosanus|Rep_Ribosomal_protein_S21_Oncorhynchus_masou_formosanus_partial_(60%)
72340	-0.933415	0.310635	0.0077	0.177	TC208516	1056	690		similar_to_UniRef100_A8Q4I7ZIP_Zinc_transporter_family_protein_Brugia_malayi|Rep_ZIP_Zinc_transporter_family_protein_Brugia_malayi_(Filarial_nematode_worm)_partial_(5%)
116670	-0.584713	9.47672	0.00774	0.177	CT570599	811	691		similar_to_UniRef100_Q804Y1Fructose-bisphosphate_aldolase_Ictalurus_punctatus|Rep_Fructose-bisphosphate_aldolase_Ictalurus_punctatus_(Channel_catfish)_partial_(60%)
49312	-0.825793	1.68464	0.00779	0.178	TC176742	1392	692		similar_to_UniRef100_UPI0000ECB80BCLIP-associating_protein_1_(Cytoplasmic_linker-associated_protein_1)_(Multiple_asters_homolog_1)_(hOrbit1)_Gallus_gallus|Rep_CLIP-associating_protein_1_(Cytoplasmic_linker-associated_protein_1)_(Multiple_asters_homolog_1)_(hOrbit1)_Gallus_gallus_partial_(11%)
12626	-0.888071	0.383254	0.00792	0.18	GSONMT00045902001	468	693		_CB050_protein_[Salmo_salar]
121137	-0.778884	0.56479	0.00796	0.181	FP323793	1189	694		similar_to_UniRef100_Q7SXG6Zgc66350_Danio_rerio|Rep_Zgc66350_Danio_rerio_(Zebrafish)_(Brachydanio_rerio)_partial_(67%)
161850	-0.817934	0.998018	0.00802	0.181	SRR020740-25060	393	695		unknown
47614	-0.632632	2.42545	0.00812	0.183	TC174278	1157	696		similar_to_UniRef100_Q4VSV4Annexin_A2_Monopterus_albus|Rep_Annexin_A2_Monopterus_albus_(Swamp_eel)_partial_(66%)
1771	-0.650863	2.18919	0.00817	0.183	GSONMT00007175001	651	697		_Beta-taxilin-like_[Salmo_salar]
26889	-0.6229	3.90482	0.00818	0.183	GSONMT00001673001	1143	698		_PREDICTED:_prolargin-like_[Xiphophorus_maculatus]
143508	-0.638	7.63014	0.0082	0.184	SRR020740-257	1619	699		unknown
152196	-0.805685	1.35757	0.00826	0.184	SRR020740-11856	548	700		glutamate_decarboxylase-like_protein_1
104245	-0.61044	4.18598	0.00828	0.185	CR371988	803	701		homologue_to_UniRef100_UPI00006A0485Nuclear_factor_erythroid_2-related_factor_1_(NF-E2-related_factor_1)_(NFE2-related_factor_1)_(Nuclear_factor_erythroid_derived_2_like_1)_(Transcription_factor_11)_(Transcription_factor_HBZ17)_(Transcription_factor_LCR-F1)_(Locus_control_region-factor_1)_Xenopus_tropicalis|Rep_Nuclear_factor_erythroid_2-related_factor_1_(NF-E2-related_factor_1)_(NFE2-related_fac…
22881	-0.86929	0.270726	0.00836	0.186	GSONMT00010776001	3609	702		_PREDICTED:_NACHT_LRR_and_PYD_domains-containing_protein_12-like_isoform_X2_[Astyanax_mexicanus]
116431	-0.700395	8.58445	0.00834	0.186	CT569027	1193	703		homologue_to_UniRef100_Q7ZZN0Myosin_regulatory_light_chain_2_n=2_Salmo_salar|Rep_Myosin_regulatory_light_chain_2_Salmo_salar_(Atlantic_salmon)_partial_(88%)
108408	-1.15337	0.157934	0.0084	0.186	CX125320	358	704		UniRef100_Q68K22Gelsolin_Culicoides_sonorensis|Rep_Gelsolin_Culicoides_sonorensis_partial_(8%)
23671	-0.820228	1.09742	0.00841	0.186	GSONMT00018348001	2406	705		_disabled_homolog_2_[Salmo_salar]
150721	-0.740938	5.5935	0.00839	0.186	SRR020740-9796	568	706		muscle_a
37098	-0.710356	6.05404	0.0084	0.186	GSONMT00073107001	4074	707		_eEF1A2_binding_protein-like_[Salmo_salar]
64910	-0.708351	0.423536	0.0084	0.186	TC198884	1259	708		UniRef100_Q3K0Z7Redox-sensing_transcriptional_repressor_rex_n=3_Streptococcus_agalactiae|Rep_Redox-sensing_transcriptional_repressor_rex_Streptococcus_agalactiae_serotype_Ia_partial_(6%)
43157	-0.661841	1.50513	0.00848	0.187	GSONMT00079506001	543	709		_latexin_precursor_[Salmo_salar]
393	-0.608653	11.3245	0.00848	0.187	GSONMT00040319001	714	710		_enolase_3-1_[Salmo_salar]
115809	-0.658539	8.30563	0.00851	0.187	CT570113	1241	711		similar_to_UniRef100_UPI000036321EFructose-bisphosphate_aldolase_A_(EC_41213)_(Muscle-type_aldolase)_(Lung_cancer_antigen_NY-LU-1)_Takifugu_rubripes|Rep_Fructose-bisphosphate_aldolase_A_(EC_41213)_(Muscle-type_aldolase)_(Lung_cancer_antigen_NY-LU-1)_Takifugu_rubripes_partial_(34%)
76486	-0.802295	2.05228	0.00854	0.187	TC214939	845	712		homologue_to_UniRef100_Q6P041Zgc77708_Danio_rerio|Rep_Zgc77708_Danio_rerio_(Zebrafish)_(Brachydanio_rerio)_partial_(98%)
49464	-0.674578	2.39947	0.0086	0.188	TC176962	795	713		UniRef100_Q4RE77Chromosome_2_SCAF15135_whole_genome_shotgun_sequence_Tetraodon_nigroviridis|Rep_Chromosome_2_SCAF15135_whole_genome_shotgun_sequence_Tetraodon_nigroviridis_(Green_puffer)
72508	-0.658694	3.84823	0.00863	0.188	TC208730	452	714		similar_to_UniRef100_Q4SX67Chromosome_undetermined_SCAF12930_whole_genome_shotgun_sequence_Tetraodon_nigroviridis|Rep_Chromosome_undetermined_SCAF12930_whole_genome_shotgun_sequence_Tetraodon_nigroviridis_(Green_puffer)
48009	-0.88767	0.837604	0.00864	0.188	TC174844	909	715		homologue_to_UniRef100_Q6PBR5ATPase_H+_transporting_V1_subunit_G_isoform_1_n=3_Euteleostomi|Rep_ATPase_H+_transporting_V1_subunit_G_isoform_1_Danio_rerio_(Zebrafish)_(Brachydanio_rerio)_partial_(85%)
118510	-0.586053	9.6734	0.00871	0.189	CT570843	775	716		homologue_to_UniRef100_Q90ZF1Glyceraldehyde_3-phosphate_dehydrogenase|Rep_Glyceraldehyde_3-phosphate_dehydrogenase___partial_(41%)
35553	-0.681795	1.33303	0.00874	0.19	GSONMT00076415001	1473	717		_PREDICTED:_early_growth_response_protein_1-like_[Lepisosteus_oculatus]
76880	-0.889888	1.07802	0.00878	0.19	TC215411	204	718		UniRef100_Q68K22Gelsolin_Culicoides_sonorensis|Rep_Gelsolin_Culicoides_sonorensis_partial_(8%)
37229	-0.552148	4.84561	0.00878	0.19	GSONMT00072931001	1512	719		_UTP--glucose-1-phosphate_uridylyltransferase_[Salmo_salar]
56927	-0.742938	0.457601	0.00881	0.191	TC187678	1474	720		similar_to_UniRef100_Q7ZVX5Receptor_expression-enhancing_protein_3_Danio_rerio|Rep_Receptor_expression-enhancing_protein_3_Danio_rerio_(Zebrafish)_(Brachydanio_rerio)_partial_(91%)
69960	-0.649042	1.74016	0.00881	0.191	TC205524	1040	721		unknown
21945	-0.892429	1.23693	0.00886	0.192	GSONMT00058994001	1299	722		_fibrinogen_gamma_chain_precursor_[Plecoglossus_altivelis]
110251	-0.894341	9.1464	0.00889	0.192	BX303009	912	723		homologue_to_UniRef100_Q6TH14Enolase_Danio_rerio|Rep_Enolase_Danio_rerio_(Zebrafish)_(Brachydanio_rerio)_partial_(39%)
20241	-0.669705	2.69516	0.00891	0.192	GSONMT00015275001	609	724		_Transgelin_[Salmo_salar]
74140	-1.00356	1.30347	0.00897	0.192	TC210795	1098	725		weakly_similar_to_UniRef100_A6RCW7Predicted_protein_Ajellomyces_capsulatus_NAm1|Rep_Predicted_protein_Ajellomyces_capsulata_(strain_NAm1)_(Histoplasma_capsulatum)_partial_(4%)
74301	-0.916671	0.608694	0.00895	0.192	TC210985	598	726		similar_to_UniRef100_UPI000065FB9BHomolog_of_Homo_sapiens_Von_Willebrand_factor_precursor_Takifugu_rubripes|Rep_Homolog_of_Homo_sapiens_Von_Willebrand_factor_precursor_Takifugu_rubripes_partial_(4%)
43664	-0.819955	1.98465	0.00896	0.192	GSONMT00078436001	462	727		_Vacuolar_ATP_synthase_16_kDa_proteolipid_subunit_[Oncorhynchus_mykiss]
103715	-0.800611	1.38899	0.00897	0.192	CB496663	577	728		unknown
121270	-0.74326	0.866017	0.00896	0.192	FP320226	1055	729		similar_to_UniRef100_UPI000065F45FTetraspanin-6_(Tspan-6)_(Transmembrane_4_superfamily_member_6)_(T245_protein)_(Tetraspanin_TM4-D)_(A15_homolog)_Takifugu_rubripes|Rep_Tetraspanin-6_(Tspan-6)_(Transmembrane_4_superfamily_member_6)_(T245_protein)_(Tetraspanin_TM4-D)_(A15_homolog)_Takifugu_rubripes_partial_(81%)
114877	-0.661197	8.06028	0.00895	0.192	DV199575	275	730		similar_to_UniRef100_Q804Y1Fructose-bisphosphate_aldolase_Ictalurus_punctatus|Rep_Fructose-bisphosphate_aldolase_Ictalurus_punctatus_(Channel_catfish)_partial_(37%)
65825	-0.529222	10.5583	0.00893	0.192	TC200132	1261	731		similar_to_UniRef100_Q803Q7Fructose-bisphosphate_aldolase_Danio_rerio|Rep_Fructose-bisphosphate_aldolase_Danio_rerio_(Zebrafish)_(Brachydanio_rerio)_partial_(45%)
76389	-0.608617	8.44321	0.00898	0.192	TC214816	2115	732		similar_to_UniRef100_Q8QFT1Glucose-6-phosphate_isomerase_Mugil_cephalus|Rep_Glucose-6-phosphate_isomerase_Mugil_cephalus_(Flathead_mullet)_(Mugil_japonicus)_partial_(17%)
34399	-1.00159	-0.303186	0.00899	0.192	GSONMT00056665001	1578	733		_unnamed_protein_product_[Tetraodon_nigroviridis]
8087	-1.12986	1.3303	0.00906	0.193	GSONMT00031281001	1644	734		_PREDICTED:_fibronectin-like_[Xiphophorus_maculatus]
21713	-1.0847	0.0505308	0.00914	0.194	GSONMT00023424001	570	735		_biotinidase_precursor_[Perca_flavescens]
51394	-0.855493	8.89311	0.00928	0.196	TC179730	799	736		homologue_to_UniRef100_O13093Fast_myotomal_muscle_troponin-I_Salmo_salar|Rep_Fast_myotomal_muscle_troponin-I_Salmo_salar_(Atlantic_salmon)
113655	-0.582947	6.11299	0.00927	0.196	CR942953	526	737		UniRef100_P24775Plasma_retinol-binding_protein_2|Rep_Plasma_retinol-binding_protein_2___partial_(48%)
66867	-0.654105	3.98642	0.00929	0.196	TC201502	598	738		homologue_to_UniRef100_Q9DDK2Elongation_factor_1-alpha_n=2_Salmo|Rep_Elongation_factor_1-alpha_Salmo_salar_(Atlantic_salmon)_partial_(20%)
17864	-0.886082	0.440743	0.00931	0.196	GSONMT00038222001	1776	739		_PREDICTED:_alpha-2-macroglobulin-like_protein_1-like_[Takifugu_rubripes]
65672	-0.514918	10.8134	0.00932	0.196	TC199907	2597	740		similar_to_UniRef100_UPI000065CCC3Myosin-binding_protein_C_fast-type_(Fast_MyBP-C)_(C-protein_skeletal_muscle_fast_isoform)_Takifugu_rubripes|Rep_Myosin-binding_protein_C_fast-type_(Fast_MyBP-C)_(C-protein_skeletal_muscle_fast_isoform)_Takifugu_rubripes_partial_(56%)
55013	-0.788107	1.09628	0.00934	0.196	TC184939	1201	741		similar_to_UniRef100_Q4RWA5Chromosome_2_SCAF14990_whole_genome_shotgun_sequence_Tetraodon_nigroviridis|Rep_Chromosome_2_SCAF14990_whole_genome_shotgun_sequence_Tetraodon_nigroviridis_(Green_puffer)_partial_(36%)
56800	-0.835801	2.69989	0.00942	0.197	TC187494	1480	742		similar_to_UniRef100_Q7ZTS4Keratin_type_I_cytoskeletal_18_Danio_rerio|Rep_Keratin_type_I_cytoskeletal_18_Danio_rerio_(Zebrafish)_(Brachydanio_rerio)_partial_(84%)
98283	-0.640601	6.65776	0.00942	0.197	CA369711	543	743		similar_to_UniRef100_UPI000065CDF3Fructose-16-bisphosphatase_isozyme_2_(EC_31311)_(D-fructose-16-_bisphosphate_1-phosphohydrolase_2)_(FBPase_2)_Takifugu_rubripes|Rep_Fructose-16-bisphosphatase_isozyme_2_(EC_31311)_(D-fructose-16-_bisphosphate_1-phosphohydrolase_2)_(FBPase_2)_Takifugu_rubripes_partial_(36%)
144061	-0.891265	0.319099	0.00948	0.198	SRR020740-964	1166	744		unknown
191500	-0.740941	0.657395	0.00947	0.198	NODE_34991_length_281_cov_1.608541	379	745		NM_001139896.1| Salmo salar Thimet oligopeptidase (mepd) mRNA gb|BT044838.1| Salmo salar clone ssal-rgf-505-110 Thimet oligopeptidase putative mRNA complete cds Length=2607
131371	-0.814107	1.05412	0.00953	0.198	SRR020739-16599	530	746		unknown
60180	-0.814911	0.929417	0.00954	0.199	TC192309	959	747		homologue_to_UniRef100_Q1KKX4EAP30_subunit_of_ELL_complex_Takifugu_rubripes|Rep_EAP30_subunit_of_ELL_complex_Fugu_rubripes_(Japanese_pufferfish)_(Takifugu_rubripes)_partial_(85%)
56616	-0.748818	0.918159	0.00956	0.199	TC187220	1058	748		homologue_to_UniRef100_Q66I42Radixin_Danio_rerio|Rep_Radixin_Danio_rerio_(Zebrafish)_(Brachydanio_rerio)_partial_(8%)
208281	-0.761858	0.742394	0.00961	0.199	NODE_56895_length_246_cov_0.995935	344	749		unknown
39946	-0.70918	0.704839	0.00961	0.199	GSONMT00067265001	1983	750		_PREDICTED:_serine/threonine-protein_kinase_PLK2-like_[Lepisosteus_oculatus]
67906	-0.878109	-0.147946	0.00966	0.2	TC202842	1865	751		similar_to_UniRef100_Q6GMJ0Zgc92458_n=3_Danio_rerio|Rep_Zgc92458_Danio_rerio_(Zebrafish)_(Brachydanio_rerio)_partial_(97%)
15401	-0.637124	1.52177	0.00971	0.201	GSONMT00014182001	1422	752		_PREDICTED:_septin-6_isoform_X3_[Danio_rerio]
72758	-0.74541	0.63028	0.00978	0.202	TC209049	1858	753		similar_to_UniRef100_Q4T325Chromosome_undetermined_SCAF10129_whole_genome_shotgun_sequence_Tetraodon_nigroviridis|Rep_Chromosome_undetermined_SCAF10129_whole_genome_shotgun_sequence_Tetraodon_nigroviridis_(Green_puffer)_partial_(29%)
74240	-0.808839	1.95146	0.00985	0.203	TC210912	355	754		unknown
10863	-0.700535	0.957719	0.00988	0.203	GSONMT00033129001	1719	755		_hypothetical_protein_[Salmo_salar]
64766	-0.665041	2.15491	0.00987	0.203	TC198689	588	756		similar_to_UniRef100_Q03187Uncharacterized_protein_YFL013W-A_precursor_Saccharomyces_cerevisiae|Rep_Uncharacterized_protein_YFL013W-A_precursor_Saccharomyces_cerevisiae_(Bakers_yeast)_partial_(8%)
114783	-0.591836	7.05961	0.0099	0.203	CT570194	1595	757		homologue_to_UniRef100_Q4RVI9Fructose-bisphosphate_aldolase_Tetraodon_nigroviridis|Rep_Fructose-bisphosphate_aldolase_Tetraodon_nigroviridis_(Green_puffer)_partial_(22%)
35743	-0.641658	3.78566	0.00995	0.204	GSONMT00076019001	6750	758		_PREDICTED:_microtubule-associated_protein_futsch-like_isoform_X1_[Haplochromis_burtoni]
9	-0.65125	2.40284	0.00999	0.204	GSONMT00078604001	594	759		_Transgelin_[Salmo_salar]
38875	-0.73567	0.164066	0.01	0.204	GSONMT00069404001	2250	760		_PREDICTED:_pyruvate_carboxylase_mitochondrial-like_[Astyanax_mexicanus]
51074	-0.634621	2.78929	0.01	0.204	TC179242	965	761		similar_to_UniRef100_A0CS16Chromosome_undetermined_scaffold_26_whole_genome_shotgun_sequence_Paramecium_tetraurelia|Rep_Chromosome_undetermined_scaffold_26_whole_genome_shotgun_sequence_Paramecium_tetraurelia_partial_(3%)
83630	-0.565766	6.4525	0.01	0.204	BX305333	845	762		UniRef100_O13008Fatty_acid-binding_protein_heart|Rep_Fatty_acid-binding_protein_heart
75410	-0.786446	5.7347	0.0101	0.205	TC212347	1330	763		similar_to_UniRef100_Q7NRQ1Probable_flagellar_protein_Chromobacterium_violaceum|Rep_Probable_flagellar_protein_Chromobacterium_violaceum_partial_(4%)
142838	-0.741723	0.327861	0.0102	0.206	SRR020739-36038	320	764		unknown
184514	-1.09714	-0.391586	0.0102	0.207	NODE_25646_length_199_cov_2.190955	297	765		unknown
34382	-0.743565	0.964976	0.0102	0.207	GSONMT00039786001	237	766		_Cytochrome_c_oxidase_polypeptide_VIIb2_mitochondrial_precursor_[Salmo_salar]
83253	-0.78388	0.539723	0.0102	0.207	BX302945	876	767		UniRef100_P08122Collagen_alpha-2(IV)_chain_precursor_Mus_musculus|Rep_Collagen_alpha-2(IV)_chain_partial_(0%)
75239	-0.533579	10.4073	0.0103	0.207	TC212148	2300	768		similar_to_UniRef100_UPI000036321EFructose-bisphosphate_aldolase_A_(EC_41213)_(Muscle-type_aldolase)_(Lung_cancer_antigen_NY-LU-1)_Takifugu_rubripes|Rep_Fructose-bisphosphate_aldolase_A_(EC_41213)_(Muscle-type_aldolase)_(Lung_cancer_antigen_NY-LU-1)_Takifugu_rubripes_partial_(37%)
78755	-0.867636	2.31228	0.0103	0.208	TC217627	1268	769		homologue_to_UniRef100_Q8QHI0Superoxide_dismutase_[Cu-Zn]|Rep_Superoxide_dismutase_[Cu-Zn]___partial_(90%)
30343	-0.786093	0.529426	0.0103	0.208	GSONMT00001887001	5298	770		_NFX1-type_zinc_finger-containing_protein_1_[Dicentrarchus_labrax]
41052	-0.807339	1.04905	0.0104	0.209	GSONMT00065071001	1116	771		_PREDICTED:_uncharacterized_protein_LOC563864_isoform_X2_[Danio_rerio]
72505	-0.759979	4.91528	0.0104	0.209	TC208726	534	772		similar_to_UniRef100_Q012K3Chromosome_09_contig_1_DNA_sequence_Ostreococcus_tauri|Rep_Chromosome_09_contig_1_DNA_sequence_Ostreococcus_tauri_partial_(7%)
64402	-0.799977	2.28493	0.0104	0.209	TC198186	985	773		homologue_to_UniRef100_Q6P041Zgc77708_Danio_rerio|Rep_Zgc77708_Danio_rerio_(Zebrafish)_(Brachydanio_rerio)
73951	-0.613472	4.1921	0.0104	0.209	TC210544	937	774		similar_to_UniRef100_Q4SJN0Chromosome_1_SCAF14573_whole_genome_shotgun_sequence_Tetraodon_nigroviridis|Rep_Chromosome_1_SCAF14573_whole_genome_shotgun_sequence_Tetraodon_nigroviridis_(Green_puffer)_partial_(38%)
103772	-0.592827	2.13085	0.0104	0.209	CB496409	601	775		UniRef100_UPI0000660505Gelsolin_precursor_(Actin-depolymerizing_factor)_(ADF)_(Brevin)_(AGEL)_Takifugu_partial_(1%)
113143	-0.639533	3.24643	0.0104	0.209	CX255216	653	776		homologue_to_UniRef100_A8CV51Natural_killer_cell_enhancement_factor_Cyprinus_carpio|Rep_Natural_killer_cell_enhancement_factor_Cyprinus_carpio_(Common_carp)_partial_(92%)
21046	-0.712474	0.559171	0.0105	0.209	GSONMT00061021001	1806	777		_PREDICTED:_uncharacterized_protein_LOC101158487_[Oryzias_latipes]
102701	-0.687374	4.37995	0.0105	0.209	CA386015	544	778		homologue_to_UniRef100_UPI0000EB6EC3troponin_T3b_skeletal_fast_Danio_rerio|Rep_troponin_T3b_skeletal_fast_Danio_rerio_partial_(13%)
82878	-1.15446	-0.77876	0.0105	0.21	BX302361	891	779		similar_to_UniRef100_UPI00015CFC20selenoprotein_M_n=2_Danio_rerio|Rep_selenoprotein_M_Danio_rerio_partial_(75%)
185	-0.748326	0.943897	0.0106	0.211	GSONMT00012132001	849	780		_ankyrin_repeat_and_SOCS_box-containing_protein_12-like_[Salmo_salar]
72613	-0.636911	2.91899	0.0106	0.211	TC208864	1132	781		unknown
114920	-0.626943	3.87861	0.0106	0.211	CT570628	1413	782		similar_to_UniRef100_Q4SFP9Phosphorylase_Tetraodon_nigroviridis|Rep_Phosphorylase_Tetraodon_nigroviridis_(Green_puffer)_partial_(17%)
26161	-0.618583	2.60996	0.0106	0.211	GSONMT00035440001	567	783		_Tenomodulin_[Osmerus_mordax]
38145	-0.892389	0.0846773	0.0107	0.211	GSONMT00070788001	681	784		_Vacuolar_proton_pump_subunit_E_1_[Salmo_salar]
68132	-1.58685	0.805861	0.0107	0.212	TC203130	540	785		similar_to_UniRef100_Q4S4P4Chromosome_2_SCAF14738_whole_genome_shotgun_sequence_Tetraodon_nigroviridis|Rep_Chromosome_2_SCAF14738_whole_genome_shotgun_sequence_Tetraodon_nigroviridis_(Green_puffer)
76363	-0.890775	0.527783	0.0108	0.212	TC214779	985	786		homologue_to_UniRef100_Q8ZXL4NH(3)-dependent_NAD(+)_synthetase_Pyrobaculum_aerophilum|Rep_NH(3)-dependent_NAD(+)_synthetase_Pyrobaculum_aerophilum_partial_(6%)
24521	-0.871803	0.208157	0.0108	0.212	GSONMT00025411001	411	787		_FAM96B_[Oncorhynchus_mykiss]
52715	-0.668802	4.94126	0.0109	0.214	TC181637	2110	788		UniRef100_A7SAK7Predicted_protein_Nematostella_vectensis|Rep_Predicted_protein_Nematostella_vectensis_(Starlet_sea_anemone)_partial_(10%)
118332	-0.814294	1.37224	0.0109	0.215	CU074680	824	789		similar_to_UniRef100_Q6NWJ8Zgc85662_n=2_Danio_rerio|Rep_Zgc85662_Danio_rerio_(Zebrafish)_(Brachydanio_rerio)_partial_(33%)
8590	-0.74934	2.05014	0.0109	0.215	GSONMT00012179001	207	790		_Cytochrome_c_oxidase_polypeptide_VIII-heart_mitochondrial_precursor_[Salmo_salar]
71481	-0.669602	1.65501	0.0109	0.215	TC207432	436	791		unknown
213757	-1.01684	-0.250709	0.011	0.216	NODE_63685_length_268_cov_0.093284	366	792		af251130_1myosin_light_chain_2
27359	-0.765007	0.421738	0.011	0.216	GSONMT00062630001	1539	793		_Smtnl_protein_[Danio_rerio]
54980	-0.611653	2.26257	0.011	0.216	TC184887	1465	794		similar_to_UniRef100_A0JMK0Zgc153873_Danio_rerio|Rep_Zgc153873_Danio_rerio_(Zebrafish)_(Brachydanio_rerio)_partial_(21%)
76989	-0.56491	8.93113	0.011	0.216	TC215543	1738	795		similar_to_UniRef100_UPI000036321EFructose-bisphosphate_aldolase_A_(EC_41213)_(Muscle-type_aldolase)_(Lung_cancer_antigen_NY-LU-1)_Takifugu_rubripes|Rep_Fructose-bisphosphate_aldolase_A_(EC_41213)_(Muscle-type_aldolase)_(Lung_cancer_antigen_NY-LU-1)_Takifugu_rubripes_partial_(33%)
45388	-0.536599	7.42549	0.011	0.216	GSONMT00065724001	1350	796		_adenylosuccinate_synthetase_isozyme_1_B_[Salmo_salar]
121127	-1.59515	0.00887329	0.0111	0.216	FP319931	1058	797		homologue_to_UniRef100_Q1M159Annexin_A1a|Rep_Annexin_A1a___partial_(48%)
62460	-0.831344	0.119595	0.0112	0.216	TC195458	1650	798		similar_to_UniRef100_UPI000065F604Chondroitin_sulfate_proteoglycan_5_precursor_(Neuroglycan_C)_(Acidic_leucine-rich_EGF-like_domain-containing_brain_protein)_Takifugu_rubripes|Rep_Chondroitin_sulfate_proteoglycan_5_precursor_(Neuroglycan_C)_(Acidic_leucine-rich_EGF-like_domain-containing_brain_protein)_Takifugu_rubripes_partial_(75%)
44747	-0.775483	0.535542	0.0112	0.216	GSONMT00073272001	1776	799		_PREDICTED:_ribosome-binding_protein_1-like_[Astyanax_mexicanus]
33511	-0.694784	0.945736	0.0111	0.216	GSONMT00028002001	402	800		_selenoprotein_T1a_[Danio_rerio]
84922	-0.66532	3.13882	0.0112	0.216	BX308916	871	801		weakly_similar_to_UniRef100_Q6IQI2Lgals1l2_protein_Danio_rerio|Rep_Lgals1l2_protein_Danio_rerio_(Zebrafish)_(Brachydanio_rerio)_partial_(65%)
113772	-0.661335	6.11462	0.0112	0.216	CR942959	647	802		UniRef100_Q3A0L8Sensor_protein_Pelobacter_carbinolicus_DSM_2380|Rep_Sensor_protein_Pelobacter_partial_(1%)
57163	-0.706462	1.30704	0.0112	0.216	TC187999	919	803		homologue_to_UniRef100_Q4SUB2Chromosome_3_SCAF13974_whole_genome_shotgun_sequence_Tetraodon_nigroviridis|Rep_Chromosome_3_SCAF13974_whole_genome_shotgun_sequence_Tetraodon_nigroviridis_(Green_puffer)_partial_(3%)
72987	-0.646053	1.40276	0.0113	0.217	TC209347	1202	804		similar_to_UniRef100_UPI000065D5AE6-phosphogluconate_dehydrogenase_decarboxylating_(EC_11144)_Takifugu_rubripes|Rep_6-phosphogluconate_dehydrogenase_decarboxylating_(EC_11144)_Takifugu_rubripes_partial_(30%)
7824	-0.637627	6.27031	0.0113	0.217	GSONMT00023528001	684	805		_Unknown_(protein_for_MGC:198355)_[Danio_rerio]
85275	-0.787385	0.679886	0.0113	0.218	BX309589	859	806		homologue_to_UniRef100_UPI0000E0F7A9glycoside_hydrolase_family_2__sugar_binding_protein_alpha_proteobacterium_HTCC2255|_partial_(1%)
55441	-0.844049	0.413909	0.0115	0.22	TC185524	711	807		unknown
6665	-0.809903	0.2306	0.0115	0.22	GSONMT00063757001	393	808		_ankyrin_repeat_and_SOCS_box-containing_protein_12-like_[Salmo_salar]
45680	-0.764444	0.269759	0.0115	0.22	GSONMT00081483001	1161	809		_PREDICTED:_glycosyltransferase_8_domain-containing_protein_1-like_[Takifugu_rubripes]
29232	-0.529317	9.16024	0.0115	0.22	GSONMT00044124001	4191	810		_type_I_collagen_alpha_2_chain_[Oncorhynchus_keta]
48564	-0.748843	0.548483	0.0116	0.221	TC175644	1518	811		similar_to_UniRef100_Q0D806Os07g0192900_protein_Oryza_sativa_Japonica_Group|Rep_Os07g0192900_protein_Oryza_sativa_subsp_japonica_(Rice)_partial_(6%)
114932	-0.567542	7.83113	0.0116	0.221	DV200533	285	812		similar_to_UniRef100_Q804Y1Fructose-bisphosphate_aldolase_Ictalurus_punctatus|Rep_Fructose-bisphosphate_aldolase_Ictalurus_punctatus_(Channel_catfish)_partial_(37%)
61574	-0.901753	-0.0796356	0.0116	0.221	TC194233	819	813		similar_to_UniRef100_UPI0000EB1473Glypican-1_precursor_Canis_lupus_familiaris|Rep_Glypican-1_precursor_Canis_familiaris_partial_(4%)
59624	-0.844233	0.520046	0.0117	0.221	TC191528	1066	814		homologue_to_UniRef100_Q6P2V4Hgd_protein_n=2_Euteleostomi|Rep_Hgd_protein_Danio_rerio_(Zebrafish)_(Brachydanio_rerio)_partial_(61%)
50825	-0.87368	0.0142982	0.0117	0.221	TC178897	1411	815		similar_to_UniRef100_Q5U3V1Zgc101609_Danio_rerio|Rep_Zgc101609_Danio_rerio_(Zebrafish)_(Brachydanio_rerio)_partial_(77%)
147391	-0.579866	2.52615	0.0117	0.222	SRR020740-5316	651	816		mitochondrial_inner_membrane
60719	-0.968201	-0.31868	0.0117	0.222	TC193067	648	817		similar_to_UniRef100_O94646Mediator_of_RNA_polymerase_II_transcription_subunit_8_Schizosaccharomyces_pombe|Rep_Mediator_of_RNA_polymerase_II_transcription_subunit_8_Schizosaccharomyces_pombe_(Fission_yeast)_partial_(6%)
84772	-0.682437	0.983055	0.0117	0.222	BX309843	882	818		similar_to_UniRef100_A5E2I4Predicted_protein_Lodderomyces_elongisporus_NRRL_YB-4239|Rep_Predicted_protein_partial_(3%)
69505	-0.756811	0.14391	0.0117	0.222	TC204934	1178	819		homologue_to_UniRef100_A1L277Serine/threonine_protein_phosphatase_Danio_rerio|Rep_Serine/threonine_protein_phosphatase_Danio_rerio_(Zebrafish)_(Brachydanio_rerio)_partial_(18%)
64286	-0.656631	4.33905	0.0118	0.223	TC198021	826	820		similar_to_UniRef100_Q6NUY9Microtubule-associated_protein_RP/EB_family_member_1_Danio_rerio|Rep_Microtubule-associated_protein_RP/EB_family_member_1_Danio_rerio_(Zebrafish)_(Brachydanio_rerio)_partial_(45%)
128088	-1.08821	1.23348	0.0119	0.223	SRR020739-10605	615	821		glutathione_s-transferase_p
47855	-0.802355	1.56442	0.0119	0.223	TC174624	879	822		similar_to_UniRef100_Q6IQU9Zgc86599_Danio_rerio|Rep_Zgc86599_Danio_rerio_(Zebrafish)_(Brachydanio_rerio)_partial_(98%)
97046	-0.641242	2.95764	0.0119	0.223	CA351967	645	823		UniRef100_Q7T1N7Glutamate_dehydrogenase_Salmo_salar|Rep_Glutamate_dehydrogenase_Salmo_salar_(Atlantic_salmon)_partial_(9%)
35274	-0.564503	2.08039	0.012	0.224	GSONMT00048550001	1236	824		_leukocyte_elastase_inhibitor_[Oncorhynchus_mykiss]
116421	-0.683495	6.96107	0.012	0.224	CT569538	1278	825		homologue_to_UniRef100_UPI0000660B92Phosphoglycerate_mutase_2_(EC_5421)_(EC_5424)_(EC_31313)_(Phosphoglycerate_mutase_isozyme_M)_(PGAM-M)_(BPG-dependent_PGAM_2)_(Muscle-specific_phosphoglycerate_mutase)_Takifugu_rubripes|Rep_Phosphoglycerate_mutase_2_(EC_5421)_(EC_5424)_(EC_31313)_(Phosphoglycerate_mutase_isozyme_M)_(PGAM-M)_(BPG-dependent_PGAM_2)_(Muscle-specific_phosphoglycerate_mutase)_Takifug…
51118	-0.617325	2.50299	0.012	0.225	TC179306	1665	826		UniRef100_Q5F4T2Nedd4_WW_domain-binding_protein_5|Rep_Nedd4_WW_domain-binding_protein_5___partial_(47%)
72066	-0.538307	9.80221	0.0121	0.225	TC208176	1939	827		similar_to_UniRef100_Q804Y1Fructose-bisphosphate_aldolase_Ictalurus_punctatus|Rep_Fructose-bisphosphate_aldolase_Ictalurus_punctatus_(Channel_catfish)_partial_(86%)
44015	-0.90949	0.217075	0.0121	0.226	GSONMT00077443001	981	828		_PREDICTED:_transcription_factor_jun-B-like_[Oryzias_latipes]
65496	-0.598342	2.29168	0.0121	0.226	TC199669	1326	829		unknown
80469	-1.20054	1.14591	0.0122	0.226	BX081120	887	830		similar_to_UniRef100_Q58XP5Fibronectin_1b_n=2_Danio_rerio|Rep_Fibronectin_1b_Danio_rerio_(Zebrafish)_(Brachydanio_rerio)_partial_(7%)
45044	-0.894906	0.451765	0.0122	0.226	GSONMT00071002001	2301	831		_PREDICTED:_signal_transducer_and_activator_of_transcription_1-like_[Lepisosteus_oculatus]
54129	-0.825992	0.382362	0.0123	0.227	TC183672	818	832		homologue_to_UniRef100_A9IY30CRISPR-associated_protein_Cse2_family_Desulfatibacillum_alkenivorans_AK-01|Rep_CRISPR-associated_protein_Cse2_family_Desulfatibacillum_alkenivorans_AK-01_partial_(8%)
94435	-0.597872	1.83826	0.0123	0.227	CA346363	726	833		weakly_similar_to_UniRef100_A1L2F0Zgc158852_n=2_Danio_rerio|Rep_Zgc158852_Danio_rerio_(Zebrafish)_(Brachydanio_rerio)_partial_(68%)
6598	-0.734186	0.562357	0.0123	0.227	GSONMT00016562001	765	834		_Transaldolase_[Salmo_salar]
88019	-0.91278	-0.0591672	0.0123	0.228	BX857357	767	835		similar_to_UniRef100_A7RPV9Predicted_protein_Nematostella_vectensis|Rep_Predicted_protein_Nematostella_vectensis_(Starlet_sea_anemone)_partial_(34%)
31981	-0.51624	9.11231	0.0124	0.228	GSONMT00040586001	2853	836		_collagen_1a1_precursor_[Oncorhynchus_mykiss]
109036	-0.665408	2.14666	0.0124	0.229	CX145711	556	837		unknown
165583	-0.927043	-0.0102157	0.0124	0.229	NODE_522_length_509_cov_2.031434	607	838		NM_001146436.1| Salmo salar neuroblastoma suppression of tumorigenicity 1 (nbl1) mRNA gb|BT056734.1| Salmo salar clone ssal-rgb2-552-313 Neuroblastoma suppressor of tumorigenicity 1 precursor putative mRNA complete cds Length=1336
93989	-0.857408	7.39405	0.0125	0.229	CA350035	667	839		homologue_to_UniRef100_O13093Fast_myotomal_muscle_troponin-I_Salmo_salar|Rep_Fast_myotomal_muscle_troponin-I_Salmo_salar_(Atlantic_salmon)_partial_(82%)
60441	-0.822221	0.114135	0.0124	0.229	TC192669	971	840		similar_to_UniRef100_Q5XJQ1Zgc101685_Danio_rerio|Rep_Zgc101685_Danio_rerio_(Zebrafish)_(Brachydanio_rerio)_partial_(86%)
67648	-0.864741	-0.0220837	0.0125	0.23	TC202504	1020	841		similar_to_UniRef100_Q6JRS2V-type_H+_ATPase_subunit_E_Oreochromis_mossambicus|Rep_V-type_H+_ATPase_subunit_E_Oreochromis_mossambicus_(Mozambique_tilapia)_(Tilapia_mossambica)_partial_(50%)
54947	-0.824138	0.480246	0.0125	0.23	TC184848	885	842		similar_to_UniRef100_Q76B34Reverse_transcriptase_Takifugu_rubripes|Rep_Reverse_transcriptase_Fugu_rubripes_(Japanese_pufferfish)_(Takifugu_rubripes)_partial_(13%)
151793	-1.07085	5.35784	0.0126	0.23	SRR020740-11287	538	843		apolipoprotein_b-100-like
60086	-0.673323	4.21271	0.0126	0.23	TC192183	1194	844		similar_to_UniRef100_Q6IQI2Lgals1l2_protein_Danio_rerio|Rep_Lgals1l2_protein_Danio_rerio_(Zebrafish)_(Brachydanio_rerio)_partial_(91%)
79697	-0.602578	2.17681	0.0127	0.232	BX075683	842	845		UniRef100_Q0E404Os02g0144300_protein_Oryza_sativa_Japonica_Group|Rep_Os02g0144300_protein_Oryza_sativa_subsp_japonica_(Rice)_partial_(5%)
116774	-0.656455	4.91647	0.0127	0.232	DV199221	211	846		UniRef100_A0A4H3Actin_n=2_Chrysochromulina_sp_NIES-1333|Rep_Actin_Chrysochromulina_sp_NIES-1333_partial_(6%)
69438	-0.702705	3.59998	0.0128	0.233	TC204844	1048	847		weakly_similar_to_UniRef100_UPI000065FBDCUncharacterized_protein_C20orf123_Takifugu_rubripes|Rep_Uncharacterized_protein_C20orf123_Takifugu_rubripes_partial_(38%)
62323	-0.599101	2.18525	0.0128	0.233	TC195271	704	848		similar_to_UniRef100_Q4V8U3Zgc114142_Danio_rerio|Rep_Zgc114142_Danio_rerio_(Zebrafish)_(Brachydanio_rerio)_partial_(60%)
150247	-0.778728	0.21514	0.0128	0.233	SRR020740-9137	595	849		unknown
18554	-0.79198	1.50658	0.0128	0.233	GSONMT00012455001	1584	850		_PREDICTED:_major_facilitator_superfamily_domain-containing_protein_2A-B-like_[Lepisosteus_oculatus]
96587	-0.805771	0.247992	0.0129	0.234	CA358528	677	851		unknown
45896	-0.556782	4.61144	0.013	0.235	GSONMT00077785001	975	852		_adiponectin_precursor_[Oncorhynchus_mykiss]
14268	-0.811277	0.25919	0.013	0.236	GSONMT00004889001	513	853		_PREDICTED:_prolyl-tRNA_synthetase_associated_domain-containing_protein_1-like_isoform_1_[Oryzias_latipes]
42433	-0.882877	0.152016	0.0131	0.236	GSONMT00080839001	1548	854		_PREDICTED:_cytospin-A-like_isoform_X2_[Neolamprologus_brichardi]
156111	-0.592939	6.25622	0.0131	0.236	SRR020740-17322	441	855		unknown
92549	-0.644827	1.14803	0.0131	0.236	BX913174	1024	856		unknown
76156	-0.762312	2.55879	0.0132	0.237	TC213274	3001	857		similar_to_UniRef100_Q6P3G7Prosaposin_Danio_rerio|Rep_Prosaposin_Danio_rerio_(Zebrafish)_(Brachydanio_rerio)_partial_(81%)
76895	-0.506513	10.3928	0.0132	0.237	TC215430	2280	858		similar_to_UniRef100_UPI000036321EFructose-bisphosphate_aldolase_A_(EC_41213)_(Muscle-type_aldolase)_(Lung_cancer_antigen_NY-LU-1)_Takifugu_rubripes|Rep_Fructose-bisphosphate_aldolase_A_(EC_41213)_(Muscle-type_aldolase)_(Lung_cancer_antigen_NY-LU-1)_Takifugu_rubripes_partial_(33%)
109437	-0.623942	2.94123	0.0133	0.238	CX247803	540	859		similar_to_UniRef100_Q6ZSA2CDNA_FLJ45698_fis__clone_FEBRA2017811_Homo_sapiens|Rep_CDNA_FLJ45698_fis__clone_partial_(5%)
49439	-1.00643	-0.476998	0.0134	0.238	TC176927	990	860		similar_to_UniRef100_Q08D52Anaphase_promoting_complex_subunit_1_Xenopus_tropicalis|Rep_Anaphase_promoting_complex_subunit_1_Xenopus_tropicalis_(Western_clawed_frog)_(Silurana_tropicalis)_partial_(9%)
95503	-0.923965	1.12477	0.0134	0.238	CA344846	515	861		similar_to_UniRef100_Q4RLA3Chromosome_21_SCAF15022_whole_genome_shotgun_sequence_Tetraodon_nigroviridis|Rep_Chromosome_21_SCAF15022_whole_genome_shotgun_sequence_Tetraodon_nigroviridis_(Green_puffer)
56253	-0.631732	4.42089	0.0134	0.238	TC186704	1179	862		similar_to_UniRef100_Q6IQI2Lgals1l2_protein_Danio_rerio|Rep_Lgals1l2_protein_Danio_rerio_(Zebrafish)_(Brachydanio_rerio)
52700	-0.755059	0.525918	0.0134	0.239	TC181614	894	863		similar_to_UniRef100_Q4V8S3UPF0463_protein_C6orf35_homolog_n=2_Danio_rerio|Rep_UPF0463_protein_C6orf35_homolog_Danio_rerio_(Zebrafish)_(Brachydanio_rerio)_partial_(85%)
75643	-0.500435	10.94	0.0134	0.239	TC212637	1636	864		homologue_to_UniRef100_UPI000036321EFructose-bisphosphate_aldolase_A_(EC_41213)_(Muscle-type_aldolase)_(Lung_cancer_antigen_NY-LU-1)_Takifugu_rubripes|Rep_Fructose-bisphosphate_aldolase_A_(EC_41213)_(Muscle-type_aldolase)_(Lung_cancer_antigen_NY-LU-1)_Takifugu_rubripes_partial_(47%)
76434	-0.711638	0.797554	0.0134	0.239	TC214874	790	865		unknown
152452	-0.736984	1.67644	0.0134	0.239	SRR020740-12211	529	866		immunoglobulin-like_and_fibronectin_type_iii_domain-containing_protein_1-like
48013	-0.862182	0.61579	0.0135	0.239	TC174851	836	867		homologue_to_UniRef100_A9JSW8Itm2bl_protein_Danio_rerio|Rep_Itm2bl_protein_Danio_rerio_(Zebrafish)_(Brachydanio_rerio)_partial_(8%)
58869	-1.0073	8.81185	0.0135	0.239	TC190436	865	868		homologue_to_UniRef100_O13093Fast_myotomal_muscle_troponin-I_Salmo_salar|Rep_Fast_myotomal_muscle_troponin-I_Salmo_salar_(Atlantic_salmon)
146660	-0.764363	1.86404	0.0135	0.239	SRR020740-4354	745	869		unknown
203708	-0.750904	0.360209	0.0136	0.239	NODE_51158_length_317_cov_0.829653	415	870		XM_013133268.1| PREDICTED: Esox lucius myosin heavy chain fast skeletal muscle-like (LOC106023689) partial mRNA Length=1140
35694	-0.654863	1.88272	0.0135	0.239	GSONMT00076080001	495	871		_microfibrillar-associated_protein_2_precursor_[Salmo_salar]
207199	-0.845378	0.0018936	0.0137	0.241	NODE_55580_length_390_cov_1.117949	488	872		major_vault_protein
93033	-0.66093	4.0863	0.0137	0.241	BX909798	805	873		similar_to_UniRef100_Q6IQI2Lgals1l2_protein_Danio_rerio|Rep_Lgals1l2_protein_Danio_rerio_(Zebrafish)_(Brachydanio_rerio)
1528	-0.586298	9.92005	0.0137	0.241	GSONMT00015704001	441	874		_myosin_heavy_chain_[Oncorhynchus_mykiss]
23095	-0.894232	0.361704	0.0138	0.241	GSONMT00063411001	963	875		_annexin_A1a_[Oncorhynchus_mykiss]
131888	-0.823351	0.390261	0.0138	0.241	SRR020739-17587	513	876		PREDICTED:_hypothetical_protein_LOC100705516
51771	-0.625513	3.08742	0.0138	0.241	TC180286	893	877		weakly_similar_to_UniRef100_Q4SQ13Chromosome_7_SCAF14536_whole_genome_shotgun_sequence_Tetraodon_nigroviridis|Rep_Chromosome_7_SCAF14536_whole_genome_shotgun_sequence_Tetraodon_nigroviridis_(Green_puffer)_partial_(13%)
93542	-0.863229	0.241674	0.0139	0.242	BX888041	893	878		similar_to_UniRef100_Q4T049Xylose_isomerase_Tetraodon_nigroviridis|Rep_Xylose_isomerase_Tetraodon_nigroviridis_(Green_puffer)_partial_(41%)
86988	-0.82247	0.849169	0.0139	0.242	BX318184	937	879		UniRef100_Q804Y0Nucleoside_diphosphate_kinase|Rep_Nucleoside_diphosphate_kinase___partial_(66%)
65923	-0.775999	1.04694	0.0139	0.242	TC200261	1069	880		unknown
59013	-1.11071	0.273782	0.014	0.243	TC190631	659	881		Small_inducible_cytokine_A13
60904	-0.663843	1.13563	0.014	0.244	TC193322	844	882		homologue_to_UniRef100_A9I5N7Acetyltransferase_GNAT-family_Bordetella_petrii|Rep_Acetyltransferase_GNAT-family_Bordetella_petrii_partial_(6%)
65794	-1.18211	0.142589	0.014	0.244	TC200090	592	883		unknown
53558	-0.52701	5.08947	0.014	0.244	TC182859	1677	884		UniRef100_Q70PJ5Glutamate_dehydrogenase|Rep_Glutamate_dehydrogenase
115005	-0.703639	6.91724	0.0141	0.245	CT569487	1206	885		similar_to_UniRef100_UPI000036321EFructose-bisphosphate_aldolase_A_(EC_41213)_(Muscle-type_aldolase)_(Lung_cancer_antigen_NY-LU-1)_Takifugu_rubripes|Rep_Fructose-bisphosphate_aldolase_A_(EC_41213)_(Muscle-type_aldolase)_(Lung_cancer_antigen_NY-LU-1)_Takifugu_rubripes_partial_(32%)
115657	-0.61026	7.30088	0.0141	0.245	CT569359	1238	886		similar_to_UniRef100_UPI000036321EFructose-bisphosphate_aldolase_A_(EC_41213)_(Muscle-type_aldolase)_(Lung_cancer_antigen_NY-LU-1)_Takifugu_rubripes|Rep_Fructose-bisphosphate_aldolase_A_(EC_41213)_(Muscle-type_aldolase)_(Lung_cancer_antigen_NY-LU-1)_Takifugu_rubripes_partial_(27%)
21659	-0.825522	0.0345841	0.0141	0.245	GSONMT00006820001	831	887		_PREDICTED:_transcription_factor_EB-like_isoform_X4_[Haplochromis_burtoni]
105204	-0.714676	0.196653	0.0142	0.246	CR368648	706	888		similar_to_UniRef100_Q6GMI0HtrA_serine_peptidase_1_Danio_rerio|Rep_HtrA_serine_peptidase_1_Danio_rerio_(Zebrafish)_(Brachydanio_rerio)_partial_(11%)
53572	-0.800571	1.72557	0.0142	0.246	TC182877	1143	889		similar_to_UniRef100_Q6NYL7Zgc77517_n=2_Danio_rerio|Rep_Zgc77517_Danio_rerio_(Zebrafish)_(Brachydanio_rerio)_partial_(62%)
67687	-0.597963	2.21124	0.0142	0.246	TC202554	2402	890		similar_to_UniRef100_Q6AZB23-oxoacid_CoA_transferase_1a_n=2_Danio_rerio|Rep_3-oxoacid_CoA_transferase_1a_Danio_rerio_(Zebrafish)_(Brachydanio_rerio)_partial_(74%)
44294	-0.740705	0.196366	0.0143	0.246	GSONMT00077068001	1209	891		_PREDICTED:_transforming_protein_p68/c-ets-1-like_isoform_X1_[Pundamilia_nyererei]
35473	-0.640393	1.03527	0.0143	0.247	GSONMT00076833001	1770	892		_Granulins_precursor_[Salmo_salar]
82351	-0.72361	10.0274	0.0143	0.247	BX299491	842	893		similar_to_UniRef100_UPI000036321EFructose-bisphosphate_aldolase_A_(EC_41213)_(Muscle-type_aldolase)_(Lung_cancer_antigen_NY-LU-1)_Takifugu_rubripes|Rep_Fructose-bisphosphate_aldolase_A_(EC_41213)_(Muscle-type_aldolase)_(Lung_cancer_antigen_NY-LU-1)_Takifugu_rubripes_partial_(34%)
58638	-0.601646	4.59876	0.0143	0.247	TC190123	881	894		Beta-galactoside-binding_lectinpredicted_coding_region_syn_14_kDa_lectin_Electrolectin
95310	-0.797488	0.00986981	0.0144	0.247	BX913606	854	895		similar_to_UniRef100_Q6PBT4Dual_specificity_phosphatase_5_Danio_rerio|Rep_Dual_specificity_phosphatase_5_Danio_rerio_(Zebrafish)_(Brachydanio_rerio)_partial_(59%)
85834	-0.639613	4.41137	0.0144	0.247	BX311764	881	896		similar_to_UniRef100_Q6IQI2Lgals1l2_protein_Danio_rerio|Rep_Lgals1l2_protein_Danio_rerio_(Zebrafish)_(Brachydanio_rerio)
76779	-0.629339	1.85998	0.0144	0.247	TC215294	621	897		unknown
31603	-0.622483	3.49235	0.0144	0.247	GSONMT00009768001	2484	898		_major_vault_protein_[Salmo_salar]
51487	-1.27695	-0.90673	0.0144	0.248	TC179875	800	899		weakly_similar_to_UniRef100_Q39238Serine/threonine-protein_kinase_TOUSLED_Arabidopsis_thaliana|Rep_Serine/threonine-protein_kinase_TOUSLED_Arabidopsis_thaliana_(Mouse-ear_cress)_partial_(3%)
30492	-0.841944	0.0787154	0.0144	0.248	GSONMT00062390001	411	900		_histone_H3.3_[Homo_sapiens]
33944	-0.600719	2.23574	0.0145	0.249	GSONMT00034929001	1920	901		_PREDICTED:_uncharacterized_protein_C15orf52_homolog_isoform_X2_[Maylandia_zebra]
29830	-0.963923	-0.0853325	0.0146	0.249	GSONMT00036133001	300	902		_S100-A1_[Oncorhynchus_mykiss]
38829	-1.10134	-0.26414	0.0146	0.249	GSONMT00069475001	792	903		_c-reactive_protein_pentraxin-related_precursor_[Salmo_salar]
178855	-0.813885	-0.0180086	0.0146	0.249	NODE_17652_length_694_cov_0.380403	792	904		dysferlin_isoform_13
23206	-0.694562	2.05705	0.0147	0.249	GSONMT00062364001	7581	905		_fatty_acid_synthase_[Megalobrama_amblycephala]
105258	-0.713301	0.983166	0.0147	0.249	CR368729	637	906		homologue_to_UniRef100_Q2LEK1Dynein_cytoplasmic_1_heavy_chain_1_Danio_rerio|Rep_Dynein_cytoplasmic_1_heavy_chain_1_Danio_rerio_(Zebrafish)_(Brachydanio_rerio)_partial_(4%)
48776	-0.637397	1.167	0.0147	0.249	TC175965	1253	907		similar_to_UniRef100_Q4RVN66-phosphogluconate_dehydrogenase_decarboxylating_Tetraodon_nigroviridis|Rep_6-phosphogluconate_dehydrogenase_decarboxylating_Tetraodon_nigroviridis_(Green_puffer)_partial_(67%)
125800	-0.934499	-0.0312447	0.0147	0.249	SRR020739-6653	671	908		unknown
118854	-0.934256	-0.0488661	0.0147	0.249	CU071439	1316	909		similar_to_UniRef100_Q1RLT9Zgc136850_n=2_Danio_rerio|Rep_Zgc136850_Danio_rerio_(Zebrafish)_(Brachydanio_rerio)_partial_(52%)
46989	-0.684674	0.872371	0.0147	0.249	TC173283	1269	910		Ribonuclease_H1predicted_coding_region_syn_RNase_H1_Ribonuclease_H_type_II
24282	-0.820667	0.810069	0.0147	0.25	GSONMT00053047001	1881	911		_plastin-2_[Danio_rerio]
53010	-0.659287	4.301	0.0148	0.25	TC182089	1484	912		similar_to_UniRef100_Q7ZTS4Keratin_type_I_cytoskeletal_18_Danio_rerio|Rep_Keratin_type_I_cytoskeletal_18_Danio_rerio_(Zebrafish)_(Brachydanio_rerio)_partial_(82%)
6418	-0.612673	4.2782	0.0148	0.25	GSONMT00046485001	471	913		_Beta-galactoside-binding_lectin_[Oncorhynchus_mykiss]
13794	-0.770701	0.428723	0.0148	0.25	GSONMT00002361001	1119	914		_PREDICTED:_protein_transport_protein_Sec24C_[Oryzias_latipes]
53470	-0.774555	0.556572	0.0149	0.251	TC182739	1102	915		similar_to_UniRef100_Q503P4Zgc110377_Danio_rerio|Rep_Zgc110377_Danio_rerio_(Zebrafish)_(Brachydanio_rerio)_partial_(31%)
76222	-0.503378	9.95656	0.0149	0.251	TC213355	2589	916		homologue_to_UniRef100_UPI000036321EFructose-bisphosphate_aldolase_A_(EC_41213)_(Muscle-type_aldolase)_(Lung_cancer_antigen_NY-LU-1)_Takifugu_rubripes|Rep_Fructose-bisphosphate_aldolase_A_(EC_41213)_(Muscle-type_aldolase)_(Lung_cancer_antigen_NY-LU-1)_Takifugu_rubripes_partial_(29%)
89261	-0.756272	0.864112	0.0149	0.251	BX865477	364	917		unknown
58281	-0.695641	1.2473	0.015	0.252	TC189619	752	918		similar_to_UniRef100_UPI000065DFE9UPF0369_protein_C6orf57_precursor_Takifugu_rubripes|Rep_UPF0369_protein_C6orf57_precursor_Takifugu_rubripes_partial_(79%)
118146	-0.611518	2.64894	0.015	0.252	CU064300	933	919		similar_to_UniRef100_A0CS16Chromosome_undetermined_scaffold_26_whole_genome_shotgun_sequence_Paramecium_tetraurelia|Rep_Chromosome_undetermined_scaffold_26_whole_genome_shotgun_sequence_Paramecium_tetraurelia_partial_(3%)
148618	-0.751263	0.514116	0.0151	0.252	SRR020740-6955	645	920		muscle_glucose_transporter
74483	-0.683198	2.77519	0.0151	0.252	TC211203	351	921		UniRef100_A6PXJ3Inositol_phosphate_phosphatase_Photorhabdus_asymbiotica_subsp_asymbiotica|Rep_Inositol_phosphate_phosphatase_Photorhabdus_asymbiotica_subsp_asymbiotica_partial_(8%)
129698	-0.770516	0.485767	0.0151	0.253	SRR020739-13512	526	922		receptor-type_tyrosine-protein_phosphatase_f-like
120778	-0.75148	2.52727	0.0152	0.254	FP319859	1129	923		homologue_to_UniRef100_O13008Fatty_acid-binding_protein_heart|Rep_Fatty_acid-binding_protein_heart___partial_(98%)
47429	-0.659311	0.873763	0.0152	0.254	TC174005	913	924		similar_to_UniRef100_A9VBM7Predicted_protein_Monosiga_brevicollis_MX1|Rep_Predicted_protein_Monosiga_brevicollis_MX1_partial_(7%)
60173	-0.902131	-0.415862	0.0152	0.254	TC192298	1195	925		similar_to_UniRef100_UPI00000172D9plasma_glutamate_carboxypeptidase_Takifugu_rubripes|Rep_plasma_glutamate_carboxypeptidase_Takifugu_rubripes_partial_(63%)
114558	-0.827763	-0.0694613	0.0153	0.254	CR943028	1192	926		homologue_to_UniRef100_Q5BKV7Zgc103738_protein_Danio_rerio|Rep_Zgc103738_protein_Danio_rerio_(Zebrafish)_(Brachydanio_rerio)
118414	-0.786222	5.35211	0.0153	0.254	CT571006	1387	927		similar_to_UniRef100_Q804Y1Fructose-bisphosphate_aldolase_Ictalurus_punctatus|Rep_Fructose-bisphosphate_aldolase_Ictalurus_punctatus_(Channel_catfish)_partial_(78%)
74824	-0.750944	7.67465	0.0153	0.254	TC211644	1981	928		similar_to_UniRef100_UPI000036321EFructose-bisphosphate_aldolase_A_(EC_41213)_(Muscle-type_aldolase)_(Lung_cancer_antigen_NY-LU-1)_Takifugu_rubripes|Rep_Fructose-bisphosphate_aldolase_A_(EC_41213)_(Muscle-type_aldolase)_(Lung_cancer_antigen_NY-LU-1)_Takifugu_rubripes_partial_(69%)
70328	-0.738236	1.19167	0.0153	0.254	TC205987	1444	929		homologue_to_UniRef100_Q4SGG0Chromosome_undetermined_SCAF14596_whole_genome_shotgun_sequence_Tetraodon_nigroviridis|Rep_Chromosome_undetermined_SCAF14596_whole_genome_shotgun_sequence_Tetraodon_nigroviridis_(Green_puffer)_partial_(11%)
37340	-0.716398	1.20537	0.0153	0.254	GSONMT00072651001	321	930		KAD2_SALSA_RecName:_Full=Adenylate_kinase_2_mitochondrial;_Short=AK_2;_AltName:_Full=ATP-AMP_transphosphorylase_2;_AltName:_Full=ATP:AMP_phosphotransferase;_AltName:_Full=Adenylate_monophosphate_kinase
86529	-0.606146	2.33523	0.0153	0.254	BX320048	841	931		similar_to_UniRef100_Q4SE88Chromosome_undetermined_SCAF14625_whole_genome_shotgun_sequence_Tetraodon_nigroviridis|Rep_Chromosome_undetermined_SCAF14625_whole_genome_shotgun_sequence_Tetraodon_nigroviridis_(Green_puffer)_partial_(67%)
116490	-0.637105	4.31101	0.0154	0.255	CT569340	1338	932		similar_to_UniRef100_Q804Y1Fructose-bisphosphate_aldolase_Ictalurus_punctatus|Rep_Fructose-bisphosphate_aldolase_Ictalurus_punctatus_(Channel_catfish)_partial_(61%)
129225	-0.604953	7.1514	0.0154	0.255	SRR020739-12640	601	933		unknown
52369	-0.594626	2.68909	0.0154	0.255	TC181147	4256	934		UniRef100_Q60FB9NADPH_oxidase_flavocytochrome_b_large_subunit_gp91phox|Rep_NADPH_oxidase_flavocytochrome_b_large_subunit_gp91phox
10118	-0.578236	2.40408	0.0154	0.255	GSONMT00019834001	555	935		_PREDICTED:_collagen_alpha-2(VI)_chain-like_isoform_X1_[Oreochromis_niloticus]
72264	-0.867745	-0.152472	0.0156	0.256	TC208426	1694	936		unknown
59688	-0.75966	0.757678	0.0156	0.256	TC191626	1039	937		homologue_to_UniRef100_A6PZ97Goose-type_lysozyme_Salmo_salar|Rep_Goose-type_lysozyme_Salmo_salar_(Atlantic_salmon)_partial_(86%)
125784	-0.73565	4.28535	0.0156	0.256	SRR020739-6627	632	938		a_disintegrin_and_metalloproteinase_with_thrombospondin_motifs_2-like
2459	-0.703805	0.270469	0.0156	0.256	GSONMT00029727001	678	939		_nuclear_migration_protein_nudC_[Salmo_salar]
76224	-0.610626	3.07167	0.0156	0.256	TC213357	699	940		similar_to_UniRef100_UPI000001C26ESpastin_Takifugu_rubripes|Rep_Spastin_Takifugu_rubripes_partial_(10%)
71353	-0.484698	12.3012	0.0157	0.256	TC207267	1431	941		homologue_to_UniRef100_UPI000036321EFructose-bisphosphate_aldolase_A_(EC_41213)_(Muscle-type_aldolase)_(Lung_cancer_antigen_NY-LU-1)_Takifugu_rubripes|Rep_Fructose-bisphosphate_aldolase_A_(EC_41213)_(Muscle-type_aldolase)_(Lung_cancer_antigen_NY-LU-1)_Takifugu_rubripes_partial_(42%)
102963	-0.540611	2.60075	0.0157	0.256	CA387781	720	942		similar_to_UniRef100_Q7SYB1Zgc85662_protein_Danio_rerio|Rep_Zgc85662_protein_Danio_rerio_(Zebrafish)_(Brachydanio_rerio)_partial_(36%)
125753	-0.594367	1.6334	0.0157	0.256	SRR020739-6582	640	943		complement_factor_d-like
12721	-0.740476	0.907707	0.0158	0.257	GSONMT00009717001	888	944		_PREDICTED:_LOW_QUALITY_PROTEIN:_ring_finger_protein_212_[Astyanax_mexicanus]
58487	-0.518776	6.01256	0.0158	0.257	TC189899	2932	945		similar_to_UniRef100_Q503K1Transforming_growth_factor_beta-induced_Danio_rerio|Rep_Transforming_growth_factor_beta-induced_Danio_rerio_(Zebrafish)_(Brachydanio_rerio)_partial_(95%)
156252	-1.08722	5.48702	0.0159	0.258	SRR020740-17525	452	946		troponin_i
58711	-0.944224	0.585667	0.016	0.259	TC190235	769	947		similar_to_UniRef100_Q171W1Oviductin_Aedes_aegypti|Rep_Oviductin_Aedes_aegypti_(Yellowfever_mosquito)_partial_(26%)
50971	-0.886755	-0.211367	0.0161	0.259	TC179100	870	948		homologue_to_UniRef100_Q4VBS8Zgc110436_n=2_Danio_rerio|Rep_Zgc110436_Danio_rerio_(Zebrafish)_(Brachydanio_rerio)_partial_(63%)
40582	-0.696254	1.27663	0.0161	0.259	GSONMT00065972001	777	949		_Vacuolar-sorting_protein_SNF8_[Salmo_salar]
47482	-0.591743	2.11343	0.016	0.259	TC174077	866	950		similar_to_UniRef100_UPI00006608A0Diphosphoinositol_polyphosphate_phosphohydrolase_1_(EC_36152)_(DIPP-1)_(Diadenosine_55-P1P6-hexaphosphate_hydrolase_1)_(EC_361-)_(Nucleoside_diphosphate-linked_moiety_X_motif_3)_(Nudix_motif_3)_Takifugu_rubripes|Rep_Diphosphoinositol_polyphosphate_phosphohydrolase_1_(EC_36152)_(DIPP-1)_(Diadenosine_55-P1P6-hexaphosphate_hydrolase_1)_(EC_361-)_(Nucleoside_diphosph…
31666	-0.564931	3.96253	0.0161	0.259	GSONMT00040280001	375	951		_PREDICTED:_aspartate_beta-hydroxylase_isoform_X5_[Danio_rerio]
148220	-0.576412	9.47636	0.0162	0.261	SRR020740-6433	667	952		pyruvate_kinase
201968	-1.0607	-0.33876	0.0163	0.261	NODE_48881_length_222_cov_0.036036	320	953		unknown
40878	-0.741493	0.156181	0.0163	0.262	GSONMT00065361001	2460	954		_PREDICTED:_zinc_fingers_and_homeoboxes_protein_3-like_isoform_X1_[Neolamprologus_brichardi]
102607	-0.644293	0.706222	0.0163	0.262	CA386821	778	955		similar_to_UniRef100_Q4KVT5NADH-ubiquinone_oxidoreductase_chain_1_Odontobutis_potamophila|Rep_NADH-ubiquinone_oxidoreductase_chain_1_Odontobutis_potamophila_partial_(6%)
129000	-0.842125	-0.123442	0.0164	0.262	SRR020739-12260	577	956		unknown
98551	-0.885177	-0.161738	0.0164	0.262	CA370104	466	957		similar_to_UniRef100_Q4SCS8Chromosome_7_SCAF14650_whole_genome_shotgun_sequence_Tetraodon_nigroviridis|Rep_Chromosome_7_SCAF14650_whole_genome_shotgun_sequence_Tetraodon_nigroviridis_(Green_puffer)_partial_(44%)
35490	-0.565844	2.83642	0.0164	0.262	GSONMT00076524001	2565	958		_PREDICTED:_nesprin-2-like_[Haplochromis_burtoni]
73102	-0.894511	1.34525	0.0164	0.262	TC209488	577	959		similar_to_UniRef100_Q4SKS4Integrin_beta_Tetraodon_nigroviridis|Rep_Integrin_beta_Tetraodon_nigroviridis_(Green_puffer)_partial_(18%)
13923	-0.637534	4.42671	0.0165	0.263	GSONMT00025781001	783	960		_myozenin_2_[Salmo_salar]
52052	-0.569295	2.23462	0.0166	0.264	TC180693	1235	961		homologue_to_UniRef100_Q801Y4Cellular_retinoic_acid_binding_protein_type_II_n=2_Danio_rerio|Rep_Cellular_retinoic_acid_binding_protein_type_II_Danio_rerio_(Zebrafish)_(Brachydanio_rerio)_partial_(98%)
76134	-0.577538	2.24511	0.0166	0.264	TC213250	1996	962		similar_to_UniRef100_Q5U3R3Zgc101724_protein_Danio_rerio|Rep_Zgc101724_protein_Danio_rerio_(Zebrafish)_(Brachydanio_rerio)
130758	-0.528204	4.95328	0.0167	0.265	SRR020739-15455	528	963		unknown
12700	-0.593543	3.45583	0.0168	0.266	GSONMT00025948001	531	964		_muscle_RING_finger_1_[Oncorhynchus_mykiss]
3845	-0.772893	0.10971	0.0169	0.266	GSONMT00040423001	612	965		_Calponin-2_[Salmo_salar]
121202	-0.523027	4.56519	0.0169	0.266	FP320207	1258	966		homologue_to_UniRef100_Q8QHK5DJ-1_Salmo_salar|Rep_DJ-1_Salmo_salar_(Atlantic_salmon)_partial_(88%)
200561	-0.779328	0.457859	0.0169	0.267	NODE_46915_length_355_cov_1.957747	453	967		inactive_carboxypeptidase-like_protein_x2
44364	-0.846601	0.161515	0.0169	0.267	GSONMT00076211001	354	968		_Perilipin-1_partial_[Columba_livia]
68201	-0.622708	1.75821	0.017	0.268	TC203221	1800	969		unknown
32955	-0.841002	-0.138021	0.0171	0.268	GSONMT00002130001	624	970		_Uncharacterized_protein_[Dicentrarchus_labrax]
73819	-0.758809	2.32274	0.0171	0.269	TC210377	762	971		unknown
54794	-0.675347	1.01139	0.0171	0.269	TC184622	1015	972		similar_to_UniRef100_Q4WVL5Arrestin_(Or_S-antigen)_N-terminal_domain_protein_Aspergillus_fumigatus|Rep_Arrestin_(Or_S-antigen)_N-terminal_domain_protein_Aspergillus_fumigatus_(Sartorya_fumigata)_partial_(4%)
138152	-0.556898	7.44445	0.0171	0.269	SRR020739-28871	388	973		myosin-binding_protein_fast-type-like
117129	-1.02884	-0.240031	0.0172	0.27	BX297238	869	974		unknown
2628	-0.603843	1.03573	0.0172	0.27	GSONMT00025382001	255	975		_PREDICTED:_collagen_alpha-1(IV)_chain-like_[Neolamprologus_brichardi]
68594	-0.731552	0.363084	0.0173	0.27	TC203729	754	976		unknown
9889	-0.921499	0.26541	0.0173	0.27	GSONMT00024732001	495	977		_protein_N-terminal_glutamine_amidohydrolase_[Danio_rerio]
68918	-0.870034	0.0227244	0.0173	0.27	TC204156	1194	978		similar_to_UniRef100_Q5XJA0TRAF_and_TNF_receptor-associated_protein_homolog_Danio_rerio|Rep_TRAF_and_TNF_receptor-associated_protein_homolog_Danio_rerio_(Zebrafish)_(Brachydanio_rerio)_partial_(23%)
15632	-0.799001	0.458103	0.0173	0.271	GSONMT00013171001	873	979		_Transcription_factor_HES-1_[Salmo_salar]
61567	-0.84333	-0.173766	0.0174	0.271	TC194224	778	980		similar_to_UniRef100_Q5BR75SJCHGC09650_protein_Schistosoma_japonicum|Rep_SJCHGC09650_protein_Schistosoma_japonicum_(Blood_fluke)_partial_(19%)
70291	-0.720865	0.429979	0.0175	0.271	TC205943	1435	981		similar_to_UniRef100_Q90X49Coiled-coil_domain-containing_protein_80_precursor_n=2_Danio_rerio|Rep_Coiled-coil_domain-containing_protein_80_precursor_Danio_rerio_(Zebrafish)_(Brachydanio_rerio)_partial_(35%)
71015	-0.482797	11.7689	0.0175	0.273	TC206848	752	982		similar_to_UniRef100_UPI000036321EFructose-bisphosphate_aldolase_A_(EC_41213)_(Muscle-type_aldolase)_(Lung_cancer_antigen_NY-LU-1)_Takifugu_rubripes|Rep_Fructose-bisphosphate_aldolase_A_(EC_41213)_(Muscle-type_aldolase)_(Lung_cancer_antigen_NY-LU-1)_Takifugu_rubripes_partial_(37%)
129745	-0.668472	0.773779	0.0176	0.273	SRR020739-13588	557	983		unknown
143825	-0.573145	3.58759	0.0177	0.274	SRR020740-660	1212	984		unknown
118427	-0.55928	5.37197	0.0177	0.274	CU074952	646	985		unknown
75900	-0.48685	11.5441	0.0177	0.275	TC212962	1549	986		similar_to_UniRef100_UPI000036321EFructose-bisphosphate_aldolase_A_(EC_41213)_(Muscle-type_aldolase)_(Lung_cancer_antigen_NY-LU-1)_Takifugu_rubripes|Rep_Fructose-bisphosphate_aldolase_A_(EC_41213)_(Muscle-type_aldolase)_(Lung_cancer_antigen_NY-LU-1)_Takifugu_rubripes_partial_(53%)
207788	-0.751328	2.25044	0.0178	0.275	NODE_56295_length_291_cov_1.130584	389	987		enolase_3-2
44128	-0.718292	0.947452	0.0178	0.275	GSONMT00077369001	549	988		_Lysozyme_g_[Oncorhynchus_mykiss]
176760	-1.03517	-0.346185	0.0178	0.275	NODE_15038_length_771_cov_2.128405	869	989		nicotinate_phosphoribosyltransferase
83540	-0.825449	0.889529	0.0178	0.275	BX304432	831	990		weakly_similar_to_UniRef100_Q1XAZ5ATP_synthase_beta1_Pottiaceae|Rep_ATP_synthase_beta_Weissia_controversa_var_densifolia_partial_(88%)
101572	-0.681664	2.25309	0.0178	0.275	CA378742	609	991		weakly_similar_to_UniRef100_UPI00015A4170eEF1A2_binding_protein_Danio_rerio|Rep_eEF1A2_binding_protein_Danio_rerio_partial_(12%)
47730	-0.681384	1.00835	0.0178	0.275	TC174441	846	992		weakly_similar_to_UniRef100_A6QQG1MGC159895_protein_Bos_taurus|Rep_MGC159895_protein_Bos_taurus_(Bovine)_partial_(4%)
37608	-0.656705	0.762763	0.0178	0.275	GSONMT00071948001	1464	993		_Friend_leukemia_integration_1_transcription_factor_[Salmo_salar]
200221	-0.731817	0.376479	0.0179	0.275	NODE_46442_length_331_cov_1.447130	429	994		unknown
65627	-0.725958	0.431663	0.0179	0.275	TC199853	1188	995		similar_to_UniRef100_A9VBM7Predicted_protein_Monosiga_brevicollis_MX1|Rep_Predicted_protein_Monosiga_brevicollis_MX1_partial_(7%)
77722	-0.527674	4.83222	0.0179	0.275	TC216431	1065	996		UniRef100_P26351Thymosin_beta-11_n=2|Rep_Thymosin_beta-11
91399	-0.525888	4.58641	0.0179	0.276	BX879181	848	997		similar_to_UniRef100_A2WEW6Signal_transduction_histidine_kinase_Burkholderia_dolosa_AUO158|Rep_Signal_transduction_histidine_kinase_Burkholderia_dolosa_AUO158_partial_(9%)
122643	-0.785184	3.54601	0.018	0.276	SRR020739-1572	806	998		pyruvate_muscle
37341	-0.629493	1.32962	0.018	0.276	GSONMT00072652001	408	999		_Adenylate_kinase_isoenzyme_2_mitochondrial_[Salmo_salar]
71726	-0.52068	8.65023	0.018	0.276	TC207735	436	1000		similar_to_UniRef100_Q7T315Triosephosphate_isomerase_Danio_rerio|Rep_Triosephosphate_isomerase_Danio_rerio_(Zebrafish)_(Brachydanio_rerio)_partial_(51%)
18529	-0.497805	10.0534	0.018	0.276	GSONMT00012775001	2544	1001		_glycogen_phosphorylase_muscle_form_[Salmo_salar]
39146	-0.737854	0.285463	0.0181	0.276	GSONMT00068794001	1758	1002		_PREDICTED:_serine_beta-lactamase-like_protein_LACTB_mitochondrial-like_[Xiphophorus_maculatus]
58801	-0.553377	3.28719	0.0181	0.276	TC190353	667	1003		UniRef100_P26352Thymosin_beta-12|Rep_Thymosin_beta-12
54625	-0.542945	4.10071	0.0182	0.277	TC184373	1203	1004		similar_to_UniRef100_Q4RYS7Chromosome_16_SCAF14974_whole_genome_shotgun_sequence_Tetraodon_nigroviridis|Rep_Chromosome_16_SCAF14974_whole_genome_shotgun_sequence_Tetraodon_nigroviridis_(Green_puffer)_partial_(97%)
57876	-0.735633	0.747457	0.0184	0.277	TC189040	1076	1005		homologue_to_UniRef100_A6PZ97Goose-type_lysozyme_Salmo_salar|Rep_Goose-type_lysozyme_Salmo_salar_(Atlantic_salmon)
155907	-0.715732	1.11631	0.0183	0.277	SRR020740-17034	475	1006		unknown
98536	-0.698018	0.345429	0.0184	0.277	CA368728	799	1007		UniRef100_A8NRG7Predicted_protein_Coprinopsis_cinerea_okayama7#130|Rep_Predicted_protein_Coprinopsis_cinerea_okayama7#130_partial_(8%)
144860	-0.672221	0.420424	0.0183	0.277	SRR020740-2001	967	1008		unknown
57872	-0.639541	6.80839	0.0183	0.277	TC189033	784	1009		UniRef100_UPI00015A4E42acyl-Coenzyme_A_dehydrogenase_C-2_to_C-3_short_chain_Danio_rerio|Rep_acyl-Coenzyme_A_dehydrogenase_C-2_to_C-3_short_chain_Danio_rerio_partial_(43%)
83254	-0.636319	3.90351	0.0183	0.277	BX303017	952	1010		similar_to_UniRef100_Q6IQI2Lgals1l2_protein_Danio_rerio|Rep_Lgals1l2_protein_Danio_rerio_(Zebrafish)_(Brachydanio_rerio)_partial_(63%)
146363	-0.630115	2.57822	0.0183	0.277	SRR020740-3978	793	1011		unknown
69260	-0.581577	1.99306	0.0183	0.277	TC204609	1142	1012		similar_to_UniRef100_Q6DGI6Zgc92903_Danio_rerio|Rep_Zgc92903_Danio_rerio_(Zebrafish)_(Brachydanio_rerio)_partial_(82%)
26951	-0.545367	2.56688	0.0184	0.277	GSONMT00011754001	1416	1013		_Mannose-6-phosphate_receptor-binding_protein_1_[Salmo_salar]
71221	-0.521948	9.22707	0.0183	0.277	TC207108	810	1014		similar_to_UniRef100_Q804Y1Fructose-bisphosphate_aldolase_Ictalurus_punctatus|Rep_Fructose-bisphosphate_aldolase_Ictalurus_punctatus_(Channel_catfish)
82271	-0.633126	2.27347	0.0184	0.277	BX299470	955	1015		UniRef100_A9S5T9Predicted_protein_Physcomitrella_patens_subsp_patens|Rep_Predicted_protein_Physcomitrella_patens_subsp_patens_partial_(7%)
52207	-0.97086	1.40508	0.0184	0.277	TC180904	1176	1016		UniRef100_Q64HX9Cathepsin_Y_n=2_Euteleostei|Rep_Cathepsin_Y___partial_(32%)
59464	-0.746336	0.186894	0.0185	0.278	TC191295	1405	1017		weakly_similar_to_UniRef100_Q4SFC7Chromosome_2_SCAF14604_whole_genome_shotgun_sequence_Tetraodon_nigroviridis|Rep_Chromosome_2_SCAF14604_whole_genome_shotgun_sequence_Tetraodon_nigroviridis_(Green_puffer)_partial_(59%)
214948	-0.644923	5.84293	0.0185	0.278	NODE_65207_length_322_cov_0.996894	420	1018		NM_001139642.1| Salmo salar lactate dehydrogenase A4 (ldha) mRNA gb|BT043598.1| Salmo salar clone HM4_3046 lactate dehydrogenase A4 (ldha) mRNA complete cds Length=1418
23196	-0.58746	3.855	0.0186	0.279	GSONMT00031199001	3609	1019		_PREDICTED:_cartilage_intermediate_layer_protein_1_isoform_X1_[Astyanax_mexicanus]
74767	-0.810249	0.5583	0.0187	0.28	TC211564	1819	1020		similar_to_UniRef100_A7PDZ4Chromosome_chr11_scaffold_13_whole_genome_shotgun_sequence_Vitis_vinifera|Rep_Chromosome_chr11_scaffold_13_whole_genome_shotgun_sequence_Vitis_vinifera_(Grape)_partial_(11%)
83382	-0.56499	3.31321	0.0187	0.28	BX305054	864	1021		UniRef100_Q6H965Complement_component_C7-2|Rep_Complement_component_C7-2___partial_(28%)
75243	-0.490651	10.7022	0.0187	0.28	TC212154	1352	1022		homologue_to_UniRef100_UPI000036321EFructose-bisphosphate_aldolase_A_(EC_41213)_(Muscle-type_aldolase)_(Lung_cancer_antigen_NY-LU-1)_Takifugu_rubripes|Rep_Fructose-bisphosphate_aldolase_A_(EC_41213)_(Muscle-type_aldolase)_(Lung_cancer_antigen_NY-LU-1)_Takifugu_rubripes_partial_(32%)
25314	-0.595028	2.56053	0.0187	0.281	GSONMT00062334001	357	1023		_Vacuolar_proton_pump_subunit_G_1_[Salmo_salar]
59967	-0.593658	1.90197	0.0188	0.281	TC192023	997	1024		weakly_similar_to_UniRef100_UPI000065D0EARetinoic_acid_receptor_responder_protein_1_(Tazarotene-induced_gene_1_protein)_(RAR-responsive_protein_TIG1)_Takifugu_rubripes|Rep_Retinoic_acid_receptor_responder_protein_1_(Tazarotene-induced_gene_1_protein)_(RAR-responsive_protein_TIG1)_Takifugu_rubripes_partial_(47%)
50004	-0.722297	0.928512	0.0188	0.281	TC177702	1436	1025		similar_to_UniRef100_Q7ZUJ4B-cell_receptor-associated_protein_31_Danio_rerio|Rep_B-cell_receptor-associated_protein_31_Danio_rerio_(Zebrafish)_(Brachydanio_rerio)_partial_(10%)
189290	-0.711939	0.227748	0.0188	0.281	NODE_32054_length_805_cov_1.402484	903	1026		ankyrin_repeat_domain-containing_protein_10
193286	-0.782979	0.0595646	0.0189	0.282	NODE_37306_length_687_cov_1.573508	785	1027		nucleolar_transcription_factor_1
72852	-0.763799	2.91457	0.0189	0.282	TC209165	5266	1028		homologue_to_UniRef100_P98093Complement_C3-1_[Contains_Complement_C3_beta_chain_Complement_C3_alpha_chain_C3a_anaphylatoxin_Complement_C3b_alpha_chain_Complement_C3c_alpha_chain_fragment_1_Complement_C3dg_fragment_Complement_C3g_fragment_Complement_C3d_fragment_Complement_C3f_fragment_Complement_C3c_alpha_chain_fragment_2]|Rep_Complement_C3-1_[Contains_Complement_C3_beta_chain_Complement_C3_alpha…
81412	-0.755059	1.07127	0.019	0.282	BX295336	934	1029		homologue_to_UniRef100_Q804Y0Nucleoside_diphosphate_kinase|Rep_Nucleoside_diphosphate_kinase___partial_(74%)
29657	-0.717639	2.12098	0.019	0.283	GSONMT00006389001	906	1030		_Syntenin-1_[Salmo_salar]
27307	-0.650603	0.960694	0.019	0.283	GSONMT00031325001	2007	1031		_G1/S-specific_cyclin-D2_[Danio_rerio]
133246	-0.62625	0.904804	0.019	0.283	SRR020739-20210	479	1032		lysyl_oxidase
48237	-1.08172	0.924978	0.0191	0.283	TC175180	1047	1033		mannan-binding_lectin_H2
45593	-0.904425	0.585089	0.0191	0.283	GSONMT00082167001	756	1034		_PREDICTED:_insulin-induced_gene_1_protein-like_[Xiphophorus_maculatus]
63922	-0.876031	-0.379257	0.0191	0.283	TC197513	1171	1035		homologue_to_UniRef100_Q4SXU4Chromosome_undetermined_SCAF12326_whole_genome_shotgun_sequence_Tetraodon_nigroviridis|Rep_Chromosome_undetermined_SCAF12326_whole_genome_shotgun_sequence_Tetraodon_nigroviridis_(Green_puffer)_partial_(6%)
57770	-0.652535	2.78404	0.0191	0.283	TC188884	957	1036		similar_to_UniRef100_Q1L8L9Adenylate_kinase_2_Danio_rerio|Rep_Adenylate_kinase_2_Danio_rerio_(Zebrafish)_(Brachydanio_rerio)_partial_(97%)
144911	-0.617382	1.80484	0.0191	0.283	SRR020740-2071	926	1037		unknown
68650	-0.578032	1.77743	0.0191	0.283	TC203804	811	1038		similar_to_UniRef100_Q4SN47Chromosome_8_SCAF14543_whole_genome_shotgun_sequence_Tetraodon_nigroviridis|Rep_Chromosome_8_SCAF14543_whole_genome_shotgun_sequence_Tetraodon_nigroviridis_(Green_puffer)_partial_(63%)
56761	-0.480379	8.66327	0.0191	0.283	TC187440	4626	1039		UniRef100_O93484Collagen_alpha-2(I)_chain_precursor|Rep_Collagen_alpha-2(I)_chain_precursor
64897	-0.591803	2.33998	0.0192	0.284	TC198868	1223	1040		UniRef100_Q8B362Capsid_protein0_Sugarcane_mosaic_virus|Rep_Capsid_protein_Sugarcane_mosaic_virus_partial_(5%)
64903	-0.635169	1.6316	0.0192	0.284	TC198874	1699	1041		similar_to_UniRef100_Q803H7Integral_membrane_protein_2B_Danio_rerio|Rep_Integral_membrane_protein_2B_Danio_rerio_(Zebrafish)_(Brachydanio_rerio)_partial_(95%)
74368	-0.721341	2.0513	0.0193	0.284	TC211065	1218	1042		unknown
53802	-0.598095	1.73514	0.0193	0.284	TC183202	902	1043		similar_to_UniRef100_Q4SN47Chromosome_8_SCAF14543_whole_genome_shotgun_sequence_Tetraodon_nigroviridis|Rep_Chromosome_8_SCAF14543_whole_genome_shotgun_sequence_Tetraodon_nigroviridis_(Green_puffer)_partial_(63%)
99568	-0.887441	-0.334112	0.0193	0.284	CA365923	726	1044		homologue_to_UniRef100_Q5U3R3Zgc101724_protein_Danio_rerio|Rep_Zgc101724_protein_Danio_rerio_(Zebrafish)_(Brachydanio_rerio)_partial_(9%)
48190	-0.556686	3.87377	0.0193	0.284	TC175104	1007	1045		homologue_to_UniRef100_A8CV51Natural_killer_cell_enhancement_factor_Cyprinus_carpio|Rep_Natural_killer_cell_enhancement_factor_Cyprinus_carpio_(Common_carp)
76589	-0.782103	3.73877	0.0194	0.285	TC215071	983	1046		similar_to_UniRef100_Q9VHC0CG16788-PA_Drosophila_melanogaster|Rep_CG16788-PA_Drosophila_melanogaster_(Fruit_fly)_partial_(7%)
22692	-0.745458	-0.101483	0.0194	0.285	GSONMT00008756001	996	1047		_Acyl-CoA_desaturase_[Salmo_salar]
10866	-0.566985	3.90949	0.0194	0.285	GSONMT00060880001	813	1048		_Mimecan_precursor_[Salmo_salar]
58036	-0.796158	1.21401	0.0195	0.285	TC189262	2042	1049		UniRef100_Q4QZ25Complement_component_C9|Rep_Complement_component_C9___partial_(44%)
126824	-0.716495	2.37369	0.0195	0.286	SRR020739-8446	648	1050		unknown
96167	-0.672552	0.333425	0.0196	0.287	CA360643	491	1051		similar_to_UniRef100_Q6L2L150S_ribosomal_protein_L31e_Picrophilus_torridus|Rep_50S_ribosomal_protein_L31e_Picrophilus_torridus_partial_(18%)
58434	-0.556134	10.121	0.0196	0.287	TC189823	1094	1052		homologue_to_UniRef100_Q6TH14Enolase_Danio_rerio|Rep_Enolase_Danio_rerio_(Zebrafish)_(Brachydanio_rerio)_partial_(75%)
53315	-0.913059	-0.235932	0.0196	0.287	TC182516	748	1053		UniRef100_A5JUT5Sex_hormone-binding_globulin_beta_form|Rep_Sex_hormone-binding_globulin_beta_form___partial_(30%)
116373	-0.509134	7.64834	0.0197	0.287	CT570722	1210	1054		similar_to_UniRef100_UPI000036321EFructose-bisphosphate_aldolase_A_(EC_41213)_(Muscle-type_aldolase)_(Lung_cancer_antigen_NY-LU-1)_Takifugu_rubripes|Rep_Fructose-bisphosphate_aldolase_A_(EC_41213)_(Muscle-type_aldolase)_(Lung_cancer_antigen_NY-LU-1)_Takifugu_rubripes_partial_(37%)
35219	-0.596531	1.67918	0.0197	0.287	GSONMT00006108001	309	1055		_Signal_peptidase_complex_subunit_1_[Esox_lucius]
76455	-0.87565	0.224607	0.0197	0.287	TC214901	1990	1056		similar_to_UniRef100_Q1MT25Ceruloplasmin_n=3_Danio_rerio|Rep_Ceruloplasmin_Danio_rerio_(Zebrafish)_(Brachydanio_rerio)_partial_(51%)
111952	-1.02053	1.47387	0.0198	0.288	CX260361	160	1057		unknown
76171	-0.801994	0.234232	0.0198	0.288	TC213292	648	1058		similar_to_UniRef100_A9VCN0Predicted_protein_Monosiga_brevicollis_MX1|Rep_Predicted_protein_Monosiga_brevicollis_MX1_partial_(6%)
110476	-0.676501	1.22604	0.0198	0.288	BX299402	1227	1059		similar_to_UniRef100_P2012970_kDa_protein_Eggplant_mosaic_virus|Rep_70_kDa_protein_Eggplant_mosaic_virus_partial_(3%)
53109	-0.579454	1.56236	0.0198	0.288	TC182234	1106	1060		similar_to_UniRef100_Q4S6Z3Chromosome_14_SCAF14723_whole_genome_shotgun_sequence_Tetraodon_nigroviridis|Rep_Chromosome_14_SCAF14723_whole_genome_shotgun_sequence_Tetraodon_nigroviridis_(Green_puffer)_partial_(55%)
40912	-1.21391	-0.531938	0.0199	0.288	GSONMT00065419001	780	1061		_Cell_death_activator_CIDE-3_[Salmo_salar]
52841	-0.950709	0.219	0.0199	0.288	TC181826	1281	1062		UniRef100_A7TBF0Predicted_protein_Nematostella_vectensis|Rep_Predicted_protein_Nematostella_vectensis_(Starlet_sea_anemone)_partial_(14%)
67805	-0.852062	0.983835	0.0199	0.288	TC202707	582	1063		UniRef100_A6PXJ3Inositol_phosphate_phosphatase_Photorhabdus_asymbiotica_subsp_asymbiotica|Rep_Inositol_phosphate_phosphatase_Photorhabdus_asymbiotica_subsp_asymbiotica_partial_(9%)
34398	-0.743815	0.235095	0.0199	0.288	GSONMT00056663001	939	1064		_PREDICTED:_mediator_of_RNA_polymerase_II_transcription_subunit_12-like_[Takifugu_rubripes]
31655	-0.549882	2.71087	0.0199	0.288	GSONMT00049639001	2760	1065		_hexokinase_1a_[Gadus_morhua]
86645	-0.654204	2.32107	0.02	0.288	BX320504	661	1066		similar_to_UniRef100_O93485Alpha_1_type_I_collagen|Rep_Alpha_1_type_I_collagen___partial_(6%)
104610	-0.778428	-0.195029	0.02	0.289	CR370655	849	1067		similar_to_UniRef100_Q1JPT8Zgc136594_protein_Danio_rerio|Rep_Zgc136594_protein_Danio_rerio_(Zebrafish)_(Brachydanio_rerio)_partial_(74%)
62512	-0.763598	0.777451	0.02	0.289	TC195528	840	1068		unknown
103561	-0.578649	5.92872	0.02	0.289	CN211070	434	1069		similar_to_UniRef100_Q5BJ14Zgc110761_Danio_rerio|Rep_Zgc110761_Danio_rerio_(Zebrafish)_(Brachydanio_rerio)_partial_(8%)
68948	-0.811738	0.46717	0.0201	0.29	TC204196	600	1070		unknown
32205	-1.06065	0.0266452	0.0202	0.29	GSONMT00032415001	423	1071		_RNase_2_[Oncorhynchus_masou_formosanus]
20901	-0.476559	6.07326	0.0202	0.29	GSONMT00023146001	1059	1072		_alpha_3_type_I_collagen_[Oncorhynchus_mykiss]
147624	-0.632376	3.24585	0.0202	0.29	SRR020740-5626	696	1073		unknown
118445	-0.927091	0.568583	0.0203	0.291	CU075944	707	1074		homologue_to_UniRef100_Q91219Simple_type_II_keratin_K8b_n=2_Oncorhynchus|Rep_Simple_type_II_keratin_K8b___partial_(41%)
32027	-0.65904	0.56117	0.0203	0.291	GSONMT00018156001	1473	1075		_PREDICTED:_vacuolar_protein_sorting-associated_protein_11_homolog_isoform_X1_[Oreochromis_niloticus]
72024	-0.715627	1.45053	0.0204	0.291	TC208129	1945	1076		weakly_similar_to_UniRef100_Q9DUK4Major_surface_antigen_Hepatitis_B_virus|Rep_Major_surface_antigen_Hepatitis_B_virus_(HBV)_partial_(8%)
116448	-0.709807	3.29163	0.0203	0.291	CT570685	1142	1077		similar_to_UniRef100_UPI000036321EFructose-bisphosphate_aldolase_A_(EC_41213)_(Muscle-type_aldolase)_(Lung_cancer_antigen_NY-LU-1)_Takifugu_rubripes|Rep_Fructose-bisphosphate_aldolase_A_(EC_41213)_(Muscle-type_aldolase)_(Lung_cancer_antigen_NY-LU-1)_Takifugu_rubripes_partial_(15%)
63312	-0.635662	0.763851	0.0204	0.291	TC196667	719	1078		similar_to_UniRef100_Q4TAP1Chromosome_undetermined_SCAF7273_whole_genome_shotgun_sequence_Tetraodon_nigroviridis|Rep_Chromosome_undetermined_SCAF7273_whole_genome_shotgun_sequence_Tetraodon_nigroviridis_(Green_puffer)_partial_(51%)
122030	-0.571303	2.33678	0.0204	0.291	SRR020739-608	989	1079		PREDICTED:_hypothetical_protein_LOC100537242
60325	-0.66716	6.991	0.0204	0.292	TC192502	1227	1080		UniRef100_A7SUP6Predicted_protein_Nematostella_vectensis|Rep_Predicted_protein_Nematostella_vectensis_(Starlet_sea_anemone)_partial_(61%)
42303	-0.738579	2.3661	0.0205	0.293	GSONMT00081034001	984	1081		_Keratin_type_I_cytoskeletal_18_[Osmerus_mordax]
52302	-0.596256	2.2024	0.0206	0.293	TC181052	893	1082		unknown
61137	-0.870216	0.00366797	0.0206	0.293	TC193627	1419	1083		similar_to_UniRef100_UPI000065F6EFN-acetylglucosamine_kinase_(EC_27159)_(GlcNAc_kinase)_Takifugu_rubripes|Rep_N-acetylglucosamine_kinase_(EC_27159)_(GlcNAc_kinase)_Takifugu_rubripes_partial_(91%)
114761	-0.483175	11.0827	0.0206	0.293	DV200297	653	1084		similar_to_UniRef100_UPI000036321EFructose-bisphosphate_aldolase_A_(EC_41213)_(Muscle-type_aldolase)_(Lung_cancer_antigen_NY-LU-1)_Takifugu_rubripes|Rep_Fructose-bisphosphate_aldolase_A_(EC_41213)_(Muscle-type_aldolase)_(Lung_cancer_antigen_NY-LU-1)_Takifugu_rubripes_partial_(21%)
75376	-0.620798	2.87411	0.0206	0.294	TC212311	1026	1085		homologue_to_UniRef100_UPI000065CACBAPAF1-interacting_protein_Takifugu_rubripes|Rep_APAF1-interacting_protein_Takifugu_rubripes_partial_(18%)
109849	-0.64745	0.380472	0.0207	0.294	BX310907	689	1086		UniRef100_Q15302Ret-TPC_Homo_sapiens|Rep_Ret-TPC_Homo_sapiens_(Human)_partial_(8%)
20798	-0.628629	1.47651	0.0206	0.294	GSONMT00057128001	1563	1087		_Rab_GDP_dissociation_inhibitor_beta_[Salmo_salar]
95987	-0.530251	4.63415	0.0207	0.294	CA361103	221	1088		unknown
32005	-0.68041	1.00364	0.0208	0.294	GSONMT00049946001	7329	1089		_PREDICTED:_acetyl-CoA_carboxylase_1-like_isoform_X3_[Neolamprologus_brichardi]
71476	-0.621462	1.51367	0.0207	0.294	TC207425	969	1090		homologue_to_UniRef100_Q6VYM8Na/K_ATPase_alpha_subunit_isoform_2|Rep_Na/K_ATPase_alpha_subunit_isoform_2___partial_(31%)
21971	-0.528281	2.68173	0.0209	0.296	GSONMT00025692001	951	1091		_PREDICTED:_laforin-like_[Maylandia_zebra]
64388	-1.15933	-0.351781	0.021	0.296	TC198167	634	1092		UniRef100_A6PZ09Amyloid_protein_A_n=2|Rep_Amyloid_protein_A___partial_(57%)
201315	-0.861595	-0.2897	0.021	0.296	NODE_48002_length_365_cov_1.747945	463	1093		NM_001140071.1| Salmo salar Y-box-binding protein 2-A (ybx2a) mRNA gb|BT045181.1| Salmo salar clone ssal-rgf-514-129 Y-box-binding protein 2-A putative mRNA complete cds Length=2156
77191	-0.920817	-0.466258	0.021	0.296	TC215792	1736	1094		homologue_to_UniRef100_P40552Cell_wall_protein_TIR3_precursor_Saccharomyces_cerevisiae|Rep_Cell_wall_protein_TIR3_precursor_Saccharomyces_cerevisiae_(Bakers_yeast)_partial_(7%)
5679	-0.811305	-0.228175	0.0211	0.298	GSONMT00024621001	525	1095		_mRNA_export_factor_[Salmo_salar]
56406	-0.833067	1.07167	0.0212	0.298	TC186916	1503	1096		unknown
57558	-0.72602	7.22702	0.0212	0.298	TC188568	2044	1097		unknown
88161	-0.666357	0.350398	0.0212	0.298	BX855741	780	1098		similar_to_UniRef100_UPI000065F924Serine_protease_HTRA1_precursor_(EC_3421-)_(L56)_(Serine_protease_11)_Takifugu_rubripes|Rep_Serine_protease_HTRA1_precursor_(EC_3421-)_(L56)_(Serine_protease_11)_Takifugu_rubripes_partial_(51%)
13767	-1.6305	3.78846	0.0212	0.298	GSONMT00062720001	441	1099		_myoglobin_[Oncorhynchus_mykiss]
103867	-1.37211	-0.466598	0.0213	0.299	CD810930	302	1100		UniRef100_A8BJ08Ubiquitin_n=2_Giardia_intestinalis|Rep_Ubiquitin_Giardia_lamblia_ATCC_50803_partial_(15%)
83316	-0.634476	0.601578	0.0213	0.299	BX302331	946	1101		similar_to_UniRef100_Q6IQC6Zgc86833_Danio_rerio|Rep_Zgc86833_Danio_rerio_(Zebrafish)_(Brachydanio_rerio)_partial_(24%)
65619	-0.776526	1.0247	0.0213	0.299	TC199842	1584	1102		UniRef100_Q64HY2CD209-like_protein|Rep_CD209-like_protein
59333	-0.617607	3.52466	0.0214	0.299	TC191103	693	1103		unknown
17842	-0.9956	0.530965	0.0215	0.3	GSONMT00055802001	2142	1104		_PREDICTED:_macrophage-expressed_gene_1_protein-like_[Astyanax_mexicanus]
23802	-0.635131	2.61586	0.0214	0.3	GSONMT00009391001	210	1105		_NADH_dehydrogenase_1_subunit_C1_mitochondrial_precursor_[Salmo_salar]
32916	-0.574738	2.89998	0.0214	0.3	GSONMT00053466001	2058	1106		_Thimet_oligopeptidase_[Salmo_salar]
155460	-0.941949	-0.485281	0.0215	0.3	SRR020740-16415	442	1107		unknown
71451	-0.598803	2.40481	0.0215	0.3	TC207393	2383	1108		similar_to_UniRef100_Q6NVC4Taldo1_protein_Danio_rerio|Rep_Taldo1_protein_Danio_rerio_(Zebrafish)_(Brachydanio_rerio)_partial_(75%)
78228	-0.840448	1.34446	0.0216	0.3	TC217021	800	1109		similar_to_UniRef100_O57523Apolipoprotein_A-I-1_precursor|Rep_Apolipoprotein_A-I-1_precursor___partial_(20%)
4875	-0.803299	-0.162244	0.0216	0.3	GSONMT00008656001	507	1110		_acetyl-coenzyme_A_acyltransferase_1_[Hypophthalmichthys_nobilis]
127265	-0.661829	0.261845	0.0216	0.3	SRR020739-9183	649	1111		unknown
88973	-0.630925	0.569406	0.0216	0.301	BX867083	794	1112		similar_to_UniRef100_UPI00015A65ACGTP-binding_protein_2_Danio_rerio|Rep_GTP-binding_protein_2_Danio_rerio_partial_(27%)
69007	-0.570169	1.49372	0.0217	0.301	TC204268	1413	1113		homologue_to_UniRef100_Q4RWH5Chromosome_3_SCAF14987_whole_genome_shotgun_sequence_Tetraodon_nigroviridis|Rep_Chromosome_3_SCAF14987_whole_genome_shotgun_sequence_Tetraodon_nigroviridis_(Green_puffer)_partial_(34%)
55282	-0.755265	0.182404	0.0217	0.301	TC185306	874	1114		similar_to_UniRef100_UPI0000ECC950Atlastin-2_(ADP-ribosylation_factor-like_protein_6-interacting_protein_2)_Gallus_gallus|Rep_Atlastin-2_(ADP-ribosylation_factor-like_protein_6-interacting_protein_2)_Gallus_gallus_partial_(12%)
125021	-0.486696	5.9039	0.0217	0.301	SRR020739-5352	672	1115		myosin-binding_protein_fast-type-like
82030	-0.638846	1.8578	0.0218	0.302	BX298958	821	1116		similar_to_UniRef100_Q69566U88_Human_herpesvirus_6|Rep_U88_Human_herpesvirus_6_partial_(6%)
51070	-0.636802	0.772461	0.0219	0.303	TC179237	1056	1117		similar_to_UniRef100_Q7SXT2Tetraspanin_7_n=2_Danio_rerio|Rep_Tetraspanin_7_Danio_rerio_(Zebrafish)_(Brachydanio_rerio)_partial_(53%)
80218	-0.697806	0.608032	0.022	0.304	BX080078	778	1118		similar_to_UniRef100_Q4RJE1Chromosome_18_SCAF15038_whole_genome_shotgun_sequence_Tetraodon_nigroviridis|Rep_Chromosome_18_SCAF15038_whole_genome_shotgun_sequence_Tetraodon_nigroviridis_(Green_puffer)_partial_(67%)
86281	-0.569217	1.84487	0.022	0.304	BX316712	849	1119		homologue_to_UniRef100_Q801Y4Cellular_retinoic_acid_binding_protein_type_II_n=2_Danio_rerio|Rep_Cellular_retinoic_acid_binding_protein_type_II_Danio_rerio_(Zebrafish)_(Brachydanio_rerio)_partial_(98%)
144143	-0.510914	6.92025	0.0221	0.304	SRR020740-1065	1092	1120		unknown
67975	-0.596371	1.74454	0.0221	0.304	TC202929	867	1121		similar_to_UniRef100_Q12K38WD-40_repeat_precursor_Shewanella_denitrificans_OS217|Rep_WD-40_repeat_precursor_Shewanella_denitrificans_(strain_OS217_/_ATCC_BAA-1090_/_DSM_15013)_partial_(6%)
74077	-0.481463	10.7466	0.0221	0.305	TC210711	1695	1122		homologue_to_UniRef100_UPI000036321EFructose-bisphosphate_aldolase_A_(EC_41213)_(Muscle-type_aldolase)_(Lung_cancer_antigen_NY-LU-1)_Takifugu_rubripes|Rep_Fructose-bisphosphate_aldolase_A_(EC_41213)_(Muscle-type_aldolase)_(Lung_cancer_antigen_NY-LU-1)_Takifugu_rubripes_partial_(42%)
77592	-0.626343	7.30248	0.0222	0.305	TC216269	1197	1123		homologue_to_UniRef100_UPI0000660B92Phosphoglycerate_mutase_2_(EC_5421)_(EC_5424)_(EC_31313)_(Phosphoglycerate_mutase_isozyme_M)_(PGAM-M)_(BPG-dependent_PGAM_2)_(Muscle-specific_phosphoglycerate_mutase)_Takifugu_rubripes|Rep_Phosphoglycerate_mutase_2_(EC_5421)_(EC_5424)_(EC_31313)_(Phosphoglycerate_mutase_isozyme_M)_(PGAM-M)_(BPG-dependent_PGAM_2)_(Muscle-specific_phosphoglycerate_mutase)_Takifug…
48334	-0.616909	1.5502	0.0222	0.305	TC175315	1090	1124		homologue_to_UniRef100_Q6PBR5ATPase_H+_transporting_V1_subunit_G_isoform_1_n=3_Euteleostomi|Rep_ATPase_H+_transporting_V1_subunit_G_isoform_1_Danio_rerio_(Zebrafish)_(Brachydanio_rerio)
28352	-0.709802	0.461548	0.0222	0.305	GSONMT00063623001	408	1125		_Otoraplin_precursor_[Salmo_salar]
85739	-0.652429	0.483723	0.0222	0.305	BX311347	1128	1126		homologue_to_UniRef100_Q4T8J6Chromosome_1_SCAF7783_whole_genome_shotgun_sequence_Tetraodon_nigroviridis|Rep_Chromosome_1_SCAF7783_whole_genome_shotgun_sequence_Tetraodon_nigroviridis_(Green_puffer)_partial_(20%)
41638	-0.720101	0.960579	0.0223	0.305	GSONMT00082448001	357	1127		_Vacuolar_proton_pump_subunit_G_1_[Salmo_salar]
60213	-0.489381	5.20929	0.0223	0.306	TC192349	644	1128		similar_to_UniRef100_Q71SZ9Cytochrome_c_oxidase_subunit_VIc_Thunnus_obesus|Rep_Cytochrome_c_oxidase_subunit_VIc_Thunnus_obesus_(Bigeye_tuna)
173337	-0.627892	1.20355	0.0224	0.307	NODE_10680_length_413_cov_1.823245	511	1129		serine_threonine-protein_phosphatase_2b_catalytic_subunit_alpha_isoform_(Calcineurin)
75890	-1.02007	0.405518	0.0225	0.307	TC212949	847	1130		unknown
18753	-0.475989	8.39424	0.0226	0.308	GSONMT00000976001	3783	1131		_collagen_alpha-2(I)_chain_precursor_[Oncorhynchus_mykiss]
24589	-0.590727	3.04843	0.0226	0.308	GSONMT00032499001	1641	1132		_Procollagen_C-endopeptidase_enhancer_1_precursor_[Salmo_salar]
98157	-0.716496	0.704587	0.0226	0.308	CA372882	705	1133		weakly_similar_to_UniRef100_A8QI52CG41012-PA_Drosophila_melanogaster|Rep_CG41012-PA_Drosophila_melanogaster_(Fruit_fly)_partial_(7%)
19763	-0.624807	1.42571	0.0226	0.308	GSONMT00042414001	1233	1134		_PREDICTED:_1-acyl-sn-glycerol-3-phosphate_acyltransferase_delta_isoform_X1_[Astyanax_mexicanus]
19438	-0.620286	1.28502	0.0226	0.308	GSONMT00000104001	351	1135		_PREDICTED:_myosin_light_chain_6B-like_[Lepisosteus_oculatus]
53930	-1.03437	-0.359142	0.0227	0.309	TC183388	3267	1136		UniRef100_Q1HG86Gonadal-soma_derived_growth_factor|Rep_Gonadal-soma_derived_growth_factor
28292	-0.761744	1.099	0.0228	0.309	GSONMT00063053001	477	1137		_thrombospondin-4-B_precursor_[Danio_rerio]
73644	-0.475693	10.8946	0.0228	0.309	TC210169	1376	1138		homologue_to_UniRef100_UPI000036321EFructose-bisphosphate_aldolase_A_(EC_41213)_(Muscle-type_aldolase)_(Lung_cancer_antigen_NY-LU-1)_Takifugu_rubripes|Rep_Fructose-bisphosphate_aldolase_A_(EC_41213)_(Muscle-type_aldolase)_(Lung_cancer_antigen_NY-LU-1)_Takifugu_rubripes_partial_(34%)
61960	-0.559728	2.32295	0.0228	0.31	TC194774	1795	1139		homologue_to_UniRef100_Q90X82Voltage-dependent_anion_channel_Gillichthys_mirabilis|Rep_Voltage-dependent_anion_channel_Gillichthys_mirabilis_(Long-jawed_mudsucker)_partial_(58%)
40950	-0.522547	2.83747	0.0228	0.31	GSONMT00065342001	912	1140		_NAD-dependent_deacetylase_sirtuin-5_[Salmo_salar]
114656	-0.575075	2.57604	0.0229	0.31	CT569218	1404	1141		UniRef100_A7PRG0Chromosome_chr14_scaffold_27_whole_genome_shotgun_sequence_Vitis_vinifera|Rep_Chromosome_chr14_scaffold_27_whole_genome_shotgun_sequence_Vitis_vinifera_(Grape)_partial_(15%)
5105	-0.609631	1.39018	0.0229	0.31	GSONMT00009270001	408	1142		_signal_sequence_receptor_delta_[Oncorhynchus_mykiss]
63819	-0.632611	4.0189	0.0229	0.31	TC197376	1391	1143		UniRef100_Q90WC3Procathepsin_B|Rep_Procathepsin_B___partial_(64%)
105190	-0.608469	2.11635	0.023	0.311	CR368845	810	1144		weakly_similar_to_UniRef100_P80971Cytochrome_c_oxidase_subunit_4_isoform_2_mitochondrial_precursor_Thunnus_obesus|Rep_Cytochrome_c_oxidase_subunit_4_isoform_2_mitochondrial_precursor_Thunnus_obesus_(Bigeye_tuna)_partial_(78%)
68005	-0.634097	0.981065	0.023	0.311	TC202967	1074	1145		homologue_to_UniRef100_Q6GUQ0Glycerol-3-phosphate_dehydrogenase_Gadus_morhua|Rep_Glycerol-3-phosphate_dehydrogenase_Gadus_morhua_(Atlantic_cod)_partial_(36%)
66505	-0.651315	2.19912	0.023	0.311	TC201040	833	1146		unknown
51610	-0.704864	0.787769	0.023	0.311	TC180054	879	1147		weakly_similar_to_UniRef100_Q802H5Small_inducible_cytokine_SCYA103_Paralabidochromis_chilotes|Rep_Small_inducible_cytokine_SCYA103_Paralabidochromis_chilotes_partial_(89%)
50570	-0.702071	0.88557	0.023	0.311	TC178520	1105	1148		similar_to_UniRef100_Q7ZTU7Zgc56363_Danio_rerio|Rep_Zgc56363_Danio_rerio_(Zebrafish)_(Brachydanio_rerio)_partial_(30%)
55244	-0.619513	1.84456	0.0231	0.311	TC185253	737	1149		UniRef100_Q804Y0Nucleoside_diphosphate_kinase|Rep_Nucleoside_diphosphate_kinase___partial_(89%)
22566	-1.01767	-0.455006	0.0232	0.312	GSONMT00035535001	2526	1150		_PREDICTED:_serine/threonine-protein_phosphatase_1_regulatory_subunit_10-like_[Oreochromis_niloticus]
55656	-0.645355	0.786387	0.0232	0.312	TC185832	839	1151		homologue_to_UniRef100_Q6GUQ0Glycerol-3-phosphate_dehydrogenase_Gadus_morhua|Rep_Glycerol-3-phosphate_dehydrogenase_Gadus_morhua_(Atlantic_cod)_partial_(48%)
48003	-0.605792	1.17538	0.0232	0.312	TC174834	1118	1152		similar_to_UniRef100_Q8BPM0-3Isoform_3_of_Q8BPM0__Mus_musculus|Rep_Isoform_3_of_Q8BPM0__Mus_musculus_(Mouse)_partial_(3%)
51703	-0.592371	1.10087	0.0233	0.312	TC180185	817	1153		unknown
120573	-0.585849	11.0484	0.0233	0.312	FP321126	1303	1154		homologue_to_UniRef100_Q6TH14Enolase_Danio_rerio|Rep_Enolase_Danio_rerio_(Zebrafish)_(Brachydanio_rerio)_partial_(48%)
8093	-0.567095	1.37997	0.0233	0.312	GSONMT00025224001	699	1155		_PREDICTED:_collagen_alpha-1(XI)_chain-like_isoform_X1_[Haplochromis_burtoni]
74109	-0.740972	0.690629	0.0233	0.312	TC210753	1044	1156		similar_to_UniRef100_UPI0000EB19DFMyocyte-specific_enhancer_factor_2B_(Serum_response_factor-like_protein_2)_(XMEF2)_(RSRFR2)_Canis_lupus_familiaris|Rep_Myocyte-specific_enhancer_factor_2B_(Serum_response_factor-like_protein_2)_(XMEF2)_(RSRFR2)_Canis_familiaris_partial_(6%)
150959	-0.570686	4.19442	0.0233	0.312	SRR020740-10122	607	1157		unknown
95814	-0.678154	0.610757	0.0233	0.313	CA343471	103	1158		unknown
100865	-0.664305	1.38728	0.0233	0.313	CA373485	687	1159		similar_to_UniRef100_Q8R490T-cadherin_Rattus_norvegicus|Rep_T-cadherin_Rattus_norvegicus_(Rat)_partial_(32%)
46057	-0.724482	-0.135298	0.0234	0.314	GSONMT00076653001	1815	1160		_estrogen_receptor_beta_2_[Oncorhynchus_mykiss]
113362	-0.640383	3.36929	0.0234	0.314	CX255660	524	1161		UniRef100_Q9F539PilT_protein_Escherichia_coli|Rep_PilT_protein_Escherichia_coli_partial_(6%)
37091	-0.607674	0.851809	0.0235	0.314	GSONMT00073159001	3444	1162		_PREDICTED:_5-oxoprolinase_isoform_X1_[Oreochromis_niloticus]
109787	-0.569913	1.82346	0.0235	0.314	CX244871	527	1163		similar_to_UniRef100_Q5J324NADH_dehydrogenase_subunit_F_n=3_Iberis|Rep_NADH_dehydrogenase_subunit_F_Iberis_amara_(Bitter_candytuft)_partial_(5%)
120662	-0.87317	-0.235984	0.0236	0.315	FP324929	1020	1164		similar_to_UniRef100_Q6TGT3T-complex-associated-testis-expressed_1-like_Danio_rerio|Rep_T-complex-associated-testis-expressed_1-like_Danio_rerio_(Zebrafish)_(Brachydanio_rerio)_partial_(32%)
63086	-0.762677	0.434348	0.0237	0.315	TC196343	1206	1165		unknown
219115	-0.664959	0.31115	0.0237	0.316	NODE_70523_length_660_cov_0.998485	758	1166		unknown
94247	-0.620674	0.502953	0.0238	0.316	CA348445	593	1167		unknown
116297	-0.609212	6.64135	0.0238	0.317	CT570348	998	1168		homologue_to_UniRef100_UPI0000660B92Phosphoglycerate_mutase_2_(EC_5421)_(EC_5424)_(EC_31313)_(Phosphoglycerate_mutase_isozyme_M)_(PGAM-M)_(BPG-dependent_PGAM_2)_(Muscle-specific_phosphoglycerate_mutase)_Takifugu_rubripes|Rep_Phosphoglycerate_mutase_2_(EC_5421)_(EC_5424)_(EC_31313)_(Phosphoglycerate_mutase_isozyme_M)_(PGAM-M)_(BPG-dependent_PGAM_2)_(Muscle-specific_phosphoglycerate_mutase)_Takifug…
105588	-0.589098	1.24164	0.0238	0.317	CX030881	509	1169		weakly_similar_to_UniRef100_UPI000065DB24Protein_S100-A16_(S100_calcium-binding_protein_A16)_(Protein_S100F)_(Aging-associated_protein_13)_Takifugu_rubripes|Rep_Protein_S100-A16_(S100_calcium-binding_protein_A16)_(Protein_S100F)_(Aging-associated_protein_13)_Takifugu_rubripes_partial_(88%)
21137	-0.751147	0.717846	0.0238	0.317	GSONMT00053983001	2163	1170		_PREDICTED:_kyphoscoliosis_peptidase-like_[Lepisosteus_oculatus]
69376	-0.623423	0.927396	0.0239	0.317	TC204761	1156	1171		similar_to_UniRef100_O93447Annexin_max4_Oryzias_latipes|Rep_Annexin_max4_Oryzias_latipes_(Medaka_fish)_(Japanese_ricefish)_partial_(62%)
54242	-0.671145	0.439917	0.024	0.317	TC183837	1899	1172		similar_to_UniRef100_Q4S2C8Chromosome_undetermined_SCAF14764_whole_genome_shotgun_sequence_Tetraodon_nigroviridis|Rep_Chromosome_undetermined_SCAF14764_whole_genome_shotgun_sequence_Tetraodon_nigroviridis_(Green_puffer)_partial_(85%)
72168	-0.513768	6.47961	0.024	0.317	TC208309	1168	1173		similar_to_UniRef100_UPI0000EB6EC3troponin_T3b_skeletal_fast_Danio_rerio|Rep_troponin_T3b_skeletal_fast_Danio_rerio_partial_(91%)
65625	-0.878455	-0.409228	0.024	0.318	TC199851	2368	1174		weakly_similar_to_UniRef100_UPI000045BA20COG2836_Uncharacterized_conserved_protein_Nostoc_punctiforme_PCC_73102|Rep_COG2836_Uncharacterized_conserved_protein_Nostoc_punctiforme_PCC_73102_partial_(5%)
196389	-0.826254	0.40767	0.024	0.318	NODE_41431_length_323_cov_0.897833	421	1175		fibrinogen_beta_chain_precursor
68294	-0.635617	4.10937	0.0241	0.318	TC203332	805	1176		unknown
72652	-0.56322	3.87499	0.0241	0.319	TC208913	887	1177		similar_to_UniRef100_Q1ECX8Sich211-237l45_n=2_Danio_rerio|Rep_Sich211-237l45_Danio_rerio_(Zebrafish)_(Brachydanio_rerio)_partial_(26%)
50345	-0.750972	0.0641126	0.0242	0.319	TC178183	1523	1178		similar_to_UniRef100_Q6P0K4Zgc77126_Danio_rerio|Rep_Zgc77126_Danio_rerio_(Zebrafish)_(Brachydanio_rerio)_partial_(58%)
87417	-0.772855	0.522787	0.0244	0.32	BX317103	750	1179		homologue_to_UniRef100_Q804Y0Nucleoside_diphosphate_kinase|Rep_Nucleoside_diphosphate_kinase___partial_(65%)
69643	-0.723301	4.62369	0.0244	0.32	TC205124	532	1180		UniRef100_A7SV54Predicted_protein_Nematostella_vectensis|Rep_Predicted_protein_Nematostella_vectensis_(Starlet_sea_anemone)_partial_(39%)
55519	-0.616496	0.551017	0.0244	0.321	TC185629	1072	1181		homologue_to_UniRef100_A4VAK8Vacuolar_sorting_snf8_ELL_associated_of_30kDa_Danio_rerio|Rep_Vacuolar_sorting_snf8_ELL_associated_of_30kDa_Danio_rerio_(Zebrafish)_(Brachydanio_rerio)_partial_(80%)
99201	-1.13089	0.0387071	0.0245	0.321	CA364497	619	1182		similar_to_UniRef100_A4AQ24Hydrolase_of_MutT_(Nudix)_family_protein_Flavobacteriales_bacterium_HTCC2170|Rep_Hydrolase_of_MutT_(Nudix)_family_protein_Flavobacteriales_bacterium_HTCC2170_partial_(9%)
68359	-0.570166	3.27507	0.0245	0.321	TC203410	2086	1183		similar_to_UniRef100_Q4SSU6Chromosome_undetermined_SCAF14347_whole_genome_shotgun_sequence_Tetraodon_nigroviridis|Rep_Chromosome_undetermined_SCAF14347_whole_genome_shotgun_sequence_Tetraodon_nigroviridis_(Green_puffer)_partial_(53%)
129871	-0.611746	0.719006	0.0245	0.321	SRR020739-13817	530	1184		unknown
67701	-1.11839	0.391632	0.0245	0.321	TC202569	1367	1185		weakly_similar_to_UniRef100_UPI000065D0D7Homolog_of_Homo_sapiens_FCER1A_protein_Takifugu_rubripes|Rep_Homolog_of_Homo_sapiens_FCER1A_protein_Takifugu_rubripes_partial_(38%)
46231	-0.893707	0.045081	0.0245	0.321	GSONMT00064093001	444	1186		_Pleiotrophic_factor-alpha-2_precursor_[Salmo_salar]
50302	-0.504272	8.56481	0.0246	0.321	TC178119	1992	1187		UniRef100_Q8UWF1Desmin|Rep_Desmin
60691	-0.678721	1.10144	0.0246	0.321	TC193028	854	1188		weakly_similar_to_UniRef100_A8D5C0Cytochrome_c_oxidase_subunit_III_precursor_Methylobacterium_populi_BJ001|Rep_Cytochrome_c_oxidase_subunit_III_precursor_Methylobacterium_populi_BJ001_partial_(13%)
68472	-0.582431	3.85651	0.0247	0.322	TC203566	1514	1189		unknown
111927	-0.587766	0.684109	0.0247	0.322	CX259830	550	1190		similar_to_UniRef100_Q45TX4Pigment_epithelium-derived_factor_Paralichthys_olivaceus|Rep_Pigment_epithelium-derived_factor_Paralichthys_olivaceus_(Japanese_flounder)_partial_(7%)
124988	-0.808914	0.213308	0.0249	0.323	SRR020739-5291	698	1191		serine_threonine-protein_kinase_sbk2-like
101632	-0.644187	2.18132	0.0249	0.323	CA377679	649	1192		weakly_similar_to_UniRef100_Q5BR75SJCHGC09650_protein_Schistosoma_japonicum|Rep_SJCHGC09650_protein_Schistosoma_japonicum_(Blood_fluke)_partial_(64%)
72568	-0.63755	1.1499	0.0249	0.323	TC208809	863	1193		unknown
56083	-0.590145	3.11648	0.0248	0.323	TC186453	737	1194		weakly_similar_to_UniRef100_UPI0000660CE5Triadin_Takifugu_rubripes|Rep_Triadin_Takifugu_rubripes_partial_(87%)
41996	-0.583092	1.15556	0.0248	0.323	GSONMT00081756001	501	1195		_BTG2_protein_[Salmo_salar]
57840	-0.580965	2.06984	0.0248	0.323	TC188986	1379	1196		similar_to_UniRef100_UPI000065F45FTetraspanin-6_(Tspan-6)_(Transmembrane_4_superfamily_member_6)_(T245_protein)_(Tetraspanin_TM4-D)_(A15_homolog)_Takifugu_rubripes|Rep_Tetraspanin-6_(Tspan-6)_(Transmembrane_4_superfamily_member_6)_(T245_protein)_(Tetraspanin_TM4-D)_(A15_homolog)_Takifugu_rubripes_partial_(81%)
102512	-0.912603	0.610585	0.0249	0.323	CA386348	835	1197		weakly_similar_to_UniRef100_Q4S5N6Chromosome_9_SCAF14729_whole_genome_shotgun_sequence_Tetraodon_nigroviridis|Rep_Chromosome_9_SCAF14729_whole_genome_shotgun_sequence_Tetraodon_nigroviridis_(Green_puffer)_partial_(14%)
6633	-0.614017	3.35005	0.025	0.324	GSONMT00004939001	903	1198		_Keratin_type_I_cytoskeletal_18_[Osmerus_mordax]
110148	-0.787038	0.379323	0.0251	0.324	BX299046	955	1199		weakly_similar_to_UniRef100_Q4HSA2Spore_coat_polysaccharide_biosynthesis_protein_E_Campylobacter_upsaliensis_RM3195|Rep_Spore_coat_polysaccharide_biosynthesis_protein_E_Campylobacter_upsaliensis_RM3195_partial_(6%)
131010	-0.484196	4.86173	0.0251	0.324	SRR020739-15925	526	1200		protein-cysteine_n-palmitoyltransferase_hhat-like_protein
104557	-0.86322	-0.380261	0.0251	0.324	CR370433	821	1201		homologue_to_UniRef100_Q6DRG7Myosin-binding_subunit_of_myosin_phosphatase_Danio_rerio|Rep_Myosin-binding_subunit_of_myosin_phosphatase_Danio_rerio_(Zebrafish)_(Brachydanio_rerio)_partial_(12%)
88049	-0.975951	-0.340829	0.0251	0.325	BX858996	829	1202		UniRef100_Q1M162JunB_protein|Rep_JunB_protein___partial_(39%)
84318	-0.671111	1.0816	0.0251	0.325	BX308715	983	1203		weakly_similar_to_UniRef100_Q8IPE7CG31709-PA_Drosophila_melanogaster|Rep_CG31709-PA_Drosophila_melanogaster_(Fruit_fly)_partial_(9%)
73229	-0.553074	1.44083	0.0251	0.325	TC209651	722	1204		weakly_similar_to_UniRef100_A9B3W6Band_7_protein_precursor_Herpetosiphon_aurantiacus_ATCC_23779|Rep_Band_7_protein_precursor_Herpetosiphon_aurantiacus_ATCC_23779_partial_(5%)
62046	-0.707327	0.923161	0.0252	0.325	TC194892	835	1205		homologue_to_UniRef100_A6PZ97Goose-type_lysozyme_Salmo_salar|Rep_Goose-type_lysozyme_Salmo_salar_(Atlantic_salmon)_partial_(88%)
29016	-0.706467	0.341598	0.0252	0.325	GSONMT00031767001	2046	1206		FBXL5_SALSA_RecName:_Full=F-box/LRR-repeat_protein_5;_AltName:_Full=F-box_and_leucine-rich_repeat_protein_5
89257	-0.559407	11.0905	0.0252	0.325	BX865482	793	1207		homologue_to_UniRef100_Q568G3Enolase_Danio_rerio|Rep_Enolase_Danio_rerio_(Zebrafish)_(Brachydanio_rerio)_partial_(56%)
40775	-0.530366	3.1912	0.0252	0.325	GSONMT00065518001	1557	1208		_Fatty_acyl-CoA_reductase_1_[Salmo_salar]
104474	-0.646519	1.09858	0.0252	0.325	CR372094	599	1209		homologue_to_UniRef100_UPI00000189CBSignal_peptidase_complex_subunit_3_(EC_34--)_(Microsomal_signal_peptidase_23_kDa_subunit)_(SPase_22_kDa_subunit)_(SPC22/23)_Takifugu_rubripes|Rep_Signal_peptidase_complex_subunit_3_(EC_34--)_(Microsomal_signal_peptidase_23_kDa_subunit)_(SPase_22_kDa_subunit)_(SPC22/23)_Takifugu_rubripes_partial_(71%)
70287	-0.512053	8.39357	0.0253	0.325	TC205939	1153	1210		homologue_to_UniRef100_Q503C7Phosphorylase_Danio_rerio|Rep_Phosphorylase_Danio_rerio_(Zebrafish)_(Brachydanio_rerio)_partial_(45%)
29917	-0.804344	0.214558	0.0254	0.327	GSONMT00024573001	2532	1211		_Vacuolar_proton_translocating_ATPase_116_kDa_subunit_a_[Salmo_salar]
44875	-0.588792	2.33941	0.0255	0.327	GSONMT00072190001	378	1212		_Triadin_[Salmo_salar]
87879	-0.787313	-0.236785	0.0255	0.328	BX858667	789	1213		UniRef100_Q7ZZV7Peripheral-type_benzodiazepine_receptor|Rep_Peripheral-type_benzodiazepine_receptor
108589	-0.863843	0.272755	0.0256	0.328	CX067960	468	1214		UniRef100_Q3Y6U4GRAS_transcription_factor_Musa_AAB_Group|Rep_GRAS_transcription_factor_Musa_AAB_Group_partial_(10%)
76477	-0.865532	-0.100658	0.0257	0.328	TC214928	614	1215		unknown
60566	-0.551674	1.3727	0.0257	0.328	TC192858	826	1216		homologue_to_UniRef100_Q801Y4Cellular_retinoic_acid_binding_protein_type_II_n=2_Danio_rerio|Rep_Cellular_retinoic_acid_binding_protein_type_II_Danio_rerio_(Zebrafish)_(Brachydanio_rerio)
98468	-0.868151	1.82204	0.0258	0.329	CA369447	665	1217		similar_to_UniRef100_Q1QS543-hydroxydecanoyl-[acyl-carrier-protein]_dehydratase_Nitrobacter_hamburgensis_X14|Rep_3-hydroxydecanoyl-[acyl-carrier-protein]_dehydratase_Nitrobacter_hamburgensis_(strain_X14_/_DSM_10229)_partial_(12%)
53065	-0.608006	2.60209	0.0259	0.33	TC182172	843	1218		similar_to_UniRef100_Q4SNT9Chromosome_15_SCAF14542_whole_genome_shotgun_sequence_Tetraodon_nigroviridis|Rep_Chromosome_15_SCAF14542_whole_genome_shotgun_sequence_Tetraodon_nigroviridis_(Green_puffer)_partial_(60%)
65105	-0.520563	1.79467	0.0259	0.33	TC199148	1575	1219		homologue_to_UniRef100_Q8QGJ8Histone_deacetylase_Takifugu_rubripes|Rep_Histone_deacetylase_Fugu_rubripes_(Japanese_pufferfish)_(Takifugu_rubripes)_partial_(64%)
61256	-0.657951	0.658833	0.026	0.33	TC193799	1980	1220		weakly_similar_to_UniRef100_UPI000065F50AThymidine_phosphorylase_precursor_(EC_2424)_(TdRPase)_(TP)_(Platelet-derived_endothelial_cell_growth_factor)_(PD-ECGF)_(Gliostatin)_Takifugu_rubripes|Rep_Thymidine_phosphorylase_precursor_(EC_2424)_(TdRPase)_(TP)_(Platelet-derived_endothelial_cell_growth_factor)_(PD-ECGF)_(Gliostatin)_Takifugu_rubripes_partial_(90%)
144151	-0.489265	7.71768	0.026	0.33	SRR020740-1077	1080	1221		unknown
40962	-0.640932	2.09466	0.026	0.33	GSONMT00065246001	3978	1222		_PREDICTED:_ras_GTPase-activating-like_protein_IQGAP1-like_[Oreochromis_niloticus]
110986	-0.540737	1.47408	0.026	0.33	BX319409	1086	1223		similar_to_UniRef100_Q4RVC1Chromosome_15_SCAF14992_whole_genome_shotgun_sequence_Tetraodon_nigroviridis|Rep_Chromosome_15_SCAF14992_whole_genome_shotgun_sequence_Tetraodon_nigroviridis_(Green_puffer)_partial_(85%)
84146	-0.757528	-0.12294	0.0261	0.331	BX306793	831	1224		unknown
63562	-0.718202	1.05795	0.0261	0.331	TC197024	1269	1225		homologue_to_UniRef100_Q7SYY4MGC64401_protein_Xenopus_laevis|Rep_MGC64401_protein_Xenopus_laevis_(African_clawed_frog)
26293	-0.708021	0.52568	0.0261	0.331	GSONMT00042938001	2064	1226		_PREDICTED:_histone_deacetylase_10-like_isoform_X1_[Oreochromis_niloticus]
18053	-0.614307	0.534035	0.0262	0.331	GSONMT00057527001	2166	1227		_Pre-mRNA-processing_factor_39_[Salmo_salar]
11233	-0.581482	1.98809	0.0261	0.331	GSONMT00063854001	1500	1228		_PREDICTED:_early_growth_response_protein_1-like_[Neolamprologus_brichardi]
12432	-0.550258	3.50014	0.0262	0.331	GSONMT00005272001	594	1229		_Peroxiredoxin-1_[Caligus_clemensi]
119003	-0.817199	-0.242764	0.0263	0.331	CU069970	776	1230		unknown
9297	-0.736433	0.708408	0.0262	0.331	GSONMT00047702001	1050	1231		_Glycerol-3-phosphate_dehydrogenase_cytoplasmic_[Osmerus_mordax]
52902	-0.724574	3.00929	0.0263	0.331	TC181910	816	1232		similar_to_UniRef100_UPI000060FDECTumor_protein_p53-inducible_nuclear_protein_2_(p53-inducible_protein_U)_(PIG-U)_Gallus_gallus|Rep_Tumor_protein_p53-inducible_nuclear_protein_2_(p53-inducible_protein_U)_(PIG-U)_Gallus_gallus_partial_(23%)
76751	-0.573967	2.79307	0.0263	0.331	TC215262	187	1233		homologue_to_UniRef100_Q7T3J8Beta_actin_Oncorhynchus_nerka|Rep_Beta_actin_Oncorhynchus_nerka_(Sockeye_salmon)_partial_(63%)
18398	-0.659227	0.285989	0.0264	0.332	GSONMT00003906001	519	1234		_Histone_H2AV_[Salmo_salar]
39311	-0.669452	1.20556	0.0264	0.332	GSONMT00068471001	618	1235		_PREDICTED:_cadherin-13_[Danio_rerio]
47009	-0.801904	1.48362	0.0265	0.333	TC173310	1153	1236		UniRef100_Q9GJL3MHC_class_I_heavy_chain|Rep_MHC_class_I_heavy_chain
47168	-0.543553	2.59651	0.0265	0.333	TC173568	965	1237		Diamine_acetyltransferase_1predicted_coding_region_syn_Spermidine/spermine_N1-acetyltransferase_1_SSAT_SSAT-1_Putrescine_acetyltransferase_Polyamine_N-acetyltransferase_1
76181	-0.68836	0.516037	0.0266	0.333	TC213303	934	1238		unknown
55987	-0.648709	1.82802	0.0266	0.333	TC186311	1130	1239		homologue_to_UniRef100_Q75NA8Glyceraldehyde_3-phosphate_dehydrogenase_Oncorhynchus_tshawytscha|Rep_Glyceraldehyde_3-phosphate_dehydrogenase_Oncorhynchus_tschawytscha_(Chinook_salmon)_(King_salmon)_partial_(43%)
34381	-0.757462	-0.136924	0.0267	0.334	GSONMT00039784001	546	1240		_progestin_membrane_receptor_component_1_[Oncorhynchus_mykiss]
106084	-0.739675	0.611829	0.0267	0.334	CR375357	681	1241		unknown
15380	-0.735574	0.634805	0.0267	0.334	GSONMT00030855001	576	1242		_unnamed_protein_product_[Tetraodon_nigroviridis]
66408	-0.653026	1.4775	0.0267	0.335	TC200913	1134	1243		homologue_to_UniRef100_Q9W6K6Heat_shock_protein_hsp90_beta_n=3_Euteleostei|Rep_Heat_shock_protein_hsp90_beta_Salmo_salar_(Atlantic_salmon)_partial_(33%)
106181	-0.706657	0.229193	0.0268	0.335	CR374796	618	1244		homologue_to_UniRef100_Q5U5A5LOC495318_protein_Xenopus_laevis|Rep_LOC495318_protein_Xenopus_laevis_(African_clawed_frog)_partial_(70%)
145017	-0.592809	1.13643	0.0268	0.335	SRR020740-2202	837	1245		unknown
70553	-0.519752	4.87001	0.0268	0.335	TC206258	1357	1246		similar_to_UniRef100_A8JYA3Glycogen_synthase_Oreochromis_mossambicus|Rep_Glycogen_synthase_Oreochromis_mossambicus_(Mozambique_tilapia)_(Tilapia_mossambica)_partial_(23%)
70184	-0.673233	0.758637	0.0269	0.335	TC205812	846	1247		similar_to_UniRef100_UPI000065F0D9Protein_FAM43A_Takifugu_rubripes|Rep_Protein_FAM43A_Takifugu_rubripes_partial_(13%)
56985	-0.650052	1.05875	0.0269	0.335	TC187760	934	1248		similar_to_UniRef100_Q4SN47Chromosome_8_SCAF14543_whole_genome_shotgun_sequence_Tetraodon_nigroviridis|Rep_Chromosome_8_SCAF14543_whole_genome_shotgun_sequence_Tetraodon_nigroviridis_(Green_puffer)_partial_(63%)
92050	-0.815084	-0.0956209	0.0269	0.335	BX883823	513	1249		similar_to_UniRef100_UPI000065E1E0phospholysine_phosphohistidine_inorganic_pyrophosphate_phosphatase_Takifugu_rubripes|Rep_phospholysine_phosphohistidine_inorganic_pyrophosphate_phosphatase_Takifugu_rubripes_partial_(56%)
114891	-0.663877	0.822903	0.027	0.336	DV198825	445	1250		similar_to_UniRef100_Q4RP95Chromosome_1_SCAF15008_whole_genome_shotgun_sequence_Tetraodon_nigroviridis|Rep_Chromosome_1_SCAF15008_whole_genome_shotgun_sequence_Tetraodon_nigroviridis_(Green_puffer)_partial_(58%)
83521	-0.602195	1.40885	0.0271	0.337	BX303361	833	1251		similar_to_UniRef100_Q4SN47Chromosome_8_SCAF14543_whole_genome_shotgun_sequence_Tetraodon_nigroviridis|Rep_Chromosome_8_SCAF14543_whole_genome_shotgun_sequence_Tetraodon_nigroviridis_(Green_puffer)_partial_(63%)
155160	-0.534072	4.26488	0.0271	0.337	SRR020740-16001	476	1252		unknown
57601	-0.973561	-0.36967	0.0272	0.338	TC188635	1056	1253		similar_to_UniRef100_UPI000065FDE6Type_I_iodothyronine_deiodinase_(EC_197110)_(Type-I_5_deiodinase)_(DIOI)_(Type_1_DI)_(5DI)_Takifugu_rubripes|Rep_Type_I_iodothyronine_deiodinase_(EC_197110)_(Type-I_5_deiodinase)_(DIOI)_(Type_1_DI)_(5DI)_Takifugu_rubripes_partial_(16%)
14966	-0.5904	2.24193	0.0272	0.338	GSONMT00042583001	609	1254		_immediate_early_response_2_[Salmo_salar]
49042	-0.529937	2.24407	0.0274	0.339	TC176354	867	1255		homologue_to_UniRef100_Q801Y4Cellular_retinoic_acid_binding_protein_type_II_n=2_Danio_rerio|Rep_Cellular_retinoic_acid_binding_protein_type_II_Danio_rerio_(Zebrafish)_(Brachydanio_rerio)_partial_(98%)
48464	-0.521771	3.70564	0.0274	0.339	TC175501	1167	1256		homologue_to_UniRef100_A0T073Hsp27beta|Rep_Hsp27beta
89597	-0.630629	0.368259	0.0275	0.34	BX871363	775	1257		similar_to_UniRef100_Q0SCB2Multidrug_resistance_transporter__MFS_superfamily_protein_Rhodococcus_sp_RHA1|Rep_partial_(2%)
65639	-0.573958	1.91849	0.0275	0.34	TC199869	674	1258		weakly_similar_to_UniRef100_Q4TAJ0Chromosome_undetermined_SCAF7304_whole_genome_shotgun_sequence_Tetraodon_nigroviridis|Rep_Chromosome_undetermined_SCAF7304_whole_genome_shotgun_sequence_Tetraodon_nigroviridis_(Green_puffer)_partial_(6%)
127587	-0.88095	0.0160615	0.0276	0.34	SRR020739-9744	603	1259		rna-directed_dna_polymerase_from_mobile_element_jockey-like
120630	-0.523898	1.81141	0.0276	0.34	FP321331	1183	1260		similar_to_UniRef100_UPI000065E671Laforin_(EC_31348)_(EC_31316)_(Lafora_PTPase)_(LAFPTPase)_Takifugu_rubripes|Rep_Laforin_(EC_31348)_(EC_31316)_(Lafora_PTPase)_(LAFPTPase)_Takifugu_rubripes_partial_(52%)
23094	-0.541893	3.95321	0.0277	0.341	GSONMT00063408001	1020	1261		_annexin_A1a_[Oncorhynchus_mykiss]
72834	-0.517508	2.72163	0.0277	0.341	TC209141	1419	1262		similar_to_UniRef100_Q4SDT9Chromosome_1_SCAF14632_whole_genome_shotgun_sequence_Tetraodon_nigroviridis|Rep_Chromosome_1_SCAF14632_whole_genome_shotgun_sequence_Tetraodon_nigroviridis_(Green_puffer)_partial_(48%)
20042	-0.459478	5.10233	0.0276	0.341	GSONMT00062478001	2277	1263		_Mitochondrial_inner_membrane_protein_[Salmo_salar]
121702	-0.476221	4.69458	0.0277	0.341	SRR020739-77	1271	1264		unknown
101479	-0.570253	1.89831	0.0277	0.341	CA375398	699	1265		similar_to_UniRef100_UPI000065D744Uncharacterized_protein_C10orf72_precursor_Takifugu_rubripes|Rep_Uncharacterized_protein_C10orf72_precursor_Takifugu_rubripes_partial_(26%)
126963	-0.696126	0.604376	0.0278	0.342	SRR020739-8685	624	1266		unknown
130423	-0.478583	6.29879	0.0278	0.342	SRR020739-14850	540	1267		glycogen_muscle_form
34695	-1.00769	-0.332495	0.0278	0.342	GSONMT00038950001	549	1268		_precerebellin-like_protein_precursor_[Oncorhynchus_mykiss]
61077	-0.604436	1.17122	0.0279	0.343	TC193546	1427	1269		similar_to_UniRef100_Q4SL08Chromosome_17_SCAF14563_whole_genome_shotgun_sequence_Tetraodon_nigroviridis|Rep_Chromosome_17_SCAF14563_whole_genome_shotgun_sequence_Tetraodon_nigroviridis_(Green_puffer)_partial_(45%)
186431	-0.898901	-0.283327	0.028	0.343	NODE_28247_length_520_cov_3.551923	618	1270		unknown
110346	-0.502596	9.52874	0.028	0.343	BX298166	830	1271		similar_to_UniRef100_Q4SW55Chromosome_undetermined_SCAF13690_whole_genome_shotgun_sequence_Tetraodon_nigroviridis|Rep_Chromosome_undetermined_SCAF13690_whole_genome_shotgun_sequence_Tetraodon_nigroviridis_(Green_puffer)_partial_(76%)
32780	-0.552931	2.11056	0.0281	0.344	GSONMT00000260001	2196	1272		_Gsna_protein_[Danio_rerio]
42105	-0.510236	2.60719	0.0281	0.344	GSONMT00081542001	1293	1273		_1-acyl-sn-glycerol-3-phosphate_acyltransferase_theta-B_[Salmo_salar]
7759	-0.525599	1.99572	0.0281	0.344	GSONMT00013754001	810	1274		_glyoxylate_reductase/hydroxypyruvate_reductase_[Salmo_salar]
120345	-0.81275	0.00892245	0.0282	0.344	FP319288	1174	1275		homologue_to_UniRef100_Q5DBE9SJCHGC01974_protein_Schistosoma_japonicum|Rep_SJCHGC01974_protein_Schistosoma_japonicum_(Blood_fluke)_partial_(11%)
70820	-0.789189	1.02116	0.0283	0.346	TC206596	887	1276		UniRef100_P98093Complement_C3-1_[Contains_Complement_C3_beta_chain_Complement_C3_alpha_chain_C3a_anaphylatoxin_Complement_C3b_alpha_chain_Complement_C3c_alpha_chain_fragment_1_Complement_C3dg_fragment_Complement_C3g_fragment_Complement_C3d_fragment_Complement_C3f_fragment_Complement_C3c_alpha_chain_fragment_2]|Rep_Complement_C3-1_[Contains_Complement_C3_beta_chain_Complement_C3_alpha_chain_C3a_an…
76088	-0.580208	2.92796	0.0283	0.346	TC213193	688	1277		unknown
214409	-0.985305	5.16724	0.0284	0.346	NODE_64527_length_389_cov_1.151671	487	1278		apoptotic_chromatin_condensation_inducer_in_the_nucleus-like
53822	-0.677438	0.43793	0.0284	0.347	TC183235	865	1279		homologue_to_UniRef100_A3RK44Priming_glycosyltransferase_Bifidobacterium_pseudocatenulatum|Rep_Priming_glycosyltransferase_Bifidobacterium_pseudocatenulatum_partial_(25%)
12929	-0.549257	1.8013	0.0284	0.347	GSONMT00051864001	903	1280		_PREDICTED:_myc_box-dependent-interacting_protein_1-like_isoform_X4_[Astyanax_mexicanus]
60314	-0.74627	-0.0555956	0.0285	0.347	TC192490	843	1281		similar_to_UniRef100_A5A0E1Synaptosomal-associated_protein_Lateolabrax_japonicus|Rep_Synaptosomal-associated_protein_Lateolabrax_japonicus_(Japanese_sea_perch)_(Japanese_sea_bass)_partial_(84%)
98238	-0.728003	-0.215198	0.0285	0.348	CA373274	628	1282		unknown
93111	-0.806937	0.59426	0.0287	0.348	CA343434	544	1283		UniRef100_Q5UTF2Cysteine_proteinase_inhibitor|Rep_Cysteine_proteinase_inhibitor___partial_(87%)
16740	-0.580893	1.4409	0.0286	0.348	GSONMT00001731001	327	1284		_PREDICTED:_protein_kinase_C_and_casein_kinase_substrate_in_neurons_protein_2_isoform_X4_[Astyanax_mexicanus]
93078	-0.536912	1.83761	0.0287	0.348	BX909752	795	1285		unknown
101064	-0.830543	-0.31128	0.0288	0.349	CA382704	761	1286		UniRef100_Q7QF98AGAP000376-PA_Anopheles_gambiae_str_PEST|Rep_AGAP000376-PA_Anopheles_gambiae_str_partial_(1%)
47983	-0.811773	-0.0114389	0.0288	0.349	TC174812	1530	1287		similar_to_UniRef100_Q4RKC8Chromosome_21_SCAF15029_whole_genome_shotgun_sequence_Tetraodon_nigroviridis|Rep_Chromosome_21_SCAF15029_whole_genome_shotgun_sequence_Tetraodon_nigroviridis_(Green_puffer)_partial_(86%)
60449	-0.753482	-0.0568697	0.0288	0.349	TC192680	1300	1288		unknown
39221	-0.646935	0.442782	0.0288	0.349	GSONMT00068679001	1245	1289		_Actin-related_protein_3_[Esox_lucius]
89980	-0.639408	1.88316	0.0288	0.349	BX869487	746	1290		weakly_similar_to_UniRef100_UPI0000ECB290Heme-binding_protein_2_(Protein_SOUL)_(Placental_protein_23)_(PP23)_n=2_Gallus_gallus|Rep_Heme-binding_protein_2_(Protein_SOUL)_(Placental_protein_23)_(PP23)_Gallus_gallus_partial_(15%)
145194	-0.607344	0.582177	0.0288	0.349	SRR020740-2439	880	1291		unknown
104415	-0.631598	1.00056	0.0288	0.349	CR370883	654	1292		unknown
15828	-0.571037	1.52935	0.0288	0.349	GSONMT00005849001	1614	1293		_K0141_protein_[Salmo_salar]
63123	-0.513026	2.90912	0.0289	0.349	TC196394	658	1294		unknown
22281	-1.08448	-0.0185361	0.029	0.35	GSONMT00046888001	6105	1295		_PREDICTED:_myosin-9-like_isoform_X1_[Astyanax_mexicanus]
43050	-0.870877	-0.395702	0.029	0.35	GSONMT00079738001	7818	1296		_PREDICTED:_zinc_finger_protein_40-like_[Pundamilia_nyererei]
46590	-0.797244	1.19932	0.029	0.35	TC172644	5483	1297		UniRef100_Q70TF5Complement_C4|Rep_Complement_C4
61806	-0.558754	3.06983	0.029	0.35	TC194548	1031	1298		similar_to_UniRef100_A5Z2L0ATP_synthase_F0_subunit_6_Mammut_americanum|Rep_ATP_synthase_F0_subunit_6_Mammut_americanum_(American_mastodon)_partial_(8%)
55061	-0.518047	2.20893	0.0291	0.35	TC185005	891	1299		similar_to_UniRef100_UPI00000154B8Microfibrillar-associated_protein_3-like_precursor_(Testis_development_protein_NYD-SP9)_Takifugu_rubripes|Rep_Microfibrillar-associated_protein_3-like_precursor_(Testis_development_protein_NYD-SP9)_Takifugu_rubripes_partial_(51%)
81118	-0.756112	-0.0444352	0.0291	0.35	BX085251	654	1300		similar_to_UniRef100_Q7ZUI4Zgc56493_Danio_rerio|Rep_Zgc56493_Danio_rerio_(Zebrafish)_(Brachydanio_rerio)_partial_(24%)
32630	-0.583101	2.06398	0.0292	0.35	GSONMT00013316001	1743	1301		_Gelsolin_precursor_[Salmo_salar]
116554	-0.735511	3.20054	0.0293	0.351	CT570640	1094	1302		similar_to_UniRef100_UPI000036321EFructose-bisphosphate_aldolase_A_(EC_41213)_(Muscle-type_aldolase)_(Lung_cancer_antigen_NY-LU-1)_Takifugu_rubripes|Rep_Fructose-bisphosphate_aldolase_A_(EC_41213)_(Muscle-type_aldolase)_(Lung_cancer_antigen_NY-LU-1)_Takifugu_rubripes_partial_(20%)
60443	-1.37061	1.23931	0.0293	0.351	TC192671	1567	1303		homologue_to_UniRef100_A8IER2Intestinal_fatty_acid-binding_protein_Paralichthys_olivaceus|Rep_Intestinal_fatty_acid-binding_protein_Paralichthys_olivaceus_(Japanese_flounder)
24183	-0.68374	-0.0124439	0.0294	0.351	GSONMT00016080001	1977	1304		_PREDICTED:_carboxypeptidase_Z-like_isoform_X1_[Astyanax_mexicanus]
71279	-0.721036	-0.0448442	0.0294	0.352	TC207180	1120	1305		unknown
50602	-0.588527	1.28449	0.0294	0.352	TC178568	841	1306		unknown
201051	-0.663728	0.956974	0.0295	0.352	NODE_47630_length_382_cov_1.445026	480	1307		neuroblastoma_suppressor_of_tumorigenicity_1-like
135505	-0.580171	3.3624	0.0295	0.352	SRR020739-24420	436	1308		unknown
9461	-0.506952	4.32992	0.0295	0.352	GSONMT00033312001	465	1309		_superoxide_dismutase_[Oncorhynchus_mykiss]
199317	-0.865637	0.933307	0.0296	0.352	NODE_45277_length_245_cov_1.951020	343	1310		sodium_channel_protein_type_4_subunit_alpha_b-like
54779	-0.736951	0.183562	0.0296	0.352	TC184599	1596	1311		similar_to_UniRef100_A4QNZ6Zgc162431_protein_Danio_rerio|Rep_Zgc162431_protein_Danio_rerio_(Zebrafish)_(Brachydanio_rerio)_partial_(48%)
143995	-0.552312	1.232	0.0296	0.352	SRR020740-886	1177	1312		unknown
866	-0.523434	2.28957	0.0296	0.352	GSONMT00033797001	489	1313		_Hsp27beta_[Oncorhynchus_mykiss]
134739	-0.676988	0.517142	0.0297	0.353	SRR020739-23007	472	1314		unknown
55420	-0.664446	-0.00521632	0.0297	0.353	TC185499	781	1315		homologue_to_UniRef100_Q7ZTI5Mediator_of_RNA_polymerase_II_transcription_subunit_21_Danio_rerio|Rep_Mediator_of_RNA_polymerase_II_transcription_subunit_21_Danio_rerio_(Zebrafish)_(Brachydanio_rerio)_partial_(90%)
76889	-0.581493	3.98291	0.0297	0.353	TC215421	875	1316		UniRef100_P26352Thymosin_beta-12|Rep_Thymosin_beta-12
74370	-0.527752	5.0983	0.0298	0.353	TC211067	467	1317		similar_to_UniRef100_A0SJB4Fast/white_muscle_troponin_T_embryonic_isoform_Sparus_aurata|Rep_Fast/white_muscle_troponin_T_embryonic_isoform_Sparus_aurata_(Gilthead_sea_bream)_partial_(39%)
82075	-0.682804	3.44011	0.0298	0.353	BX298533	808	1318		similar_to_UniRef100_A3KNU6Zgc162523_protein_Danio_rerio|Rep_Zgc162523_protein_Danio_rerio_(Zebrafish)_(Brachydanio_rerio)_partial_(35%)
76247	-0.849854	-0.233975	0.0298	0.353	TC214641	1215	1319		similar_to_UniRef100_Q9W6E0Fzb-1_Danio_rerio|Rep_Fzb-1_Danio_rerio_(Zebrafish)_(Brachydanio_rerio)_partial_(26%)
83558	-0.694345	0.973828	0.0299	0.353	BX304093	911	1320		similar_to_UniRef100_A9V532Predicted_protein_Monosiga_brevicollis_MX1|Rep_Predicted_protein_Monosiga_brevicollis_MX1_partial_(15%)
87003	-0.447454	6.34283	0.0299	0.353	BX318340	903	1321		similar_to_UniRef100_Q802V0LIM_domain_binding_3_like_Danio_rerio|Rep_LIM_domain_binding_3_like_Danio_rerio_(Zebrafish)_(Brachydanio_rerio)_partial_(64%)
46998	-0.724983	0.119631	0.03	0.354	TC173293	1273	1322		UniRef100_Q9MX28MHC_class_I_protein_UBA_precursor|Rep_MHC_class_I_protein_UBA_precursor
13777	-0.774222	1.77431	0.03	0.354	GSONMT00036102001	549	1323		_Tumor_protein_p53-inducible_nuclear_protein_2_[Osmerus_mordax]
55889	-0.752625	0.457623	0.03	0.354	TC186163	1341	1324		homologue_to_UniRef100_Q6JRS2V-type_H+_ATPase_subunit_E_Oreochromis_mossambicus|Rep_V-type_H+_ATPase_subunit_E_Oreochromis_mossambicus_(Mozambique_tilapia)_(Tilapia_mossambica)
193237	-0.617189	0.929979	0.03	0.354	NODE_37238_length_230_cov_2.595652	328	1325		lim_and_senescent_cell_antigen-like-containing_domain_protein_1-like
23691	-0.787588	-0.206618	0.0302	0.355	GSONMT00047014001	1923	1326		_PREDICTED:_vacuolar_fusion_protein_MON1_homolog_B-like_isoform_X3_[Haplochromis_burtoni]
80122	-0.517633	4.12197	0.0303	0.356	BX080451	699	1327		homologue_to_UniRef100_Q9DDK2Elongation_factor_1-alpha_n=2_Salmo|Rep_Elongation_factor_1-alpha_Salmo_salar_(Atlantic_salmon)_partial_(27%)
80550	-1.26796	2.16868	0.0304	0.356	BX081482	803	1328		similar_to_UniRef100_UPI00003AE2FAAnkyrin_repeat_domain-containing_protein_1_(Cardiac_ankyrin_repeat_protein)_Gallus_gallus|Rep_Ankyrin_repeat_domain-containing_protein_1_(Cardiac_ankyrin_repeat_protein)_Gallus_gallus_partial_(43%)
116415	-0.58302	6.60478	0.0304	0.357	CT569748	1134	1329		homologue_to_UniRef100_UPI0000660B92Phosphoglycerate_mutase_2_(EC_5421)_(EC_5424)_(EC_31313)_(Phosphoglycerate_mutase_isozyme_M)_(PGAM-M)_(BPG-dependent_PGAM_2)_(Muscle-specific_phosphoglycerate_mutase)_Takifugu_rubripes|Rep_Phosphoglycerate_mutase_2_(EC_5421)_(EC_5424)_(EC_31313)_(Phosphoglycerate_mutase_isozyme_M)_(PGAM-M)_(BPG-dependent_PGAM_2)_(Muscle-specific_phosphoglycerate_mutase)_Takifug…
23289	-0.586299	1.51093	0.0305	0.358	GSONMT00039290001	2136	1330		_PREDICTED:_protein_phosphatase_1_regulatory_subunit_12A-like_[Oreochromis_niloticus]
56116	-0.45399	5.37226	0.0306	0.358	TC186497	1470	1331		homologue_to_UniRef100_Q4RZW0Chromosome_18_SCAF14786_whole_genome_shotgun_sequence_Tetraodon_nigroviridis|Rep_Chromosome_18_SCAF14786_whole_genome_shotgun_sequence_Tetraodon_nigroviridis_(Green_puffer)_partial_(92%)
72696	-0.517903	1.75519	0.0307	0.359	TC208966	1164	1332		similar_to_UniRef100_A7S6V5Predicted_protein_Nematostella_vectensis|Rep_Predicted_protein_Nematostella_vectensis_(Starlet_sea_anemone)_partial_(21%)
191204	-0.684828	0.533754	0.0307	0.359	NODE_34612_length_386_cov_3.753886	484	1333		calpain-1_catalytic_subunit-like
99638	-0.5647	1.94358	0.0307	0.359	CA366854	739	1334		similar_to_UniRef100_Q5HZ86MGC85107_protein_Xenopus_laevis|Rep_MGC85107_protein_Xenopus_laevis_(African_clawed_frog)_partial_(76%)
144534	-0.478048	2.73023	0.0307	0.359	SRR020740-1563	992	1335		unknown
20772	-0.694353	0.364693	0.0308	0.359	GSONMT00049922001	600	1336		_COMM_domain-containing_protein_6_[Oncorhynchus_mykiss]
70413	-0.650435	0.0805359	0.0308	0.359	TC206090	1084	1337		similar_to_UniRef100_Q98FA0ABC_transporter_ATP-binding_protein_Mesorhizobium_loti|Rep_ABC_transporter_ATP-binding_protein_Rhizobium_loti_(Mesorhizobium_loti)_partial_(3%)
154134	-0.680046	1.8962	0.0309	0.36	SRR020740-14552	483	1338		beta-_partial
6437	-0.604166	0.662039	0.031	0.36	GSONMT00006435001	1023	1339		_sterol_regulatory_element-binding_protein_1_[Salmo_salar]
31168	-1.20926	0.0355521	0.031	0.36	GSONMT00019416001	1305	1340		_Alpha-N-acetylgalactosaminidase_[Salmo_salar]
107142	-0.543528	2.19606	0.0311	0.361	CX040396	698	1341		homologue_to_UniRef100_Q9DFR7Alpha_tubulin_Chionodraco_rastrospinosus|Rep_Alpha_tubulin_Chionodraco_rastrospinosus_(Ocellated_icefish)_partial_(30%)
43704	-0.694341	0.34531	0.0311	0.361	GSONMT00078289001	738	1342		_Exosome_complex_exonuclease_RRP41_[Salmo_salar]
59342	-0.677309	1.03804	0.0312	0.361	TC191119	925	1343		homologue_to_UniRef100_A6PZ97Goose-type_lysozyme_Salmo_salar|Rep_Goose-type_lysozyme_Salmo_salar_(Atlantic_salmon)_partial_(92%)
105744	-0.589533	1.10575	0.0312	0.361	CX028542	558	1344		homologue_to_UniRef100_Q7ZVK5Poly(RC)_binding_protein_2_Danio_rerio|Rep_Poly(RC)_binding_protein_2_Danio_rerio_(Zebrafish)_(Brachydanio_rerio)_partial_(48%)
14358	-0.445298	6.99795	0.0312	0.361	GSONMT00029545001	900	1345		_SPARC_precursor_[Salmo_salar]
125484	-0.517555	1.83608	0.0312	0.361	SRR020739-6125	697	1346		unknown
77276	-0.636309	7.9926	0.0313	0.362	TC215896	1658	1347		homologue_to_UniRef100_Q91208Myosin_heavy_chain|Rep_Myosin_heavy_chain___partial_(25%)
46849	-0.566567	0.669272	0.0314	0.363	TC172992	1577	1348		C6orf203_homologpredicted_coding_region
208232	-0.90974	-0.03767	0.0315	0.363	NODE_56837_length_428_cov_1.572430	526	1349		unknown
59026	-0.690628	0.269256	0.0315	0.363	TC190646	1158	1350		weakly_similar_to_UniRef100_Q4AEB8NADH-ubiquinone_oxidoreductase_chain_2_Geothelphusa_dehaani|Rep_NADH-ubiquinone_oxidoreductase_chain_2_Geothelphusa_dehaani_partial_(6%)
22258	-0.549176	3.29351	0.0316	0.363	GSONMT00002736001	801	1351		_PREDICTED:_5'-AMP-activated_protein_kinase_subunit_beta-2-like_[Maylandia_zebra]
68873	-0.79619	-0.2665	0.0316	0.363	TC204105	590	1352		unknown
5559	-0.786559	0.507154	0.0317	0.363	GSONMT00047589001	693	1353		_Proactivator_polypeptide_precursor_[Salmo_salar]
19980	-0.767773	-0.0431687	0.0317	0.363	GSONMT00054446001	600	1354		_Acetyl-CoA_acetyltransferase_cytosolic_[Salmo_salar]
55845	-0.733656	-0.046832	0.0318	0.363	TC186094	703	1355		similar_to_UniRef100_UPI000065E9983(2)5-bisphosphate_nucleotidase_1_(EC_3137)_(Bisphosphate_3-_nucleotidase_1)_(PAP-inositol-14-phosphatase)_(PIP)_Takifugu_rubripes|Rep_3(2)5-bisphosphate_nucleotidase_1_(EC_3137)_(Bisphosphate_3-_nucleotidase_1)_(PAP-inositol-14-phosphatase)_(PIP)_Takifugu_rubripes_partial_(58%)
86425	-0.716971	0.379704	0.0318	0.363	BX320299	823	1356		similar_to_UniRef100_Q4S8G1Chromosome_undetermined_SCAF14706_whole_genome_shotgun_sequence_Tetraodon_nigroviridis|Rep_Chromosome_undetermined_SCAF14706_whole_genome_shotgun_sequence_Tetraodon_nigroviridis_(Green_puffer)_partial_(14%)
57805	-0.713137	0.190972	0.0317	0.363	TC188943	1449	1357		unknown
115408	-0.572542	2.28206	0.0317	0.363	CU065254	408	1358		homologue_to_UniRef100_Q7ZUY3Histone_H2Ax_n=3_Clupeocephala|Rep_Histone_H2Ax_Danio_rerio_(Zebrafish)_(Brachydanio_rerio)_partial_(85%)
20001	-0.568964	6.11472	0.0317	0.363	GSONMT00023516001	5973	1359		_fast_skeletal_myosin_heavy_chain_isoform_mMYH-11_[Oryzias_latipes]
97735	-0.549222	1.39372	0.0318	0.363	CA355916	624	1360		similar_to_UniRef100_Q4SA92Chromosome_19_SCAF14691_whole_genome_shotgun_sequence_Tetraodon_nigroviridis|Rep_Chromosome_19_SCAF14691_whole_genome_shotgun_sequence_Tetraodon_nigroviridis_(Green_puffer)_partial_(39%)
110030	-0.508789	1.48722	0.0317	0.363	BX306828	1328	1361		similar_to_UniRef100_Q6DG381-acyl-sn-glycerol-3-phosphate_acyltransferase_theta-B_Danio_rerio|Rep_1-acyl-sn-glycerol-3-phosphate_acyltransferase_theta-B_Danio_rerio_(Zebrafish)_(Brachydanio_rerio)_partial_(33%)
33523	-0.693931	0.313844	0.0319	0.364	GSONMT00028018001	1059	1362		_guanine_nucleotide-binding_protein_G(i)_subunit_alpha-2_[Salmo_salar]
156570	-0.495568	3.92399	0.0319	0.364	SRR020740-18001	464	1363		sh3_domain-binding_glutamic_acid-rich_protein
123116	-0.720352	0.590416	0.032	0.364	SRR020739-2309	817	1364		immunoglobulin-like_and_fibronectin_type_iii_domain-containing_protein_1-like
121008	-0.449424	5.6027	0.032	0.365	FP323399	1158	1365		similar_to_UniRef100_Q4ZGK6Cypher/ZASP_splice_variant_3_beta_Danio_rerio|Rep_Cypher/ZASP_splice_variant_3_beta_Danio_rerio_(Zebrafish)_(Brachydanio_rerio)_partial_(44%)
61931	-0.625477	2.88214	0.032	0.365	TC194732	783	1366		UniRef100_A7SYB4Predicted_protein_Nematostella_vectensis|Rep_Predicted_protein_Nematostella_vectensis_(Starlet_sea_anemone)_partial_(3%)
53483	-0.832276	-0.141312	0.0321	0.365	TC182756	899	1367		similar_to_UniRef100_Q499A2Zgc110385_Danio_rerio|Rep_Zgc110385_Danio_rerio_(Zebrafish)_(Brachydanio_rerio)_partial_(70%)
117698	-0.64759	0.581751	0.0322	0.365	CU067708	765	1368		similar_to_UniRef100_Q985W5Mlr7498_protein_Mesorhizobium_loti|Rep_Mlr7498_protein_Rhizobium_loti_(Mesorhizobium_loti)_partial_(10%)
96954	-0.548224	2.62749	0.0322	0.365	CA354222	622	1369		similar_to_UniRef100_Q502M7Asph_protein_Danio_rerio|Rep_Asph_protein_Danio_rerio_(Zebrafish)_(Brachydanio_rerio)_partial_(24%)
43848	-0.502183	4.48633	0.0321	0.365	GSONMT00078004001	651	1370		_peptidylprolyl_isomerase_B_[Oncorhynchus_masou_formosanus]
23589	-0.959954	1.94599	0.0322	0.365	GSONMT00039691001	1095	1371		_High_affinity_immunoglobulin_gamma_Fc_receptor_I_precursor_[Salmo_salar]
71987	-0.550068	1.90485	0.0322	0.365	TC208082	874	1372		similar_to_UniRef100_A4N4A4Predicted_ABC-type_cobalt_transport_system_ATPase_component_Haemophilus_influenzae_R3021|Rep_Predicted_ABC-type_cobalt_transport_system_ATPase_component_Haemophilus_influenzae_R3021_partial_(9%)
2698	-0.492778	4.93759	0.0323	0.366	GSONMT00013197001	780	1373		_PREDICTED:_glycogen_phosphorylase_muscle_form-like_isoform_X1_[Xiphophorus_maculatus]
23311	-0.482401	2.20916	0.0325	0.368	GSONMT00045660001	1194	1374		_Glia-derived_nexin_precursor_[Salmo_salar]
65594	-0.822558	-0.183985	0.0327	0.369	TC199808	1298	1375		similar_to_UniRef100_Q5PR59Renin_binding_protein_Danio_rerio|Rep_Renin_binding_protein_Danio_rerio_(Zebrafish)_(Brachydanio_rerio)_partial_(41%)
29398	-0.71793	0.103505	0.0327	0.369	GSONMT00044029001	735	1376		_14-3-3C1_protein_[Oncorhynchus_mykiss]
68819	-0.595111	1.27877	0.0327	0.369	TC204029	2074	1377		similar_to_UniRef100_UPI00015CFC20selenoprotein_M_n=2_Danio_rerio|Rep_selenoprotein_M_Danio_rerio_partial_(70%)
21946	-0.647556	0.28034	0.0328	0.369	GSONMT00058995001	1587	1378		_PREDICTED:_pleiotropic_regulator_1-like_[Oreochromis_niloticus]
46621	-0.974466	0.23101	0.0329	0.37	TC172679	3382	1379		UniRef100_A0ZXZ5Integrin_beta|Rep_Integrin_beta
87980	-0.947186	-0.337926	0.0328	0.37	BX857055	766	1380		weakly_similar_to_UniRef100_Q14851Mucin_Homo_sapiens|Rep_Mucin_Homo_sapiens_(Human)_partial_(32%)
67023	-0.896429	0.403957	0.0329	0.37	TC201704	876	1381		similar_to_UniRef100_UPI0000EB1ACFcollagen_type_VII_alpha_1_Canis_lupus_familiaris|Rep_collagen_type_VII_alpha_1_Canis_familiaris_partial_(6%)
101791	-0.837964	2.15179	0.033	0.37	CB492242	539	1382		homologue_to_UniRef100_Q64HX6Cystatin_B|Rep_Cystatin_B
115450	-0.645227	7.57444	0.033	0.37	CT569368	1250	1383		homologue_to_UniRef100_Q8JIP5Myosin_heavy_chain_n=2_Oncorhynchus_keta|Rep_Myosin_heavy_chain_Oncorhynchus_keta_(Chum_salmon)_partial_(6%)
76085	-0.533612	2.43719	0.033	0.37	TC213190	905	1384		unknown
114871	-0.526913	2.18116	0.0329	0.37	DV201721	418	1385		UniRef100_O93486Alpha_3_type_I_collagen|Rep_Alpha_3_type_I_collagen___partial_(8%)
1889	-0.485867	9.54743	0.0329	0.37	GSONMT00056501001	675	1386		_phosphoglycerate_mutase_2-1_(muscle)_[Salmo_salar]
58014	-0.726087	-0.246135	0.0331	0.371	TC189232	1048	1387		unknown
68755	-0.710019	0.0872739	0.0331	0.371	TC203943	958	1388		similar_to_UniRef100_Q5M7K2Lsp1-prov_protein_Xenopus_tropicalis|Rep_Lsp1-prov_protein_Xenopus_tropicalis_(Western_clawed_frog)_(Silurana_tropicalis)_partial_(25%)
23927	-0.576681	2.52615	0.0332	0.371	GSONMT00052888001	1599	1389		_Pyruvate_kinase_muscle_isozyme_[Salmo_salar]
26949	-0.852819	-0.451861	0.0333	0.372	GSONMT00011752001	1038	1390		_PREDICTED:_alpha/beta_hydrolase_domain-containing_protein_17A-like_[Oreochromis_niloticus]
117257	-0.526771	3.28499	0.0333	0.372	CU069104	729	1391		similar_to_UniRef100_Q121H7ABC-2_Polaromonas_sp_JS666|Rep_ABC-2_Polaromonas_sp_(strain_JS666_/_ATCC_BAA-500)_partial_(6%)
57027	-0.696411	-0.0135587	0.0334	0.372	TC187819	1189	1392		weakly_similar_to_UniRef100_Q9I922Regucalcin_Xenopus_laevis|Rep_Regucalcin_Xenopus_laevis_(African_clawed_frog)_partial_(91%)
64180	-0.607929	1.10082	0.0334	0.372	TC197863	662	1393		similar_to_UniRef100_Q2H1R2Predicted_protein_Chaetomium_globosum|Rep_Predicted_protein_Chaetomium_globosum_(Soil_fungus)_partial_(10%)
105695	-0.599039	1.69948	0.0334	0.372	CX027968	688	1394		homologue_to_UniRef100_UPI0000660256Histone_H2A_type_2-B_Takifugu_rubripes|Rep_Histone_H2A_type_2-B_Takifugu_rubripes_partial_(38%)
12372	-0.549841	0.989493	0.0335	0.372	GSONMT00006202001	1830	1395		_PREDICTED:_phosphatidylinositol_3-kinase_regulatory_subunit_alpha-like_[Lepisosteus_oculatus]
33112	-0.468192	4.64278	0.0334	0.372	GSONMT00015941001	627	1396		_Reticulon-1-A_[Anoplopoma_fimbria]
86454	-0.563017	2.15259	0.0335	0.372	BX319901	821	1397		unknown
24999	-0.84993	-0.481852	0.0336	0.373	GSONMT00014663001	453	1398		unknown
85565	-0.650268	0.0313517	0.0336	0.373	BX312349	727	1399		unknown
125688	-0.522293	1.98442	0.0338	0.375	SRR020739-6473	676	1400		unknown
78450	-0.420537	10.2646	0.0338	0.375	TC217274	822	1401		UniRef100_P53480Actin_alpha_cardiac_n=6_Clupeocephala|Rep_Actin_alpha_cardiac_Fugu_rubripes_(Japanese_pufferfish)_(Takifugu_rubripes)_partial_(59%)
159121	-0.575184	1.06118	0.0338	0.375	SRR020740-21511	377	1402		unknown
42664	-0.541195	2.65789	0.0338	0.375	GSONMT00080439001	708	1403		_Eukaryotic_translation_initiation_factor_4E_[Salmo_salar]
55910	-0.728405	0.224031	0.0339	0.375	TC186195	701	1404		unknown
133008	-0.5929	1.19451	0.034	0.376	SRR020739-19747	512	1405		unknown
85833	-0.586267	3.78349	0.0342	0.377	BX311763	1390	1406		similar_to_UniRef100_Q6IQI2Lgals1l2_protein_Danio_rerio|Rep_Lgals1l2_protein_Danio_rerio_(Zebrafish)_(Brachydanio_rerio)_partial_(68%)
90192	-0.500296	2.18069	0.0341	0.377	BX869333	712	1407		weakly_similar_to_UniRef100_UPI00006602A5Homolog_of_Homo_sapiens_CHCHD6_protein_Takifugu_rubripes|Rep_Homolog_of_Homo_sapiens_CHCHD6_protein_Takifugu_rubripes_partial_(46%)
197330	-0.74399	0.569102	0.0342	0.377	NODE_42638_length_303_cov_1.795380	401	1408		fructose-_-bisphosphatase_isozyme_2
83685	-0.681274	0.195957	0.0342	0.377	BX305326	918	1409		similar_to_UniRef100_Q8TZ87Predicted_ATPase_of_the_PP-loop_superfamily_implicated_in_cell_cycle_control_partial_(4%)
50904	-0.904538	-0.195413	0.0343	0.377	TC179005	916	1410		homologue_to_UniRef100_O73866Fructose-bisphosphate_aldolase_Salmo_salar|Rep_Fructose-bisphosphate_aldolase_Salmo_salar_(Atlantic_salmon)_partial_(68%)
79868	-0.630996	0.639095	0.0344	0.377	BX077088	843	1411		similar_to_UniRef100_Q6B926C-type_cytochrome_biogenesis_protein_Gracilaria_tenuistipitata_var_liui|Rep_C-type_cytochrome_biogenesis_protein_Gracilaria_tenuistipitata_var_liui_(Red_alga)_partial_(4%)
38614	-0.562826	1.78669	0.0344	0.378	GSONMT00069973001	495	1412		_Microfibrillar-associated_protein_2_precursor_[Salmo_salar]
63873	-0.45061	4.95439	0.0344	0.378	TC197441	1005	1413		similar_to_UniRef100_UPI000036344FProbable_C-U-editing_enzyme_APOBEC-2_(EC_354-)_Takifugu_rubripes|Rep_Probable_C-U-editing_enzyme_APOBEC-2_(EC_354-)_Takifugu_rubripes_partial_(73%)
116347	-0.549583	7.90897	0.0345	0.378	CT569705	1109	1414		similar_to_UniRef100_UPI000036321EFructose-bisphosphate_aldolase_A_(EC_41213)_(Muscle-type_aldolase)_(Lung_cancer_antigen_NY-LU-1)_Takifugu_rubripes|Rep_Fructose-bisphosphate_aldolase_A_(EC_41213)_(Muscle-type_aldolase)_(Lung_cancer_antigen_NY-LU-1)_Takifugu_rubripes_partial_(21%)
79234	-0.441806	5.61345	0.0345	0.378	BX072792	778	1415		homologue_to_UniRef100_Q9DDK2Elongation_factor_1-alpha_n=2_Salmo|Rep_Elongation_factor_1-alpha_Salmo_salar_(Atlantic_salmon)_partial_(44%)
63949	-0.68167	-0.0231446	0.0346	0.379	TC197543	1679	1416		similar_to_UniRef100_UPI0000363407mediator_complex_subunit_11_Takifugu_rubripes|Rep_mediator_complex_subunit_11_Takifugu_rubripes
119807	-0.88463	-0.372812	0.0348	0.38	GE826899	921	1417		similar_to_UniRef100_Q6DHK5Zgc92254_Danio_rerio|Rep_Zgc92254_Danio_rerio_(Zebrafish)_(Brachydanio_rerio)_partial_(84%)
89641	-0.62755	3.27531	0.0349	0.381	BX871567	782	1418		unknown
65346	-0.578298	2.23469	0.0349	0.381	TC199468	992	1419		similar_to_UniRef100_UPI00006608C7Collagen_alpha-1(VI)_chain_precursor_Takifugu_rubripes|Rep_Collagen_alpha-1(VI)_chain_precursor_Takifugu_rubripes_partial_(4%)
47031	-0.888404	0.806601	0.0349	0.381	TC173341	1131	1420		C_type_lectin_receptor_B
151199	-0.588904	0.689724	0.0349	0.381	SRR020740-10442	540	1421		sodium-coupled_neutral_amino_acid_transporter_3-like
77037	-0.45444	9.0772	0.0349	0.381	TC215605	2506	1422		similar_to_UniRef100_UPI000036321EFructose-bisphosphate_aldolase_A_(EC_41213)_(Muscle-type_aldolase)_(Lung_cancer_antigen_NY-LU-1)_Takifugu_rubripes|Rep_Fructose-bisphosphate_aldolase_A_(EC_41213)_(Muscle-type_aldolase)_(Lung_cancer_antigen_NY-LU-1)_Takifugu_rubripes_partial_(27%)
6193	-0.693434	2.34271	0.0351	0.382	GSONMT00022242001	690	1423		_apolipoprotein_A-II_precursor_[Oncorhynchus_mykiss]
114745	-0.581284	2.42499	0.0352	0.383	CT569917	1389	1424		homologue_to_UniRef100_Q7R997Serine/threonine_kinase_13-related_Plasmodium_yoelii_yoelii|Rep_Serine/threonine_kinase_13-related_Plasmodium_yoelii_yoelii_partial_(4%)
71957	-0.551341	2.62983	0.0352	0.383	TC208038	504	1425		homologue_to_UniRef100_UPI00015A3C81Choline_transporter-like_protein_4_(Solute_carrier_family_44_member_4)_Danio_rerio|Rep_Choline_transporter-like_protein_4_(Solute_carrier_family_44_member_4)_Danio_rerio_partial_(6%)
39978	-0.551068	1.45915	0.0355	0.384	GSONMT00067164001	582	1426		_PREDICTED:_serine/threonine-protein_phosphatase_2B_catalytic_subunit_alpha_isoform-like_isoform_X2_[Oreochromis_niloticus]_Calcineurin
36006	-0.546941	6.83112	0.0354	0.384	GSONMT00075529001	1134	1427		_fast_myotomal_muscle_actin_2_[Salmo_salar]
30793	-0.495369	3.72366	0.0354	0.384	GSONMT00063130001	5610	1428		_PREDICTED:_uncharacterized_protein_LOC102082717_[Oreochromis_niloticus]
32905	-0.534673	1.38205	0.0355	0.384	GSONMT00053453001	1488	1429		_branched-chain_alpha-keto_acid_lipoamide_acyltransferase_[Oncorhynchus_mykiss]
117760	-0.590896	1.80732	0.0355	0.384	CU068369	786	1430		homologue_to_UniRef100_Q503C7Phosphorylase_Danio_rerio|Rep_Phosphorylase_Danio_rerio_(Zebrafish)_(Brachydanio_rerio)_partial_(8%)
27446	-0.873788	-0.229074	0.0356	0.384	GSONMT00056804001	5559	1431		_PREDICTED:_interferon-induced_very_large_GTPase_1-like_[Oreochromis_niloticus]
58193	-0.866645	-0.0664474	0.0356	0.384	TC189485	835	1432		similar_to_UniRef100_Q28GF0Tropomyosin_4_Xenopus_tropicalis|Rep_Tropomyosin_4_Xenopus_tropicalis_(Western_clawed_frog)_(Silurana_tropicalis)_partial_(48%)
99421	-0.618733	1.59819	0.0356	0.384	CA366504	443	1433		unknown
91067	-0.527818	1.44926	0.0356	0.384	BX881549	1085	1434		homologue_to_UniRef100_Q98TI5Actinin-associated_LIM_protein_Salmo_salar|Rep_Actinin-associated_LIM_protein_Salmo_salar_(Atlantic_salmon)_partial_(73%)
119979	-0.495269	1.72969	0.0357	0.384	FP320632	1218	1435		similar_to_UniRef100_Q68EL0Zgc100881_n=2_Danio_rerio|Rep_Zgc100881_Danio_rerio_(Zebrafish)_(Brachydanio_rerio)_partial_(45%)
117679	-1.42765	2.39026	0.0357	0.384	CU067656	711	1436		weakly_similar_to_UniRef100_A1YQ89Myoglobin_Gadus_morhua|Rep_Myoglobin_Gadus_morhua_(Atlantic_cod)_partial_(34%)
51782	-0.43917	5.25624	0.0358	0.385	TC180302	1150	1437		homologue_to_UniRef100_Q6IQP5Enolase_Danio_rerio|Rep_Enolase_Danio_rerio_(Zebrafish)_(Brachydanio_rerio)_partial_(57%)
42318	-0.528103	2.59495	0.0358	0.385	GSONMT00081060001	1980	1438		_Thioredoxin_reductase_3_[Dicentrarchus_labrax]
81266	-0.802925	0.0755018	0.036	0.386	BX087360	720	1439		similar_to_UniRef100_Q7ZUI4Zgc56493_Danio_rerio|Rep_Zgc56493_Danio_rerio_(Zebrafish)_(Brachydanio_rerio)_partial_(84%)
75283	-0.452767	10.6741	0.0359	0.386	TC212198	882	1440		similar_to_UniRef100_UPI000036321EFructose-bisphosphate_aldolase_A_(EC_41213)_(Muscle-type_aldolase)_(Lung_cancer_antigen_NY-LU-1)_Takifugu_rubripes|Rep_Fructose-bisphosphate_aldolase_A_(EC_41213)_(Muscle-type_aldolase)_(Lung_cancer_antigen_NY-LU-1)_Takifugu_rubripes_partial_(29%)
15961	-0.669166	0.3473	0.036	0.386	GSONMT00049007001	411	1441		_PREDICTED:_MORC_family_CW-type_zinc_finger_protein_3-like_isoform_X2_[Oreochromis_niloticus]
47495	-0.596854	3.73871	0.0361	0.387	TC174094	1397	1442		UniRef100_Q5J5I9Gp34_Mycobacterium_phage_Bethlehem|Rep_Gp34_Mycobacterium_phage_Bethlehem_partial_(10%)
139963	-0.542229	1.78144	0.0361	0.387	SRR020739-31835	361	1443		dolichyl-diphosphooligosaccharide--protein_glycosyltransferase_subunit_4
79075	-0.854429	0.301485	0.0362	0.387	NP835145	1074	1444		GB|AY2784501|AAQ180041_MHC_class_I_antigen_[Oncorhynchus_mykiss]
108510	-0.628697	1.08779	0.0362	0.387	CX124355	252	1445		UniRef100_Q68K22Gelsolin_Culicoides_sonorensis|Rep_Gelsolin_Culicoides_sonorensis_partial_(8%)
115652	-0.701855	4.4166	0.0363	0.388	CU065770	466	1446		UniRef100_A0JPF1Zgc153686_Danio_rerio|Rep_Zgc153686_Danio_rerio_(Zebrafish)_(Brachydanio_rerio)_partial_(13%)
154934	-0.579182	0.987003	0.0364	0.388	SRR020740-15671	463	1447		annexin_a2-a
193831	-0.75891	-0.185186	0.0365	0.389	NODE_37999_length_449_cov_1.786192	547	1448		engulfment_and_cell_motility_protein_2
83267	-0.807619	-0.224699	0.0365	0.389	BX302277	800	1449		similar_to_UniRef100_Q90416Retinoic_acid_receptor_RXR-gamma-A_n=2_Danio_rerio|Rep_Retinoic_acid_receptor_RXR-gamma-A_Danio_rerio_(Zebrafish)_(Brachydanio_rerio)_partial_(37%)
120577	-0.668178	-0.156704	0.0366	0.389	FP319620	1168	1450		similar_to_UniRef100_Q1JPT8Zgc136594_protein_Danio_rerio|Rep_Zgc136594_protein_Danio_rerio_(Zebrafish)_(Brachydanio_rerio)_partial_(71%)
66239	-0.600542	0.661907	0.0366	0.389	TC200685	862	1451		similar_to_UniRef100_Q4RMX1Chromosome_3_SCAF15018_whole_genome_shotgun_sequence_Tetraodon_nigroviridis|Rep_Chromosome_3_SCAF15018_whole_genome_shotgun_sequence_Tetraodon_nigroviridis_(Green_puffer)_partial_(29%)
123395	-0.527205	3.4525	0.0366	0.389	SRR020739-2772	781	1452		unknown
62773	-0.608224	1.16184	0.0366	0.389	TC195906	1228	1453		unknown
214416	-0.72742	-0.12912	0.0367	0.39	NODE_64534_length_226_cov_1.982301	324	1454		unknown
95942	-0.582212	1.31873	0.0368	0.39	CA358962	321	1455		UniRef100_A9BZG8Periplasmic_binding_protein/LacI_transcriptional_regulator_Delftia_acidovorans_SPH-1|_partial_(3%)
116045	-0.533542	2.12108	0.0368	0.39	BX307086	821	1456		homologue_to_UniRef100_Q98TI5Actinin-associated_LIM_protein_Salmo_salar|Rep_Actinin-associated_LIM_protein_Salmo_salar_(Atlantic_salmon)_partial_(48%)
74427	-0.561609	0.865135	0.0371	0.393	TC211135	1197	1457		homologue_to_UniRef100_A6N9W8Mitochondrial_ATPase_inhibitor_Ornithodoros_parkeri|Rep_Mitochondrial_ATPase_inhibitor_Ornithodoros_parkeri_partial_(10%)
59582	-0.574056	1.07067	0.0372	0.393	TC191470	923	1458		similar_to_UniRef100_A9JRG9LOC569168_protein_Danio_rerio|Rep_LOC569168_protein_Danio_rerio_(Zebrafish)_(Brachydanio_rerio)_partial_(16%)
68273	-0.502586	2.12114	0.0372	0.393	TC203310	547	1459		similar_to_UniRef100_Q4T4W4Chromosome_undetermined_SCAF9520_whole_genome_shotgun_sequence_Tetraodon_nigroviridis|Rep_Chromosome_undetermined_SCAF9520_whole_genome_shotgun_sequence_Tetraodon_nigroviridis_(Green_puffer)_partial_(21%)
42669	-0.835063	-0.118507	0.0373	0.393	GSONMT00080446001	2169	1460		_PREDICTED:_uncharacterized_protein_LOC103023462_[Astyanax_mexicanus]
54214	-0.625398	0.590128	0.0373	0.393	TC183802	1316	1461		Glutathione_transferase_omega-1
86723	-0.554189	2.34854	0.0372	0.393	BX321181	966	1462		similar_to_UniRef100_Q5RI56Optineurin_Danio_rerio|Rep_Optineurin_Danio_rerio_(Zebrafish)_(Brachydanio_rerio)_partial_(30%)
20568	-0.669288	0.12626	0.0373	0.393	GSONMT00046156001	351	1463		_Enhancer_of_rudimentary_like_protein_[Tupaia_chinensis]
13144	-0.639002	0.776418	0.0374	0.393	GSONMT00020240001	1146	1464		_PREDICTED:_tyrosyl-DNA_phosphodiesterase_2-like_isoform_X1_[Pundamilia_nyererei]
85015	-0.550304	2.40804	0.0374	0.394	BX309008	553	1465		similar_to_UniRef100_Q2KKP7Actinin-associated_LIM_protein_Siniperca_chuatsi|Rep_Actinin-associated_LIM_protein_Siniperca_chuatsi_(Chinese_perch)_partial_(17%)
7891	-0.489208	3.72957	0.0374	0.394	GSONMT00015292001	921	1466		_Transforming_growth_factor-beta-induced_protein_ig-h3_precursor_[Salmo_salar]
9208	-0.436018	6.25146	0.0374	0.394	GSONMT00024216001	408	1467		_PREDICTED:_myomesin-1_[Astyanax_mexicanus]
68717	-0.711456	0.727782	0.0375	0.394	TC203900	1228	1468		similar_to_UniRef100_A7XIC3Gamma-interferon-inducible-lysosomal_thiol_reductase_Epinephelus_coioides|Rep_Gamma-interferon-inducible-lysosomal_thiol_reductase_Epinephelus_coioides_(Orange-spotted_grouper)_partial_(67%)
61372	-0.606863	0.336434	0.0375	0.394	TC193954	1286	1469		similar_to_UniRef100_O19049Heterogeneous_nuclear_ribonucleoprotein_K_Oryctolagus_cuniculus|Rep_Heterogeneous_nuclear_ribonucleoprotein_K_Oryctolagus_cuniculus_(Rabbit)_partial_(8%)
108989	-0.495139	3.5103	0.0375	0.394	CX149483	681	1470		weakly_similar_to_UniRef100_Q8H5L8Non-specific_lipid-transfer_protein_Oryza_sativa_Japonica_Group|Rep_Non-specific_lipid-transfer_protein_Oryza_sativa_subsp_japonica_(Rice)_partial_(16%)
89542	-0.557608	1.50069	0.0377	0.395	BX871011	807	1471		similar_to_UniRef100_Q4SN47Chromosome_8_SCAF14543_whole_genome_shotgun_sequence_Tetraodon_nigroviridis|Rep_Chromosome_8_SCAF14543_whole_genome_shotgun_sequence_Tetraodon_nigroviridis_(Green_puffer)_partial_(63%)
50738	-0.522398	11.8553	0.0377	0.395	TC178761	1100	1472		homologue_to_UniRef100_Q6TH14Enolase_Danio_rerio|Rep_Enolase_Danio_rerio_(Zebrafish)_(Brachydanio_rerio)_partial_(70%)
10100	-0.662214	0.845683	0.0377	0.395	GSONMT00003887001	1086	1473		_c-Fos_protein_[Oncorhynchus_masou]
62363	-0.467228	9.93023	0.0377	0.395	TC195319	1179	1474		similar_to_UniRef100_Q4SW55Chromosome_undetermined_SCAF13690_whole_genome_shotgun_sequence_Tetraodon_nigroviridis|Rep_Chromosome_undetermined_SCAF13690_whole_genome_shotgun_sequence_Tetraodon_nigroviridis_(Green_puffer)
59756	-1.06276	-0.757213	0.0379	0.395	TC191730	705	1475		unknown
64525	-0.675517	0.891035	0.0379	0.395	TC198358	908	1476		weakly_similar_to_UniRef100_Q55G45Mitochondrial_GTPase_Dictyostelium_discoideum|Rep_Mitochondrial_GTPase_Dictyostelium_discoideum_(Slime_mold)_partial_(4%)
74523	-0.65187	0.609136	0.0379	0.395	TC211248	1233	1477		homologue_to_UniRef100_UPI000065EA30Catenin_alpha-1_(Cadherin-associated_protein)_(Alpha_E-catenin)_(NY-_REN-13_antigen)_Takifugu_rubripes|Rep_Catenin_alpha-1_(Cadherin-associated_protein)_(Alpha_E-catenin)_(NY-_REN-13_antigen)_Takifugu_rubripes_partial_(43%)
70815	-0.625122	0.774602	0.0379	0.395	TC206590	773	1478		similar_to_UniRef100_UPI000065D409Uncharacterized_protein_C20orf103_precursor_Takifugu_rubripes|Rep_Uncharacterized_protein_C20orf103_precursor_Takifugu_rubripes_partial_(5%)
69918	-0.576264	0.783884	0.0378	0.395	TC205470	786	1479		unknown
57863	-0.566445	1.81744	0.0379	0.395	TC189019	973	1480		similar_to_UniRef100_Q1LWX3Uncharacterized_protein_C8orf32_homolog_Danio_rerio|Rep_Uncharacterized_protein_C8orf32_homolog_Danio_rerio_(Zebrafish)_(Brachydanio_rerio)_partial_(96%)
56456	-0.488225	2.01795	0.0378	0.395	TC186984	710	1481		homologue_to_UniRef100_Q6PBV8Heat_shock_factor_binding_protein_1_n=2_Danio_rerio|Rep_Heat_shock_factor_binding_protein_1_Danio_rerio_(Zebrafish)_(Brachydanio_rerio)_partial_(89%)
153835	-0.844944	-0.485015	0.0381	0.396	SRR020740-14117	547	1482		unknown
129419	-0.656839	-0.00981372	0.0381	0.397	SRR020739-12982	586	1483		unknown
203980	-0.715846	-0.227014	0.0384	0.399	NODE_51505_length_477_cov_1.360587	575	1484		unknown
45030	-0.591653	0.982117	0.0384	0.399	GSONMT00070980001	1152	1485		_3-hydroxyisobutyryl-CoA_hydrolase_mitochondrial_precursor_[Salmo_salar]
57106	-0.643252	1.04414	0.0385	0.4	TC187920	961	1486		similar_to_UniRef100_UPI00005F91D8COG2211_Na+/melibiose_symporter_and_related_transporters_Yersinia_frederiksenii_ATCC_33641|Rep_COG2211_Na+/melibiose_symporter_and_related_transporters_Yersinia_frederiksenii_ATCC_33641_partial_(4%)
3195	-0.613462	1.27393	0.0386	0.4	GSONMT00020840001	747	1487		_PREDICTED:_liprin-alpha-2_isoform_X8_[Danio_rerio]
140018	-0.460058	5.76662	0.0386	0.4	SRR020739-31916	369	1488		glycogen_b
152006	-0.570964	3.83421	0.0386	0.4	SRR020740-11586	538	1489		unknown
51170	-0.730751	0.340039	0.0386	0.4	TC179391	881	1490		unknown
87519	-0.726222	-0.118319	0.0386	0.4	BX318469	1010	1491		similar_to_UniRef100_Q803B5Zgc55944_Danio_rerio|Rep_Zgc55944_Danio_rerio_(Zebrafish)_(Brachydanio_rerio)_partial_(41%)
81664	-0.641491	1.17301	0.0387	0.4	BX297865	703	1492		homologue_to_UniRef100_O34289Serine_protease-like_protein_precursor_Salvelinus_fontinalis|Rep_Serine_protease-like_protein_precursor_Salvelinus_fontinalis_(Brook_trout)_(Brook_char)_partial_(26%)
12188	-0.6615	0.299532	0.0387	0.4	GSONMT00015014001	1299	1493		_PREDICTED:_uncharacterized_protein_LOC101068202_[Takifugu_rubripes]
122151	-0.848887	-0.0268332	0.0388	0.401	SRR020739-806	940	1494		fibrinogen_gamma_chain
49468	-0.624138	0.457793	0.0388	0.401	TC176968	793	1495		similar_to_UniRef100_A8MTH6Uncharacterized_protein_SRI_n=2_Homo_sapiens|Rep_Uncharacterized_protein_SRI_Homo_sapiens_(Human)_partial_(54%)
104490	-0.663934	-0.139608	0.0389	0.401	CR370061	817	1496		homologue_to_UniRef100_A0T590Phage_integrase-like_SAM-like_Burkholderia_ambifaria_MC40-6|Rep_Phage_integrase-like_SAM-like_Burkholderia_ambifaria_MC40-6_partial_(5%)
59480	-0.704623	0.518071	0.0389	0.401	TC191317	834	1497		similar_to_UniRef100_Q6DGB1Rcan1_protein_Danio_rerio|Rep_Rcan1_protein_Danio_rerio_(Zebrafish)_(Brachydanio_rerio)_partial_(78%)
42037	-0.499028	1.6832	0.0389	0.401	GSONMT00081666001	1476	1498		_disulfide-isomerase_A3_precursor_[Salmo_salar]
78270	-0.681249	1.94486	0.039	0.402	TC217072	999	1499		homologue_to_UniRef100_Q64HY0Prepro-cathepsin_C|Rep_Prepro-cathepsin_C___partial_(71%)
65957	-0.636186	0.837204	0.039	0.402	TC200303	956	1500		homologue_to_UniRef100_A6PZ97Goose-type_lysozyme_Salmo_salar|Rep_Goose-type_lysozyme_Salmo_salar_(Atlantic_salmon)_partial_(98%)
117031	-0.658083	-0.0207302	0.0391	0.402	CT571584	714	1501		similar_to_UniRef100_Q314Y4Multi-sensor_signal_transduction_histidine_kinase_precursor_Desulfovibrio_partial_(1%)
55156	-0.49883	4.66491	0.0391	0.403	TC185142	1046	1502		similar_to_UniRef100_Q6NWE4Sequestosome_1_Danio_rerio|Rep_Sequestosome_1_Danio_rerio_(Zebrafish)_(Brachydanio_rerio)_partial_(31%)
62706	-0.469561	8.88083	0.0392	0.403	TC195812	1109	1503		similar_to_UniRef100_Q4SFP9Phosphorylase_Tetraodon_nigroviridis|Rep_Phosphorylase_Tetraodon_nigroviridis_(Green_puffer)_partial_(31%)
88736	-0.679294	0.172376	0.0393	0.403	BX859868	751	1504		similar_to_UniRef100_Q89FX2Bll6577_protein_Bradyrhizobium_japonicum|Rep_Bll6577_protein_Bradyrhizobium_japonicum_partial_(6%)
147897	-0.495967	7.54748	0.0393	0.403	SRR020740-5970	658	1505		unknown
82332	-0.495216	2.44031	0.0393	0.403	BX300361	754	1506		weakly_similar_to_UniRef100_UPI00006608C6Collagen_alpha-2(VI)_chain_precursor_Takifugu_rubripes|Rep_Collagen_alpha-2(VI)_chain_precursor_Takifugu_rubripes_partial_(3%)
37027	-0.494465	1.87696	0.0393	0.403	GSONMT00073215001	2439	1507		_PREDICTED:_golgin_subfamily_A_member_4_isoform_X2_[Danio_rerio]
29931	-0.511442	1.65691	0.0393	0.403	GSONMT00024589001	756	1508		_Tetraspanin-7_[Salmo_salar]
37794	-0.827503	0.16007	0.0394	0.403	GSONMT00071754001	2463	1509		_plasminogen_precursor_[Oncorhynchus_mykiss]
35739	-0.707297	-0.279707	0.0394	0.403	GSONMT00076139001	4773	1510		_PREDICTED:_separin-like_[Neolamprologus_brichardi]
121680	-0.505587	3.79256	0.0394	0.403	SRR020739-40	1492	1511		vacuolar_protein_sorting_52
23372	-0.528473	2.63532	0.0395	0.404	GSONMT00049150001	1575	1512		_Selenium-binding_protein_1_[Salmo_salar]
70203	-0.625596	1.57124	0.0395	0.404	TC205840	966	1513		similar_to_UniRef100_UPI0000660E30Major_vault_protein_(MVP)_(Lung_resistance-related_protein)_Takifugu_rubripes|Rep_Major_vault_protein_(MVP)_(Lung_resistance-related_protein)_Takifugu_rubripes_partial_(6%)
19981	-0.722205	-0.279868	0.0396	0.404	GSONMT00054447001	741	1514		_Acetyl-CoA_acetyltransferase_cytosolic_[Salmo_salar]
65723	-0.626036	0.0996821	0.0396	0.404	TC199979	1169	1515		unknown
55382	-0.556506	1.23913	0.0397	0.404	TC185451	1520	1516		similar_to_UniRef100_Q501T3Zgc113271_n=2_Danio_rerio|Rep_Zgc113271_Danio_rerio_(Zebrafish)_(Brachydanio_rerio)_partial_(46%)
49258	-0.423579	5.9277	0.0397	0.404	TC176665	816	1517		similar_to_UniRef100_Q4ZGK6Cypher/ZASP_splice_variant_3_beta_Danio_rerio|Rep_Cypher/ZASP_splice_variant_3_beta_Danio_rerio_(Zebrafish)_(Brachydanio_rerio)_partial_(44%)
56825	-0.516521	1.26295	0.0398	0.404	TC187532	2202	1518		homologue_to_UniRef100_Q4SJM2Chromosome_1_SCAF14573_whole_genome_shotgun_sequence_Tetraodon_nigroviridis|Rep_Chromosome_1_SCAF14573_whole_genome_shotgun_sequence_Tetraodon_nigroviridis_(Green_puffer)_partial_(96%)
64573	-1.01296	0.933343	0.04	0.405	TC198422	657	1519		unknown
82403	-0.650808	0.637304	0.04	0.405	BX298659	887	1520		similar_to_UniRef100_O60356Nuclear_protein_1_n=2_Homo_sapiens|Rep_Nuclear_protein_1_Homo_sapiens_(Human)_partial_(43%)
78939	-0.604915	1.39343	0.04	0.405	TC217823	1342	1521		similar_to_UniRef100_Q4SLH4Chromosome_7_SCAF14557_whole_genome_shotgun_sequence_Tetraodon_nigroviridis|Rep_Chromosome_7_SCAF14557_whole_genome_shotgun_sequence_Tetraodon_nigroviridis_(Green_puffer)_partial_(12%)
115986	-0.578103	1.58605	0.04	0.405	CU065742	548	1522		unknown
62210	-0.528316	3.29142	0.0401	0.406	TC195124	1413	1523		similar_to_UniRef100_Q4RBH0Chromosome_undetermined_SCAF21483_whole_genome_shotgun_sequence_Tetraodon_nigroviridis|Rep_Chromosome_undetermined_SCAF21483_whole_genome_shotgun_sequence_Tetraodon_nigroviridis_(Green_puffer)
22188	-0.590131	0.848132	0.0402	0.406	GSONMT00040798001	648	1524		_AN1-type_zinc_finger_protein_5_[Salmo_salar]
141240	-0.448416	2.49777	0.0402	0.406	SRR020739-33712	346	1525		sparc_precursor
61363	-0.459458	5.87652	0.0402	0.406	TC193943	773	1526		unknown
74166	-0.761185	2.93805	0.0403	0.407	TC210823	2292	1527		weakly_similar_to_UniRef100_UPI000065E219Homolog_of_Homo_sapiens_complement_component_(3b/4b)_receptor_1_isoform_F_precursor_Takifugu_rubripes|Rep_Homolog_of_Homo_sapiens_complement_component_(3b/4b)_receptor_1_isoform_F_precursor_Takifugu_rubripes_partial_(42%)
53105	-0.433407	5.09603	0.0403	0.407	TC182230	2004	1528		similar_to_UniRef100_UPI00006608C7Collagen_alpha-1(VI)_chain_precursor_Takifugu_rubripes|Rep_Collagen_alpha-1(VI)_chain_precursor_Takifugu_rubripes_partial_(27%)
28919	-0.699518	3.38555	0.0404	0.407	GSONMT00029381001	2190	1529		_Integrin_beta-1_precursor_[Salmo_salar]
61631	-0.558387	1.66859	0.0405	0.408	TC194315	2083	1530		homologue_to_UniRef100_Q8QGA8VHSV-induced_protein|Rep_VHSV-induced_protein___partial_(90%)
89977	-0.712459	0.453474	0.0405	0.408	BX870480	779	1531		homologue_to_UniRef100_Q6PBR5ATPase_H+_transporting_V1_subunit_G_isoform_1_n=3_Euteleostomi|Rep_ATPase_H+_transporting_V1_subunit_G_isoform_1_Danio_rerio_(Zebrafish)_(Brachydanio_rerio)_partial_(81%)
84317	-0.58486	0.869149	0.0405	0.408	BX308637	776	1532		homologue_to_UniRef100_Q4SK90Chromosome_13_SCAF14566_whole_genome_shotgun_sequence_Tetraodon_nigroviridis|Rep_Chromosome_13_SCAF14566_whole_genome_shotgun_sequence_Tetraodon_nigroviridis_(Green_puffer)_partial_(76%)
204997	-0.839156	-0.407547	0.0406	0.408	NODE_52808_length_275_cov_1.000000	373	1533		complement_c1q_subcomponent_subunit_a
88398	-0.875216	-0.142229	0.0407	0.408	BX863949	715	1534		UniRef100_A4VIE6Sulfate_adenylyltransferase_subunit_2_Pseudomonas_stutzeri_A1501|Rep_Sulfate_partial_(3%)
19480	-0.577102	0.743316	0.0407	0.409	GSONMT00009891001	1893	1535		_PREDICTED:_flocculation_protein_FLO11_isoform_X2_[Danio_rerio]
19553	-0.560316	0.689443	0.0408	0.409	GSONMT00004587001	981	1536		_Metaxin-1_[Salmo_salar]
144585	-0.521191	3.04413	0.041	0.411	SRR020740-1627	1015	1537		unknown
42082	-1.71189	2.12478	0.0411	0.411	GSONMT00081507001	645	1538		HSP30_ONCTS_RecName:_Full=Heat_shock_protein_30;_Short=HSP_30
69441	-0.885818	-0.211696	0.0411	0.411	TC204847	870	1539		similar_to_UniRef100_A4PCG6ATP_synthase_F0_subunit_6_Rhagophthalmus_ohbai|Rep_ATP_synthase_F0_subunit_6_Rhagophthalmus_ohbai_partial_(6%)
57492	-0.69936	-0.165828	0.0411	0.411	TC188477	1232	1540		UniRef100_Q4T1H6Chromosome_undetermined_SCAF10575_whole_genome_shotgun_sequence_n=2_Tetraodon_nigroviridis|Rep_Chromosome_undetermined_SCAF10575_whole_genome_shotgun_sequence_Tetraodon_nigroviridis_(Green_puffer)_partial_(3%)
84603	-0.651216	3.13926	0.0411	0.411	BX308031	611	1541		homologue_to_UniRef100_Q6IQ89Zgc86898_Danio_rerio|Rep_Zgc86898_Danio_rerio_(Zebrafish)_(Brachydanio_rerio)_partial_(22%)
105355	-0.536689	0.999901	0.041	0.411	CX031541	645	1542		similar_to_UniRef100_UPI000001C130Zinc_finger_protein_706_Takifugu_rubripes|Rep_Zinc_finger_protein_706_Takifugu_rubripes
50918	-0.50412	1.51625	0.0412	0.411	TC179025	1277	1543		similar_to_UniRef100_Q6NWH9Zgc85700_Danio_rerio|Rep_Zgc85700_Danio_rerio_(Zebrafish)_(Brachydanio_rerio)_partial_(50%)
43106	-0.499637	1.65738	0.0412	0.411	GSONMT00079595001	912	1544		_Coiled-coil_domain-containing_protein_44_[Esox_lucius]
9293	-0.485849	1.85844	0.0412	0.411	GSONMT00055642001	513	1545		_Annexin_A6_[Salmo_salar]
65539	-0.537267	3.45355	0.0412	0.411	TC199732	880	1546		similar_to_UniRef100_UPI00015DF925Syntaxin-binding_protein_2_(Unc-18_homolog_2)_(Unc-18B)_(Unc18-2)_Homo_sapiens|Rep_Syntaxin-binding_protein_2_(Unc-18_homolog_2)_(Unc-18B)_(Unc18-2)_Homo_sapiens_partial_(6%)
53982	-0.500327	1.91799	0.0412	0.411	TC183464	1089	1547		similar_to_UniRef100_Q566W5Zgc112426_Danio_rerio|Rep_Zgc112426_Danio_rerio_(Zebrafish)_(Brachydanio_rerio)
144735	-0.581092	0.197501	0.0413	0.412	SRR020740-1839	1003	1548		unknown
89783	-0.819897	0.277922	0.0414	0.412	BX871996	772	1549		unknown
77517	-0.594362	2.141	0.0414	0.412	TC216178	1517	1550		UniRef100_P98093Complement_C3-1_[Contains_Complement_C3_beta_chain_Complement_C3_alpha_chain_C3a_anaphylatoxin_Complement_C3b_alpha_chain_Complement_C3c_alpha_chain_fragment_1_Complement_C3dg_fragment_Complement_C3g_fragment_Complement_C3d_fragment_Complement_C3f_fragment_Complement_C3c_alpha_chain_fragment_2]|Rep_Complement_C3-1_[Contains_Complement_C3_beta_chain_Complement_C3_alpha_chain_C3a_an…
37774	-0.61925	3.15045	0.0415	0.412	GSONMT00071723001	1404	1551		_Clusterin_precursor_[Salmo_salar]
53530	-0.528895	3.97667	0.0415	0.412	TC182817	994	1552		similar_to_UniRef100_A8I1A2Predicted_protein_Chlamydomonas_reinhardtii|Rep_Predicted_protein_Chlamydomonas_reinhardtii_partial_(5%)
115694	-0.640432	0.700301	0.0416	0.413	BX314388	839	1553		similar_to_UniRef100_Q0ZBR8Macrophage_migration_inhibitory_factor|Rep_Macrophage_migration_inhibitory_factor___partial_(89%)
59657	-0.514043	2.48288	0.0416	0.413	TC191582	1542	1554		similar_to_UniRef100_Q6AZB23-oxoacid_CoA_transferase_1a_n=2_Danio_rerio|Rep_3-oxoacid_CoA_transferase_1a_Danio_rerio_(Zebrafish)_(Brachydanio_rerio)_partial_(26%)
197521	-0.593654	1.24415	0.0417	0.413	NODE_42895_length_667_cov_1.707646	765	1555		NM_001173812.1| Salmo salar ATG5 autophagy related 5 homolog (S. cerevisiae) (atg5) mRNA gb|BT059561.1| Salmo salar clone ssal-rgf-517-224 Autophagy protein 5 putative mRNA complete cds Length=2949
49175	-0.567526	0.736793	0.0418	0.413	TC176555	881	1556		similar_to_UniRef100_Q0P3X6Zgc153718_Danio_rerio|Rep_Zgc153718_Danio_rerio_(Zebrafish)_(Brachydanio_rerio)_partial_(50%)
51815	-0.530565	1.47819	0.0417	0.413	TC180353	826	1557		homologue_to_UniRef100_Q501T3Zgc113271_n=2_Danio_rerio|Rep_Zgc113271_Danio_rerio_(Zebrafish)_(Brachydanio_rerio)_partial_(21%)
61456	-0.464517	2.70481	0.0418	0.413	TC194068	1386	1558		similar_to_UniRef100_Q6NVC4Taldo1_protein_Danio_rerio|Rep_Taldo1_protein_Danio_rerio_(Zebrafish)_(Brachydanio_rerio)_partial_(98%)
21843	-0.703209	0.127165	0.0418	0.413	GSONMT00017433001	3285	1559		_PREDICTED:_platelet-derived_growth_factor_receptor_beta-like_[Oreochromis_niloticus]
116512	-0.723831	-0.056758	0.0419	0.414	BX073021	767	1560		UniRef100_Q253P5Polymorphic_outer_membrane_protein_9_Chlamydophila_felis_Fe/C-56|Rep_Polymorphic_partial_(1%)
39006	-0.827971	0.501252	0.042	0.414	GSONMT00069191001	2322	1561		_complement_factor_B_[Oncorhynchus_mykiss]
195248	-0.631304	0.105981	0.0419	0.414	NODE_39951_length_204_cov_2.500000	302	1562		unknown
110416	-0.674628	0.122684	0.0421	0.414	BX305434	481	1563		similar_to_UniRef100_Q7SYD1Zgc63566_Danio_rerio|Rep_Zgc63566_Danio_rerio_(Zebrafish)_(Brachydanio_rerio)_partial_(6%)
74461	-0.463848	6.05072	0.042	0.414	TC211176	1107	1564		UniRef100_O93486Alpha_3_type_I_collagen|Rep_Alpha_3_type_I_collagen___partial_(14%)
193640	-0.97197	-0.539458	0.0421	0.415	NODE_37770_length_483_cov_2.037267	581	1565		NM_001124209.1| Oncorhynchus mykiss glyceraldehyde 3-phosphate dehydrogenase (LOC100135813) mRNA dbj|AB066373.1| Oncorhynchus mykiss mRNA for glyceraldehyde 3-phosphate dehydrogenase complete cds Length=1334
53692	-0.57851	2.89578	0.0421	0.415	TC183049	857	1566		unknown
113556	-0.53747	2.0049	0.0421	0.415	CR942842	1214	1567		homologue_to_UniRef100_Q1KY05Main_olfactory_receptor-like_protein_Salmo_salar|Rep_Main_olfactory_receptor-like_protein_Salmo_salar_(Atlantic_salmon)_partial_(20%)
90649	-0.700732	0.290294	0.0421	0.415	BX874452	771	1568		weakly_similar_to_UniRef100_UPI0000660121Homolog_of_Homo_sapiens_Dysferlin-interacting_protein_1_Takifugu_rubripes|Rep_Homolog_of_Homo_sapiens_Dysferlin-interacting_protein_1_Takifugu_rubripes_partial_(13%)
216199	-0.586463	1.32268	0.0422	0.415	NODE_66761_length_353_cov_1.059490	451	1569		NM_001140684.1| Salmo salar Mimecan (mime) mRNA gb|BT046622.1| Salmo salar clone ssal-eve-541-203 Mimecan precursor putative mRNA complete cds Length=1452
25712	-0.679636	0.212821	0.0422	0.415	GSONMT00057439001	807	1570		_PREDICTED:_dickkopf-related_protein_3-like_[Pundamilia_nyererei]
62040	-1.4861	0.546133	0.0427	0.415	TC194884	1551	1571		homologue_to_UniRef100_Q3ME26Cell_division_inhibitor_Anabaena_variabilis_ATCC_29413|Rep_Cell_division_inhibitor_Anabaena_variabilis_(strain_ATCC_29413_/_PCC_7937)_partial_(5%)
39588	-0.874567	-0.42192	0.0425	0.415	GSONMT00067971001	549	1572		_PREDICTED:_microtubule-associated_serine/threonine-protein_kinase_2_isoform_X1_[Danio_rerio]
119544	-0.841031	0.0711862	0.0426	0.415	GE840266	795	1573		unknown
114926	-0.710047	-0.180362	0.0423	0.415	DV202404	407	1574		homologue_to_UniRef100_Q5FVX0MGC108369_protein_n=2_Xenopus_tropicalis|Rep_MGC108369_protein_Xenopus_tropicalis_(Western_clawed_frog)_(Silurana_tropicalis)_partial_(9%)
77999	-0.658204	2.59042	0.0426	0.415	TC216754	1756	1575		similar_to_UniRef100_A3YY87Possible_transmembrane_protein_Synechococcus_sp_WH_5701|Rep_Possible_transmembrane_protein_Synechococcus_sp_WH_5701_partial_(5%)
22917	-0.608141	0.544678	0.0427	0.415	GSONMT00045447001	732	1576		_Tripartite_motif-containing_protein_55_[Dicentrarchus_labrax]
117312	-0.583991	2.71042	0.0425	0.415	CU069505	865	1577		similar_to_UniRef100_A8HTG6HRAS-like_suppressor_3_Perca_flavescens|Rep_HRAS-like_suppressor_3_Perca_flavescens_(Yellow_perch)_partial_(71%)
30453	-0.568741	0.792744	0.0426	0.415	GSONMT00030055001	5484	1578		_PREDICTED:_microtubule-associated_protein_futsch-like_[Oreochromis_niloticus]
14922	-0.563747	1.62856	0.0426	0.415	GSONMT00041121001	534	1579		_Cofilin-2_[Salmo_salar]
56764	-0.539261	0.666566	0.0424	0.415	TC187444	1204	1580		homologue_to_UniRef100_Q4S1K9Chromosome_6_SCAF14768_whole_genome_shotgun_sequence_Tetraodon_nigroviridis|Rep_Chromosome_6_SCAF14768_whole_genome_shotgun_sequence_Tetraodon_nigroviridis_(Green_puffer)_partial_(49%)
93657	-0.53536	2.24171	0.0427	0.415	BX908835	902	1581		similar_to_UniRef100_UPI000065FD1EPeroxiredoxin-5_mitochondrial_precursor_(EC_111115)_(Prx-V)_(Peroxisomal_antioxidant_enzyme)_(PLP)_(Thioredoxin_reductase)_(Thioredoxin_peroxidase_PMP20)_(Antioxidant_enzyme_B166)_(AOEB166)_(TPx_type_VI)_(Liver_tissue_2D-page_spot_71B)_(Alu_corepresso_Takifugu_rubripes|Rep_Peroxiredoxin-5_mitochondrial_precursor_(EC_111115)_(Prx-V)_(Peroxisomal_antioxidant_enzyme…
109260	-0.530418	5.70782	0.0423	0.415	CX249048	687	1582		similar_to_UniRef100_A6XFC6Skeletal_muscle_fast_troponin_T_embryonic/larval_isoform_Hippoglossus_hippoglossus|Rep_Skeletal_muscle_fast_troponin_T_embryonic/larval_isoform_Hippoglossus_hippoglossus_(Atlantic_halibut)_partial_(69%)
11530	-0.529765	0.68267	0.0426	0.415	GSONMT00002377001	1008	1583		_Xaa-Pro_aminopeptidase_1_[Salmo_salar]
78087	-0.506114	3.79687	0.0427	0.415	TC216856	1304	1584		similar_to_UniRef100_Q4T4M2Chromosome_undetermined_SCAF9586_whole_genome_shotgun_sequence_Tetraodon_nigroviridis|Rep_Chromosome_undetermined_SCAF9586_whole_genome_shotgun_sequence_Tetraodon_nigroviridis_(Green_puffer)_partial_(50%)
131025	-0.504171	1.72569	0.0427	0.415	SRR020739-15945	510	1585		parvb_protein
87754	-0.496631	1.72955	0.0425	0.415	BX858905	780	1586		similar_to_UniRef100_Q4V8U3Zgc114142_Danio_rerio|Rep_Zgc114142_Danio_rerio_(Zebrafish)_(Brachydanio_rerio)_partial_(91%)
68128	-0.489274	1.85582	0.0427	0.415	TC203123	764	1587		similar_to_UniRef100_Q4V8U3Zgc114142_Danio_rerio|Rep_Zgc114142_Danio_rerio_(Zebrafish)_(Brachydanio_rerio)_partial_(87%)
68522	-0.468833	1.61269	0.0423	0.415	TC203628	1767	1588		similar_to_UniRef100_UPI000065F226Homolog_of_Cyprinus_carpio_Alpha-2-macroglobulin-1_Takifugu_rubripes|Rep_Homolog_of_Cyprinus_carpio_Alpha-2-macroglobulin-1_Takifugu_rubripes_partial_(32%)
84109	-0.451461	4.66579	0.0426	0.415	BX306912	779	1589		similar_to_UniRef100_UPI0000361541ATP_synthase_D_chain_mitochondrial_(EC_36314)_Takifugu_rubripes|Rep_ATP_synthase_D_chain_mitochondrial_(EC_36314)_Takifugu_rubripes
62629	-0.437956	4.52443	0.0425	0.415	TC195704	1238	1590		similar_to_UniRef100_A5D7T3MGC149000_protein_Bos_taurus|Rep_MGC149000_protein_Bos_taurus_(Bovine)_partial_(5%)
46593	-0.42684	8.80033	0.0427	0.415	TC172647	4651	1591		UniRef100_Q910C0Collagen_a1|Rep_Collagen_a1
90607	-0.424681	5.79082	0.0428	0.415	BX874405	802	1592		homologue_to_UniRef100_Q8AX99Alpha-actinin_n=2_Danio_rerio|Rep_Alpha-actinin_Danio_rerio_(Zebrafish)_(Brachydanio_rerio)_partial_(21%)
60339	-0.652136	0.719778	0.0429	0.416	TC192523	781	1593		unknown
161895	-0.589983	1.32935	0.043	0.416	SRR020740-25120	351	1594		unconventional_myosin-xviiib-like
83183	-0.578882	1.1993	0.043	0.416	BX303001	835	1595		similar_to_UniRef100_UPI00006A12D0Collagen_alpha-2(I)_chain_precursor_Xenopus_tropicalis|Rep_Collagen_alpha-2(I)_chain_precursor_Xenopus_tropicalis_partial_(3%)
7859	-0.512601	6.04762	0.0429	0.416	GSONMT00063008001	954	1596		_myosin_heavy_chain_[Oncorhynchus_mykiss]
42000	-0.428965	6.34085	0.0429	0.416	GSONMT00081765001	876	1597		_Probable_C->U-editing_enzyme_APOBEC-2_[Salmo_salar]
62173	-0.750922	0.661309	0.043	0.416	TC195074	805	1598		homologue_to_UniRef100_Q8QFM4Interferon_inducible_protein|Rep_Interferon_inducible_protein
66361	-0.492884	1.71008	0.043	0.416	TC200848	1477	1599		similar_to_UniRef100_UPI000065F7EFMimecan_precursor_(Osteoglycin)_(Osteoinductive_factor)_(OIF)_Takifugu_rubripes|Rep_Mimecan_precursor_(Osteoglycin)_(Osteoinductive_factor)_(OIF)_Takifugu_rubripes
145808	-0.655486	0.436565	0.043	0.416	SRR020740-3242	826	1600		unknown
121930	-0.68339	-0.0464608	0.0432	0.417	SRR020739-455	999	1601		nucleoside_diphosphate-linked_moiety_x_motif_mitochondrial
96013	-0.597547	1.12635	0.0432	0.417	CA362258	696	1602		homologue_to_UniRef100_Q92090Cytochrome_P450_2K1|Rep_Cytochrome_P450_2K1___partial_(24%)
53858	-0.457043	2.69059	0.0432	0.417	TC183292	1090	1603		similar_to_UniRef100_Q6DC25AU_RNA_binding_protein/enoyl-Coenzyme_A_hydratase_Danio_rerio|Rep_AU_RNA_binding_protein/enoyl-Coenzyme_A_hydratase_Danio_rerio_(Zebrafish)_(Brachydanio_rerio)_partial_(65%)
60834	-0.42608	5.01301	0.0432	0.417	TC193222	1331	1604		homologue_to_UniRef100_Q7T390Glycoprotein_synaptic_2_n=2_Danio_rerio|Rep_Glycoprotein_synaptic_2_Danio_rerio_(Zebrafish)_(Brachydanio_rerio)
47220	-0.600078	0.592953	0.0432	0.417	TC173660	1278	1605		BCL2/adenovirus_E1B_19_kDa_protein-interacting_protein_3predicted_coding_region
29921	-0.547695	1.06822	0.0432	0.417	GSONMT00024578001	2835	1606		_PREDICTED:_nuclear_factor_NF-kappa-B_p105_subunit-like_[Astyanax_mexicanus]
137214	-0.437906	5.65478	0.0432	0.417	SRR020739-27356	422	1607		phosphoglycerate_mutase_2
40675	-0.465175	5.33105	0.0433	0.417	GSONMT00065861001	1410	1608		_Sequestosome-1_[Salmo_salar]
100953	-0.534501	1.0881	0.0433	0.418	CA375525	644	1609		unknown
74444	-0.758926	-0.293893	0.0434	0.418	TC211156	974	1610		similar_to_UniRef100_Q4RKN5Chromosome_18_SCAF15027_whole_genome_shotgun_sequence_Tetraodon_nigroviridis|Rep_Chromosome_18_SCAF15027_whole_genome_shotgun_sequence_Tetraodon_nigroviridis_(Green_puffer)_partial_(36%)
64672	-0.945971	-0.000328808	0.0435	0.419	TC198561	727	1611		similar_to_UniRef100_Q8VAY0Wsv239_Shrimp_white_spot_syndrome_virus|Rep_Wsv239_White_spot_syndrome_virus_(WSSV)_partial_(19%)
140059	-0.684377	0.448584	0.0436	0.419	SRR020739-31975	382	1612		filamin_a-interacting_protein_1-like
119609	-0.777607	0.411855	0.0437	0.419	GE829185	768	1613		UniRef100_A2U7Q7YcdA_Bacillus_coagulans_36D1|Rep_YcdA_Bacillus_coagulans_36D1_partial_(7%)
36504	-0.55436	0.585141	0.0437	0.419	GSONMT00074375001	693	1614		_Glutathione_S-transferase_theta-1_[Salmo_salar]
53571	-0.579261	0.539647	0.0439	0.421	TC182876	989	1615		UniRef100_Q6BDB5Mitochondrial_ribosomal_protein_S33|Rep_Mitochondrial_ribosomal_protein_S33
80271	-0.733131	1.42041	0.044	0.421	BX080025	763	1616		similar_to_UniRef100_UPI0000247433MID1_interacting_protein_1_Danio_rerio|Rep_MID1_interacting_protein_1_Danio_rerio_partial_(62%)
117222	-0.57818	3.94656	0.044	0.421	CU073533	1434	1617		similar_to_UniRef100_Q4SJN0Chromosome_1_SCAF14573_whole_genome_shotgun_sequence_Tetraodon_nigroviridis|Rep_Chromosome_1_SCAF14573_whole_genome_shotgun_sequence_Tetraodon_nigroviridis_(Green_puffer)_partial_(16%)
39855	-0.567426	1.17316	0.044	0.421	GSONMT00067491001	1035	1618		_FAM43A_[Salmo_salar]
16654	-0.550124	0.37961	0.044	0.421	GSONMT00034307001	1035	1619		_Tubulin-specific_chaperone_C_[Esox_lucius]
72198	-0.578283	2.24163	0.0441	0.421	TC208344	635	1620		similar_to_UniRef100_Q4RZB7Chromosome_1_SCAF14944_whole_genome_shotgun_sequence_Tetraodon_nigroviridis|Rep_Chromosome_1_SCAF14944_whole_genome_shotgun_sequence_Tetraodon_nigroviridis_(Green_puffer)
64514	-0.474051	4.18775	0.0441	0.421	TC198340	1217	1621		similar_to_UniRef100_Q6PFS4Inner_membrane_protein_mitochondrial_Danio_rerio|Rep_Inner_membrane_protein_mitochondrial_Danio_rerio_(Zebrafish)_(Brachydanio_rerio)_partial_(27%)
209623	-0.681961	0.710966	0.0442	0.421	NODE_58558_length_385_cov_0.901299	483	1622		unknown
67902	-0.671328	0.115248	0.0442	0.421	TC202838	1002	1623		weakly_similar_to_UniRef100_Q4RMY0Chromosome_6_SCAF15017_whole_genome_shotgun_sequence_Tetraodon_nigroviridis|Rep_Chromosome_6_SCAF15017_whole_genome_shotgun_sequence_Tetraodon_nigroviridis_(Green_puffer)_partial_(26%)
58200	-0.611065	4.68032	0.0442	0.421	TC189498	688	1624		similar_to_UniRef100_UPI0000EB6EC3troponin_T3b_skeletal_fast_Danio_rerio|Rep_troponin_T3b_skeletal_fast_Danio_rerio_partial_(38%)
84067	-0.539166	0.608668	0.0441	0.421	BX306668	820	1625		similar_to_UniRef100_Q28NJ0FAD_dependent_oxidoreductase_Jannaschia_sp_CCS1|Rep_FAD_dependent_oxidoreductase_partial_(1%)
93955	-0.488986	1.72298	0.0442	0.421	CA348094	643	1626		homologue_to_UniRef100_Q1JPY2Zgc153867_protein_n=2_Danio_rerio|Rep_Zgc153867_protein_Danio_rerio_(Zebrafish)_(Brachydanio_rerio)_partial_(90%)
49946	-0.616414	1.06632	0.0443	0.422	TC177619	1377	1627		similar_to_UniRef100_Q7ZWH4Actin-related_protein_2/3_complex_subunit_5_Danio_rerio|Rep_Actin-related_protein_2/3_complex_subunit_5_Danio_rerio_(Zebrafish)_(Brachydanio_rerio)
70192	-0.567578	0.67616	0.0443	0.422	TC205826	1736	1628		weakly_similar_to_UniRef100_Q9U5H6Protein_kinase_C_n=2_Apis_mellifera|Rep_Protein_kinase_C_Apis_mellifera_(Honeybee)_partial_(16%)
117075	-0.509791	1.29097	0.0443	0.422	DV199951	150	1629		homologue_to_UniRef100_P53466Actin_cytoskeletal_2_Lytechinus_pictus|Rep_Actin_cytoskeletal_2_Lytechinus_pictus_(Painted_sea_urchin)_partial_(10%)
78758	-0.453902	2.82033	0.0443	0.422	TC217630	1426	1630		similar_to_UniRef100_Q4SNW2Chromosome_15_SCAF14542_whole_genome_shotgun_sequence_Tetraodon_nigroviridis|Rep_Chromosome_15_SCAF14542_whole_genome_shotgun_sequence_Tetraodon_nigroviridis_(Green_puffer)_partial_(31%)
88765	-0.461203	2.39245	0.0444	0.422	BX859823	787	1631		similar_to_UniRef100_Q6IQ94FK506_binding_protein_4_Danio_rerio|Rep_FK506_binding_protein_4_Danio_rerio_(Zebrafish)_(Brachydanio_rerio)_partial_(26%)
54593	-0.628637	0.169964	0.0444	0.422	TC184327	976	1632		similar_to_UniRef100_A9V4Z4Predicted_protein_Monosiga_brevicollis_MX1|Rep_Predicted_protein_Monosiga_brevicollis_MX1_partial_(4%)
16820	-0.474294	3.46178	0.0444	0.422	GSONMT00037022001	699	1633		_matrix_metalloproteinase-2_precursor_[Oncorhynchus_mykiss]
68223	-0.556254	2.53038	0.0446	0.423	TC203250	1781	1634		weakly_similar_to_UniRef100_A0F035CD63-like_protein_Psetta_maxima|Rep_CD63-like_protein_Scophthalmus_maximus_(Turbot)_partial_(27%)
19692	-0.785152	2.92446	0.0446	0.423	GSONMT00062289001	1968	1635		_PREDICTED:_sushi_von_Willebrand_factor_type_A_EGF_and_pentraxin_domain-containing_protein_1-like_[Danio_rerio]
110310	-0.617576	1.07874	0.0446	0.423	BX074592	903	1636		similar_to_UniRef100_A0HAU4Extracellular_solute-binding_protein_family_3_precursor_Comamonas_testosteroni_KF-1|Rep_Extracellular_solute-binding_protein_family_3_precursor_Comamonas_testosteroni_KF-1_partial_(5%)
58617	-0.507807	4.55113	0.0447	0.423	TC190087	1205	1637		unknown
124060	-0.483302	1.74347	0.0448	0.424	SRR020739-3831	688	1638		annexin_a6
76015	-0.576197	4.41819	0.0448	0.424	TC213102	1318	1639		homologue_to_UniRef100_Q90YU4Ribosomal_protein_L23a_Ictalurus_punctatus|Rep_Ribosomal_protein_L23a_Ictalurus_punctatus_(Channel_catfish)_partial_(75%)
22093	-0.530225	1.65966	0.0449	0.424	GSONMT00002261001	2100	1640		_PREDICTED:_peroxisomal_targeting_signal_1_receptor-like_isoform_X1_[Neolamprologus_brichardi]
72028	-0.573456	2.92002	0.0449	0.425	TC208133	1198	1641		similar_to_UniRef100_O57607Keratin_type_I_cytoskeletal_18|Rep_Keratin_type_I_cytoskeletal_18___partial_(54%)
73286	-0.679612	-0.0622179	0.045	0.425	TC209725	816	1642		similar_to_UniRef100_Q32QB0CD4|Rep_CD4___partial_(4%)
121566	-0.771698	0.981562	0.0451	0.425	FP324139	1139	1643		similar_to_UniRef100_Q4RP36Chromosome_1_SCAF15008_whole_genome_shotgun_sequence_Tetraodon_nigroviridis|Rep_Chromosome_1_SCAF15008_whole_genome_shotgun_sequence_Tetraodon_nigroviridis_(Green_puffer)_partial_(57%)
204263	-0.725517	-0.177219	0.0451	0.425	NODE_51856_length_306_cov_0.000000	404	1644		solute_carrier_family_22_member_16
63679	-0.650052	0.24554	0.0451	0.425	TC197189	1638	1645		UniRef100_Q4SGD5Chromosome_17_SCAF14597_whole_genome_shotgun_sequence_Tetraodon_nigroviridis|Rep_Chromosome_17_SCAF14597_whole_genome_shotgun_sequence_Tetraodon_nigroviridis_(Green_puffer)_partial_(8%)
60337	-0.533562	1.6414	0.045	0.425	TC192521	1035	1646		similar_to_UniRef100_Q4RJE1Chromosome_18_SCAF15038_whole_genome_shotgun_sequence_Tetraodon_nigroviridis|Rep_Chromosome_18_SCAF15038_whole_genome_shotgun_sequence_Tetraodon_nigroviridis_(Green_puffer)_partial_(80%)
78691	-0.504645	1.27478	0.0451	0.425	TC217559	1384	1647		unknown
134161	-0.945628	4.27514	0.0452	0.426	SRR020739-21906	478	1648		fast_myotomal_muscle_troponin-i
65241	-0.71897	0.0253902	0.0455	0.427	TC199320	1236	1649		similar_to_UniRef100_A7RPV9Predicted_protein_Nematostella_vectensis|Rep_Predicted_protein_Nematostella_vectensis_(Starlet_sea_anemone)_partial_(13%)
102413	-0.484136	1.90918	0.0456	0.428	CA385903	686	1650		similar_to_UniRef100_Q9BSP9DST_protein_n=3_Catarrhini|Rep_DST_protein_Homo_sapiens_(Human)_partial_(63%)
92717	-0.656297	0.460476	0.0457	0.428	BX912133	885	1651		similar_to_UniRef100_Q5U3I6Zgc103478_Danio_rerio|Rep_Zgc103478_Danio_rerio_(Zebrafish)_(Brachydanio_rerio)_partial_(43%)
33175	-0.816288	-0.352903	0.0457	0.428	GSONMT00023567001	540	1652		_TC1-like_transposase_[Cyprinus_carpio]
150187	-0.61633	1.00623	0.0457	0.428	SRR020740-9051	579	1653		calmodulin_variant_1
78201	-0.718498	0.0825982	0.0458	0.428	TC216989	1024	1654		unknown
61405	-0.694205	-0.173348	0.0458	0.428	TC193995	1000	1655		similar_to_UniRef100_UPI000065D46ASpermine_oxidase_(EC_153-)_(Polyamine_oxidase_1)_(PAO-1)_(PAOh1)_Takifugu_rubripes|Rep_Spermine_oxidase_(EC_153-)_(Polyamine_oxidase_1)_(PAO-1)_(PAOh1)_Takifugu_rubripes_partial_(22%)
142601	-0.561074	0.491244	0.0458	0.428	SRR020739-35689	340	1656		unknown
102152	-0.505697	1.86061	0.0459	0.428	CB490850	498	1657		unknown
53659	-0.496027	2.91761	0.0459	0.428	TC183001	858	1658		similar_to_UniRef100_UPI000065EDB8Bis(5-nucleosyl)-tetraphosphatase_[asymmetrical]_(EC_36117)_(Diadenosine_55-P1P4-tetraphosphate_asymmetrical_hydrolase)_(Diadenosine_tetraphosphatase)_(Ap4A_hydrolase)_(Ap4Aase)_(Nucleoside_diphosphate-linked_moiety_X_motif_2)_(Nudix_motif_2)_Takifugu_rubripes|Rep_Bis(5-nucleosyl)-tetraphosphatase_[asymmetrical]_(EC_36117)_(Diadenosine_55-P1P4-tetraphosphate_asym…
36388	-0.475669	3.04817	0.0459	0.428	GSONMT00074687001	1692	1659		_FK506-binding_protein_10_precursor_[Salmo_salar]
44958	-0.469279	3.96448	0.0459	0.428	GSONMT00071536001	375	1660		_AF1q_[Osmerus_mordax]
62252	-0.488625	2.23999	0.046	0.429	TC195178	722	1661		homologue_to_UniRef100_UPI000065D34BAspartate_aminotransferase_mitochondrial_precursor_(EC_2611)_(Transaminase_A)_(Glutamate_oxaloacetate_transaminase_2)_Takifugu_rubripes|Rep_Aspartate_aminotransferase_mitochondrial_precursor_(EC_2611)_(Transaminase_A)_(Glutamate_oxaloacetate_transaminase_2)_Takifugu_rubripes_partial_(31%)
98624	-0.687529	-0.19043	0.046	0.429	CA368912	750	1662		unknown
199075	-0.748755	-0.280517	0.0461	0.429	NODE_44936_length_316_cov_1.022152	414	1663		NM_001140197.1| Salmo salar Adenylosuccinate synthetase isozyme 1 (pura1) mRNA gb|BT045409.1| Salmo salar clone ssal-rgf-520-202 Adenylosuccinate synthetase isozyme 1 putative mRNA complete cds Length=2374
201548	-0.856073	-0.762297	0.0461	0.43	NODE_48331_length_290_cov_1.875862	388	1664		NM_001124458.1| Oncorhynchus mykiss Na/K ATPase alpha subunit isoform 2 (LOC100136182) mRNA gb|AY319387.1| Oncorhynchus mykiss Na/K ATPase alpha subunit isoform 2 mRNA complete cds Length=3882
98410	-0.471418	2.82025	0.0461	0.43	CA369283	534	1665		homologue_to_UniRef100_Q7SX99Fumarate_hydratase_mitochondrial_precursor_Danio_rerio|Rep_Fumarate_hydratase_mitochondrial_precursor_Danio_rerio_(Zebrafish)_(Brachydanio_rerio)_partial_(26%)
116612	-0.874644	4.25937	0.0463	0.43	CT570726	1628	1666		homologue_to_UniRef100_Q90ZF1Glyceraldehyde_3-phosphate_dehydrogenase|Rep_Glyceraldehyde_3-phosphate_dehydrogenase___partial_(23%)
79072	-0.768803	0.601566	0.0463	0.43	NP835141	1175	1667		GB|AY2784541|AAQ180081_MHC_class_I_antigen_[Oncorhynchus_mykiss]
130162	-0.601918	0.90026	0.0463	0.43	SRR020739-14345	555	1668		unknown
84058	-0.570851	0.348106	0.0462	0.43	BX307352	745	1669		similar_to_UniRef100_Q803B5Zgc55944_Danio_rerio|Rep_Zgc55944_Danio_rerio_(Zebrafish)_(Brachydanio_rerio)_partial_(31%)
100251	-0.606821	0.329022	0.0465	0.431	CA380691	668	1670		unknown
63620	-0.572581	1.04674	0.0464	0.431	TC197112	783	1671		unknown
54052	-0.484967	4.46236	0.0465	0.431	TC183563	892	1672		homologue_to_UniRef100_A6UVJ1Metal_dependent_phosphohydrolase_Methanococcus_aeolicus_Nankai-3|Rep_Metal_dependent_phosphohydrolase_Methanococcus_aeolicus_(strain_Nankai-3_/_ATCC_BAA-1280)_partial_(6%)
136720	-1.08885	-0.45042	0.0465	0.431	SRR020739-26486	387	1673		transferrin_precursor
19876	-0.470904	2.62515	0.0468	0.432	GSONMT00049441001	633	1674		_Calmodulin_partial_[Ophiophagus_hannah]
20799	-0.640912	0.186632	0.0469	0.433	GSONMT00057129001	1104	1675		_Ankyrin_repeat_domain-containing_protein_16_[Salmo_salar]
80940	-0.574745	0.490515	0.0469	0.433	BX086201	668	1676		homologue_to_UniRef100_UPI00004374EAATP-binding_cassette_sub-family_F_(GCN20)_member_2_Danio_rerio|Rep_ATP-binding_cassette_sub-family_F_(GCN20)_member_2_Danio_rerio_partial_(19%)
75976	-0.572802	0.532437	0.0469	0.433	TC213059	1211	1677		similar_to_UniRef100_UPI00006600B8Folliculin_(Birt-Hogg-Dube_syndrome_protein)_(BHD_skin_lesion_fibrofolliculoma_protein)_Takifugu_rubripes|Rep_Folliculin_(Birt-Hogg-Dube_syndrome_protein)_(BHD_skin_lesion_fibrofolliculoma_protein)_Takifugu_rubripes_partial_(59%)
19251	-0.702904	0.338145	0.047	0.433	GSONMT00059514001	2328	1678		_periostin_isoform_1_precursor_[Danio_rerio]
53172	-0.63529	0.123002	0.0472	0.434	TC182326	953	1679		similar_to_UniRef100_UPI0000EB6C931-acylglycerol-3-phosphate_O-acyltransferase_4_(lysophosphatidic_acid_acyltransferase_delta)_n=2_Danio_rerio|Rep_1-acylglycerol-3-phosphate_O-acyltransferase_4_(lysophosphatidic_acid_acyltransferase_delta)_Danio_rerio_partial_(58%)
119421	-0.706304	-0.350239	0.0472	0.434	GE835430	869	1680		UniRef100_Q06I99Fasciclin-like_protein_FLA7_Triticum_aestivum|Rep_Fasciclin-like_protein_FLA7_partial_(4%)
14921	-0.777593	-0.397875	0.0473	0.435	GSONMT00041120001	612	1681		_PREDICTED:_transmembrane_protein_223-like_[Xiphophorus_maculatus]
9559	-0.452592	2.60314	0.0473	0.435	GSONMT00058662001	594	1682		_Peroxiredoxin-1_[Caligus_clemensi]
47590	-0.839085	-0.0419188	0.0473	0.435	TC174247	2188	1683		UniRef100_Q9GJC0MHC_class_I_heavy_chain_precursor|Rep_MHC_class_I_heavy_chain_precursor
51982	-0.509731	2.20398	0.0474	0.435	TC180588	1530	1684		similar_to_UniRef100_Q5C6B2SJCHGC04011_protein_Schistosoma_japonicum|Rep_SJCHGC04011_protein_Schistosoma_japonicum_(Blood_fluke)_partial_(16%)
77582	-0.496074	2.84676	0.0476	0.436	TC216257	3938	1685		similar_to_UniRef100_A8WGN7Thioredoxin_reductase_1_Danio_rerio|Rep_Thioredoxin_reductase_1_Danio_rerio_(Zebrafish)_(Brachydanio_rerio)_partial_(90%)
60095	-0.504138	4.06698	0.0476	0.436	TC192194	1506	1686		unknown
66200	-0.541493	1.81015	0.0476	0.436	TC200638	1110	1687		homologue_to_UniRef100_Q4RLB2Chromosome_21_SCAF15022_whole_genome_shotgun_sequence_Tetraodon_nigroviridis|Rep_Chromosome_21_SCAF15022_whole_genome_shotgun_sequence_Tetraodon_nigroviridis_(Green_puffer)_partial_(44%)
29527	-0.737024	-0.213033	0.0477	0.436	GSONMT00059978001	714	1688		_NADH-cytochrome_b5_reductase_3_[Salmo_salar]
72975	-0.518256	1.13242	0.0477	0.437	TC209333	1649	1689		similar_to_UniRef100_Q10ZQ9Sterol_desaturase-like_Trichodesmium_erythraeum_IMS101|Rep_Sterol_desaturase-like_Trichodesmium_erythraeum_(strain_IMS101)_partial_(6%)
97361	-0.468446	2.0579	0.0478	0.437	CA356442	724	1690		similar_to_UniRef100_Q4RYS7Chromosome_16_SCAF14974_whole_genome_shotgun_sequence_Tetraodon_nigroviridis|Rep_Chromosome_16_SCAF14974_whole_genome_shotgun_sequence_Tetraodon_nigroviridis_(Green_puffer)_partial_(97%)
46972	-0.936133	-0.0587996	0.0479	0.437	TC173258	1957	1691		Arachidonate_5-lipoxygenase-activating_proteinpredicted_coding_region_syn_FLAP_MK-886-binding_protein
93209	-0.674325	0.431076	0.0479	0.437	BX886280	810	1692		UniRef100_A9GL96Isopropylmalate_isomerase_small_subunit_Sorangium_cellulosum_So_ce_56|Rep_Isopropylmalate_isomerase_small_subunit_Sorangium_cellulosum_(strain_So_ce56)_(Polyangium_cellulosum_(strainSo_ce56))_partial_(6%)
22902	-0.546576	1.44304	0.0479	0.437	GSONMT00033825001	948	1693		_major_vault_protein_[Salmo_salar]
80067	-0.676298	0.17871	0.0481	0.438	BX078204	852	1694		unknown
38812	-0.661023	-0.134375	0.0481	0.438	GSONMT00069449001	1602	1695		_Microtubule-associated_protein_tau_[Salmo_salar]
91657	-0.570233	0.899928	0.048	0.438	BX884590	671	1696		homologue_to_UniRef100_Q5NDK4Clusterin-1_n=2|Rep_Clusterin-1___partial_(31%)
41030	-0.448409	6.84537	0.0481	0.438	GSONMT00065215001	579	1697		_retinol-binding_protein_2_precursor_[Oncorhynchus_mykiss]
72265	-0.491907	3.32206	0.0482	0.438	TC208427	882	1698		similar_to_UniRef100_Q8QHI0Superoxide_dismutase_[Cu-Zn]|Rep_Superoxide_dismutase_[Cu-Zn]___partial_(31%)
60590	-0.570407	0.837059	0.0482	0.438	TC192890	667	1699		homologue_to_UniRef100_Q1JPY2Zgc153867_protein_n=2_Danio_rerio|Rep_Zgc153867_protein_Danio_rerio_(Zebrafish)_(Brachydanio_rerio)_partial_(90%)
66425	-0.691968	0.0641735	0.0484	0.44	TC200934	1124	1700		similar_to_UniRef100_A8F5S2Metal_dependent_phosphohydrolase_Thermotoga_lettingae_TMO|Rep_Metal_dependent_phosphohydrolase_Thermotoga_lettingae_(strain_ATCC_BAA-301_/_DSM_14385_/_TMO)_partial_(5%)
10993	-0.531826	1.38482	0.0485	0.441	GSONMT00032260001	1146	1701		_brain_creatine_kinase_b_[Oncorhynchus_mykiss]
63564	-0.621964	0.112106	0.0486	0.441	TC197026	1043	1702		UniRef100_Q75NA8Glyceraldehyde_3-phosphate_dehydrogenase_Oncorhynchus_tshawytscha|Rep_Glyceraldehyde_3-phosphate_dehydrogenase_Oncorhynchus_tschawytscha_(Chinook_salmon)_(King_salmon)_partial_(40%)
28183	-0.608766	-0.0767948	0.0486	0.441	GSONMT00032987001	384	1703		_DNA-directed_RNA_polymerases_I_II_and_III_subunit_RPABC2_[Salmo_salar]
72768	-0.546141	2.66537	0.0486	0.441	TC209064	940	1704		similar_to_UniRef100_UPI000065F06EHomolog_of_Ictalurus_punctatus_Interferon_induced_protein_2_Takifugu_rubripes|Rep_Homolog_of_Ictalurus_punctatus_Interferon_induced_protein_2_Takifugu_rubripes_partial_(51%)
25335	-0.432778	9.79347	0.0487	0.442	GSONMT00007574001	1812	1705		_glycogen_phosphorylase_muscle_form_[Salmo_salar]
46263	-0.449538	6.2023	0.0488	0.442	GSONMT00064157001	3081	1706		_PREDICTED:_phosphorylase_b_kinase_regulatory_subunit_beta_isoform_X2_[Danio_rerio]
199505	-0.645928	0.0747259	0.0489	0.443	NODE_45529_length_455_cov_0.039560	553	1707		collagen_alpha-1_chain
90867	-0.630326	0.66233	0.049	0.443	BX879908	716	1708		homologue_to_UniRef100_A6PZ97Goose-type_lysozyme_Salmo_salar|Rep_Goose-type_lysozyme_Salmo_salar_(Atlantic_salmon)_partial_(88%)
122351	-0.523978	0.692742	0.0489	0.443	SRR020739-1106	902	1709		unknown
6263	-0.468079	10.7064	0.0491	0.444	GSONMT00046561001	1224	1710		_enolase_3-1_[Salmo_salar]
87412	-0.516455	1.58512	0.0491	0.444	BX317202	841	1711		unknown
61379	-0.497826	0.982735	0.0492	0.445	TC193962	805	1712		similar_to_UniRef100_Q4SHZ4Chromosome_5_SCAF14581_whole_genome_shotgun_sequence_Tetraodon_nigroviridis|Rep_Chromosome_5_SCAF14581_whole_genome_shotgun_sequence_Tetraodon_nigroviridis_(Green_puffer)_partial_(49%)
82905	-0.624343	-0.0337038	0.0493	0.445	BX301824	943	1713		similar_to_UniRef100_Q7SZQ1Deoxyribonuclease_I-like_3_Danio_rerio|Rep_Deoxyribonuclease_I-like_3_Danio_rerio_(Zebrafish)_(Brachydanio_rerio)_partial_(43%)
70859	-0.496983	4.6749	0.0494	0.445	TC206645	1115	1714		UniRef100_P79823Ferritin_H-3|Rep_Ferritin_H-3___partial_(93%)
88688	-0.874798	-0.389709	0.0494	0.445	BX859722	398	1715		similar_to_UniRef100_Q7T3C7Reticulon-4-interacting_protein_1_homolog_mitochondrial_precursor_Danio_rerio|Rep_Reticulon-4-interacting_protein_1_homolog_mitochondrial_precursor_Danio_rerio_(Zebrafish)_(Brachydanio_rerio)_partial_(22%)
71350	-0.716333	1.38794	0.0495	0.446	TC207263	1674	1716		UniRef100_P98093Complement_C3-1_[Contains_Complement_C3_beta_chain_Complement_C3_alpha_chain_C3a_anaphylatoxin_Complement_C3b_alpha_chain_Complement_C3c_alpha_chain_fragment_1_Complement_C3dg_fragment_Complement_C3g_fragment_Complement_C3d_fragment_Complement_C3f_fragment_Complement_C3c_alpha_chain_fragment_2]|Rep_Complement_C3-1_[Contains_Complement_C3_beta_chain_Complement_C3_alpha_chain_C3a_an…
27764	-0.688852	0.325752	0.0496	0.446	GSONMT00035803001	3603	1717		_PREDICTED:_FK506-binding_protein_15-like_isoform_X2_[Neolamprologus_brichardi]
38098	-0.540997	1.25777	0.0496	0.446	GSONMT00071053001	1248	1718		_interferon_regulatory_factor_7_[Oncorhynchus_mykiss]
10036	-0.504618	1.37188	0.0496	0.446	GSONMT00056947001	306	1719		_S100-A1_[Salmo_salar]
64588	-0.447165	2.97948	0.0496	0.446	TC198445	773	1720		UniRef100_Q8JG16Glutamate_dehydrogenase|Rep_Glutamate_dehydrogenase
199647	-0.610443	0.355574	0.0497	0.446	NODE_45714_length_229_cov_1.724891	327	1721		NM_001140138.1| Salmo salar 1-acyl-sn-glycerol-3-phosphate acyltransferase gamma (plcc) mRNA gb|BT045304.1| Salmo salar clone ssal-rgf-517-380 1-acyl-sn-glycerol-3-phosphate acyltransferase gamma putative mRNA complete cds Length=2385
1002	-0.731236	2.43188	0.0497	0.446	GSONMT00017102001	510	1722		_apolipoprotein_A-II_precursor_[Oncorhynchus_mykiss]
5060	-0.492084	2.69014	0.0497	0.446	GSONMT00030465001	219	1723		_ribosomal_protein_L3-like_[Salmo_salar]
37353	-0.547313	1.62752	0.0498	0.446	GSONMT00072670001	1140	1724		_PREDICTED:_serine/threonine-protein_kinase_SBK1-like_[Oreochromis_niloticus]
12247	-0.61039	0.124412	0.0499	0.447	GSONMT00006380001	357	1725		_myotrophin_[Salmo_salar]
59264	-0.878113	0.291659	0.05	0.447	TC191003	1060	1726		unknown
36047	-0.639314	0.983234	0.0501	0.448	GSONMT00075456001	3033	1727		_hexokinase_1a_[Gadus_morhua]
				NOTE: Contigs that are not high-lighted in green in column E may contain type I errors.					NOTE: Only FDR significant genes were reannotated using the NCBI nr database.
