# Supplementary material for: Transcriptome profiling in fast versus slow-growing rainbow trout across seasonal gradients
Source: BMC Genomics. 2016 Jan 15;17:60. doi: 10.1186/s12864-016-2363-5 (PMC4714434; doi:10.1186/s12864-016-2363-5)
Supplement: Additional file 3: — Contigs with higher expression in small fish. FDR significant genes used for the GSEA are highlighted in column E and their associated HGNC symbol is given in column I. (XLSX 206 kb) [file 12864_2016_2363_MOESM3_ESM.xlsx]

## Sheet: Small-Sigs
	positive logFC values = higher up-regulation in Small fish.
Reference_ID	FC	logCPM	P-value	BH-FDR	Gene_ID	bp-length	Rank	HGNC	Description
4194	3.70919	5.87185	1.77e-26	5.59e-22	GSONMT00060133001	1182	1	?	_coiled-coil_transcriptional_coactivator_b_[Salmo_salar]
179100	4.70012	2.88265	9.76e-22	1.54e-17	NODE_17960_length_295_cov_5.593220	393	2	MYH4	Myosin-4
9972	3.58444	3.70303	5.21e-20	5.49e-16	GSONMT00041695001	453	3	?	_coiled-coil_transcriptional_coactivator_b_[Salmo_salar]
73162	5.01788	0.611623	6.79e-18	5.36e-14	TC209565	1028	4	USP2	ubiquitin_carboxyl-terminal_hydrolase_2 putative mRNA, pseudogene cds
209098	3.46151	2.35118	1.63e-16	1.03e-12	NODE_57928_length_462_cov_0.841991	560	5	MYH	Oncorhynchus keta mRNA for myosin heavy chain, complete cds
194410	3.64488	0.577284	2.92e-16	1.54e-12	NODE_38764_length_953_cov_1.732424	1051	6	AHNAK	neuroblast_differentiation-associated_protein_ahnak
99569	3.14601	1.37824	6.32e-16	2.85e-12	CA365925	209	7	?	Salmo salar coiled-coil transcriptional coactivator b (Kiaa1536), homeobox protein HoxC13bb (HoxC13bb), homeobox protein HoxC12bb (HoxC12bb), and homeobox protein HoxC11bb (HoxC11bb) genes, complete cds; HoxC10bb (HoxC10bb) pseudogene, partial sequence; and homeobox protein HoxC9bb (HoxC9bb), homeobox protein HoxC8bb (HoxC8bb), homeobox protein HoxC6bb (HoxC6bb), homeobox protein HoxC5bb (HoxC5bb…	EU025717
35408	4.43536	-0.28679	1.38e-11	5.46e-08	GSONMT00076980001	780	8	MYL2	_Myosin_regulatory_light_chain_2_ventricular/cardiac_muscle_isoform_[Salmo_salar]
9626	2.77893	0.770831	6.11e-11	1.72e-07	GSONMT00024231001	2073	9	KIF13B	_PREDICTED:_kinesin-like_protein_KIF13B-like_isoform_X1_[Astyanax_mexicanus]
60218	4.6149	3.19909	3.54e-10	8.59e-07	TC192356	748	10	C1QC	weakly_similar_to_UniRef100_Q6BDJ5Ovary-specific_C1q-like_factor_Carassius_auratus_gibelio|Rep_Ovary-specific_C1q-like_factor_Carassius_auratus_gibelio_partial_(22%)
11096	3.02075	3.85434	1.88e-09	3.96e-06	GSONMT00056531001	5811	11	MYH2	_slow_myosin_heavy_chain_2_[Danio_rerio]
44573	2.97144	-0.628797	3.79e-09	6.33e-06	GSONMT00074586001	858	12	PHGDH	_PREDICTED:_d-3-phosphoglycerate_dehydrogenase-like_[Neolamprologus_brichardi]
206863	3.61018	0.762559	6.83e-09	9.28e-06	NODE_55157_length_598_cov_0.690635	696	13	HSP70	Oncorhynchus mykiss isolate Omy_32 heat shock protein 70a (hsp70a) gene, 3' UTR
65399	2.6255	-0.229701	5.3e-08	4.78e-05	TC199539	1031	14	KIF13B	homologue_to_UniRef100_UPI000065F1F7Kinesin-like_protein_KIF13B_(Kinesin-like_protein_GAKIN)_Takifugu_rubripes|Rep_Kinesin-like_protein_KIF13B_(Kinesin-like_protein_GAKIN)_Takifugu_rubripes_partial_(3%)
122370	1.49536	1.24801	6.57e-08	5.32e-05	SRR020739-1135	907	15	?	unknown
141325	3.61837	-0.413443	1.23e-07	8.82e-05	SRR020739-33846	366	16	?	Oncorhynchus mykiss m17 gene for IL-6 subfamily member M17
7211	2.78044	-0.842308	1.33e-07	9.36e-05	GSONMT00016642001	1170	17	SLC2A12	_PREDICTED:_solute_carrier_family_2_facilitated_glucose_transporter_member_12-like_[Xiphophorus_maculatus]
200135	1.70343	0.0993419	1.38e-07	9.48e-05	NODE_46332_length_217_cov_2.023041	315	18	?	unknown
98327	1.49045	0.707174	1.53e-07	0.000101	CA368892	521	19	?	unknown
78423	2.67609	0.0439636	2.57e-07	0.000146	TC217244	1103	20	?	unknown
35302	1.93033	0.398366	3.48e-07	0.000186	GSONMT00046318001	1017	21	LRRC30	_PREDICTED:_leucine-rich_repeat-containing_protein_30-like_[Maylandia_zebra]
128795	1.47849	1.3963	4.41e-07	0.000225	SRR020739-11865	569	22	PON2	serum_paraoxonase_arylesterase_2_precursor
193131	3.15532	0.0868495	4.37e-07	0.000225	NODE_37103_length_362_cov_2.723757	460	23	?	Cyprinus carpio genome assembly common carp genome ,scaffold LG39	LN590708
203416	3.59431	-0.162233	4.3e-07	0.000225	NODE_50766_length_406_cov_1.554187	504	24	?	conserved_protein
186668	3.45945	-0.0262794	5.08e-07	0.000255	NODE_28570_length_652_cov_1.019939	750	25	?	high_affinity_cgmp-specific_3_-cyclic_phosphodiesterase_9a-like
163001	2.13764	0.194972	5.24e-07	0.000259	SRR020740-26532	360	26	?	unknown
55804	1.31376	2.09828	5.6e-07	0.000272	TC186038	802	27	?	Salmo salar clone ssal-rgf-503-186 unknown large open reading frame mRNA, novel cds	BT071909
74885	3.45074	-0.534007	5.79e-07	0.000277	TC211713	963	28	MYL2	Salmo salar Myosin regulatory light chain 2, ventricular/cardiac muscle isoform (mlrv), mRNA
144928	2.76513	0.176711	5.96e-07	0.000281	SRR020740-2091	893	29	MYH7	myosin-7-like (LOC100329670), mRNA
20452	1.63492	0.638466	8.04e-07	0.000374	GSONMT00022868001	936	30	PPP1R3C	_PREDICTED:_protein_phosphatase_1_regulatory_subunit_3C-B-like_[Oreochromis_niloticus]
8851	1.17803	11.6192	1.13e-06	0.000517	GSONMT00050340001	2433	31	MYH	_myosin_heavy_chain_[Oncorhynchus_keta]
55460	1.57563	0.30697	1.2e-06	0.00054	TC185549	1442	32	IGH	IgH locus B
48990	1.36476	1.23033	1.38e-06	0.000608	TC176279	1323	33	CTPS1	homologue_to_UniRef100_UPI0000016BC1CTP_synthase_1_(EC_6342)_(UTP--ammonia_ligase_1)_(CTP_synthetase_1)_Takifugu_rubripes|Rep_CTP_synthase_1_(EC_6342)_(UTP--ammonia_ligase_1)_(CTP_synthetase_1)_Takifugu_rubripes_partial_(32%)
62998	1.25474	1.57989	1.49e-06	0.000645	TC196215	779	34	?	Salmo salar clone ssal-rgf-510-220 unknown large open reading frame mRNA, novel cds	BT072078
81737	1.61691	0.94652	1.93e-06	0.000823	BX297587	857	35	GRIA1	similar_to_UniRef100_Q90279Kainate_receptor_alpha_subunit_Carassius_auratus|Rep_Kainate_receptor_alpha_subunit_Carassius_auratus_(Goldfish)_partial_(22%)
89561	1.31701	3.0567	3.01e-06	0.00119	BX871539	785	36	PCYT2	ethanolamine-phosphate cytidylyltransferase putative mRNA, complete cds
14127	1.39068	2.20903	2.99e-06	0.00119	GSONMT00035251001	2088	37	UACA	_PREDICTED:_uveal_autoantigen_with_coiled-coil_domains_and_ankyrin_repeats_isoform_X3_[Oreochromis_niloticus]
79073	2.60452	0.789951	3.41e-06	0.00128	NP835142	1033	38	MICA	GB|AY2784531|AAQ180071_MHC_class_I_antigen_[Oncorhynchus_mykiss]
116719	2.13149	0.203798	4.19e-06	0.0015	CT570176	1230	39	CKM	Salmo salar clone HM5_0991 creatine kinase-3 (ckm3) mRNA, complete cds
59180	1.12991	2.57323	4.55e-06	0.00162	TC190876	1349	40	?	Salmo salar clone ssal-rgf-503-186 unknown large open reading frame mRNA, novel cds	BT071909
194629	2.74729	-0.146166	4.68e-06	0.00164	NODE_39075_length_408_cov_1.674020	506	41	?	Psychrobacter sanguinis strain 10070 23S ribosomal RNA gene, partial sequence
129685	1.49862	0.243588	4.75e-06	0.00165	SRR020739-13484	510	42	MLTK	mitogen-activated_protein_kinase_kinase_kinase_mlt-like
41937	1.5345	2.04087	6.72e-06	0.00219	GSONMT00081823001	1386	43	GRIA	_Probable_glutamate_receptor_precursor_[Salmo_salar]
44574	2.09906	0.0339611	6.59e-06	0.00219	GSONMT00074587001	879	44	PHGDH	_PREDICTED:_d-3-phosphoglycerate_dehydrogenase-like_[Pundamilia_nyererei]
70092	1.47696	1.74656	6.88e-06	0.00221	TC205698	1004	45	SYNGR2	similar_to_UniRef100_UPI000065F77DSynaptogyrin-2_(Cellugyrin)_Takifugu_rubripes|Rep_Synaptogyrin-2_(Cellugyrin)_Takifugu_rubripes_partial_(20%)
132199	1.39715	0.814527	7.75e-06	0.00245	SRR020739-18120	498	46	PCYT2	ethanolamine-phosphate_cytidylyltransferase-like
115923	1.93832	0.996022	7.99e-06	0.00248	BX318182	794	47	RPL37A	60S ribosomal protein L37a putative mRNA, complete cds
39614	1.17223	1.59979	8.18e-06	0.00251	GSONMT00067919001	6267	48	SCN4A	_PREDICTED:_sodium_channel_protein_type_4_subunit_alpha_[Peromyscus_maniculatus_bairdii]
59258	1.43155	2.04244	8.43e-06	0.00256	TC190995	1378	49	ATG4B	similar_to_UniRef100_Q6DG88Cysteine_protease_ATG4B_Danio_rerio|Rep_Cysteine_protease_ATG4B_Danio_rerio_(Zebrafish)_(Brachydanio_rerio)_partial_(91%)
34327	1.36317	1.43115	9.15e-06	0.00273	GSONMT00036946001	510	50	UBE2G1	_ubiquitin-conjugating_enzyme_E2G_1_[Salmo_salar]
29776	1.37055	2.34244	1.09e-05	0.00292	GSONMT00008602001	1263	51	SBK1	_PREDICTED:_serine/threonine-protein_kinase_SBK1-like_[Oreochromis_niloticus]
35310	1.09562	1.71314	1.12e-05	0.00298	GSONMT00046331001	3585	52	EPB41L3	_band_4.1-like_protein_3_[Danio_rerio]
56458	1.12237	2.86909	1.28e-05	0.00327	TC186988	1104	53	?	Salmo salar clone ssal-rgf-510-220 unknown large open reading frame mRNA, novel cds	BT072078
115829	1.01645	7.91681	1.31e-05	0.0033	CT569972	1216	54	CKMT1A	homologue_to_UniRef100_A3RH11Creatine_kinase_1_Poecilia_reticulata|Rep_Creatine_kinase_1_Poecilia_reticulata_(Guppy)_partial_(24%)
144901	1.17432	1.89933	1.39e-05	0.00345	SRR020740-2058	932	55	PON2	serum_paraoxonase_arylesterase_2_putative mRNA, complete cds
194391	1.48359	0.158253	1.41e-05	0.00345	NODE_38741_length_591_cov_1.570220	689	56	?	unknown
115741	1.00943	7.95158	1.42e-05	0.00346	CT568953	1229	57	CKMT1A	similar_to_UniRef100_A3RH11Creatine_kinase_1_Poecilia_reticulata|Rep_Creatine_kinase_1_Poecilia_reticulata_(Guppy)_partial_(19%)
77869	0.987961	8.62091	1.46e-05	0.0035	TC216602	1348	58	CKM	creatine kinase 3 (ckm3) mRNA, complete cds
157071	1.36381	0.481402	1.57e-05	0.00368	SRR020740-18712	432	59	TPPP3	tubulin_polymerization-promoting_protein_family_member_3
82803	1.26683	0.708691	1.67e-05	0.00383	BX301766	917	60	CTPS1	homologue_to_UniRef100_UPI0000016BC1CTP_synthase_1_(EC_6342)_(UTP--ammonia_ligase_1)_(CTP_synthetase_1)_Takifugu_rubripes|Rep_CTP_synthase_1_(EC_6342)_(UTP--ammonia_ligase_1)_(CTP_synthetase_1)_Takifugu_rubripes_partial_(31%)
71739	1.36506	0.708073	1.85e-05	0.00416	TC207754	2228	61	PFKM	similar_to_UniRef100_Q6P945Pfkfb4_protein_Danio_rerio|Rep_Pfkfb4_protein_Danio_rerio_(Zebrafish)_(Brachydanio_rerio)_partial_(69%)
1207	1.11495	9.68305	1.91e-05	0.00424	GSONMT00014739001	783	62	MYH	_myosin_heavy_chain_[Oncorhynchus_keta]
56924	1.87285	-0.292909	1.93e-05	0.00427	TC187673	976	63	GGA1	weakly_similar_to_UniRef100_Q28E38Golgi_associated_gamma_adaptin_ear_containing_ARF_binding_protein_1_Xenopus_tropicalis|Rep_Golgi_associated_gamma_adaptin_ear_containing_ARF_binding_protein_1_Xenopus_tropicalis_(Western_clawed_frog)_(Silurana_tropicalis)_partial_(15%)
49410	1.41838	1.01743	1.98e-05	0.00434	TC176886	943	64	ECM29	proteasome-associated protein ECM29 homolog putative mRNA, partial cds
67671	1.18535	3.56918	2.06e-05	0.00446	TC202533	1598	65	UBE2G1	homologue_to_UniRef100_Q6ZM61Ubiquitin_carrier_protein_Danio_rerio|Rep_Ubiquitin_carrier_protein_Danio_rerio_(Zebrafish)_(Brachydanio_rerio)	ubiquitin-conjugating enzyme E2G 1 (ube2g1) mRNA, complete cds
121672	2.2835	-0.613357	2.05e-05	0.00446	SRR020739-14	1695	66	TTN	NPSA_gnl|sp|Q8WZ42_(TITIN_HUMAN)_Titin_OS=Homo_sapiens_GN=
74857	1.10208	2.1369	2.08e-05	0.00448	TC211679	800	67	?	Salmo salar clone ssal-rgf-510-220 unknown large open reading frame mRNA, novel cds	BT072078
26421	0.922513	10.8186	2.11e-05	0.0045	GSONMT00050693001	1059	68	CKM	_creatine_kinase-3_[Salmo_salar]
53245	1.58697	-0.120557	2.34e-05	0.00492	TC182426	864	69	ECM29	proteasome-associated protein ECM29 homolog putative mRNA, partial cds
159686	1.49069	0.733062	2.75e-05	0.00554	SRR020740-22256	385	70	?	unknown
116483	0.952602	9.10013	2.8e-05	0.00559	CT569047	1110	71	CKM	similar_to_UniRef100_P07310Creatine_kinase_M-type_n=3_Murinae|Rep_Creatine_kinase_M-type_Mus_musculus_(Mouse)_partial_(44%)
22457	0.989966	2.71038	2.91e-05	0.00574	GSONMT00026983001	1194	72	TEKT3	_PREDICTED:_tektin-3_[Oreochromis_niloticus]
82689	1.38312	0.283795	3.09e-05	0.00599	BX300571	737	73	PKLR	similar_to_UniRef100_UPI00015A653EPyruvate_kinase_isozymes_R/L_(EC_27140)_(R-type/L-type_pyruvate_kinase)_(Red_cell/liver_pyruvate_kinase)_(Pyruvate_kinase_1)_Danio_rerio|Rep_Pyruvate_kinase_isozymes_R/L_(EC_27140)_(R-type/L-type_pyruvate_kinase)_(Red_cell/liver_pyruvate_kinase)_(Pyruvate_kinase_1)_Danio_rerio_partial_(4%)
151958	1.32185	1.30324	3.82e-05	0.00706	SRR020740-11514	532	74	MPZ	myelin_p0_protein_precursor
23267	1.40423	0.0827912	3.97e-05	0.0073	GSONMT00044938001	276	75	MBP	_PREDICTED:_myelin_basic_protein-like_[Oryzias_latipes]
34451	1.64834	-0.645069	4.07e-05	0.00739	GSONMT00039233001	2640	76	AREL1	_PREDICTED:_apoptosis-resistant_E3_ubiquitin_protein_ligase_1_[Astyanax_mexicanus]
97238	1.52492	0.0876635	4.33e-05	0.00777	CA361166	616	77	ZCCHC6	similar_to_UniRef100_UPI00006604A1Zinc_finger_CCHC_domain-containing_protein_6_Takifugu_rubripes|Rep_Zinc_finger_CCHC_domain-containing_protein_6_Takifugu_rubripes_partial_(15%)
15911	1.65897	0.256817	4.39e-05	0.00783	GSONMT00059373001	471	78	ATG4B	_cysteine_protease_ATG4B_[Salmo_salar]
71467	1.18275	0.602821	4.58e-05	0.00795	TC207414	832	79	?	unknown
65065	1.28856	0.375014	4.56e-05	0.00795	TC199097	827	80	EIF4A2	homologue_to_UniRef100_A6M929Eukaryotic_translation_initiation_factor_4A_isoform_2_Sus_scrofa|Rep_Eukaryotic_translation_initiation_factor_4A_isoform_2_Sus_scrofa_(Pig)_partial_(14%)
93469	1.02652	1.56176	5.1e-05	0.00867	BX912015	846	81	CTPS1	homologue_to_UniRef100_Q6PEI7CTP_synthase_1_n=2_Danio_rerio|Rep_CTP_synthase_1_Danio_rerio_(Zebrafish)_(Brachydanio_rerio)_partial_(39%)
211199	1.51214	0.176386	5.16e-05	0.00872	NODE_60623_length_325_cov_2.000000	423	82	?	unknown
115769	0.910189	9.06717	5.42e-05	0.00897	CT569112	1230	83	CKMT1A	homologue_to_UniRef100_A3RH11Creatine_kinase_1_Poecilia_reticulata|Rep_Creatine_kinase_1_Poecilia_reticulata_(Guppy)_partial_(26%)
56473	1.30922	0.0173017	5.39e-05	0.00897	TC187008	1450	84	MBP	similar_to_UniRef100_UPI000065F05DMyelin_basic_protein_(MBP)_(Myelin_A1_protein)_(Myelin_membrane_encephalitogenic_protein)_Takifugu_rubripes|Rep_Myelin_basic_protein_(MBP)_(Myelin_A1_protein)_(Myelin_membrane_encephalitogenic_protein)_Takifugu_rubripes_partial_(56%)
57623	1.11463	1.71481	5.66e-05	0.00922	TC188669	693	85	TSC2	similar_to_UniRef100_UPI000069DFA5Tuberin_(Tuberous_sclerosis_2_protein)_Xenopus_tropicalis|Rep_Tuberin_(Tuberous_sclerosis_2_protein)_Xenopus_tropicalis_partial_(7%)
106684	1.34856	0.314808	6.04e-05	0.00966	CX067132	260	86	INPP1	UniRef100_A6PXJ3Inositol_phosphate_phosphatase_Photorhabdus_asymbiotica_subsp_asymbiotica|Rep_Inositol_phosphate_phosphatase_Photorhabdus_asymbiotica_subsp_asymbiotica_partial_(8%)
65507	1.38737	1.20111	6e-05	0.00966	TC199685	727	87	?	unknown
27861	1.1544	0.740734	6.15e-05	0.00967	GSONMT00053156001	510	88	CPEB4	_PREDICTED:_polyadenylate-binding_protein_4-like_isoform_X3_[Lepisosteus_oculatus]
140130	2.95695	0.270505	6.15e-05	0.00967	SRR020739-32077	418	89	?	Salmo salar clone BAC CHORI214-129P21 genomic sequence	GQ505858
77423	0.858659	10.5479	6.37e-05	0.00994	TC216068	1888	90	CKM	creatine kinase 3 (ckm3) mRNA, complete cds
71273	1.05138	7.71918	6.63e-05	0.0102	TC207171	2006	91	CKM	creatine kinase 3 (ckm3) mRNA, complete cds
37567	1.00765	2.18511	6.94e-05	0.0106	GSONMT00072025001	492	92	CD36	_Early_meiotic_induction_protein_5_mitochondrial_precursor_[Oncorhynchus_mykiss]
75777	1.02286	0.893561	7.02e-05	0.0106	TC212801	769	93	GTF2I	putative general transcription factor II-I repeat domain containing protein 2-like protein gene, complete cds
52649	1.15412	1.74994	7.01e-05	0.0106	TC181545	1401	94	FOXL2	Foxl2-like
145049	1.52454	0.287452	7.11e-05	0.0106	SRR020740-2248	825	95	?	unknown
128661	3.42468	-1.36453	7.76e-05	0.0114	SRR020739-11606	605	96	?	unknown
61958	1.71491	3.14879	7.91e-05	0.0116	TC194772	651	97	GAPDH	homologue_to_UniRef100_Q8AWX8Glyceraldehyde_3-phosphate_dehydrogenase_Gadus_morhua|Rep_Glyceraldehyde_3-phosphate_dehydrogenase_Gadus_morhua_(Atlantic_cod)_partial_(34%)
61492	1.29914	2.72486	8.53e-05	0.0122	TC194117	768	98	MYH	homologue_to_UniRef100_Q8JIP5Myosin_heavy_chain_n=2_Oncorhynchus_keta|Rep_Myosin_heavy_chain_Oncorhynchus_keta_(Chum_salmon)_partial_(5%)
204428	1.33284	0.53862	9.15e-05	0.0131	NODE_52063_length_338_cov_1.109468	436	99	SBK2	serine_threonine-protein_kinase_sbk2-like
125893	1.41768	-0.181036	9.37e-05	0.0133	SRR020739-6814	684	100	?	Salmo salar physical map contig 483, genomic sequence	EU481821
103992	1.74914	-0.591097	9.42e-05	0.0133	CF752143	622	101	ZCCHC6	similar_to_UniRef100_UPI00006604A1Zinc_finger_CCHC_domain-containing_protein_6_Takifugu_rubripes|Rep_Zinc_finger_CCHC_domain-containing_protein_6_Takifugu_rubripes_partial_(7%)
65540	1.5977	-0.701815	9.46e-05	0.0133	TC199733	785	102	?	unknown
18138	0.990204	4.12585	9.84e-05	0.0136	GSONMT00003303001	2490	103	TSR1	_PREDICTED:_pre-rRNA-processing_protein_TSR1_homolog_isoform_X2_[Oreochromis_niloticus]
114925	0.925608	7.87693	0.000101	0.0139	CT569774	1184	104	CKM	creatine kinase 3 (ckm3) mRNA, complete cds
206999	1.02108	1.59591	0.000103	0.0139	NODE_55336_length_435_cov_1.000000	533	105	NEB	novel_protein_vertebrate_nebulin
108357	1.95524	-0.229145	0.000103	0.0139	CX068013	439	106	INPP1	UniRef100_A6PXJ3Inositol_phosphate_phosphatase_Photorhabdus_asymbiotica_subsp_asymbiotica|Rep_Inositol_phosphate_phosphatase_Photorhabdus_asymbiotica_subsp_asymbiotica_partial_(9%)
116677	0.910525	8.53427	0.000106	0.0142	CT570393	1290	107	CKMT1A	similar_to_UniRef100_A3RH11Creatine_kinase_1_Poecilia_reticulata|Rep_Creatine_kinase_1_Poecilia_reticulata_(Guppy)_partial_(22%)
4007	1.07772	6.14841	0.000111	0.0148	GSONMT00057941001	600	108	MYH	_myosin_heavy_chain_[Oncorhynchus_keta]
16916	1.12598	0.708375	0.000114	0.015	GSONMT00034756001	744	109	CD276	_PREDICTED:_CD276_antigen-like_isoform_X1_[Astyanax_mexicanus]
199820	1.79216	0.0764944	0.000114	0.015	NODE_45926_length_604_cov_1.264901	702	110	?	Propionibacterium acnes strain 3917_2010 16S ribosomal RNA gene, partial sequence
28694	0.971387	1.95627	0.000117	0.0152	GSONMT00057626001	1968	111	ADCK3	_chaperone_activity_of_bc1_complex-like_mitochondrial_[Danio_rerio]
115905	1.54357	-0.197295	0.00012	0.0154	BX297586	918	112	?	Salmo salar clone ssal-rgf-511-285 Probable glutamate receptor precursor putative mRNA, complete cds
100570	1.41076	2.39592	0.000125	0.0158	CA379814	611	113	?	gamma-IP for gamma inducing protein exon 1
113742	1.2131	0.460041	0.000129	0.0159	CX723983	709	114	?	unknown
115711	0.905609	7.86355	0.000132	0.0162	CT570215	821	115	CKMT1A	homologue_to_UniRef100_A3RH11Creatine_kinase_1_Poecilia_reticulata|Rep_Creatine_kinase_1_Poecilia_reticulata_(Guppy)_partial_(24%)
130792	1.59084	-0.205204	0.000133	0.0162	SRR020739-15518	518	116	TSC2	low_quality_protein:_tuberin-like=tuberous_sclerosis
65028	0.826882	9.65587	0.00014	0.0169	TC199045	1272	117	CKM	creatine kinase 3 (ckm3) mRNA, complete cds
90686	0.945952	1.07052	0.00014	0.0169	BX874671	754	118	MTHFSD	methenyltetrahydrofolate synthetase domain-containing protein putative mRNA, complete cds
18976	1.40751	-0.374527	0.000141	0.017	GSONMT00031390001	1314	119	?	_Uncharacterized_protein_[Dicentrarchus_labrax]
59559	0.906559	1.71225	0.000146	0.0171	TC191435	653	120	?	unknown
146674	1.0353	1.85429	0.000145	0.0171	SRR020740-4370	722	121	NDRG2	protein_ndrg2-like
123585	1.04733	1.44264	0.000146	0.0171	SRR020739-3070	783	122	HSP70	Coregonus clupeaformis heat shock cognate 70 kDa protein (HSP70) gene, partial cds
66862	1.2016	0.019257	0.000144	0.0171	TC201497	761	123	?	homologue_to_UniRef100_Q28LZ1Acetyltransferases_and_hydrolases_with_the_alpha/beta_hydrolase_fold-_like_protein_Jannaschia_sp_CCS1|Rep_Acetyltransferases_and_hydrolases_with_the_alpha/beta_hydrolase_fold-_like_protein_Jannaschia_sp_(strain_CCS1)_partial_(7%)
14945	1.44264	-0.0576619	0.000144	0.0171	GSONMT00014768001	2067	124	APBB1	_PREDICTED:_amyloid_beta_A4_precursor_protein-binding_family_B_member_1-like_isoform_X1_[Oreochromis_niloticus]
125906	1.3887	0.128617	0.000149	0.0173	SRR020739-6834	699	125	PCYT2	ethanolamine-phosphate_cytidylyltransferase-like
746	0.81876	11.5489	0.000155	0.0177	GSONMT00024533001	834	126	MYH	_PREDICTED:_myosin_heavy_chain_fast_skeletal_muscle-like_partial_[Oreochromis_niloticus]
34121	0.938463	2.63463	0.000156	0.0177	GSONMT00025775001	2880	127	DNTTIP2	_deoxynucleotidyltransferase_terminal-interacting_protein_2_[Danio_rerio]
128729	1.15374	0.954957	0.000158	0.0177	SRR020739-11747	569	128	?	unknown
26379	1.21502	0.179166	0.00016	0.0177	GSONMT00054159001	1794	129	CTPS1	_CTP_synthase_1_[Salmo_salar]
122482	1.23528	0.464984	0.000159	0.0177	SRR020739-1314	883	130	CPEB4	polyadenylate-binding_protein_4
16918	1.33678	0.222027	0.00016	0.0177	GSONMT00038581001	1782	131	DDX31	_PREDICTED:_probable_ATP-dependent_RNA_helicase_DDX31_isoform_1_[Danio_rerio]
72232	1.66947	-0.149633	0.000159	0.0177	TC208386	1069	132	?	Salmo salar clone ssal-rgf-502-278 ADP-ribosylation factor-binding protein GGA1 putative mRNA, complete cds
19687	1.37231	1.90769	0.000166	0.0182	GSONMT00022960001	2718	133	SVIL	_PREDICTED:_supervillin-like_isoform_X8_[Haplochromis_burtoni]
49831	1.13526	0.499087	0.000168	0.0182	TC177460	823	134	MBP	similar_to_UniRef100_UPI000065F05DMyelin_basic_protein_(MBP)_(Myelin_A1_protein)_(Myelin_membrane_encephalitogenic_protein)_Takifugu_rubripes|Rep_Myelin_basic_protein_(MBP)_(Myelin_A1_protein)_(Myelin_membrane_encephalitogenic_protein)_Takifugu_rubripes_partial_(49%)
70397	1.82344	-0.210562	0.000168	0.0182	TC206071	908	135	?	unknown
10395	0.742546	12.9454	0.000172	0.0185	GSONMT00044844001	1728	136	MYH	_myosin_heavy_chain_[Oncorhynchus_keta]
125495	1.15393	0.258901	0.000178	0.0191	SRR020739-6142	707	137	?	unknown
196617	1.5729	-0.279527	0.000201	0.021	NODE_41733_length_908_cov_2.414097	1006	138	BCOR	bcl-6_corepressor
125966	1.25121	-0.184102	0.000204	0.0212	SRR020739-6949	641	139	?	unknown
143598	0.966644	3.37958	0.000212	0.0217	SRR020740-369	1441	140	?	unknown
34296	1.24434	0.191496	0.000212	0.0217	GSONMT00015729001	2862	141	PHF20L1	_PREDICTED:_PHD_finger_protein_20_b_isoform_X1_[Danio_rerio]
172041	1.86545	-0.669021	0.000218	0.022	NODE_9072_length_723_cov_1.531120	821	142	?	PREDICTED: Neolamprologus brichardi lysosomal alpha-glucosidase-like (LOC102794848), mRNA
37307	1.16823	1.51388	0.000221	0.0221	GSONMT00072708001	1095	143	RIOK3	_serine/threonine-protein_kinase_RIO3_[Salmo_salar]
863	1.29459	-0.25483	0.000224	0.0223	GSONMT00026478001	957	144	FAM184B	_PREDICTED:_protein_FAM184B-like_partial_[Pundamilia_nyererei]
42702	1.2254	-0.14935	0.000225	0.0223	GSONMT00080339001	1128	145	VPS72	_vacuolar_protein_sorting-associated_protein_72_homolog_[Salmo_salar]
116396	0.856536	8.66598	0.00023	0.0226	CT569519	771	146	CKMT1A	similar_to_UniRef100_A3RH11Creatine_kinase_1_Poecilia_reticulata|Rep_Creatine_kinase_1_Poecilia_reticulata_(Guppy)_partial_(19%)
71704	1.90463	-0.380218	0.000231	0.0227	TC207707	2798	147	KRT8	UniRef100_Q90W76Type_II_keratin_E1|Rep_Type_II_keratin_E1
47064	0.914225	1.94165	0.000237	0.0232	TC173397	1173	148	PAIP2	Polyadenylate-binding_protein-interacting_protein_2predicted_coding_region_syn_PolyA-binding_protein-interacting_protein_2_PABP-interacting_protein_2_PAIP-2
19247	0.860139	1.43577	0.000249	0.0239	GSONMT00059508001	732	149	?	_Methylosome_subunit_pICln_[Salmo_salar]
31447	1.00334	2.04142	0.000252	0.0239	GSONMT00035487001	573	150	CAST	_calpastatin_long_[Oncorhynchus_mykiss]
11446	1.19498	0.181888	0.000251	0.0239	GSONMT00044598001	1251	151	GJD4	_PREDICTED:_gap_junction_delta-4_protein-like_[Danio_rerio]
3201	1.76696	-0.408086	0.000246	0.0239	GSONMT00049811001	276	152	MYH	_PREDICTED:_myosin_heavy_chain_skeletal_muscle_adult-like_[Anas_platyrhynchos]
134861	0.985802	1.32345	0.000254	0.024	SRR020739-23233	479	153	XIRP2	xin_actin-binding_repeat-containing_protein_2-like
78416	0.986059	1.68612	0.000256	0.0241	TC217235	1344	154	NOP58	homologue_to_UniRef100_Q6DRE3NOP5/NOP58_n=2_Danio_rerio|Rep_NOP5/NOP58_Danio_rerio_(Zebrafish)_(Brachydanio_rerio)_partial_(77%)
54750	0.954622	1.49057	0.00027	0.0251	TC184557	1460	155	CALCOCO86	similar_to_UniRef100_UPI00006604CDCoiled-coil_domain-containing_protein_86_(Cytokine-induced_protein_with_coiled-coil_domain)_Takifugu_rubripes|Rep_Coiled-coil_domain-containing_protein_86_(Cytokine-induced_protein_with_coiled-coil_domain)_Takifugu_rubripes_partial_(52%)
21068	0.986304	0.937381	0.000271	0.0252	GSONMT00011183001	2619	156	PLCD3	_phospholipase_C_delta_3A_[Paralichthys_olivaceus]
114615	0.865926	8.09707	0.000273	0.0252	CT570056	1225	157	CKM	similar_to_UniRef100_Q9YI15Creatine_kinase_M2-CK_Cyprinus_carpio|Rep_Creatine_kinase_M2-CK_Cyprinus_carpio_(Common_carp)_partial_(39%)
42535	1.47898	0.131646	0.000275	0.0253	GSONMT00080725001	1689	158	?	_PREDICTED:_protein_turtle_homolog_B-like_[Danio_rerio]
72787	1.13515	2.51006	0.000279	0.0254	TC209087	977	159	?	unknown
145184	0.979495	2.25184	0.000284	0.0257	SRR020740-2427	914	160	PCYT2	Salmo salar Ethanolamine-phosphate cytidylyltransferase (pcy2), mRNA
129550	1.16516	-0.208046	0.000289	0.026	SRR020739-13207	549	161	?	unknown
130017	0.878156	1.78189	0.0003	0.0268	SRR020739-14084	554	162	PSMC4	26s_protease_regulatory_subunit_4
145804	0.858146	3.37971	0.000313	0.0275	SRR020740-3233	803	163	MPZ	myelin_p0_protein_precursor
38276	1.00171	1.0257	0.000313	0.0275	GSONMT00070501001	1737	164	GHR	_growth_hormone_receptor_isoform_1_precursor_[Oncorhynchus_mykiss]
6096	1.57443	-0.19785	0.000317	0.0276	GSONMT00004477001	612	165	ZCCHC6	_PREDICTED:_terminal_uridylyltransferase_7-like_[Neolamprologus_brichardi]
148019	1.9613	-0.581967	0.000319	0.0277	SRR020740-6140	653	166	GGA3	adp-ribosylation_factor-binding_protein_gga3-like
22277	1.10253	0.865128	0.000324	0.028	GSONMT00005406001	1554	167	ASB2	_PREDICTED:_ankyrin_repeat_and_SOCS_box_protein_2_isoform_X1_[Danio_rerio]
118395	0.848586	8.05924	0.000327	0.0282	CT570967	738	168	CKMT1A	homologue_to_UniRef100_A3RH11Creatine_kinase_1_Poecilia_reticulata|Rep_Creatine_kinase_1_Poecilia_reticulata_(Guppy)_partial_(24%)
118085	1.12635	3.09334	0.000334	0.0287	CU063767	1438	169	IGH	Salmo salar IgH locus B genomic sequence	IgH locus B genomic sequence
35383	1.01435	1.20937	0.000344	0.0293	GSONMT00024084001	774	170	CACNG6	_PREDICTED:_voltage-dependent_calcium_channel_gamma-6_subunit-like_[Xiphophorus_maculatus]
58967	0.983857	2.60002	0.000345	0.0293	TC190569	1503	171	TSC2	tuberin-like (LOC102219500), mRNA
84527	1.51435	2.01721	0.000354	0.0298	BX307674	820	172	DDIT4	UniRef100_Q20A00DNA-damage-inducible_transcript_4-like_protein|Rep_DNA-damage-inducible_transcript_4-like_protein___partial_(10%)
111877	0.975774	2.58445	0.000369	0.0307	CX260624	695	173	?	homologue_to_UniRef100_Q4SQR3Chromosome_undetermined_SCAF14531_whole_genome_shotgun_sequence_Tetraodon_nigroviridis|Rep_Chromosome_undetermined_SCAF14531_whole_genome_shotgun_sequence_Tetraodon_nigroviridis_(Green_puffer)_partial_(21%)
78805	1.01063	1.87747	0.000377	0.031	TC217682	1138	174	ECM29	proteasome-associated protein ECM29 homolog putative mRNA, partial cds
19689	3.03884	-1.22662	0.000377	0.031	GSONMT00022962001	2187	175	SVIL	_PREDICTED:_supervillin-like_isoform_X1_[Maylandia_zebra]
124396	0.770204	6.46356	0.00038	0.031	SRR020739-4384	703	176	PFKM	6-_muscle_type-like
32777	0.843832	2.08129	0.000388	0.0313	GSONMT00000254001	471	177	PMP22	_Peripheral_myelin_protein_22_[Salmo_salar]
36171	1.04799	1.07391	0.000386	0.0313	GSONMT00075158001	4053	178	PPRC1	_PREDICTED:_peroxisome_proliferator-activated_receptor_gamma_coactivator-related_protein_1-like_isoform_X2_[Maylandia_zebra]
12867	1.15945	0.875435	0.000386	0.0313	GSONMT00035638001	3480	179	TNC	_PREDICTED:_tenascin-like_isoform_X1_[Oreochromis_niloticus]
127886	2.13212	-0.815974	0.000387	0.0313	SRR020739-10255	619	180	?	unknown
203344	2.58775	1.01552	0.000388	0.0313	NODE_50669_length_338_cov_1.733728	436	181	?	Uncultured bacterium clone Comp5-7 16S ribosomal RNA gene, partial sequence
7151	1.02852	1.75783	0.000393	0.0315	GSONMT00051137001	768	182	IGFBP1	_insulin-like_growth_factor_binding_protein-1a_precursor_[Oncorhynchus_mykiss]
9193	1.37184	-0.395059	0.00041	0.0325	GSONMT00062521001	816	183	DDX17	_PREDICTED:_probable_ATP-dependent_RNA_helicase_DDX17-like_[Astyanax_mexicanus]
20564	0.901766	1.63273	0.000412	0.0326	GSONMT00043893001	1044	184	PI16	_PREDICTED:_peptidase_inhibitor_16-like_[Haplochromis_burtoni]
84476	1.00446	1.47784	0.000414	0.0327	BX307894	964	185	CCT4	T-complex protein 1 subunit beta putative mRNA, complete cds
75131	0.784645	10.0158	0.000431	0.0336	TC212021	1912	186	CKM	creatine kinase 3 (ckm3) mRNA, complete cds
35389	1.29442	1.3909	0.000437	0.0339	GSONMT00076944001	1209	187	TRIB2	_PREDICTED:_tribbles_homolog_2-like_[Astyanax_mexicanus]
116296	0.762573	9.75913	0.000443	0.0342	CT570346	1292	188	CKM	creatine kinase 3 (ckm3) mRNA, complete cds
162585	0.932635	2.26881	0.000445	0.0342	SRR020740-25991	374	189	CALCOCO2	calcium-binding_and_coiled-coil_domain-containing_protein_2
147800	1.09601	1.1577	0.000454	0.0348	SRR020740-5850	690	190	?	unknown
33808	0.871101	1.45689	0.000459	0.035	GSONMT00038865001	2220	191	RABEP1	_PREDICTED:_rab_GTPase-binding_effector_protein_1-like_isoform_X2_[Maylandia_zebra]
54293	1.22573	-0.190397	0.000461	0.0351	TC183903	893	192	CD9	similar_to_UniRef100_UPI000065D63BCD9_antigen_(p24)_(Leukocyte_antigen_MIC3)_(Motility-related_protein)_(MRP-1)_(Tetraspanin-29)_(Tspan-29)_Takifugu_rubripes|Rep_CD9_antigen_(p24)_(Leukocyte_antigen_MIC3)_(Motility-related_protein)_(MRP-1)_(Tetraspanin-29)_(Tspan-29)_Takifugu_rubripes_partial_(42%)
69324	0.88009	6.61093	0.000464	0.0352	TC204690	2177	193	CKM	similar_to_UniRef100_Q9YI15Creatine_kinase_M2-CK_Cyprinus_carpio|Rep_Creatine_kinase_M2-CK_Cyprinus_carpio_(Common_carp)_partial_(53%)
18005	1.61787	-0.837736	0.000501	0.0372	GSONMT00055968001	1932	194	CCAR1	_PREDICTED:_cell_division_cycle_and_apoptosis_regulator_protein_1_isoform_X1_[Astyanax_mexicanus]
122539	1.11526	2.19573	0.000519	0.0378	SRR020739-1409	813	195	MTMR4	myotubularin-related_protein_4
29994	1.16291	9.50562	0.00052	0.0378	GSONMT00063580001	330	196	PVALB	_parvalbumin_beta_27_[Salvelinus_alpinus]
119488	1.15321	0.80232	0.00053	0.0383	GE837285	877	197	PMP22	similar_to_UniRef100_UPI000065F089Peripheral_myelin_protein_22_(PMP-22)_Takifugu_rubripes|Rep_Peripheral_myelin_protein_22_(PMP-22)_Takifugu_rubripes_partial_(45%)
89675	0.916389	0.86946	0.000534	0.0384	BX871346	773	198	AMD1	Salmo salar S-adenosylmethionine decarboxylase proenzyme (dcam), mRNA
119148	1.35782	-0.0651374	0.000537	0.0386	CU071974	1307	199	ACADSB	Salmo salar clone ssal-rgf-527-190 Short-chain specific acyl-CoA dehydrogenase, mitochondrial precursor putative mRNA, pseudogene cds
107195	1.15602	1.60688	0.000557	0.0395	CX039711	576	200	?	unknown
16504	1.82324	-0.460366	0.000556	0.0395	GSONMT00005140001	1749	201	TNS1	_PREDICTED:_tensin-1-like_isoform_X14_[Oreochromis_niloticus]
100877	1.21343	0.13031	0.000562	0.0397	CA373624	737	202	ATG4B	similar_to_UniRef100_Q6DG88Cysteine_protease_ATG4B_Danio_rerio|Rep_Cysteine_protease_ATG4B_Danio_rerio_(Zebrafish)_(Brachydanio_rerio)_partial_(48%)
57086	1.26963	0.219126	0.000564	0.0398	TC187895	684	203	?	Oncorhynchus nerka adonis DNA, HpaI repeat sequence, clone Hpa(ON)-1710
32341	1.01736	0.255209	0.000571	0.0402	GSONMT00006055001	1215	204	GP2	_lysosomal_membrane_glycoprotein_2_precursor_[Salmo_salar]
184631	1.35918	-0.455907	0.000575	0.0404	NODE_25812_length_205_cov_1.853659	303	205	?	unknown
144549	0.988969	0.868629	0.000583	0.0406	SRR020740-1584	1022	206	PCYT2	ethanolamine-phosphate cytidylyltransferase-like
83461	1.20616	0.265543	0.000585	0.0406	BX305118	888	207	C21orf33	ES1 protein homolog, mitochondrial-like (LOC102225330), mRNA
66340	1.28648	2.58079	0.000585	0.0406	TC200821	887	208	SYNGR2	similar_to_UniRef100_UPI000065F77DSynaptogyrin-2_(Cellugyrin)_Takifugu_rubripes|Rep_Synaptogyrin-2_(Cellugyrin)_Takifugu_rubripes_partial_(88%)
25295	1.39589	-0.506949	0.000585	0.0406	GSONMT00057299001	861	209	LRRC2	_PREDICTED:_leucine-rich_repeat-containing_protein_2-like_[Oreochromis_niloticus]
69039	1.4019	-0.583267	0.000586	0.0406	TC204315	853	210	?	unknown
71051	0.829055	7.33515	0.000599	0.041	TC206896	1403	211	CKM	Salmo salar clone HM5_0991 creatine kinase-3 (ckm3) mRNA, complete cds
73396	0.885555	1.15284	0.000595	0.041	TC209855	1236	212	RRS1	Salmo salar RRS1 ribosome biogenesis regulator homolog (S. cerevisiae) (rrs1), mRNA
48442	0.952124	1.28195	0.000599	0.041	TC175463	916	213	NOB1	PREDICTED: Lepisosteus oculatus RNA-binding protein NOB1-like (LOC102686986), mRNA
51110	0.987071	1.67274	0.000596	0.041	TC179294	1379	214	ZCCHC6	similar_to_UniRef100_UPI00006604A1Zinc_finger_CCHC_domain-containing_protein_6_Takifugu_rubripes|Rep_Zinc_finger_CCHC_domain-containing_protein_6_Takifugu_rubripes_partial_(17%)
149792	0.970289	1.63381	0.0006	0.041	SRR020740-8522	562	215	CD151	cd151_molecule
200465	1.37662	-0.439836	0.000611	0.0411	NODE_46779_length_624_cov_1.612180	722	216	MCU	calcium_uniporter_mitochondrial-like
103640	1.2101	0.751045	0.000622	0.0417	CN210984	343	217	?	unknown
9553	1.43382	-0.355893	0.00063	0.0419	GSONMT00017539001	951	218	COL19A1	_PREDICTED:_collagen_alpha-1(XIX)_chain-like_[Pundamilia_nyererei]
116690	0.822983	7.69374	0.000637	0.0423	CT569885	269	219	CKM	similar_to_UniRef100_Q9YI15Creatine_kinase_M2-CK_Cyprinus_carpio|Rep_Creatine_kinase_M2-CK_Cyprinus_carpio_(Common_carp)_partial_(20%)
115439	0.931424	0.641635	0.000641	0.0423	CU066055	613	220	GNL3LP1	homologue_to_UniRef100_Q6P4W5Guanine_nucleotide-binding_protein-like_3_Xenopus_tropicalis|Rep_Guanine_partial_(2%)
127385	1.24116	-0.129116	0.000639	0.0423	SRR020739-9390	591	221	?	unknown
116395	0.833509	6.83779	0.000646	0.0423	CT570523	1428	222	CKM	similar_to_UniRef100_Q9YI15Creatine_kinase_M2-CK_Cyprinus_carpio|Rep_Creatine_kinase_M2-CK_Cyprinus_carpio_(Common_carp)_partial_(18%)
87503	1.3402	0.926589	0.000644	0.0423	BX318167	797	223	?	unknown
86961	1.32758	-0.21112	0.000656	0.0425	BX318999	881	224	?	unknown
72702	1.51627	0.273586	0.000658	0.0425	TC208977	928	225	?	Salmo salar Thymus-specific serine protease (tssp), mRNA
9344	1.5334	-0.587563	0.000658	0.0425	GSONMT00004457001	1185	226	VPRBP	_PREDICTED:_protein_VPRBP_isoform_X1_[Astyanax_mexicanus]
36197	0.994704	1.74678	0.000662	0.0427	GSONMT00075039001	1404	227	ADSS	_PREDICTED:_adenylosuccinate_synthetase_isozyme_2-like_[Maylandia_zebra]
41243	1.00577	1.06684	0.000669	0.043	GSONMT00064557001	1803	228	NT5C2	_PREDICTED:_cytosolic_purine_5'-nucleotidase-like_isoform_X2_[Astyanax_mexicanus]
128113	0.875428	1.33481	0.000678	0.0432	SRR020739-10647	607	229	PRMT1	protein arginine methyltransferase 1 (prmt1) mRNA, complete cds
23994	1.10892	0.0614531	0.000677	0.0432	GSONMT00047920001	7245	230	?	_PREDICTED:_ankyrin_repeat_domain-containing_protein_11-like_isoform_X2_[Neolamprologus_brichardi]
42918	1.37072	0.659608	0.000675	0.0432	GSONMT00079932001	1449	231	PFKFB2	_PREDICTED:_6-phosphofructo-2-kinase/fructose-2,6-bisphosphatase-like_isoform_2_[Oryzias_latipes]
118362	0.822401	7.38012	0.000686	0.0436	CT570880	1535	232	CKM	similar_to_UniRef100_Q9YI15Creatine_kinase_M2-CK_Cyprinus_carpio|Rep_Creatine_kinase_M2-CK_Cyprinus_carpio_(Common_carp)_partial_(28%)
115181	0.887992	1.11299	0.000692	0.0439	CR944108	404	233	MPZ	Salmo salar clone ssal-rgf-517-189 Myelin P0 protein precursor putative mRNA, complete cds
84480	1.22885	0.213337	0.000694	0.0439	BX307201	736	234	C21orf33	similar_to_UniRef100_UPI0000660DD4Homolog_of_Homo_sapiens_Splice_Isoform_Long_of_ES1_protein_homolog_mitochondrial_precursor_Takifugu_rubripes|Rep_Homolog_of_Homo_sapiens_Splice_Isoform_Long_of_ES1_protein_homolog_mitochondrial_precursor_Takifugu_rubripes_partial_(45%)	ES1 protein homolog, mitochondrial-like (LOC102225330), mRNA
144413	1.24692	0.470655	0.000718	0.0449	SRR020740-1412	1045	235	XIRP2	xin actin-binding repeat-containing protein 2-like
45987	1.22682	-0.0673137	0.000722	0.045	GSONMT00076552001	1134	236	ACTC1	_PREDICTED:_actin_alpha_cardiac_muscle_1_[Panthera_tigris_altaica]
56650	0.767151	1.93398	0.000736	0.0457	TC187263	947	237	NOP5	Salmo salar Nucleolar protein 5 (nol5), mRNA
30772	1.19083	0.659668	0.000739	0.0458	GSONMT00063100001	3924	238	HEATR1	_PREDICTED:_HEAT_repeat-containing_protein_1-like_isoform_X1_[Danio_rerio]
77851	0.81007	7.60076	0.00076	0.0466	TC216582	1170	239	CKM	similar_to_UniRef100_Q9YI15Creatine_kinase_M2-CK_Cyprinus_carpio|Rep_Creatine_kinase_M2-CK_Cyprinus_carpio_(Common_carp)_partial_(31%)
13161	0.933387	2.15787	0.00076	0.0466	GSONMT00037388001	3432	240	ATM	_PREDICTED:_LOW_QUALITY_PROTEIN:_serine-protein_kinase_ATM-like_[Xiphophorus_maculatus]
204065	1.33805	0.0231166	0.000759	0.0466	NODE_51606_length_291_cov_1.092783	389	241	UACA	uveal_autoantigen_with_coiled-coil_domains_and_ankyrin_repeats
125235	1.59567	-0.702686	0.000765	0.0468	SRR020739-5719	677	242	XIRP2	xin_actin-binding_repeat-containing_protein_2-like
29891	0.8672	2.00099	0.000775	0.0471	GSONMT00048249001	876	243	CTPS1	_CTP_synthase_1_[Salmo_salar]
118536	0.900549	5.78694	0.000775	0.0471	CT571010	1401	244	RP9	similar_to_UniRef100_Q8TA86Retinitis_pigmentosa_9_protein_Homo_sapiens|Rep_Retinitis_pigmentosa_9_protein_Homo_sapiens_(Human)_partial_(8%)
84117	0.828027	3.27164	0.000784	0.0474	BX306755	918	245	PMP22	Salmo salar clone ssal-rgf-522-133 Peripheral myelin protein 22 putative mRNA, complete cds
21235	1.36663	-0.591622	0.000784	0.0474	GSONMT00047774001	1284	246	PFKFB2	_PREDICTED:_6-phosphofructo-2-kinase/fructose-2,6-bisphosphatase_4-like_isoform_X2_[Astyanax_mexicanus]
209512	1.22507	0.47097	0.00079	0.0475	NODE_58420_length_199_cov_0.010050	297	247	MYH	Oncorhynchus mykiss mRNA for myosin heavy chain
21899	1.32356	-0.177112	0.000792	0.0476	GSONMT00000415001	3783	248	COL28A1	_collagen_type_XXVIII_alpha_1_a_precursor_[Danio_rerio]
88305	1.16352	0.653836	0.000804	0.0481	BX862179	795	249	?	unknown
67305	1.43129	0.912503	0.000812	0.0484	TC202074	803	250	?	PREDICTED: Poecilia reticulata protein 4.1-like (LOC103461080), mRNA	XM_008403404
208516	1.03186	0.339428	0.000823	0.0489	NODE_57183_length_244_cov_1.450820	342	251	?	unknown
7333	1.08086	-0.2199	0.000836	0.0495	GSONMT00063342001	1632	252	?	_Uncharacterized_protein_[Dicentrarchus_labrax]
43199	0.833913	1.39616	0.000839	0.0495	GSONMT00079430001	3258	253	CEBPZ	_PREDICTED:_CCAAT/enhancer-binding_protein_zeta-like_[Haplochromis_burtoni]
48218	1.37886	-0.387118	0.000839	0.0495	TC175150	1501	254	?	unknown
99586	0.956893	1.06609	0.000845	0.0497	CA366089	156	255	?	unknown
9783	1.57248	3.75009	0.000848	0.0498	GSONMT00050596001	621	256	DDIT4	_DNA_damage-inducible_transcript_4-like_protein_[Oncorhynchus_mykiss]
149842	1.23186	0.157878	0.000854	0.0501	SRR020740-8587	620	257	PON2	serum_paraoxonase_arylesterase_2_precursor
143915	1.22408	-0.0855717	0.000886	0.0517	SRR020740-778	1135	258		unknown
74154	0.766397	1.73939	0.00089	0.0517	TC210810	854	259		similar_to_UniRef100_A7P3N6Chromosome_chr1_scaffold_5_whole_genome_shotgun_sequence_Vitis_vinifera|Rep_Chromosome_chr1_scaffold_5_whole_genome_shotgun_sequence_Vitis_vinifera_(Grape)_partial_(5%)
81909	1.53197	1.98271	0.000889	0.0517	BX297230	521	260		unknown
171372	1.15723	-0.118328	0.000902	0.0521	NODE_8217_length_417_cov_1.908873	515	261		unknown
159427	1.25366	-0.442127	0.000902	0.0521	SRR020740-21913	396	262		5-formyltetrahydrofolate_cyclo-ligase-like
128397	0.97983	1.14721	0.000905	0.0522	SRR020739-11125	564	263		achain_crystal_structure_of_human_ndrg2_protein_provides_insight_into_its_role_as_a_tumor_suppressor
64232	0.851968	2.09436	0.000958	0.0546	TC197939	916	264		unknown
143374	1.54589	-0.594154	0.000959	0.0546	SRR020740-74	2162	265		unknown
35955	1.00539	0.311947	0.000962	0.0547	GSONMT00075598001	2859	266		_PREDICTED:_TBC1_domain_family_member_12-like_[Lepisosteus_oculatus]
41780	0.767826	2.83502	0.000967	0.0548	GSONMT00082100001	1983	267		_WD_repeat-containing_protein_3_[Salmo_salar]
89009	0.831881	1.01763	0.00101	0.0569	BX866987	845	268		26S protease regulatory subunit 8 putative mRNA, complete cds
73945	0.973509	1.31522	0.00104	0.0579	TC210537	1186	269		weakly_similar_to_UniRef100_Q301N9TMP_Streptococcus_suis_89/1591|Rep_TMP_Streptococcus_suis_89/1591_partial_(3%)
92292	0.88283	1.37429	0.00104	0.058	BX882398	1144	270		similar_to_UniRef100_Q4SJU1Chromosome_1_SCAF14573_whole_genome_shotgun_sequence_Tetraodon_nigroviridis|Rep_Chromosome_1_SCAF14573_whole_genome_shotgun_sequence_Tetraodon_nigroviridis_(Green_puffer)_partial_(92%)
110094	1.13922	0.406779	0.00106	0.0588	BX302192	867	271		ES1 protein homolog, mitochondrial-like (LOC102225330), mRNA
75228	0.781396	7.54745	0.00108	0.0596	TC212136	1431	272		homologue_to_UniRef100_Q4STH0Chromosome_undetermined_SCAF14228_whole_genome_shotgun_sequence_Tetraodon_nigroviridis|Rep_Chromosome_undetermined_SCAF14228_whole_genome_shotgun_sequence_Tetraodon_nigroviridis_(Green_puffer)_partial_(37%)
52832	1.04557	0.324434	0.00109	0.0602	TC181808	987	273		similar_to_UniRef100_A9BH70Glutaredoxin-like_domain_protein_Petrotoga_mobilis_SJ95|Rep_Glutaredoxin-like_domain_protein_Petrotoga_mobilis_SJ95_partial_(6%)
53759	0.879594	1.50727	0.00111	0.0604	TC183139	753	274		similar_to_UniRef100_Q4SJU1Chromosome_1_SCAF14573_whole_genome_shotgun_sequence_Tetraodon_nigroviridis|Rep_Chromosome_1_SCAF14573_whole_genome_shotgun_sequence_Tetraodon_nigroviridis_(Green_puffer)_partial_(75%)
83940	0.887337	1.29698	0.0011	0.0604	BX307523	841	275		similar_to_UniRef100_Q4SJU1Chromosome_1_SCAF14573_whole_genome_shotgun_sequence_Tetraodon_nigroviridis|Rep_Chromosome_1_SCAF14573_whole_genome_shotgun_sequence_Tetraodon_nigroviridis_(Green_puffer)_partial_(92%)
121908	1.40005	-0.463395	0.0011	0.0604	SRR020739-428	941	276		unknown
5630	0.996974	0.366048	0.00112	0.0609	GSONMT00049812001	1290	277		_Peroxisomal_bifunctional_enzyme_[Salmo_salar]
73832	0.951074	0.658388	0.00113	0.0609	TC210396	1347	278		similar_to_UniRef100_UPI00006604DCWD_repeat_protein_59_Takifugu_rubripes|Rep_WD_repeat_protein_59_Takifugu_rubripes_partial_(29%)
130203	1.17294	-0.211553	0.00114	0.0614	SRR020739-14436	529	279		unknown
59047	0.815933	1.27674	0.00116	0.0619	TC190677	1102	280		similar_to_UniRef100_Q21AT6Respiratory-chain_NADH_dehydrogenase_subunit_1_Rhodopseudomonas_palustris_BisB18|Rep_Respiratory-chain_NADH_dehydrogenase_subunit_1_Rhodopseudomonas_palustris_(strain_BisB18)_partial_(7%)
81072	0.887931	1.39029	0.00116	0.0619	BX085197	867	281		similar_to_UniRef100_Q4SJU1Chromosome_1_SCAF14573_whole_genome_shotgun_sequence_Tetraodon_nigroviridis|Rep_Chromosome_1_SCAF14573_whole_genome_shotgun_sequence_Tetraodon_nigroviridis_(Green_puffer)_partial_(88%)
67080	0.981901	0.980049	0.00116	0.0619	TC201776	543	282		unknown
207416	1.27854	-0.0118195	0.00116	0.0619	NODE_55838_length_598_cov_0.785953	696	283		unknown
47910	0.987721	0.783226	0.00117	0.062	TC174705	1261	284		weakly_similar_to_UniRef100_A4IG35Zgc162154_protein_Danio_rerio|Rep_Zgc162154_protein_Danio_rerio_(Zebrafish)_(Brachydanio_rerio)_partial_(12%)
75477	1.4242	-0.325514	0.00117	0.062	TC212425	897	285		similar_to_UniRef100_Q4SML1Chromosome_18_SCAF14547_whole_genome_shotgun_sequence_Tetraodon_nigroviridis|Rep_Chromosome_18_SCAF14547_whole_genome_shotgun_sequence_Tetraodon_nigroviridis_(Green_puffer)_partial_(32%)
10794	1.44675	-0.121391	0.00119	0.0627	GSONMT00053887001	2130	286		_PREDICTED:_B-cell_lymphoma_6_protein-like_[Oryzias_latipes]
44984	1.04755	0.364301	0.0012	0.0634	GSONMT00071576001	1368	287		_tenascin_XB-like_protein_[Salmo_salar]
56909	0.787605	4.3215	0.00121	0.0635	TC187651	1170	288		similar_to_UniRef100_Q54WG8SAP_DNA-binding_domain-containing_protein_Dictyostelium_discoideum|Rep_SAP_DNA-binding_domain-containing_protein_Dictyostelium_discoideum_(Slime_mold)_partial_(6%)
143888	1.40902	-0.201372	0.00121	0.0635	SRR020740-748	1201	289		unknown
35875	1.24295	-0.355817	0.00122	0.0637	GSONMT00075805001	4314	290		_PREDICTED:_uncharacterized_protein_KIAA1107-like_isoform_X6_[Oreochromis_niloticus]
19677	0.943148	3.49537	0.00123	0.0638	GSONMT00023044001	540	291		_PREDICTED:_telethonin-like_[Neolamprologus_brichardi]
199112	2.74503	0.392598	0.00126	0.0647	NODE_44988_length_484_cov_1.630165	582	292		cell_wall-associated_partial
87407	1.15579	0.903632	0.00127	0.0648	BX318166	701	293		similar_to_UniRef100_A1B5J2Flagellar_P-ring_protein_precursor_Paracoccus_denitrificans_PD1222|Rep_Flagellar_P-ring_protein_precursor_Paracoccus_denitrificans_(strain_Pd_1222)_partial_(5%)
132992	0.701884	5.10316	0.00128	0.0651	SRR020739-19704	479	294		6-muscle_type-like
150532	1.21653	-0.352224	0.00128	0.0651	SRR020740-9537	628	295		unknown
74676	0.908256	1.96933	0.00129	0.0653	TC211446	1270	296		similar_to_UniRef100_UPI000065FA87Angiopoietin-related_protein_4_precursor_(Angiopoietin-like_4)_(Hepatic_fibrinogen/angiopoietin-related_protein)_(HFARP)_Takifugu_rubripes|Rep_Angiopoietin-related_protein_4_precursor_(Angiopoietin-like_4)_(Hepatic_fibrinogen/angiopoietin-related_protein)_(HFARP)_Takifugu_rubripes_partial_(42%)
144118	1.08894	0.106927	0.00129	0.0653	SRR020740-1037	1083	297		unknown
146756	1.12736	0.551212	0.00129	0.0653	SRR020740-4475	724	298		uveal_autoantigen_with_coiled-coil_domains_and_ankyrin_repeats
154230	0.881405	1.01781	0.0013	0.0654	SRR020740-14683	492	299		26s_proteasome_non-atpase_regulatory_subunit_1-like
58489	0.913133	0.821757	0.00131	0.0656	TC189901	977	300		39S ribosomal protein L12, mitochondrial precursor putative mRNA, partial cds
45628	0.732854	2.66795	0.00132	0.0659	GSONMT00081399001	723	301		_mRNA_turnover_protein_4_homolog_[Salmo_salar]
92293	0.863005	1.36181	0.00132	0.0659	BX882482	890	302		similar_to_UniRef100_Q4SJU1Chromosome_1_SCAF14573_whole_genome_shotgun_sequence_Tetraodon_nigroviridis|Rep_Chromosome_1_SCAF14573_whole_genome_shotgun_sequence_Tetraodon_nigroviridis_(Green_puffer)_partial_(94%)
103767	1.11031	-0.24333	0.00132	0.0659	CB494771	609	303		similar_to_UniRef100_Q4RVQ6Chromosome_9_SCAF14991_whole_genome_shotgun_sequence_Tetraodon_nigroviridis|Rep_Chromosome_9_SCAF14991_whole_genome_shotgun_sequence_Tetraodon_nigroviridis_(Green_puffer)_partial_(15%)
51349	1.19738	0.279636	0.00133	0.0659	TC179665	826	304		UniRef100_Q4YJ61Pb-fam-2_protein_Plasmodium_berghei|Rep_Pb-fam-2_protein_Plasmodium_berghei_partial_(10%)
91705	1.46694	-0.888722	0.00134	0.0661	BX884839	800	305		similar_to_UniRef100_A7SIA5Predicted_protein_Nematostella_vectensis|Rep_Predicted_protein_Nematostella_vectensis_(Starlet_sea_anemone)_partial_(6%)
35220	0.75149	2.75168	0.00135	0.0665	GSONMT00006109001	1683	306		_PREDICTED:_guanine_nucleotide-binding_protein-like_3-like_[Pundamilia_nyererei]
55569	0.877568	1.43291	0.00135	0.0665	TC185697	1041	307		similar_to_UniRef100_Q4SJU1Chromosome_1_SCAF14573_whole_genome_shotgun_sequence_Tetraodon_nigroviridis|Rep_Chromosome_1_SCAF14573_whole_genome_shotgun_sequence_Tetraodon_nigroviridis_(Green_puffer)_partial_(91%)
24774	0.992481	1.2534	0.00135	0.0666	GSONMT00013982001	3966	308		_PREDICTED:_protein_RRP5_homolog_[Haplochromis_burtoni]
93351	0.887497	1.20188	0.00136	0.0666	BX886246	1073	309		similar_to_UniRef100_Q4SJU1Chromosome_1_SCAF14573_whole_genome_shotgun_sequence_Tetraodon_nigroviridis|Rep_Chromosome_1_SCAF14573_whole_genome_shotgun_sequence_Tetraodon_nigroviridis_(Green_puffer)_partial_(92%)
74487	0.895281	1.1997	0.00137	0.067	TC211208	850	310		unknown
117180	0.981992	0.888232	0.00138	0.0674	CU073382	1149	311		similar_to_UniRef100_Q4S390Chromosome_4_SCAF14752_whole_genome_shotgun_sequence_Tetraodon_nigroviridis|Rep_Chromosome_4_SCAF14752_whole_genome_shotgun_sequence_Tetraodon_nigroviridis_(Green_puffer)_partial_(23%)
23409	0.96677	2.37102	0.00139	0.0676	GSONMT00031083001	3480	312		_PREDICTED:_autophagy-related_protein_2_homolog_A-like_[Maylandia_zebra]
53481	1.16342	1.28073	0.00139	0.0676	TC182754	807	313		homologue_to_UniRef100_Q8JIP5Myosin_heavy_chain_n=2_Oncorhynchus_keta|Rep_Myosin_heavy_chain_Oncorhynchus_keta_(Chum_salmon)_partial_(6%)
144258	0.843697	1.77581	0.00142	0.0685	SRR020740-1205	1077	314		unknown
24804	1.04336	0.898607	0.00143	0.0686	GSONMT00006326001	447	315		_PREDICTED:_protein_NDRG2-like_isoform_X1_[Pundamilia_nyererei]
13250	0.856661	5.63062	0.00144	0.0687	GSONMT00057542001	909	316		_myosin_heavy_chain_[Oncorhynchus_keta]
73632	0.694494	4.94272	0.00148	0.07	TC210155	2378	317		UniRef100_Q4RYE8Chromosome_2_SCAF14976_whole_genome_shotgun_sequence_Tetraodon_nigroviridis|Rep_Chromosome_2_SCAF14976_whole_genome_shotgun_sequence_Tetraodon_nigroviridis_(Green_puffer)_partial_(13%)
93224	0.7886	1.56671	0.00147	0.07	BX887468	856	318		homologue_to_UniRef100_Q6DRE3NOP5/NOP58_n=2_Danio_rerio|Rep_NOP5/NOP58_Danio_rerio_(Zebrafish)_(Brachydanio_rerio)_partial_(51%)
46389	0.795678	2.29417	0.00148	0.07	GSONMT00072500001	1413	319		_mitochondrial_solute_carrier_family_25_member_25_isoform_C_[Osmerus_mordax]
160307	0.856902	3.0269	0.00148	0.07	SRR020740-23074	378	320		unknown
88427	0.911251	1.55831	0.00149	0.0703	BX863861	846	321		homologue_to_UniRef100_A2BE95SET_translocation_n=3_Murinae|Rep_SET_translocation_Mus_musculus_(Mouse)_partial_(64%)
64470	1.02478	1.53402	0.00149	0.0703	TC198281	1528	322		similar_to_UniRef100_Q6PHU9Zgc65956_Danio_rerio|Rep_Zgc65956_Danio_rerio_(Zebrafish)_(Brachydanio_rerio)_partial_(68%)
65094	0.852607	0.893204	0.00153	0.0716	TC199134	1128	323		similar_to_UniRef100_P72619Sll1396_protein_Synechocystis_sp_PCC_6803|Rep_Sll1396_protein_Synechocystis_sp_(strain_PCC_6803)_partial_(8%)
121686	1.30493	-0.725694	0.00156	0.0727	SRR020739-52	1292	324		unknown
76567	0.79883	6.58187	0.00157	0.0728	TC215046	1179	325		homologue_to_UniRef100_Q4RFW9Chromosome_16_SCAF15113_whole_genome_shotgun_sequence_Tetraodon_nigroviridis|Rep_Chromosome_16_SCAF15113_whole_genome_shotgun_sequence_Tetraodon_nigroviridis_(Green_puffer)_partial_(15%)
76587	0.989897	4.39451	0.0016	0.0736	TC215068	504	326		homologue_to_UniRef100_Q90YQ740S_ribosomal_protein_S16_Ictalurus_punctatus|Rep_40S_ribosomal_protein_S16_Ictalurus_punctatus_(Channel_catfish)
48772	0.789879	3.06815	0.0016	0.0736	TC175960	1413	327		similar_to_UniRef100_Q4RRR0Chromosome_16_SCAF15002_whole_genome_shotgun_sequence_Tetraodon_nigroviridis|Rep_Chromosome_16_SCAF15002_whole_genome_shotgun_sequence_Tetraodon_nigroviridis_(Green_puffer)_partial_(39%)
203578	0.952581	1.98601	0.0016	0.0736	NODE_50979_length_228_cov_1.140351	326	328		unknown
59652	0.865816	2.2857	0.00163	0.0745	TC191574	1418	329		similar_to_UniRef100_Q9HFQ8Salicylate_1-monooxygenase_Emericella_nidulans|Rep_Salicylate_1-monooxygenase_Emericella_nidulans_(Aspergillus_nidulans)_partial_(4%)
92885	1.03431	0.814692	0.00163	0.0745	BX910794	836	330		similar_to_UniRef100_Q6DEK0RIO_kinase_3_Danio_rerio|Rep_RIO_kinase_3_Danio_rerio_(Zebrafish)_(Brachydanio_rerio)_partial_(43%)
71280	0.953769	1.52081	0.00164	0.0747	TC207181	1141	331		UniRef100_UPI000001B370Ras-related_protein_Rab-1B_Takifugu_rubripes|Rep_Ras-related_protein_Rab-1B_Takifugu_rubripes_partial_(41%)
65298	1.26244	-0.349678	0.00165	0.075	TC199399	852	332		similar_to_UniRef100_Q65U98DppB_protein_Mannheimia_succiniciproducens_MBEL55E|Rep_DppB_protein_Mannheimia_succiniciproducens_(strain_MBEL55E)_partial_(6%)
127867	1.04356	0.407663	0.00166	0.0751	SRR020739-10226	588	333		sister_chromatid_cohesion_protein_pds5_homolog_a-like
19109	0.769903	1.73867	0.0017	0.0754	GSONMT00028063001	876	334		_Probable_rRNA-processing_protein_EBP2_[Salmo_salar]
7427	0.775709	1.58392	0.00169	0.0754	GSONMT00021329001	534	335		_PREDICTED:_cystathionine_beta-synthase-like_[Astyanax_mexicanus]
18700	0.800129	1.64018	0.00171	0.0754	GSONMT00030912001	2415	336		_RNA_methyltransferase_NOL1_[Salmo_salar]
126242	0.897047	1.19055	0.0017	0.0754	SRR020739-7401	694	337		unknown
25918	0.97384	0.902054	0.00171	0.0754	GSONMT00022702001	1764	338		_PREDICTED:_E3_ubiquitin-protein_ligase_TRIM23-like_[Oreochromis_niloticus]
193927	1.14876	0.116831	0.00169	0.0754	NODE_38119_length_708_cov_0.798023	806	339		collagen_alpha-1_chain
79872	1.21743	-0.0690235	0.0017	0.0754	BX076930	892	340		similar_to_UniRef100_Q4SA57Ubiquitin_carrier_protein_Tetraodon_nigroviridis|Rep_Ubiquitin_carrier_protein_Tetraodon_nigroviridis_(Green_puffer)_partial_(74%)
152502	1.2203	-0.391152	0.0017	0.0754	SRR020740-12283	532	341		heterogeneous ribonucleoprotein A1 putative mRNA, complete cds
74994	1.25077	1.40605	0.0017	0.0754	TC211861	908	342		unknown
52532	1.36439	-0.380064	0.0017	0.0754	TC181380	841	343		similar_to_UniRef100_Q0E2L4Os02g0229500_protein_Oryza_sativa_Japonica_Group|Rep_Os02g0229500_protein_Oryza_sativa_subsp_japonica_(Rice)_partial_(5%)
188853	1.82693	-0.833239	0.00168	0.0754	NODE_31481_length_572_cov_2.043706	670	344		sodium-dependent_phosphate_transporter_2
76956	0.885138	0.813246	0.00173	0.0762	TC215498	749	345		similar_to_UniRef100_Q4RU63Chromosome_1_SCAF14995_whole_genome_shotgun_sequence_Tetraodon_nigroviridis|Rep_Chromosome_1_SCAF14995_whole_genome_shotgun_sequence_Tetraodon_nigroviridis_(Green_puffer)_partial_(13%)
39573	1.56234	-0.6004	0.00174	0.0764	GSONMT00067942001	1302	346		_PREDICTED:_beta-13-galactosyltransferase_2-like_isoform_X1_[Haplochromis_burtoni]
127895	1.28487	-0.457081	0.00175	0.0765	SRR020739-10270	671	347		unknown
20746	1.30063	-0.426546	0.00175	0.0765	GSONMT00009663001	2370	348		_PREDICTED:_ubiquitin_carboxyl-terminal_hydrolase_1-like_isoform_X1_[Haplochromis_burtoni]
111619	0.840751	1.52563	0.00177	0.0769	BX881294	900	349		similar_to_UniRef100_Q4SJU1Chromosome_1_SCAF14573_whole_genome_shotgun_sequence_Tetraodon_nigroviridis|Rep_Chromosome_1_SCAF14573_whole_genome_shotgun_sequence_Tetraodon_nigroviridis_(Green_puffer)_partial_(96%)
28267	0.892675	0.738632	0.00182	0.0784	GSONMT00005120001	8835	350		_PREDICTED:_msx2-interacting_protein_[Oreochromis_niloticus]
61903	1.06024	0.41018	0.00182	0.0784	TC194692	842	351		weakly_similar_to_UniRef100_Q4SJU1Chromosome_1_SCAF14573_whole_genome_shotgun_sequence_Tetraodon_nigroviridis|Rep_Chromosome_1_SCAF14573_whole_genome_shotgun_sequence_Tetraodon_nigroviridis_(Green_puffer)_partial_(52%)
29405	0.979128	1.00035	0.00184	0.0785	GSONMT00061690001	735	352		_PREDICTED:_tetraspanin-7-like_[Takifugu_rubripes]
204559	1.45905	-0.743402	0.00184	0.0785	NODE_52224_length_270_cov_0.996296	368	353		tuberin_isoform_x1
21852	1.56287	-1.08562	0.00184	0.0785	GSONMT00004511001	603	354		_Cyclic_AMP-dependent_transcription_factor_ATF-3_[Salmo_salar]
69363	0.757104	1.80528	0.00186	0.0786	TC204741	1052	355		similar_to_UniRef100_UPI000065FCF9Homolog_of_Gallus_gallus_Zona_pellucida_protein_D_Takifugu_rubripes|Rep_Homolog_of_Gallus_gallus_Zona_pellucida_protein_D_Takifugu_rubripes_partial_(7%)
84409	0.981561	0.57637	0.00187	0.0788	BX308768	848	356		UniRef100_A4TMW0RNA-binding_protein_n=5_Yersinia|Rep_RNA-binding_protein_Yersinia_pestis_partial_(3%)
2216	0.883999	8.73141	0.00187	0.079	GSONMT00015540001	795	357		_myosin_heavy_chain_[Oncorhynchus_keta]
50427	0.939871	0.516143	0.00189	0.0792	TC178298	906	358		similar_to_UniRef100_UPI000065D63BCD9_antigen_(p24)_(Leukocyte_antigen_MIC3)_(Motility-related_protein)_(MRP-1)_(Tetraspanin-29)_(Tspan-29)_Takifugu_rubripes|Rep_CD9_antigen_(p24)_(Leukocyte_antigen_MIC3)_(Motility-related_protein)_(MRP-1)_(Tetraspanin-29)_(Tspan-29)_Takifugu_rubripes_partial_(62%)
186519	1.07936	0.0471051	0.00189	0.0792	NODE_28380_length_518_cov_3.206564	616	359		tbc1_domain_family_member_1
40856	0.803623	1.78495	0.00192	0.0797	GSONMT00065487001	2232	360		_nucleolar_complex_protein_3_homolog_[Danio_rerio]
143537	0.930245	1.31475	0.00193	0.0802	SRR020740-291	1517	361		unknown
88051	1.07639	0.043285	0.00194	0.0803	BX857095	779	362		similar_to_UniRef100_Q704S1Basic_helix-loop-helix_transcription_factor_Oryzias_latipes|Rep_Basic_helix-loop-helix_transcription_factor_Oryzias_latipes_(Medaka_fish)_(Japanese_ricefish)_partial_(5%)
26836	0.634452	9.07017	0.00197	0.0814	GSONMT00028237001	2436	363		_PREDICTED:_6-phosphofructokinase_muscle_type-like_[Astyanax_mexicanus]
11652	0.933805	0.058023	0.00201	0.0824	GSONMT00038387001	966	364		_G_protein_pathway_suppressor_2_[Danio_rerio]
203826	0.96029	0.124073	0.00201	0.0824	NODE_51313_length_222_cov_1.396396	320	365		unknown
59993	1.05321	-0.26498	0.00201	0.0824	TC192062	1190	366		similar_to_UniRef100_Q4TBL9Chromosome_undetermined_SCAF7117_whole_genome_shotgun_sequence_Tetraodon_nigroviridis|Rep_Chromosome_undetermined_SCAF7117_whole_genome_shotgun_sequence_Tetraodon_nigroviridis_(Green_puffer)_partial_(25%)
134165	1.69602	-0.493152	0.00201	0.0824	SRR020739-21918	443	367		unknown
47432	0.816818	1.83008	0.00202	0.0825	TC174009	871	368		unknown
23408	1.56204	-0.35734	0.00201	0.0825	GSONMT00031082001	1980	369		_PREDICTED:_autophagy-related_protein_2_homolog_A-like_isoform_X1_[Astyanax_mexicanus]
30467	0.9216	3.34863	0.00203	0.0828	GSONMT00045530001	2427	370		_PREDICTED:_ankyrin_repeat_and_SOCS_box_protein_2-like_[Astyanax_mexicanus]
145727	1.11826	-0.294401	0.00203	0.0828	SRR020740-3139	838	371		unknown
148797	0.812246	2.10279	0.00205	0.0833	SRR020740-7196	625	372		unknown
71416	1.45152	-0.60463	0.00205	0.0833	TC207347	503	373		UniRef100_A6PXJ3Inositol_phosphate_phosphatase_Photorhabdus_asymbiotica_subsp_asymbiotica|Rep_Inositol_phosphate_phosphatase_Photorhabdus_asymbiotica_subsp_asymbiotica_partial_(8%)
60958	0.931905	0.643271	0.00206	0.0835	TC193390	1100	374		unknown
5740	0.970202	1.18489	0.00206	0.0835	GSONMT00016047001	354	375		_trans-23-enoyl-CoA_reductase-like_2_[Danio_rerio]
73301	0.760048	1.99179	0.00212	0.0851	TC209743	944	376		homologue_to_UniRef100_A6NGV1Uncharacterized_protein_SET_Homo_sapiens|Rep_Uncharacterized_protein_SET_Homo_sapiens_(Human)_partial_(53%)
61981	0.842325	0.555548	0.00215	0.0858	TC194804	1276	377		similar_to_UniRef100_Q4SUD7Chromosome_undetermined_SCAF13964_whole_genome_shotgun_sequence_Tetraodon_nigroviridis|Rep_Chromosome_undetermined_SCAF13964_whole_genome_shotgun_sequence_Tetraodon_nigroviridis_(Green_puffer)
91643	0.908331	0.9142	0.00214	0.0858	BX884327	785	378		similar_to_UniRef100_Q4SJU1Chromosome_1_SCAF14573_whole_genome_shotgun_sequence_Tetraodon_nigroviridis|Rep_Chromosome_1_SCAF14573_whole_genome_shotgun_sequence_Tetraodon_nigroviridis_(Green_puffer)_partial_(55%)
125194	1.09179	0.140412	0.00215	0.0859	SRR020739-5651	660	379		methionine_synthase
17264	0.757907	2.2317	0.00217	0.0861	GSONMT00042477001	5427	380		_PREDICTED:_protein_RRP5_homolog_[Haplochromis_burtoni]
47818	0.824085	1.79322	0.00216	0.0861	TC174573	943	381		unknown
76375	1.00355	0.913908	0.00218	0.0867	TC214795	1451	382		similar_to_UniRef100_A4QN52Atg4b_protein_Danio_rerio|Rep_Atg4b_protein_Danio_rerio_(Zebrafish)_(Brachydanio_rerio)_partial_(68%)
1639	1.06058	-0.0579603	0.0022	0.087	GSONMT00020981001	345	383		_PREDICTED:_dual_specificity_tyrosine-phosphorylation-regulated_kinase_1A_isoform_X3_[Vicugna_pacos]
135066	0.885313	1.04721	0.00221	0.087	SRR020739-23612	426	384		vamp_(vesicle-associated_membrane_protein)-associated_protein_a
7183	1.20125	-0.0229434	0.00221	0.087	GSONMT00052139001	831	385		_PREDICTED:_target_of_Nesh-SH3-like_isoform_X15_[Oreochromis_niloticus]
120340	1.166	-0.520084	0.00222	0.0871	FP319671	1242	386		homologue_to_UniRef100_Q858D639_Enterobacteria_phage_epsilon15|Rep_39_Enterobacteria_phage_epsilon15_partial_(18%)
116664	0.70355	7.38693	0.00223	0.0872	CT570155	1241	387		similar_to_UniRef100_Q9YI15Creatine_kinase_M2-CK_Cyprinus_carpio|Rep_Creatine_kinase_M2-CK_Cyprinus_carpio_(Common_carp)_partial_(41%)
28911	0.705567	1.92518	0.00223	0.0873	GSONMT00029369001	1542	388		_PREDICTED:_suppressor_of_SWI4_1_homolog_[Neolamprologus_brichardi]
42966	1.08152	1.78142	0.00225	0.088	GSONMT00079999001	2070	389		_coiled-coil_transcriptional_coactivator_a_[Salmo_salar]
96724	0.83157	1.21969	0.00227	0.0882	CA359319	743	390		similar_to_UniRef100_Q2L4U4BHLH_protein_DEC1b_Oryzias_latipes|Rep_BHLH_protein_DEC1b_Oryzias_latipes_(Medaka_fish)_(Japanese_ricefish)_partial_(24%)
18419	0.960835	0.913694	0.00226	0.0882	GSONMT00019109001	1608	391		_PREDICTED:_ETS_translocation_variant_5-like_isoform_X2_[Astyanax_mexicanus]
681	1.56478	-0.301004	0.00229	0.0885	GSONMT00016892001	702	392		_PREDICTED:_proteasome-associated_protein_ECM29_homolog_isoform_X1_[Maylandia_zebra]
96524	0.96082	-0.204341	0.00229	0.0887	CA358313	646	393		similar_to_UniRef100_A0LDG3CRISPR-associated_protein__Csd1_family_Magnetococcus_sp_MC-1|Rep_CRISPR-associated_partial_(2%)
132818	1.61445	-0.683077	0.0023	0.0887	SRR020739-19342	491	394		unknown
75371	0.749717	1.8054	0.00233	0.0895	TC212305	1048	395		homologue_to_UniRef100_Q6DRE3NOP5/NOP58_n=2_Danio_rerio|Rep_NOP5/NOP58_Danio_rerio_(Zebrafish)_(Brachydanio_rerio)_partial_(63%)
24382	0.787043	2.19552	0.00234	0.0896	GSONMT00029637001	273	396		_PREDICTED:_voltage-dependent_calcium_channel_gamma-6_subunit-like_[Oryzias_latipes]
93315	0.83284	1.41712	0.00234	0.0896	BX888020	964	397		similar_to_UniRef100_Q4SJU1Chromosome_1_SCAF14573_whole_genome_shotgun_sequence_Tetraodon_nigroviridis|Rep_Chromosome_1_SCAF14573_whole_genome_shotgun_sequence_Tetraodon_nigroviridis_(Green_puffer)_partial_(96%)
65581	0.669971	8.86625	0.00235	0.0901	TC199793	1164	398		homologue_to_UniRef100_Q4STH0Chromosome_undetermined_SCAF14228_whole_genome_shotgun_sequence_Tetraodon_nigroviridis|Rep_Chromosome_undetermined_SCAF14228_whole_genome_shotgun_sequence_Tetraodon_nigroviridis_(Green_puffer)_partial_(46%)
73540	0.851627	0.546809	0.00237	0.0903	TC210041	1569	399		similar_to_UniRef100_UPI0000362CF4RNA-binding_protein_NOB1_(Protein_ART-4)_(Phosphorylation_regulatory_protein_HP-10)_Takifugu_rubripes|Rep_RNA-binding_protein_NOB1_(Protein_ART-4)_(Phosphorylation_regulatory_protein_HP-10)_Takifugu_rubripes_partial_(74%)
135813	1.32614	-0.299119	0.00238	0.0906	SRR020739-24943	455	400		lysosomal_alpha-glucosidase-like
143351	1.11533	-0.0503571	0.00238	0.0906	SRR020740-41	2801	401		unknown
198989	1.12695	0.184923	0.00241	0.0912	NODE_44822_length_338_cov_1.724852	436	402		unknown
80565	1.1919	-0.518603	0.00242	0.0912	BX082400	836	403		weakly_similar_to_UniRef100_O26854Na+/H+-exchanging_proteinNa+/H+_antiporter_Methanothermobacter_thermautotrophicus_str_Delta_H|Rep_Na+/H+-exchanging_proteinNa+/H+_antiporter_Methanobacterium_thermoautotrophicum_partial_(7%)
32923	1.17627	-0.369218	0.00244	0.0921	GSONMT00003048001	5706	404		_PREDICTED:_remodeling_and_spacing_factor_1-like_isoform_X3_[Oreochromis_niloticus]
154979	0.933904	0.376926	0.00245	0.0924	SRR020740-15735	493	405		xin_actin-binding_repeat-containing_protein_2-like
145367	1.31743	0.0427331	0.00249	0.0933	SRR020740-2665	813	406		titin
170750	1.3093	-0.654656	0.00252	0.0944	NODE_7348_length_387_cov_0.658915	485	407		forkhead_box_protein_k1
76668	0.691046	2.18852	0.00255	0.0951	TC215162	806	408		similar_to_UniRef100_Q4SIK4Chromosome_5_SCAF14581_whole_genome_shotgun_sequence_Tetraodon_nigroviridis|Rep_Chromosome_5_SCAF14581_whole_genome_shotgun_sequence_Tetraodon_nigroviridis_(Green_puffer)_partial_(17%)
194759	1.12037	0.0134013	0.00255	0.0951	NODE_39256_length_350_cov_2.188571	448	409		unknown
56552	0.745317	1.9753	0.00258	0.0951	TC187120	2172	410		similar_to_UniRef100_Q502J6Zgc112131_Danio_rerio|Rep_Zgc112131_Danio_rerio_(Zebrafish)_(Brachydanio_rerio)_partial_(90%)
141840	0.846036	1.25911	0.00257	0.0951	SRR020739-34585	352	411		tripartite_motif-containing_protein_39-like
10506	0.866845	1.96945	0.00256	0.0951	GSONMT00007795001	279	412		_myosin_heavy_chain_[Oncorhynchus_keta]
77529	0.906329	2.03067	0.00259	0.0951	TC216193	585	413		homologue_to_UniRef100_Q17XK8Adenylate_kinase_Helicobacter_acinonychis_str_Sheeba|Rep_Adenylate_kinase_Helicobacter_acinonychis_(strain_Sheeba)_partial_(6%)
96725	0.950634	1.44227	0.00258	0.0951	CA359320	748	414		unknown
12049	1.01575	-0.0786638	0.00258	0.0951	GSONMT00023741001	888	415		_PREDICTED:_unconventional_myosin-Ic-like_isoform_X5_[Oreochromis_niloticus]
59631	1.39929	0.248029	0.00258	0.0951	TC191539	1155	416		similar_to_UniRef100_Q4RY79Chromosome_3_SCAF14978_whole_genome_shotgun_sequence_Tetraodon_nigroviridis|Rep_Chromosome_3_SCAF14978_whole_genome_shotgun_sequence_Tetraodon_nigroviridis_(Green_puffer)_partial_(96%)
41309	1.40506	-0.568006	0.0026	0.0951	GSONMT00064459001	4080	417		_PREDICTED:_sorbin_and_SH3_domain-containing_protein_1-like_isoform_X1_[Pundamilia_nyererei]
119129	1.43291	0.354635	0.00258	0.0951	CU072158	874	418		weakly_similar_to_UniRef100_Q4S1K2Chromosome_6_SCAF14768_whole_genome_shotgun_sequence_Tetraodon_nigroviridis|Rep_Chromosome_6_SCAF14768_whole_genome_shotgun_sequence_Tetraodon_nigroviridis_(Green_puffer)_partial_(18%)
168876	1.55913	-0.703566	0.0026	0.0951	NODE_4743_length_708_cov_1.877119	806	419		krueppel-like_factor_5-like
96515	0.7047	3.02475	0.00263	0.0959	CA359477	620	420		homologue_to_UniRef100_Q08CQ9Zgc152810_Danio_rerio|Rep_Zgc152810_Danio_rerio_(Zebrafish)_(Brachydanio_rerio)_partial_(2%)
157712	0.859917	0.874193	0.00263	0.0959	SRR020740-19616	464	421		unknown
53642	0.690766	2.11217	0.00266	0.0964	TC182977	827	422		similar_to_UniRef100_Q3B8K0LOC398558_protein_n=3_Xenopus_laevis|Rep_LOC398558_protein_Xenopus_laevis_(African_clawed_frog)_partial_(45%)
83462	0.826711	1.4133	0.00266	0.0964	BX305119	962	423		similar_to_UniRef100_Q4SJU1Chromosome_1_SCAF14573_whole_genome_shotgun_sequence_Tetraodon_nigroviridis|Rep_Chromosome_1_SCAF14573_whole_genome_shotgun_sequence_Tetraodon_nigroviridis_(Green_puffer)_partial_(93%)
32094	0.737374	3.03001	0.00268	0.0968	GSONMT00008987001	1464	424		_Angiopoietin-related_protein_4_precursor_[Salmo_salar]
91201	1.11701	-0.302649	0.00268	0.0969	BX881589	940	425		similar_to_UniRef100_Q2UAB0Predicted_protein_Aspergillus_oryzae|Rep_Predicted_protein_Aspergillus_oryzae_partial_(7%)
207419	0.864131	0.552204	0.00271	0.0979	NODE_55844_length_555_cov_1.021622	653	426		eukaryotic_translation_initiation_factor_4_gamma_1-like
27210	0.876648	0.828355	0.00273	0.0985	GSONMT00040139001	1515	427		_PREDICTED:_sodium-coupled_neutral_amino_acid_transporter_4_isoform_X1_[Astyanax_mexicanus]
61718	0.607295	6.07505	0.00278	0.0996	TC194424	1066	428		similar_to_UniRef100_UPI0000DBFCCEAlpha-(13)-fucosyltransferase_(EC_241-)_(Galactoside_3-L-_fucosyltransferase)_(Fucosyltransferase_9)_(FUCT-IX)_Rattus_norvegicus|Rep_Alpha-(13)-fucosyltransferase_(EC_241-)_(Galactoside_3-L-_fucosyltransferase)_(Fucosyltransferase_9)_(FUCT-IX)_Rattus_norvegicus_partial_(13%)
53388	0.671694	7.5668	0.00278	0.0996	TC182623	1489	429		similar_to_UniRef100_UPI000065E3E86-phosphofructokinase_muscle_type_(EC_27111)_(Phosphofructokinase_1)_(Phosphohexokinase)_(Phosphofructo-1-kinase_isozyme_A)_(PFK-A)_(Phosphofructokinase-M)_Takifugu_rubripes|Rep_6-phosphofructokinase_muscle_type_(EC_27111)_(Phosphofructokinase_1)_(Phosphohexokinase)_(Phosphofructo-1-kinase_isozyme_A)_(PFK-A)_(Phosphofructokinase-M)_Takifugu_rubripes_partial_(34%)
59223	0.670393	2.42953	0.00278	0.0997	TC190936	1161	430		similar_to_UniRef100_UPI000065F7E2Cysteine_desulfurase_mitochondrial_precursor_(EC_2817)_Takifugu_rubripes|Rep_Cysteine_desulfurase_mitochondrial_precursor_(EC_2817)_Takifugu_rubripes_partial_(81%)
72276	0.992313	0.952238	0.0028	0.0999	TC208440	450	431		UniRef100_A8E556Cct2_protein_n=2_Danio_rerio|Rep_Cct2_protein_Danio_rerio_(Zebrafish)_(Brachydanio_rerio)_partial_(5%)
29278	1.17968	-0.709083	0.0028	0.0999	GSONMT00018114001	2364	432		_PREDICTED:_leucine-rich_repeat-containing_protein_8C-like_isoform_X2_[Lepisosteus_oculatus]
135160	1.37627	-0.343124	0.0028	0.0999	SRR020739-23789	418	433		low_quality_protein:_tuberin-like
72142	0.973041	0.13762	0.00281	0.1	TC208274	857	434		UniRef100_A7USW6AGAP002321-PA_Anopheles_gambiae_str_PEST|Rep_AGAP002321-PA_Anopheles_gambiae_str_PEST_partial_(8%)
10590	0.960452	0.41375	0.00282	0.1	GSONMT00045806001	1908	435		_PREDICTED:_nuclear_fragile_X_mental_retardation-interacting_protein_2-like_isoform_X1_[Oreochromis_niloticus]
81955	1.10628	-0.381555	0.00284	0.101	BX298061	907	436		similar_to_UniRef100_UPI000065D63BCD9_antigen_(p24)_(Leukocyte_antigen_MIC3)_(Motility-related_protein)_(MRP-1)_(Tetraspanin-29)_(Tspan-29)_Takifugu_rubripes|Rep_CD9_antigen_(p24)_(Leukocyte_antigen_MIC3)_(Motility-related_protein)_(MRP-1)_(Tetraspanin-29)_(Tspan-29)_Takifugu_rubripes_partial_(37%)
54950	0.863652	0.744027	0.0029	0.102	TC184851	897	437		similar_to_UniRef100_Q4SJU1Chromosome_1_SCAF14573_whole_genome_shotgun_sequence_Tetraodon_nigroviridis|Rep_Chromosome_1_SCAF14573_whole_genome_shotgun_sequence_Tetraodon_nigroviridis_(Green_puffer)_partial_(80%)
67636	1.11105	-0.255686	0.0029	0.102	TC202488	1162	438		similar_to_UniRef100_UPI000065EBA3tRNA-dihydrouridine_synthase_2-like_(EC_1---)_(hDUS2)_(Up-regulated_in_lung_cancer)_(URLC8)_Takifugu_rubripes|Rep_tRNA-dihydrouridine_synthase_2-like_(EC_1---)_(hDUS2)_(Up-regulated_in_lung_cancer)_(URLC8)_Takifugu_rubripes_partial_(17%)
97668	0.877485	0.548562	0.00293	0.103	CA356819	766	439		similar_to_UniRef100_UPI0000F3080ATankyrase-2_(EC_24230)_(TANK2)_(Tankyrase_II)_(TNKS-2)_(TRF1-_interacting_ankyrin-related_ADP-ribose_polymerase_2)_(Tankyrase-like_protein)_(Tankyrase-related_protein)_Bos_taurus|Rep_Tankyrase-2_(EC_24230)_(TANK2)_(Tankyrase_II)_(TNKS-2)_(TRF1-_interacting_ankyrin-related_ADP-ribose_polymerase_2)_(Tankyrase-like_protein)_(Tankyrase-related_protein)_Bos_Taurus_par…
83203	1.03349	-0.229402	0.00293	0.103	BX303185	953	440		similar_to_UniRef100_A3RS65Prolyl-tRNA_synthetase_Ralstonia_solanacearum_UW551|Rep_Prolyl-tRNA_synthetase_partial_(2%)
83091	1.11921	1.06777	0.00293	0.103	BX302854	861	441		similar_to_UniRef100_UPI0000ECC284Proteasome-associated_protein_ECM29_homolog_(Ecm29)_n=2_Gallus_gallus|Rep_Proteasome-associated_protein_ECM29_homolog_(Ecm29)_Gallus_gallus_partial_(15%)
20024	0.838178	1.5747	0.00294	0.103	GSONMT00030695001	2130	442		_PREDICTED:_ATP-dependent_RNA_helicase_DDX3X-like_isoform_X1_[Pundamilia_nyererei]
96432	1.40707	0.496301	0.00294	0.103	CA357680	542	443		weakly_similar_to_UniRef100_A7SMS7Predicted_protein_Nematostella_vectensis|Rep_Predicted_protein_Nematostella_vectensis_(Starlet_sea_anemone)_partial_(6%)
42382	0.961434	0.71654	0.00299	0.104	GSONMT00080971001	876	444		_CCAAT/enhancer-binding_protein_beta_[Oncorhynchus_mykiss]
56239	0.761314	4.32289	0.00302	0.105	TC186684	971	445		unknown
127438	0.795263	1.68264	0.00302	0.105	SRR020739-9480	591	446		unknown
147245	0.844004	3.34893	0.00306	0.106	SRR020740-5125	682	447		taxilin_beta_muscle-derived_protein_77-like
144129	0.957419	-0.0330447	0.0031	0.107	SRR020740-1049	1051	448		unknown
3352	0.878146	1.49753	0.00315	0.109	GSONMT00051143001	405	449		_PREDICTED:_dihydrolipoyllysine-residue_succinyltransferase_component_of_2-oxoglutarate_dehydrogenase_complex_mitochondrial-like_[Xiphophorus_maculatus]
177941	1.02227	0.743514	0.00316	0.109	NODE_16527_length_389_cov_3.894602	487	450		unknown
31828	1.54597	-0.803127	0.00317	0.109	GSONMT00021191001	900	451		_PREDICTED:_uncharacterized_protein_LOC101158054_[Oryzias_latipes]
39800	0.674372	4.59817	0.00325	0.11	GSONMT00067514001	1911	452		_noggin-1_[Salmo_salar]
31928	0.712531	2.89099	0.00324	0.11	GSONMT00013927001	3828	453		_PREDICTED:_myb-binding_protein_1A-like_protein-like_[Lepisosteus_oculatus]
83215	0.757605	1.25724	0.00325	0.11	BX303223	821	454		homologue_to_UniRef100_A8KC30Proteasome_(Prosome_macropain)_26S_subunit_ATPase_1a_Danio_rerio|Rep_Proteasome_(Prosome_macropain)_26S_subunit_ATPase_1a_Danio_rerio_(Zebrafish)_(Brachydanio_rerio)_partial_(43%)
36418	0.83799	2.72238	0.00323	0.11	GSONMT00074639001	3672	455		_PREDICTED:_ubiquitin_carboxyl-terminal_hydrolase_25-like_isoform_X3_[Haplochromis_burtoni]
42267	1.33555	-0.678546	0.00325	0.11	GSONMT00081140001	4539	456		_PREDICTED:_bromodomain_and_WD_repeat-containing_protein_3-like_[Takifugu_rubripes]
37763	1.31497	-0.767707	0.00328	0.11	GSONMT00071707001	4035	457		_PREDICTED:_G-protein_coupled_receptor_126-like_isoform_X1_[Haplochromis_burtoni]
16200	0.649166	2.45291	0.00331	0.111	GSONMT00028693001	2046	458		_PREDICTED:_HEAT_repeat-containing_protein_3-like_[Haplochromis_burtoni]
99205	1.02482	0.35245	0.00331	0.111	CA364513	614	459		similar_to_UniRef100_Q838N7Na+/H+_antiporter_Enterococcus_faecalis|Rep_Na+/H+_antiporter_Enterococcus_partial_(3%)
86668	1.07258	-0.257768	0.00331	0.111	BX320957	874	460		similar_to_UniRef100_Q7ZUH1Zgc56576_Danio_rerio|Rep_Zgc56576_Danio_rerio_(Zebrafish)_(Brachydanio_rerio)_partial_(45%)
215954	1.30075	-0.735765	0.00332	0.111	NODE_66443_length_488_cov_1.084016	586	461		unknown
98540	1.54757	0.532962	0.00334	0.112	CA369894	648	462		similar_to_UniRef100_P52175Nucleoside_diphosphate_kinase_A_2_Bos_taurus|Rep_Nucleoside_diphosphate_kinase_A_2_Bos_taurus_(Bovine)_partial_(94%)
24584	0.697306	2.25222	0.00335	0.112	GSONMT00032493001	1614	463		_dyskerin_[Salmo_salar]
34265	1.09054	1.00712	0.00337	0.112	GSONMT00003593001	549	464		_IP1_[Salmo_sp.]
49817	0.684577	1.51164	0.00338	0.112	TC177445	1228	465		similar_to_UniRef100_UPI000065F733Methylosome_subunit_pICln_(Chloride_conductance_regulatory_protein_ICln)_(I(Cln))_(Chloride_channel_nucleotide_sensitive_1A)_(Chloride_ion_current_inducer_protein)_(ClCI)_(Reticulocyte_pICln)_Takifugu_rubripes|Rep_Methylosome_subunit_pICln_(Chloride_conductance_regulatory_protein_ICln)_(I(Cln))_(Chloride_channel_nucleotide_sensitive_1A)_(Chloride_ion_current_indu…
69801	0.763522	2.40593	0.00339	0.113	TC205320	1808	466		similar_to_UniRef100_Q4RHP0Chromosome_19_SCAF15045_whole_genome_shotgun_sequence_Tetraodon_nigroviridis|Rep_Chromosome_19_SCAF15045_whole_genome_shotgun_sequence_Tetraodon_nigroviridis_(Green_puffer)_partial_(72%)
890	0.736577	1.86988	0.00341	0.113	GSONMT00053996001	786	467		_PREDICTED:_importin-5-like_[Neolamprologus_brichardi]
214455	0.765657	2.51155	0.00341	0.113	NODE_64578_length_230_cov_1.017391	328	468		unknown
64062	0.783688	6.20859	0.00341	0.113	TC197697	889	469		homologue_to_UniRef100_O13093Fast_myotomal_muscle_troponin-I_Salmo_salar|Rep_Fast_myotomal_muscle_troponin-I_Salmo_salar_(Atlantic_salmon)_partial_(40%)
104376	0.850456	1.3473	0.00346	0.114	CR372376	708	470		similar_to_UniRef100_A4GFN4Peroxin_11C_Penicillium_chrysogenum|Rep_Peroxin_11C_Penicillium_chrysogenum_partial_(4%)
37236	1.03343	0.157831	0.00349	0.115	GSONMT00072941001	993	471		_PREDICTED:_sprouty-related_EVH1_domain-containing_protein_2-like_isoform_X2_[Oreochromis_niloticus]
37023	0.904998	0.348709	0.00351	0.115	GSONMT00073207001	702	472		_PREDICTED:_zinc_finger_protein_385B-like_[Lepisosteus_oculatus]
34775	0.692365	3.08656	0.00354	0.116	GSONMT00048302001	1404	473		_Cysteine_desulfurase_mitochondrial_precursor_[Salmo_salar]
56242	1.13645	-0.152973	0.00356	0.116	TC186689	704	474		similar_to_UniRef100_Q5ZLG9WD_repeat-containing_protein_59_Gallus_gallus|Rep_WD_repeat-containing_protein_59_Gallus_gallus_(Chicken)_partial_(22%)
73441	0.723857	3.52958	0.00357	0.116	TC209911	1009	475		unknown
73715	0.973656	0.435374	0.0036	0.117	TC210254	462	476		unknown
139024	0.84646	2.6225	0.00362	0.117	SRR020739-30330	355	477		taxilin_beta_muscle-derived_protein_77-like
143338	1.01729	0.0804534	0.00363	0.117	SRR020740-25	3149	478		unknown
93196	0.812105	1.3	0.00364	0.118	BX911535	843	479		similar_to_UniRef100_Q4SJU1Chromosome_1_SCAF14573_whole_genome_shotgun_sequence_Tetraodon_nigroviridis|Rep_Chromosome_1_SCAF14573_whole_genome_shotgun_sequence_Tetraodon_nigroviridis_(Green_puffer)_partial_(96%)
185449	0.899056	0.319021	0.00365	0.118	NODE_26922_length_591_cov_1.737733	689	480		cartilage_acidic_protein_2
101781	0.821393	2.64837	0.00366	0.118	CB492205	433	481		similar_to_UniRef100_Q4T497Chromosome_undetermined_SCAF9774_whole_genome_shotgun_sequence_Tetraodon_nigroviridis|Rep_Chromosome_undetermined_SCAF9774_whole_genome_shotgun_sequence_Tetraodon_nigroviridis_(Green_puffer)_partial_(97%)
120141	0.678129	1.62095	0.00367	0.118	FP322651	983	482		phosducin-like 3
27227	0.774187	0.753187	0.0037	0.118	GSONMT00057337001	1176	483		_PREDICTED:_hexokinase-2-like_[Astyanax_mexicanus]
149312	0.836412	1.65727	0.0037	0.118	SRR020740-7874	652	484		neuroblast differentiation-associated protein
27862	0.799906	3.27121	0.00371	0.119	GSONMT00053157001	1572	485		_PREDICTED:_polyadenylate-binding_protein_4-like_isoform_X1_[Astyanax_mexicanus]
125727	0.755227	1.49684	0.00373	0.119	SRR020739-6534	678	486		unknown
7502	0.787423	2.10272	0.00373	0.119	GSONMT00021507001	1218	487		_PREDICTED:_mitogen-activated_protein_kinase_kinase_kinase_MLT-like_[Xiphophorus_maculatus]
153039	0.880937	0.141839	0.00377	0.119	SRR020740-13010	539	488		unknown
68722	0.978111	0.390575	0.00377	0.119	TC203905	1168	489		similar_to_UniRef100_Q4SJU1Chromosome_1_SCAF14573_whole_genome_shotgun_sequence_Tetraodon_nigroviridis|Rep_Chromosome_1_SCAF14573_whole_genome_shotgun_sequence_Tetraodon_nigroviridis_(Green_puffer)_partial_(77%)
155705	1.01029	0.136511	0.00376	0.119	SRR020740-16758	501	490		unknown
62451	0.689291	1.5091	0.00384	0.121	TC195444	2860	491		similar_to_UniRef100_Q5XJ53Zgc103655_Danio_rerio|Rep_Zgc103655_Danio_rerio_(Zebrafish)_(Brachydanio_rerio)_partial_(96%)
30341	0.780117	1.01288	0.00386	0.121	GSONMT00001884001	1341	492		_PREDICTED:_probable_ATP-dependent_RNA_helicase_DDX27-like_[Lepisosteus_oculatus]
184556	1.19667	-0.370592	0.00388	0.121	NODE_25710_length_325_cov_1.147692	423	493		unknown
89923	1.24664	-0.535187	0.00389	0.122	BX870024	780	494		similar_to_UniRef100_Q3JLD6Haemagluttinin_family_protein_Burkholderia_pseudomallei_1710b|Rep_Haemagluttinin_partial_(2%)
147671	1.35364	-0.844721	0.00389	0.122	SRR020740-5688	728	495		poly_binding_cytoplasmic_4_(inducible_form)
42363	1.00708	1.76973	0.00391	0.122	GSONMT00080945001	1686	496		_nuclear_receptor_subfamily_4_group_A_member_1_[Danio_rerio]
46519	1.02583	-0.247338	0.00392	0.122	GSONMT00067050001	741	497		_tubulin-folding_cofactor_B_[Salmo_salar]
121988	0.818647	0.381665	0.00395	0.123	SRR020739-544	1050	498		unknown
59174	0.903381	0.634617	0.00395	0.123	TC190869	1322	499		similar_to_UniRef100_Q08C96Zgc153357_Danio_rerio|Rep_Zgc153357_Danio_rerio_(Zebrafish)_(Brachydanio_rerio)_partial_(47%)
100646	1.07487	-0.178475	0.00396	0.123	CA380311	720	500		unknown
87311	0.815876	1.13506	0.00397	0.123	BX317070	786	501		similar_to_UniRef100_Q4SJU1Chromosome_1_SCAF14573_whole_genome_shotgun_sequence_Tetraodon_nigroviridis|Rep_Chromosome_1_SCAF14573_whole_genome_shotgun_sequence_Tetraodon_nigroviridis_(Green_puffer)_partial_(90%)
120678	1.31881	-0.824088	0.00397	0.123	FP320959	1396	502		similar_to_UniRef100_UPI000065DF8Epotassium_channel_modulatory_factor_1_Takifugu_rubripes|Rep_potassium_channel_modulatory_factor_1_Takifugu_rubripes_partial_(34%)
56425	0.775019	0.809695	0.00402	0.124	TC186941	980	503		homologue_to_UniRef100_Q6A8F1Deoxyribose-phosphate_aldolase_1_Propionibacterium_acnes|Rep_Deoxyribose-phosphate_aldolase_1_Propionibacterium_acnes_partial_(6%)
147006	0.879141	0.110011	0.00403	0.125	SRR020740-4799	693	504		unknown
17062	0.727162	1.25334	0.00406	0.125	GSONMT00055432001	1194	505		_PREDICTED:_tetratricopeptide_repeat_protein_4_[Astyanax_mexicanus]
111359	0.924607	1.15607	0.00406	0.125	BX312370	921	506		unknown
48406	0.939578	0.0502241	0.00407	0.125	TC175412	1092	507		similar_to_UniRef100_UPI000065F543Guanine_nucleotide-binding_protein-like_3_(Nucleolar_GTP-binding_protein_3)_(Nucleostemin)_(E2-induced_gene_3-protein)_(Novel_nucleolar_protein_47)_(NNP47)_Takifugu_rubripes|Rep_Guanine_nucleotide-binding_protein-like_3_(Nucleolar_GTP-binding_protein_3)_(Nucleostemin)_(E2-induced_gene_3-protein)_(Novel_nucleolar_protein_47)_(NNP47)_Takifugu_rubripes_partial_(20%)
105599	1.00869	-0.382601	0.0041	0.126	CX028699	396	508		UniRef100_A4UMU3NADH-ubiquinone_oxidoreductase_chain_5_Oncorhynchus_gorbuscha|Rep_NADH-ubiquinone_partial_(1%)
91803	1.32599	0.388632	0.0041	0.126	BX885166	658	509		similar_to_UniRef100_A8LIL7Signal_recognition_particle-docking_protein_FtsY_Dinoroseobacter_shibae_DFL_12|Rep_Signal_recognition_particle-docking_protein_FtsY_Dinoroseobacter_shibae_DFL_12_partial_(7%)
65651	0.960804	0.85448	0.00412	0.126	TC199882	1009	510		similar_to_UniRef100_Q4SJU1Chromosome_1_SCAF14573_whole_genome_shotgun_sequence_Tetraodon_nigroviridis|Rep_Chromosome_1_SCAF14573_whole_genome_shotgun_sequence_Tetraodon_nigroviridis_(Green_puffer)_partial_(61%)
46672	0.663754	4.65666	0.00413	0.126	TC172755	2911	511		UniRef100_Q49BZ3Calpastatin_long|Rep_Calpastatin_long
155673	1.39095	-0.823161	0.00412	0.126	SRR020740-16714	512	512		unknown
116509	0.698043	6.85463	0.00414	0.126	CT570202	1159	513		homologue_to_UniRef100_Q4STH0Chromosome_undetermined_SCAF14228_whole_genome_shotgun_sequence_Tetraodon_nigroviridis|Rep_Chromosome_undetermined_SCAF14228_whole_genome_shotgun_sequence_Tetraodon_nigroviridis_(Green_puffer)_partial_(35%)
61398	0.975092	0.746963	0.00413	0.126	TC193987	837	514		similar_to_UniRef100_Q4SJU1Chromosome_1_SCAF14573_whole_genome_shotgun_sequence_Tetraodon_nigroviridis|Rep_Chromosome_1_SCAF14573_whole_genome_shotgun_sequence_Tetraodon_nigroviridis_(Green_puffer)_partial_(53%)
150623	0.915115	0.844919	0.00415	0.126	SRR020740-9653	588	515		target_of_nesh-sh3-like
22975	0.71904	2.02161	0.00416	0.126	GSONMT00048624001	1740	516		_nucleolar_complex_protein_2_homolog_[Salmo_salar]
56243	0.925882	0.29501	0.00417	0.126	TC186691	1338	517		similar_to_UniRef100_Q4RZU7Chromosome_18_SCAF14786_whole_genome_shotgun_sequence_Tetraodon_nigroviridis|Rep_Chromosome_18_SCAF14786_whole_genome_shotgun_sequence_Tetraodon_nigroviridis_(Green_puffer)_partial_(89%)
117662	0.827728	0.885788	0.00419	0.127	CU068807	788	518		similar_to_UniRef100_Q66ID6Sterol-C5-desaturase_(Fungal_ERG3_delta-5-desaturase)_homolog_Danio_rerio|Rep_Sterol-C5-desaturase_(Fungal_ERG3_delta-5-desaturase)_homolog_Danio_rerio_(Zebrafish)_(Brachydanio_rerio)_partial_(5%)
1541	0.841236	0.619837	0.00421	0.127	GSONMT00047192001	345	519		_PREDICTED:_dual_specificity_tyrosine-phosphorylation-regulated_kinase_1A_isoform_X3_[Vicugna_pacos]
93249	0.762547	1.96808	0.00423	0.127	BX887650	820	520		unknown
45722	0.927963	0.47388	0.00424	0.127	GSONMT00079781001	5622	521		_PREDICTED:_brefeldin_A-inhibited_guanine_nucleotide-exchange_protein_1-like_[Lepisosteus_oculatus]
20242	0.751853	1.08559	0.00428	0.128	GSONMT00026210001	2892	522		_PREDICTED:_intron-binding_protein_aquarius-like_isoform_X2_[Maylandia_zebra]
217224	1.08887	-0.300007	0.00427	0.128	NODE_68019_length_241_cov_1.468880	339	523		unknown
50688	1.32945	-0.75984	0.00428	0.128	TC178698	817	524		UniRef100_Q6JHP4Urease_accessory_protein_UreG_family_Saccharopolyspora_spinosa|Rep_Urease_accessory_protein_UreG_family_Saccharopolyspora_spinosa_partial_(6%)
19574	0.997671	-0.13347	0.00433	0.129	GSONMT00047104001	597	525		_tetranectin_precursor_[Salmo_salar]
110208	0.71531	1.90327	0.00439	0.13	BX300039	913	526		similar_to_UniRef100_Q5CI25CLL-associated_antigen_KW-2_Cryptosporidium_hominis|Rep_CLL-associated_antigen_KW-2_partial_(2%)
42565	0.847049	0.336322	0.00439	0.13	GSONMT00080557001	807	527		_PREDICTED:_mediator_of_RNA_polymerase_II_transcription_subunit_8-like_[Oreochromis_niloticus]
147226	0.846936	1.08305	0.00441	0.13	SRR020740-5103	771	528		unknown
3945	0.630327	10.1327	0.00445	0.13	GSONMT00018483001	1521	529		_myosin_heavy_chain_[Oncorhynchus_keta]
78317	0.668206	1.96333	0.00444	0.13	TC217122	1293	530		unknown
10524	0.768316	4.13173	0.00443	0.13	GSONMT00028709001	1347	531		_acetylcholin_receptor_subunit_alpha_partial_[Campylomormyrus_compressirostris]
19932	1.43876	-0.488834	0.00444	0.13	GSONMT00027523001	1419	532		_PREDICTED:_sodium-dependent_neutral_amino_acid_transporter_B(0)AT2-like_[Oreochromis_niloticus]
134234	1.84101	-1.14836	0.00445	0.13	SRR020739-22031	443	533		tbc1_domain_family_member_1
111878	0.872599	2.33567	0.00446	0.13	CX260625	686	534		similar_to_UniRef100_Q4SQR3Chromosome_undetermined_SCAF14531_whole_genome_shotgun_sequence_Tetraodon_nigroviridis|Rep_Chromosome_undetermined_SCAF14531_whole_genome_shotgun_sequence_Tetraodon_nigroviridis_(Green_puffer)_partial_(44%)
53890	0.735242	1.59322	0.00449	0.131	TC183333	876	535		homologue_to_UniRef100_UPI00015A5B79proteasome_(prosome_macropain)_26S_subunit_non-ATPase_11_n=2_Danio_rerio|Rep_proteasome_(prosome_macropain)_26S_subunit_non-ATPase_11_Danio_rerio_partial_(62%)
69913	0.658309	8.06431	0.00455	0.132	TC205462	2110	536		homologue_to_UniRef100_Q4STH0Chromosome_undetermined_SCAF14228_whole_genome_shotgun_sequence_Tetraodon_nigroviridis|Rep_Chromosome_undetermined_SCAF14228_whole_genome_shotgun_sequence_Tetraodon_nigroviridis_(Green_puffer)_partial_(43%)
53688	0.661227	1.65247	0.00455	0.132	TC183044	2325	537		similar_to_UniRef100_Q1JPY8Paraspeckle_component_1_n=2_Danio_rerio|Rep_Paraspeckle_component_1_Danio_rerio_(Zebrafish)_(Brachydanio_rerio)_partial_(76%)
14634	0.708279	2.5832	0.00452	0.132	GSONMT00000505001	510	538		_PREDICTED:_thioredoxin-interacting_protein-like_[Astyanax_mexicanus]
13248	0.767992	6.8713	0.00452	0.132	GSONMT00057539001	831	539		_myosin_head_[Gadus_chalcogrammus]
197799	0.926863	-0.195158	0.00453	0.132	NODE_43247_length_953_cov_1.839454	1051	540		protein
1453	0.991027	-0.0523297	0.00454	0.132	GSONMT00028122001	231	541		_pirin_[Salmo_salar]
75791	1.27129	-0.518144	0.00456	0.132	TC212819	592	542		weakly_similar_to_UniRef100_A7STW9Predicted_protein_Nematostella_vectensis|Rep_Predicted_protein_Nematostella_vectensis_(Starlet_sea_anemone)_partial_(74%)
128995	0.789209	1.27851	0.00456	0.132	SRR020739-12254	554	543		transitional_endoplasmic_reticulum_atpase
18503	0.669027	2.67514	0.00458	0.132	GSONMT00038600001	1170	544		_26S_protease_regulatory_subunit_S10B_[Salmo_salar]
102568	1.14928	-0.394561	0.00461	0.133	CB492454	579	545		similar_to_UniRef100_Q4RFI9Chromosome_8_SCAF15119_whole_genome_shotgun_sequence_Tetraodon_nigroviridis|Rep_Chromosome_8_SCAF15119_whole_genome_shotgun_sequence_Tetraodon_nigroviridis_(Green_puffer)_partial_(11%)
200596	1.16038	-0.29079	0.00463	0.133	NODE_46963_length_332_cov_0.620482	430	546		tuberin-like_isoform_x4
33605	1.38151	-0.775744	0.00465	0.134	GSONMT00055009001	2310	547		_PREDICTED:_collagen_alpha-1(XXVIII)_chain-like_[Lepisosteus_oculatus]
32136	0.674253	3.14685	0.00467	0.134	GSONMT00017955001	3264	548		_PREDICTED:_importin-4_[Danio_rerio]
65208	0.682399	2.62184	0.00467	0.134	TC199278	939	549		similar_to_UniRef100_A8WGP1Proteasome_(Prosome_macropain)_26S_subunit_non-ATPase_13_n=2_Danio_rerio|Rep_Proteasome_(Prosome_macropain)_26S_subunit_non-ATPase_13_Danio_rerio_(Zebrafish)_(Brachydanio_rerio)_partial_(69%)
108547	0.64709	2.31011	0.0047	0.134	CX067573	365	550		homologue_to_UniRef100_Q08CQ9Zgc152810_Danio_rerio|Rep_Zgc152810_Danio_rerio_(Zebrafish)_(Brachydanio_rerio)_partial_(1%)
201073	1.18882	-0.689476	0.00471	0.134	NODE_47664_length_495_cov_1.612121	593	551		transposable_element_tcb1_transposase
114016	0.848802	0.582169	0.00473	0.135	CX262573	603	552		similar_to_UniRef100_Q5Z8T9Erythrocyte_membrane_protein_1-like_Oryza_sativa_Japonica_Group|Rep_Erythrocyte_membrane_protein_1-like_Oryza_sativa_subsp_japonica_(Rice)_partial_(26%)
112012	1.03427	0.200897	0.00472	0.135	CX260850	710	553		similar_to_UniRef100_Q5RB69Coiled-coil_domain-containing_protein_86_Pongo_pygmaeus|Rep_Coiled-coil_domain-containing_protein_86_Pongo_pygmaeus_(Orangutan)_partial_(15%)
145170	0.664658	2.99384	0.0048	0.136	SRR020740-2412	904	554		unknown
57473	0.844381	0.957285	0.00481	0.136	TC188448	1617	555		unknown
24318	0.888789	1.63188	0.00482	0.136	GSONMT00017113001	1431	556		_PREDICTED:_MAPK/MAK/MRK_overlapping_kinase-like_isoform_X1_[Oreochromis_niloticus]
121684	0.760821	4.54358	0.00484	0.137	SRR020739-49	1395	557		telethonin
33823	0.901327	3.9458	0.00486	0.137	GSONMT00012753001	1620	558		_PREDICTED:_threonine_dehydratase_mitochondrial-like_isoform_X2_[Astyanax_mexicanus]
91951	0.905039	0.271518	0.00486	0.137	BX882597	725	559		similar_to_UniRef100_Q4SJU1Chromosome_1_SCAF14573_whole_genome_shotgun_sequence_Tetraodon_nigroviridis|Rep_Chromosome_1_SCAF14573_whole_genome_shotgun_sequence_Tetraodon_nigroviridis_(Green_puffer)_partial_(59%)
73354	0.978764	1.12878	0.00487	0.137	TC209804	378	560		similar_to_UniRef100_Q4J601DEAD/DEAH_box_helicaseHelicase_C-terminalType_III_restriction_enzyme_res_subunit_Azotobacter_vinelandii_AvOP|Rep_DEAD/DEAH_box_helicaseHelicase_C-terminalType_III_restriction_enzyme_res_subunit_Azotobacter_vinelandii_AvOP_partial_(3%)
187342	1.16553	-0.411531	0.00487	0.137	NODE_29507_length_562_cov_1.517794	660	561		unknown
9822	1.13468	-0.603339	0.00489	0.137	GSONMT00011441001	921	562		_SJCHGC03009_protein_[Schistosoma_japonicum]
130099	0.755346	2.50297	0.00495	0.138	SRR020739-14237	559	563		unknown
49833	0.79125	1.47284	0.00496	0.138	TC177465	1273	564		similar_to_UniRef100_UPI000065D63BCD9_antigen_(p24)_(Leukocyte_antigen_MIC3)_(Motility-related_protein)_(MRP-1)_(Tetraspanin-29)_(Tspan-29)_Takifugu_rubripes|Rep_CD9_antigen_(p24)_(Leukocyte_antigen_MIC3)_(Motility-related_protein)_(MRP-1)_(Tetraspanin-29)_(Tspan-29)_Takifugu_rubripes_partial_(90%)
83346	0.692518	2.67917	0.005	0.139	BX302188	881	565		homologue_to_UniRef100_Q6DH82Zgc92606_Danio_rerio|Rep_Zgc92606_Danio_rerio_(Zebrafish)_(Brachydanio_rerio)_partial_(42%)
40998	0.724358	1.56424	0.00505	0.14	GSONMT00065167001	1137	566		_PREDICTED:_cGMP-dependent_protein_kinase_1-like_isoform_X1_[Haplochromis_burtoni]
140067	0.830167	1.09885	0.00506	0.14	SRR020739-31984	393	567		unknown
49516	1.33909	-0.801925	0.00506	0.14	TC177035	1345	568		similar_to_UniRef100_Q6PH31Sich211-89p13_protein_Danio_rerio|Rep_Sich211-89p13_protein_Danio_rerio_(Zebrafish)_(Brachydanio_rerio)_partial_(40%)
145442	1.11876	0.328604	0.0051	0.141	SRR020740-2761	811	569		proteasome-associated protein ecm29 homolog
80131	0.992156	-0.138392	0.00512	0.141	BX080340	779	570		similar_to_UniRef100_UPI00005C11F5lysosomal-associated_membrane_protein_2_Bos_taurus|Rep_lysosomal-associated_membrane_protein_2_Bos_Taurus_partial_(21%)
30487	0.787081	2.85932	0.00513	0.142	GSONMT00062381001	1881	571		_PREDICTED:_forkhead_box_protein_K2-like_[Oreochromis_niloticus]
4829	0.859541	1.46561	0.00514	0.142	GSONMT00048181001	2076	572		_HEAT_repeat-containing_protein_1_[Danio_rerio]
12401	0.913521	-0.214912	0.00515	0.142	GSONMT00004989001	2883	573		_NK-tumor_recognition_protein_[Dicentrarchus_labrax]
184456	0.984699	-0.199689	0.00517	0.142	NODE_25570_length_1205_cov_2.388382	1303	574		bcl-6_corepressor-like
14276	0.915778	1.04988	0.00519	0.142	GSONMT00029001001	1191	575		_PREDICTED:_class_E_basic_helix-loop-helix_protein_40-like_[Xiphophorus_maculatus]
61043	0.790617	0.524909	0.00521	0.143	TC193505	881	576		similar_to_UniRef100_Q4SE23Chromosome_3_SCAF14626_whole_genome_shotgun_sequence_Tetraodon_nigroviridis|Rep_Chromosome_3_SCAF14626_whole_genome_shotgun_sequence_Tetraodon_nigroviridis_(Green_puffer)_partial_(87%)
121669	0.860541	0.480061	0.00521	0.143	SRR020739-7	1628	577		unknown
59893	0.769865	0.416301	0.00526	0.144	TC191918	1501	578		similar_to_UniRef100_UPI000001C64BUbiquitin-conjugating_enzyme_E2_J2_(EC_63219)_(Non-canonical_ubiquitin-conjugating_enzyme_2)_(NCUBE2)_Takifugu_rubripes|Rep_Ubiquitin-conjugating_enzyme_E2_J2_(EC_63219)_(Non-canonical_ubiquitin-conjugating_enzyme_2)_(NCUBE2)_Takifugu_rubripes_partial_(82%)
48911	0.770777	0.982583	0.00525	0.144	TC176155	1316	579		similar_to_UniRef100_A8WGN4LOC572803_protein_Danio_rerio|Rep_LOC572803_protein_Danio_rerio_(Zebrafish)_(Brachydanio_rerio)_partial_(60%)
59984	1.00007	-0.229225	0.00529	0.144	TC192048	2339	580		similar_to_UniRef100_Q4SH15Chromosome_8_SCAF14587_whole_genome_shotgun_sequence_Tetraodon_nigroviridis|Rep_Chromosome_8_SCAF14587_whole_genome_shotgun_sequence_Tetraodon_nigroviridis_(Green_puffer)_partial_(35%)
101525	0.770924	1.26366	0.0053	0.144	CA378416	631	581		weakly_similar_to_UniRef100_A0P9K9Tc1-like_transporase|Rep_Tc1-like_transporase___partial_(6%)
46439	0.862459	1.07156	0.00535	0.145	GSONMT00070236001	1728	582		_PREDICTED:_striated_muscle_preferentially_expressed_protein_kinase-like_isoform_X4_[Haplochromis_burtoni]
107376	1.09105	1.30496	0.00535	0.145	CX040804	558	583		weakly_similar_to_UniRef100_A9V1H1Predicted_protein_Monosiga_brevicollis_MX1|Rep_Predicted_protein_Monosiga_brevicollis_MX1_partial_(20%)
21985	0.653577	2.1397	0.00536	0.145	GSONMT00057776001	1104	584		_PREDICTED:_surfeit_locus_protein_6_homolog_[Neolamprologus_brichardi]
43777	0.769524	1.0013	0.00538	0.145	GSONMT00078075001	3405	585		_PREDICTED:_DNA-directed_RNA_polymerase_I_subunit_RPA2-like_[Maylandia_zebra]
107281	1.04063	-0.201333	0.00543	0.146	CX041487	685	586		weakly_similar_to_UniRef100_A6GBL5RNA-binding_protein_Plesiocystis_pacifica_SIR-1|Rep_RNA-binding_protein_Plesiocystis_pacifica_SIR-1_partial_(15%)
45174	0.739873	4.18799	0.00549	0.147	GSONMT00068906001	1608	587		_very_long-chain_specific_acyl-CoA_dehydrogenase_mitochondrial_[Danio_rerio]
71246	0.742101	1.44822	0.00546	0.147	TC207139	954	588		homologue_to_UniRef100_Q6PFN7Protein_arginine_methyltransferase_1_Danio_rerio|Rep_Protein_arginine_methyltransferase_1_Danio_rerio_(Zebrafish)_(Brachydanio_rerio)_partial_(63%)
37211	0.818837	0.462576	0.00548	0.147	GSONMT00072901001	2178	589		_nucleolar_protein_11-like_[Salmo_salar]
7793	1.03414	0.210907	0.00548	0.147	GSONMT00014913001	1503	590		_PREDICTED:_dual_specificity_protein_phosphatase_8-like_[Xiphophorus_maculatus]
77669	0.636562	2.02078	0.00549	0.147	TC216363	566	591		homologue_to_UniRef100_Q3ZT96Metal_response_element-binding_transcription_factor_isoform_L-beta|Rep_Metal_response_element-binding_transcription_factor_isoform_L-beta___partial_(8%)
63343	0.941057	0.47891	0.0055	0.147	TC196710	611	592		weakly_similar_to_UniRef100_Q8CMU7Streptococcal_hemagglutinin_protein_Staphylococcus_epidermidis_ATCC_12228|Rep_Streptococcal_hemagglutinin_protein_Staphylococcus_epidermidis_(strain_ATCC_12228)_partial_(6%)
2957	0.872044	1.43893	0.00552	0.147	GSONMT00062600001	360	593		_PREDICTED:_protein_NDRG2-like_[Takifugu_rubripes]
16402	0.903097	1.10375	0.00552	0.147	GSONMT00023852001	2835	594		_PREDICTED:_inter-alpha-trypsin_inhibitor_heavy_chain_H5_[Oreochromis_niloticus]
186421	1.25494	-0.618044	0.00552	0.147	NODE_28236_length_553_cov_2.864376	651	595		proteasome-associated_protein_ecm29_homolog
38956	0.67233	3.25394	0.00559	0.148	GSONMT00069245001	924	596		_CCAAT/enhancer_binding_protein_delta1_[Oncorhynchus_mykiss]
15676	0.685401	1.41236	0.00559	0.148	GSONMT00036693001	2118	597		_RNA_methyltransferase_NOL1_[Salmo_salar]
36155	0.835605	0.0921384	0.00561	0.148	GSONMT00075240001	3126	598		_PREDICTED:_acetyl-CoA_carboxylase_2-like_isoform_X2_[Lepisosteus_oculatus]
60749	0.871385	0.238981	0.00563	0.148	TC193103	863	599		weakly_similar_to_UniRef100_Q2W6U94-amino-4-deoxy-L-arabinose_transferase_and_related_glycosyltransferase_of_PMT_family_Magnetospirillum_magneticum_AMB-1|Rep_4-amino-4-deoxy-L-arabinose_transferase_and_related_glycosyltransferase_of_PMT_family_Magnetospirillum_magneticum_(strain_AMB-1_/_ATCC_700264)_partial_(4%)
30178	1.09358	-0.005377	0.00562	0.148	GSONMT00041074001	1236	600		_PREDICTED:_sestrin-3-like_[Danio_rerio]
93975	1.20739	-0.614497	0.00563	0.148	CA351358	578	601		homologue_to_UniRef100_Q6P933Wufk63e10_protein_Danio_rerio|Rep_Wufk63e10_protein_Danio_rerio_(Zebrafish)_(Brachydanio_rerio)_partial_(10%)
26392	0.749828	1.38244	0.00564	0.148	GSONMT00012519001	1077	602		_PREDICTED:_WD_repeat_domain_phosphoinositide-interacting_protein_4-like_[Oreochromis_niloticus]
23970	0.850491	1.27334	0.00565	0.148	GSONMT00051283001	4995	603		_PREDICTED:_DNA-directed_RNA_polymerase_II_subunit_RPB1-like_[Lepisosteus_oculatus]
35394	0.797158	1.56472	0.00569	0.149	GSONMT00076955001	816	604		_Elastase-2A_precursor_[Osmerus_mordax]
52914	0.863557	0.162615	0.00569	0.149	TC181933	1175	605		similar_to_UniRef100_A0Z4A5Permease_of_the_major_facilitator_superfamily_protein_marine_gamma_proteobacterium_HTCC2080|Rep_Permease_of_the_major_facilitator_superfamily_protein_marine_gamma_proteobacterium_HTCC2080_partial_(5%)
30448	0.942279	-0.0882575	0.00572	0.149	GSONMT00030045001	2148	606		_PREDICTED:_E3_ubiquitin-protein_ligase_RNF6-like_[Neolamprologus_brichardi]
14801	1.06539	0.00746557	0.00574	0.15	GSONMT00023644001	1710	607		_PREDICTED:_protein_Dok-7-like_isoform_X6_[Oreochromis_niloticus]
91086	0.768592	1.06272	0.00582	0.152	BX880928	975	608		similar_to_UniRef100_Q4SJU1Chromosome_1_SCAF14573_whole_genome_shotgun_sequence_Tetraodon_nigroviridis|Rep_Chromosome_1_SCAF14573_whole_genome_shotgun_sequence_Tetraodon_nigroviridis_(Green_puffer)_partial_(94%)
47050	0.886692	0.733072	0.00582	0.152	TC173375	2181	609		UniRef100_Q9GJC1MHC_class_I_heavy_chain_precursor_n=3|Rep_MHC_class_I_heavy_chain_precursor
143349	1.0516	0.529444	0.00582	0.152	SRR020740-39	2661	610		unknown
60185	0.92423	0.827561	0.00583	0.152	TC192314	2212	611		similar_to_UniRef100_Q6E5T6Claudin_31_Takifugu_rubripes|Rep_Claudin_31_Fugu_rubripes_(Japanese_pufferfish)_(Takifugu_rubripes)
51343	0.792529	1.17231	0.00588	0.153	TC179656	1039	612		weakly_similar_to_UniRef100_A9VCN0Predicted_protein_Monosiga_brevicollis_MX1|Rep_Predicted_protein_Monosiga_brevicollis_MX1_partial_(18%)
151342	1.02031	0.996119	0.0059	0.153	SRR020740-10635	567	613		lim_domain-binding_protein_3-like_isoform_2
47357	0.633034	2.69628	0.00594	0.154	TC173888	892	614		unknown
80147	0.969732	0.907082	0.00597	0.154	BX080725	818	615		unknown
143742	0.98431	0.503069	0.00599	0.155	SRR020740-552	1380	616		unknown
44332	0.795322	1.62732	0.00603	0.155	GSONMT00076746001	1134	617		_PREDICTED:_protein_quaking-A-like_isoform_X1_[Xiphophorus_maculatus]
37769	0.743073	5.18403	0.00608	0.156	GSONMT00071718001	2106	618		_taxilin_beta_muscle-derived_protein_77-like_[Salmo_salar]
39321	0.708349	0.987424	0.00609	0.156	GSONMT00068486001	3225	619		_PREDICTED:_transport_and_Golgi_organization_6_homolog_[Danio_rerio]
96692	0.870304	0.0827471	0.00612	0.156	CA359065	718	620		UniRef100_A8DCJ9Membrane_protein-like_protein_Methylobacterium_populi_BJ001|Rep_Membrane_protein-like_protein_Methylobacterium_populi_BJ001_partial_(6%)
37972	1.40548	-0.94392	0.00612	0.156	GSONMT00071292001	1956	621		-
147124	0.842013	1.46168	0.00615	0.156	SRR020740-4953	719	622		unknown
144836	0.807212	0.719502	0.00617	0.156	SRR020740-1975	914	623		unknown
122273	0.854314	0.588901	0.00616	0.156	SRR020739-993	965	624		unnamed_protein_product
127665	1.33127	-0.833431	0.0062	0.157	SRR020739-9886	600	625		extended_synaptotagmin-2-like
111604	0.560617	5.59863	0.00625	0.157	BX309030	985	626		unknown
8748	0.844051	0.225148	0.00623	0.157	GSONMT00049342001	1086	627		_Programmed_cell_death_protein_2_[Osmerus_mordax]
140034	0.93677	-0.117868	0.00639	0.16	SRR020739-31939	359	628		unknown
20328	0.667209	1.93169	0.00641	0.16	GSONMT00041486001	1944	629		_PREDICTED:_long-chain_fatty_acid_transport_protein_1-like_[Neolamprologus_brichardi]
148550	1.22733	-0.471167	0.00641	0.16	SRR020740-6867	640	630		polyadenylate-binding_protein_4
129380	0.809316	0.677823	0.00648	0.161	SRR020739-12918	541	631		unknown
88386	0.850314	0.0942921	0.00648	0.161	BX863853	800	632		weakly_similar_to_UniRef100_Q3B7F4LOC563247_protein_Danio_rerio|Rep_LOC563247_protein_Danio_rerio_(Zebrafish)_(Brachydanio_rerio)_partial_(29%)
5940	0.940833	0.0408187	0.00647	0.161	GSONMT00002350001	654	633		_PREDICTED:_target_of_Nesh-SH3_isoform_X6_[Danio_rerio]
6630	1.18129	0.21515	0.00649	0.161	GSONMT00055402001	951	634		-
58579	0.921773	0.00210734	0.00653	0.162	TC190037	1229	635		homologue_to_UniRef100_Q4T2X8Chromosome_5_SCAF10152_whole_genome_shotgun_sequence_Tetraodon_nigroviridis|Rep_Chromosome_5_SCAF10152_whole_genome_shotgun_sequence_Tetraodon_nigroviridis_(Green_puffer)
122787	0.958096	0.791516	0.00653	0.162	SRR020739-1797	828	636		unknown
20619	0.752855	1.44218	0.00657	0.162	GSONMT00029469001	1950	637		_PREDICTED:_hepatoma-derived_growth_factor-related_protein_2-like_[Xiphophorus_maculatus]
24414	0.84179	0.878209	0.0066	0.162	GSONMT00055484001	1383	638		_PREDICTED:_ectonucleotide_pyrophosphatase/phosphodiesterase_family_member_1_[Oreochromis_niloticus]
107883	1.26489	-1.00343	0.00664	0.163	CX037980	723	639		similar_to_UniRef100_Q4RHJ2Chromosome_19_SCAF15045_whole_genome_shotgun_sequence_Tetraodon_nigroviridis|Rep_Chromosome_19_SCAF15045_whole_genome_shotgun_sequence_Tetraodon_nigroviridis_(Green_puffer)_partial_(46%)
44559	0.64601	5.24289	0.00667	0.164	GSONMT00074567001	9276	640		_PREDICTED:_xin_actin-binding_repeat-containing_protein_2-like_isoform_X1_[Haplochromis_burtoni]
31451	0.849872	0.0488776	0.0067	0.164	GSONMT00023214001	2364	641		_WD_repeat-containing_protein_24_[Dicentrarchus_labrax]
21202	0.856836	1.27961	0.00675	0.165	GSONMT00007313001	1095	642		_ras-related_GTP-binding_protein_D_[Danio_rerio]
45977	0.771478	1.53804	0.00678	0.166	GSONMT00077918001	2073	643		_PREDICTED:_angiomotin-like_2a-like_[Takifugu_rubripes]
95595	1.08856	-0.55241	0.00678	0.166	CA345304	413	644		unknown
31672	0.712241	2.0312	0.00679	0.166	GSONMT00040290001	738	645		_ras-related_protein_Rab-2A_[Salmo_salar]
60975	0.689327	1.36371	0.00682	0.166	TC193411	928	646		similar_to_UniRef100_UPI000154DC9Bsolute_carrier_family_24_member_5_Rattus_norvegicus|Rep_solute_carrier_family_24_member_5_Rattus_norvegicus_partial_(6%)
153817	0.709788	1.12138	0.00683	0.166	SRR020740-14094	443	647		unknown
19917	0.646089	2.81673	0.00685	0.166	GSONMT00032093001	1701	648		_60_kDa_heat_shock_protein_mitochondrial_precursor_[Salmo_salar]
146411	0.81066	1.25116	0.00685	0.166	SRR020740-4044	785	649		unknown
20091	1.50659	-0.857542	0.00685	0.166	GSONMT00022519001	324	650		-
16627	1.51635	-0.850328	0.00687	0.167	GSONMT00035020001	2361	651		_PREDICTED:_probable_E3_ubiquitin-protein_ligase_HERC1-like_[Danio_rerio]
199513	0.750056	1.68713	0.00688	0.167	NODE_45539_length_222_cov_1.684685	320	652		unknown
56975	0.910697	-0.00327332	0.00692	0.167	TC187744	821	653		similar_to_UniRef100_Q4RKE7Chromosome_21_SCAF15029_whole_genome_shotgun_sequence_Tetraodon_nigroviridis|Rep_Chromosome_21_SCAF15029_whole_genome_shotgun_sequence_Tetraodon_nigroviridis_(Green_puffer)_partial_(53%)
56774	0.638462	2.43972	0.00695	0.168	TC187456	923	654		unknown
54171	0.763504	0.943145	0.00696	0.168	TC183733	834	655		similar_to_UniRef100_Q4SNH4Chromosome_8_SCAF14543_whole_genome_shotgun_sequence_Tetraodon_nigroviridis|Rep_Chromosome_8_SCAF14543_whole_genome_shotgun_sequence_Tetraodon_nigroviridis_(Green_puffer)_partial_(16%)
87977	0.700677	3.29031	0.00697	0.168	BX857114	382	656		unknown
28848	1.14021	-0.433612	0.00698	0.168	GSONMT00033731001	1755	657		_PREDICTED:_frizzled-9-like_[Lepisosteus_oculatus]
109235	0.90761	0.14901	0.00701	0.168	CX248791	738	658		similar_to_UniRef100_Q8TU66Predicted_protein_Methanosarcina_acetivorans|Rep_Predicted_protein_Methanosarcina_acetivorans_partial_(6%)
151657	1.01295	-0.285462	0.00701	0.168	SRR020740-11086	557	659		unknown
94073	0.968542	-0.227752	0.00708	0.169	CA349017	552	660		similar_to_UniRef100_Q4RRA7Chromosome_14_SCAF15003_whole_genome_shotgun_sequence_Tetraodon_nigroviridis|Rep_Chromosome_14_SCAF15003_whole_genome_shotgun_sequence_Tetraodon_nigroviridis_(Green_puffer)_partial_(3%)
53498	0.668346	3.39492	0.00709	0.169	TC182775	780	661		similar_to_UniRef100_UPI0000660A70T-complex_protein_1_subunit_beta_(TCP-1-beta)_(CCT-beta)_Takifugu_rubripes|Rep_T-complex_protein_1_subunit_beta_(TCP-1-beta)_(CCT-beta)_Takifugu_rubripes_partial_(24%)
143655	0.681497	1.82822	0.0071	0.169	SRR020740-449	1387	662		unknown
23150	0.946981	-0.154431	0.0071	0.169	GSONMT00019616001	1572	663		_PREDICTED:_G-protein_coupled_receptor_family_C_group_5_member_C_isoform_X2_[Astyanax_mexicanus]
104439	0.767128	0.569753	0.00714	0.17	CR370935	709	664		similar_to_UniRef100_Q5BT07SJCHGC03018_protein_Schistosoma_japonicum|Rep_SJCHGC03018_protein_Schistosoma_japonicum_(Blood_fluke)_partial_(71%)
122510	0.631381	6.9595	0.00714	0.17	SRR020739-1358	896	665		myosin_heavy_chain
58549	0.724549	0.521553	0.0072	0.17	TC189982	1775	666		unknown
77123	0.61599	2.28949	0.00728	0.171	TC215710	1099	667		similar_to_UniRef100_A6W2Q9Polar_amino_acid_ABC_transporter_inner_membrane_subunit_Marinomonas_sp_MWYL1|Rep_Polar_amino_acid_ABC_transporter_inner_membrane_subunit_Marinomonas_sp_MWYL1_partial_(5%)
93042	0.666846	1.01293	0.00728	0.171	BX910376	1024	668		similar_to_UniRef100_Q4SIK4Chromosome_5_SCAF14581_whole_genome_shotgun_sequence_Tetraodon_nigroviridis|Rep_Chromosome_5_SCAF14581_whole_genome_shotgun_sequence_Tetraodon_nigroviridis_(Green_puffer)_partial_(17%)
154420	0.703107	1.37913	0.00729	0.171	SRR020740-14954	513	669		unknown
84670	0.761038	0.339295	0.00725	0.171	BX309633	822	670		similar_to_UniRef100_UPI000065F0E8Profilin-1_(Profilin_I)_Takifugu_rubripes|Rep_Profilin-1_(Profilin_I)_Takifugu_rubripes
89201	1.19344	-0.803924	0.00732	0.172	BX868075	810	671		similar_to_UniRef100_A9VCN0Predicted_protein_Monosiga_brevicollis_MX1|Rep_Predicted_protein_Monosiga_brevicollis_MX1_partial_(14%)
44517	0.825356	0.481273	0.00735	0.172	GSONMT00075119001	1122	672		_myostatin_1_precursor_[Oncorhynchus_mykiss]
117529	1.15159	-0.305958	0.00735	0.172	CU067826	772	673		similar_to_UniRef100_Q2Z1Y6Alcohol_dehydrogenase_Prunus_mume|Rep_Alcohol_dehydrogenase_Prunus_mume_(Japanese_flowering_apricot)_partial_(7%)
95521	0.800224	0.958397	0.00745	0.173	CA344285	715	674		similar_to_UniRef100_O13760Uncharacterized_membrane_protein_C17A210c_precursor_Schizosaccharomyces_pombe|Rep_Uncharacterized_membrane_protein_C17A210c_precursor_Schizosaccharomyces_pombe_(Fission_yeast)_partial_(7%)
60986	0.883123	-0.237806	0.00745	0.173	TC193426	1136	675		similar_to_UniRef100_Q4V8W4LOC560667_protein_Danio_rerio|Rep_LOC560667_protein_Danio_rerio_(Zebrafish)_(Brachydanio_rerio)_partial_(15%)
38509	1.07512	-0.27852	0.00745	0.173	GSONMT00070061001	774	676		_PREDICTED:_coiled-coil_domain-containing_protein_86-like_[Neolamprologus_brichardi]
118219	1.05421	-0.669108	0.00747	0.174	CU063196	1288	677		similar_to_UniRef100_Q7T397Meiotic_recombination_11_homolog_A_Danio_rerio|Rep_Meiotic_recombination_11_homolog_A_Danio_rerio_(Zebrafish)_(Brachydanio_rerio)_partial_(30%)
59538	1.25752	2.22769	0.00756	0.175	TC191400	655	678		homologue_to_UniRef100_Q4SJI5Chromosome_4_SCAF14575_whole_genome_shotgun_sequence_Tetraodon_nigroviridis|Rep_Chromosome_4_SCAF14575_whole_genome_shotgun_sequence_Tetraodon_nigroviridis_(Green_puffer)_partial_(11%)
78119	0.754578	1.12232	0.00759	0.176	TC216891	950	679		similar_to_UniRef100_A6M929Eukaryotic_translation_initiation_factor_4A_isoform_2_Sus_scrofa|Rep_Eukaryotic_translation_initiation_factor_4A_isoform_2_Sus_scrofa_(Pig)_partial_(20%)
75180	0.59464	2.57542	0.00763	0.176	TC212079	1257	680		similar_to_UniRef100_Q4SIK4Chromosome_5_SCAF14581_whole_genome_shotgun_sequence_Tetraodon_nigroviridis|Rep_Chromosome_5_SCAF14581_whole_genome_shotgun_sequence_Tetraodon_nigroviridis_(Green_puffer)_partial_(17%)
199348	0.844669	0.941262	0.00763	0.176	NODE_45319_length_766_cov_1.704961	864	681		methionine_synthase
4012	1.17256	-0.214385	0.00762	0.176	GSONMT00060938001	1278	682		_PREDICTED:_early_growth_response_protein_2b-like_[Lepisosteus_oculatus]
50217	1.39851	0.358471	0.00763	0.176	TC178011	1922	683		selenoprotein_Ja
151630	1.15487	-0.595582	0.00767	0.177	SRR020740-11045	539	684		low_quality_protein:_tuberin-like
120631	0.61261	1.93262	0.00772	0.177	FP321332	974	685		similar_to_UniRef100_Q568C9Zgc110388_Danio_rerio|Rep_Zgc110388_Danio_rerio_(Zebrafish)_(Brachydanio_rerio)_partial_(63%)
37171	0.963496	0.138957	0.00773	0.177	GSONMT00073046001	1524	686		_PREDICTED:_tRNA-dihydrouridine(20)_synthase_[NAD(P)+]-like_[Oreochromis_niloticus]
130151	1.00397	-0.47084	0.00772	0.177	SRR020739-14328	529	687		ubiquitin_carboxyl-terminal_hydrolase_25
173960	1.7454	-0.705979	0.00774	0.177	NODE_11481_length_1012_cov_2.671937	1110	688		tensin-1-like_isoform_x10
61013	0.879745	0.429468	0.00777	0.178	TC193459	1116	689		UniRef100_Q6NWB8Zgc113944_protein_n=2_Danio_rerio|Rep_Zgc113944_protein_Danio_rerio_(Zebrafish)_(Brachydanio_rerio)_partial_(9%)
59790	0.553666	6.06732	0.00783	0.179	TC191769	1062	690		similar_to_UniRef100_A9V6J1Predicted_protein_Monosiga_brevicollis_MX1|Rep_Predicted_protein_Monosiga_brevicollis_MX1_partial_(3%)
4382	0.650721	2.86356	0.00783	0.179	GSONMT00023809001	855	691		_CCAAT/enhancer_binding_protein_delta2_[Oncorhynchus_mykiss]
29133	0.726509	3.17989	0.00783	0.179	GSONMT00062790001	7005	692		_PREDICTED:_basement_membrane-specific_heparan_sulfate_proteoglycan_core_protein-like_isoform_X2_[Pundamilia_nyererei]
165340	1.01701	0.543934	0.00782	0.179	NODE_196_length_693_cov_2.773449	791	693		il-6_subfamily_member_ciliary_neurotrophic_factor-like
46784	0.752403	1.1166	0.00786	0.179	TC172907	1795	694		homologue_to_UniRef100_Q6PQM2Type_2_somatostatin_receptor_Astatotilapia_burtoni|Rep_Type_2_somatostatin_receptor_Haplochromis_burtoni_(Burtons_mouthbrooder)_partial_(93%)
58317	0.942977	0.215271	0.00786	0.179	TC189666	799	695		unknown
17682	0.901649	-0.09258	0.0079	0.18	GSONMT00036094001	753	696		_brain_protein_16_[Salmo_salar]
84007	0.79508	0.838437	0.00792	0.18	BX307301	934	697		UniRef100_Q7NCA6Glr3073_protein_Gloeobacter_violaceus|Rep_Glr3073_protein_Gloeobacter_violaceus_partial_(1%)
122639	0.914014	0.102843	0.00793	0.18	SRR020739-1565	801	698		PREDICTED:_hypothetical_protein_LOC100700678
155200	0.732815	0.260741	0.00796	0.181	SRR020740-16050	490	699		unknown
39426	0.979068	-0.198139	0.00798	0.181	GSONMT00068174001	7188	700		_PREDICTED:_microtubule-associated_serine/threonine-protein_kinase_4_isoform_X3_[Danio_rerio]
115766	0.817395	0.269823	0.00799	0.181	CU066265	584	701		similar_to_UniRef100_Q504F0RNA_terminal_phosphate_cyclase-like_1_Danio_rerio|Rep_RNA_terminal_phosphate_cyclase-like_1_Danio_rerio_(Zebrafish)_(Brachydanio_rerio)_partial_(49%)
47701	0.662026	2.55408	0.00801	0.181	TC174407	2050	702		similar_to_UniRef100_Q561Z0Mdm2_protein_Danio_rerio|Rep_Mdm2_protein_Danio_rerio_(Zebrafish)_(Brachydanio_rerio)_partial_(79%)
85966	1.2018	-0.460299	0.00801	0.181	BX312694	809	703		similar_to_UniRef100_Q6PC79WD_repeat_domain_21_Danio_rerio|Rep_WD_repeat_domain_21_Danio_rerio_(Zebrafish)_partial_(3%)
96990	1.00734	1.12625	0.00804	0.182	CA353006	693	704		UniRef100_Q967D4Multiadhesive_protein_Geodia_cydonium|Rep_Multiadhesive_protein_Geodia_cydonium_partial_(1%)
56700	0.938695	0.0668521	0.00807	0.182	TC187342	1465	705		similar_to_UniRef100_A9JR90LOC564613_protein_Danio_rerio|Rep_LOC564613_protein_Danio_rerio_(Zebrafish)_(Brachydanio_rerio)_partial_(55%)
61866	1.13124	-0.418062	0.00807	0.182	TC194641	789	706		similar_to_UniRef100_A7GXN4NADPH-flavin_oxidoreductase_Campylobacter_curvus_52592|Rep_NADPH-flavin_oxidoreductase_Campylobacter_curvus_(strain_52592)_partial_(8%)
69797	0.662951	2.15823	0.00809	0.182	TC205316	552	707		unknown
4311	0.835044	2.17706	0.00812	0.183	GSONMT00054783001	720	708		_PREDICTED:_E3_ubiquitin-protein_ligase_TRIM39-like_[Astyanax_mexicanus]
71968	0.622271	2.57279	0.00814	0.183	TC208054	1449	709		similar_to_UniRef100_UPI00015A5E98ubiquitin_specific_protease_14_Danio_rerio|Rep_ubiquitin_specific_protease_14_Danio_rerio_partial_(54%)
90096	0.748405	1.14387	0.00817	0.183	BX869057	801	710		similar_to_UniRef100_Q4SJU1Chromosome_1_SCAF14573_whole_genome_shotgun_sequence_Tetraodon_nigroviridis|Rep_Chromosome_1_SCAF14573_whole_genome_shotgun_sequence_Tetraodon_nigroviridis_(Green_puffer)_partial_(92%)
32220	0.916885	0.738432	0.00816	0.183	GSONMT00008727001	2982	711		_PREDICTED:_synemin-like_[Oreochromis_niloticus]
10585	1.53822	-0.496415	0.00818	0.183	GSONMT00054560001	1599	712		_pumilio-1_[Oncorhynchus_mykiss]
56982	0.643561	1.31559	0.0082	0.184	TC187757	1219	713		homologue_to_UniRef100_Q8YJY7Alr8543_protein_Nostoc_sp_PCC_7120|Rep_Alr8543_protein_Anabaena_sp_(strain_PCC_7120)_partial_(6%)
143328	1.10461	3.46109	0.00823	0.184	SRR020740-8	3765	714		unknown
1733	1.12703	-0.436466	0.00824	0.184	GSONMT00009217001	810	715		_PREDICTED:_tripartite_motif-containing_protein_3-like_[Lepisosteus_oculatus]
152517	1.20346	-0.514604	0.00826	0.184	SRR020740-12302	546	716		unknown
10489	1.05393	0.198814	0.00836	0.186	GSONMT00025132001	408	717		_phosphoethanolamine_N-methyltransferase_3_[Salmo_salar]
27335	1.14476	-0.0138375	0.00836	0.186	GSONMT00012258001	1212	718		_PREDICTED:_short-chain_specific_acyl-CoA_dehydrogenase_mitochondrial-like_[Xiphophorus_maculatus]
7099	0.692269	1.97094	0.00841	0.186	GSONMT00016755001	1374	719		_PREDICTED:_putative_ATP-dependent_RNA_helicase_an3-like_[Neolamprologus_brichardi]
128617	1.10899	-0.792257	0.00842	0.186	SRR020739-11527	584	720		unknown
131340	1.05187	0.250439	0.00843	0.186	SRR020739-16532	487	721		cd151_antigen-like
51248	0.579219	2.04959	0.00844	0.186	TC179515	1261	722		homologue_to_UniRef100_Q4RG45Chromosome_2_SCAF15106_whole_genome_shotgun_sequence_Tetraodon_nigroviridis|Rep_Chromosome_2_SCAF15106_whole_genome_shotgun_sequence_Tetraodon_nigroviridis_(Green_puffer)_partial_(87%)
45014	0.597965	2.36655	0.00844	0.186	GSONMT00070951001	2151	723		_myc-regulated_DEAD_box_protein_[Oncorhynchus_mykiss]
123434	0.794312	0.328933	0.00848	0.187	SRR020739-2839	768	724		unknown
55727	1.01041	-0.110438	0.00849	0.187	TC185929	830	725		homologue_to_UniRef100_UPI000065CF21Kelch-like_protein_9_Takifugu_rubripes|Rep_Kelch-like_protein_9_Takifugu_rubripes_partial_(36%)
66342	0.633587	3.00228	0.0085	0.187	TC200823	2087	726		similar_to_UniRef100_A7QJ62Chromosome_chr2_scaffold_105_whole_genome_shotgun_sequence_Vitis_vinifera|Rep_Chromosome_chr2_scaffold_105_whole_genome_shotgun_sequence_Vitis_vinifera_(Grape)_partial_(4%)
129207	0.879668	2.25602	0.00851	0.187	SRR020739-12611	575	727		lim_domain-binding_protein_3-like_isoform_2
129295	0.691401	2.1398	0.00856	0.188	SRR020739-12774	604	728		neuroblast_differentiation-associated_protein_ahnak
59235	0.739307	0.608643	0.00862	0.188	TC190957	1087	729		homologue_to_UniRef100_UPI00003633C4Cyclin-dependent_kinase_inhibitor-related_protein_Takifugu_rubripes|Rep_Cyclin-dependent_kinase_inhibitor-related_protein_Takifugu_rubripes_partial_(71%)
25250	0.841942	1.13848	0.00861	0.188	GSONMT00016269001	1185	730		_unnamed_protein_product_[Tetraodon_nigroviridis]
28682	0.843612	-0.0694617	0.0086	0.188	GSONMT00057606001	6705	731		_carbamoyl-phosphate_synthetase_2_aspartate_transcarbamylase_and_dihydroorotase_[Danio_rerio]
202015	0.875278	0.597295	0.00862	0.188	NODE_48946_length_1092_cov_1.433150	1190	732		tata-binding_protein-associated_factor_172
48380	0.914314	1.97198	0.00859	0.188	TC175372	933	733		similar_to_UniRef100_Q1RMT7Serine/threonine-protein_kinase_RIO3_Bos_taurus|Rep_Serine/threonine-protein_kinase_RIO3_Bos_taurus_(Bovine)_partial_(21%)
193165	1.02296	0.445579	0.00863	0.188	NODE_37144_length_540_cov_3.501852	638	734		transcription_factor_15-like
36300	0.655672	3.95747	0.00866	0.189	GSONMT00074840001	7923	735		_PREDICTED:_neuroblast_differentiation-associated_protein_AHNAK_isoform_X3_[Danio_rerio]
147010	0.819716	1.16679	0.00866	0.189	SRR020740-4806	759	736		unknown
57568	0.942205	-0.245837	0.00867	0.189	TC188585	851	737		unknown
68712	0.734052	1.56088	0.00871	0.189	TC203895	1151	738		similar_to_UniRef100_Q6PEI7CTP_synthase_1_n=2_Danio_rerio|Rep_CTP_synthase_1_Danio_rerio_(Zebrafish)_(Brachydanio_rerio)_partial_(61%)
67895	0.674201	1.60643	0.00875	0.19	TC202828	546	739		unknown
138724	0.870222	0.0547607	0.0089	0.192	SRR020739-29841	357	740		kelch-like_protein_30-like
11000	0.781398	3.23598	0.00894	0.192	GSONMT00056712001	864	741		_transcription_factor_MafA_[Danio_rerio]
57719	0.818526	0.311935	0.00893	0.192	TC188814	911	742		similar_to_UniRef100_UPI000065D63BCD9_antigen_(p24)_(Leukocyte_antigen_MIC3)_(Motility-related_protein)_(MRP-1)_(Tetraspanin-29)_(Tspan-29)_Takifugu_rubripes|Rep_CD9_antigen_(p24)_(Leukocyte_antigen_MIC3)_(Motility-related_protein)_(MRP-1)_(Tetraspanin-29)_(Tspan-29)_Takifugu_rubripes_partial_(69%)
152742	1.05177	-0.374605	0.00897	0.192	SRR020740-12618	540	743		unknown
194665	0.762788	1.10662	0.00899	0.192	NODE_39119_length_270_cov_0.018519	368	744		unknown
22080	0.725052	1.0117	0.00902	0.193	GSONMT00027393001	612	745		_PREDICTED:_pre-rRNA_processing_protein_FTSJ3-like_[Oryzias_latipes]
111037	0.746206	1.04945	0.00902	0.193	BX913225	858	746		similar_to_UniRef100_Q4SJU1Chromosome_1_SCAF14573_whole_genome_shotgun_sequence_Tetraodon_nigroviridis|Rep_Chromosome_1_SCAF14573_whole_genome_shotgun_sequence_Tetraodon_nigroviridis_(Green_puffer)_partial_(75%)
127127	0.612326	4.32388	0.00903	0.193	SRR020739-8950	661	747		cyclin_g1
48768	0.575809	4.79339	0.00904	0.193	TC175951	1224	748		homologue_to_UniRef100_Q6TGV6Proteasome_subunit_alpha_type_Danio_rerio|Rep_Proteasome_subunit_alpha_type_Danio_rerio_(Zebrafish)_(Brachydanio_rerio)
43267	0.590949	2.30219	0.00906	0.193	GSONMT00079376001	855	749		_BCL2/adenovirus_E1B_interacting_protein_3-like_[Salmo_salar]
152642	1.09427	-0.576689	0.00907	0.193	SRR020740-12466	537	750		unknown
46773	0.743958	0.714325	0.00907	0.193	TC172891	1844	751		UniRef100_Q2L4Q4Transcription_factor_Myc|Rep_Transcription_factor_Myc
48191	0.648526	1.37633	0.00908	0.193	TC175108	1506	752		homologue_to_UniRef100_A8KC30Proteasome_(Prosome_macropain)_26S_subunit_ATPase_1a_Danio_rerio|Rep_Proteasome_(Prosome_macropain)_26S_subunit_ATPase_1a_Danio_rerio_(Zebrafish)_(Brachydanio_rerio)_partial_(31%)
94127	0.665227	4.32173	0.0091	0.193	CA350529	658	753		weakly_similar_to_UniRef100_Q6CN84Kluyveromyces_lactis_strain_NRRL_Y-1140_chromosome_E_of_strain_NRRL_Y-_1140_of_Kluyveromyces_lactis_Kluyveromyces_lactis|Rep_Kluyveromyces_lactis_strain_NRRL_Y-1140_chromosome_E_of_strain_NRRL_Y-_1140_of_Kluyveromyces_lactis_Kluyveromyces_lactis_(Yeast)_(Candida_sphaerica)_partial_(11%)
14573	0.847034	-0.0620633	0.0091	0.193	GSONMT00053787001	522	754		_Alpha-1-syntrophin_[Dicentrarchus_labrax]
59458	0.663799	1.66375	0.00912	0.194	TC191283	1996	755		similar_to_UniRef100_UPI00005C11F5lysosomal-associated_membrane_protein_2_Bos_taurus|Rep_lysosomal-associated_membrane_protein_2_Bos_Taurus_partial_(21%)
103817	0.633413	2.445	0.00918	0.194	CF752759	856	756		homologue_to_UniRef100_Q90ZQ5Proteasome_subunit_N3|Rep_Proteasome_subunit_N3___partial_(42%)
208650	0.912555	-0.297494	0.00918	0.194	NODE_57348_length_528_cov_1.477273	626	757		unknown
56889	0.623219	1.68005	0.0092	0.195	TC187622	1459	758		similar_to_UniRef100_Q4S3Q2Chromosome_17_SCAF14747_whole_genome_shotgun_sequence_Tetraodon_nigroviridis|Rep_Chromosome_17_SCAF14747_whole_genome_shotgun_sequence_Tetraodon_nigroviridis_(Green_puffer)_partial_(18%)
53856	1.20564	0.0349234	0.00923	0.195	TC183290	1093	759		similar_to_UniRef100_UPI000065E258Orphan_nuclear_receptor_NR4A1_(Orphan_nuclear_receptor_HMR)_(Early_response_protein_NAK1)_(TR3_orphan_receptor)_(ST-59)_Takifugu_rubripes|Rep_Orphan_nuclear_receptor_NR4A1_(Orphan_nuclear_receptor_HMR)_(Early_response_protein_NAK1)_(TR3_orphan_receptor)_(ST-59)_Takifugu_rubripes_partial_(12%)
23354	1.04757	-0.588913	0.00926	0.196	GSONMT00005680001	1155	760		_F-box_only_protein_6_[Osmerus_mordax]
34774	0.779164	0.813029	0.00928	0.196	GSONMT00048301001	2400	761		_RNA-binding_protein_12_[Danio_rerio]
57859	0.708901	0.737165	0.00931	0.196	TC189014	709	762		similar_to_UniRef100_UPI000065E0C9Probable_rRNA-processing_protein_EBP2_(EBNA1-binding_protein_2)_(Nucleolar_protein_p40)_Takifugu_rubripes|Rep_Probable_rRNA-processing_protein_EBP2_(EBNA1-binding_protein_2)_(Nucleolar_protein_p40)_Takifugu_rubripes_partial_(59%)
38050	0.81538	0.0135295	0.00932	0.196	GSONMT00071151001	474	763		_S-adenosylmethionine_decarboxylase_proenzyme_[Salmo_salar]
76679	0.721406	0.641391	0.00936	0.196	TC215174	1179	764		similar_to_UniRef100_Q4RWH6Chromosome_3_SCAF14987_whole_genome_shotgun_sequence_Tetraodon_nigroviridis|Rep_Chromosome_3_SCAF14987_whole_genome_shotgun_sequence_Tetraodon_nigroviridis_(Green_puffer)_partial_(49%)
60953	0.847138	0.290944	0.00944	0.197	TC193384	643	765		similar_to_UniRef100_Q7ZVY1HpaII_tinys_locus_9c_Danio_rerio|Rep_HpaII_tinys_locus_9c_Danio_rerio_(Zebrafish)_(Brachydanio_rerio)_partial_(20%)
219194	0.864531	-0.162874	0.00943	0.197	NODE_70631_length_246_cov_0.995935	344	766		tc1-like_transposase
199345	1.06105	0.16952	0.00943	0.197	NODE_45313_length_258_cov_0.976744	356	767		uveal_autoantigen_with_coiled-coil_domains_and_ankyrin_repeats
51031	0.778922	0.844592	0.00944	0.197	TC179181	853	768		similar_to_UniRef100_Q4SJU1Chromosome_1_SCAF14573_whole_genome_shotgun_sequence_Tetraodon_nigroviridis|Rep_Chromosome_1_SCAF14573_whole_genome_shotgun_sequence_Tetraodon_nigroviridis_(Green_puffer)_partial_(82%)
19148	0.712366	0.739961	0.00948	0.198	GSONMT00005948001	639	769		_PREDICTED:_proline-_glutamic_acid-_and_leucine-rich_protein_1-like_isoform_X2_[Maylandia_zebra]
73159	0.931607	0.052062	0.0095	0.198	TC209562	1324	770		homologue_to_UniRef100_UPI0000ECA7F9unc-119_homolog_B_n=2_Gallus_gallus|Rep_unc-119_homolog_B_Gallus_gallus_partial_(6%)
128776	0.712295	1.35226	0.00952	0.198	SRR020739-11835	595	771		unknown
74761	0.83531	0.925582	0.00954	0.199	TC211556	1974	772		similar_to_UniRef100_A9U1W6Predicted_protein_Physcomitrella_patens_subsp_patens|Rep_Predicted_protein_Physcomitrella_patens_subsp_patens_partial_(6%)
61672	0.63693	1.77991	0.00958	0.199	TC194368	1587	773		similar_to_UniRef100_UPI00015A55C7Eif4b_protein_Danio_rerio|Rep_Eif4b_protein_Danio_rerio_partial_(31%)
54027	0.600995	2.23564	0.0096	0.199	TC183530	1082	774		homologue_to_UniRef100_Q4V918Proteasome_subunit_alpha_type_Danio_rerio|Rep_Proteasome_subunit_alpha_type_Danio_rerio_(Zebrafish)_(Brachydanio_rerio)_partial_(74%)
215340	0.836867	1.76814	0.00962	0.199	NODE_65681_length_233_cov_1.236052	331	775		unknown
67707	0.82574	-0.123596	0.00969	0.2	TC202582	818	776		unknown
8593	0.978603	0.00250002	0.00974	0.201	GSONMT00044806001	1052	777		_PREDICTED:_ATP-binding_cassette_sub-family_C_member_9_isoform_X3_[Astyanax_mexicanus]
16003	1.03136	-0.175942	0.00975	0.201	GSONMT00007403001	1350	778		_PREDICTED:_tripartite_motif-containing_protein_35-like_isoform_X3_[Maylandia_zebra]
74577	0.535579	5.95766	0.00984	0.203	TC211316	1240	779		similar_to_UniRef100_UPI0000364939Cyclin-G1_(Cyclin-G)_Takifugu_rubripes|Rep_Cyclin-G1_(Cyclin-G)_Takifugu_rubripes_partial_(7%)
76848	0.726058	0.710689	0.0099	0.203	TC215372	655	780		UniRef100_Q5C6Y2SJCHGC07590_protein_Schistosoma_japonicum|Rep_SJCHGC07590_protein_Schistosoma_japonicum_(Blood_fluke)_partial_(13%)
78241	0.777907	0.869414	0.00987	0.203	TC217037	975	781		similar_to_UniRef100_Q8AY83Transposase|Rep_Transposase___partial_(13%)
19374	0.861879	-0.192549	0.00989	0.203	GSONMT00037377001	459	782		_PREDICTED:_centromere_protein_V-like_isoform_X1_[Maylandia_zebra]
41924	1.08086	-0.557044	0.00989	0.203	GSONMT00081796001	1746	783		_PREDICTED:_glucocorticoid_modulatory_element-binding_protein_2_[Danio_rerio]
24934	0.683029	1.33771	0.00993	0.204	GSONMT00003079001	1434	784		_PREDICTED:_notchless_protein_homolog_1-like_isoform_X1_[Neolamprologus_brichardi]
20507	0.658764	1.81381	0.00996	0.204	GSONMT00027114001	3717	785		_PREDICTED:_ribosome_biogenesis_protein_BMS1_homolog_[Oreochromis_niloticus]
79135	0.767831	6.85155	0.00997	0.204	BX072619	757	786		similar_to_UniRef100_A3RH11Creatine_kinase_1_Poecilia_reticulata|Rep_Creatine_kinase_1_Poecilia_reticulata_(Guppy)_partial_(28%)
54671	0.649611	1.91405	0.0101	0.205	TC184450	1502	787		similar_to_UniRef100_UPI000065EDBAUbiquitin-associated_protein_1_(UBAP)_Takifugu_rubripes|Rep_Ubiquitin-associated_protein_1_(UBAP)_Takifugu_rubripes_partial_(59%)
128203	0.695167	0.979088	0.01	0.205	SRR020739-10798	600	788		olfactory_receptor_family_c_subfamily_4_member_5
214001	0.70714	0.793837	0.0101	0.205	NODE_63990_length_604_cov_1.000000	702	789		unknown
25187	0.974487	2.39497	0.0101	0.205	GSONMT00037545001	1539	790		_PREDICTED:_thymus-specific_serine_protease-like_[Haplochromis_burtoni]
73191	0.685042	0.743727	0.0101	0.206	TC209602	865	791		homologue_to_UniRef100_UPI0000660810Nucleolar_GTP-binding_protein_1_(Chronic_renal_failure_gene_protein)_(GTP-binding_protein_NGB)_Takifugu_rubripes|Rep_Nucleolar_GTP-binding_protein_1_(Chronic_renal_failure_gene_protein)_(GTP-binding_protein_NGB)_Takifugu_rubripes_partial_(4%)
39344	0.71064	0.820341	0.0101	0.206	GSONMT00068520001	1311	792		_PREDICTED:_vacuolar_protein_sorting-associated_protein_4A-like_[Xiphophorus_maculatus]
49367	0.897482	-0.00384764	0.0102	0.207	TC176830	858	793		similar_to_UniRef100_Q6DHQ4Zgc92174_Danio_rerio|Rep_Zgc92174_Danio_rerio_(Zebrafish)_(Brachydanio_rerio)
76059	0.99186	0.305959	0.0102	0.207	TC213158	787	794		unknown
34027	0.589704	2.64058	0.0103	0.207	GSONMT00063694001	2898	795		_PREDICTED:_5'-3'_exoribonuclease_2-like_[Xiphophorus_maculatus]
25686	0.751786	1.53826	0.0103	0.208	GSONMT00058061001	2715	796		_PREDICTED:_myopalladin-like_isoform_X2_[Oreochromis_niloticus]
54195	0.916904	0.917744	0.0103	0.208	TC183770	728	797		weakly_similar_to_UniRef100_Q4RDL7Chromosome_undetermined_SCAF16203_whole_genome_shotgun_sequence_Tetraodon_nigroviridis|Rep_Chromosome_undetermined_SCAF16203_whole_genome_shotgun_sequence_Tetraodon_nigroviridis_(Green_puffer)_partial_(60%)
125316	0.596862	2.1763	0.0103	0.208	SRR020739-5841	628	798		taxilin_isoform_cra_b
62262	0.53109	10.6662	0.0104	0.208	TC195189	1258	799		homologue_to_UniRef100_Q8JIP5Myosin_heavy_chain_n=2_Oncorhynchus_keta|Rep_Myosin_heavy_chain_Oncorhynchus_keta_(Chum_salmon)_partial_(13%)
121900	0.691834	1.18953	0.0104	0.209	SRR020739-418	1045	800		unknown
59870	0.745433	3.22657	0.0104	0.209	TC191885	1584	801		homologue_to_UniRef100_UPI000065EDEECold_shock_domain-containing_protein_E1_(UNR_protein)_(N-ras_upstream_gene_protein)_Takifugu_rubripes|Rep_Cold_shock_domain-containing_protein_E1_(UNR_protein)_(N-ras_upstream_gene_protein)_Takifugu_rubripes_partial_(33%)
39324	0.890058	0.276824	0.0105	0.209	GSONMT00068489001	2199	802		_PREDICTED:_zinc_finger_CCCH_domain-containing_protein_18_isoform_X1_[Astyanax_mexicanus]
71218	0.954432	0.215464	0.0105	0.21	TC207105	556	803		weakly_similar_to_UniRef100_A1B9T9Nitrous-oxide_reductase_precursor_Paracoccus_denitrificans_PD1222|Rep_Nitrous-oxide_reductase_precursor_Paracoccus_denitrificans_(strain_Pd_1222)_partial_(3%)
71595	0.92394	-0.153328	0.0105	0.21	TC207580	1025	804		similar_to_UniRef100_Q5RHQ7Heterogeneous_nuclear_ribonucleoprotein_U_Danio_rerio|Rep_Heterogeneous_nuclear_ribonucleoprotein_U_Danio_rerio_(Zebrafish)_(Brachydanio_rerio)_partial_(6%)
63228	0.594427	2.73056	0.0106	0.211	TC196534	844	805		unknown
115882	0.788371	0.474391	0.0106	0.211	BX298062	852	806		similar_to_UniRef100_UPI000065D63BCD9_antigen_(p24)_(Leukocyte_antigen_MIC3)_(Motility-related_protein)_(MRP-1)_(Tetraspanin-29)_(Tspan-29)_Takifugu_rubripes|Rep_CD9_antigen_(p24)_(Leukocyte_antigen_MIC3)_(Motility-related_protein)_(MRP-1)_(Tetraspanin-29)_(Tspan-29)_Takifugu_rubripes_partial_(78%)
91291	0.762152	0.282613	0.0106	0.211	BX878633	796	807		similar_to_UniRef100_A9V6Q0Predicted_protein_Monosiga_brevicollis_MX1|Rep_Predicted_protein_Monosiga_brevicollis_MX1_partial_(13%)
43215	0.640213	3.39437	0.0106	0.211	GSONMT00079280001	843	808		_Nucleophosmin_[Salmo_salar]
49088	0.799558	0.494492	0.0106	0.211	TC176419	1396	809		similar_to_UniRef100_A7SJC9Predicted_protein_Nematostella_vectensis|Rep_Predicted_protein_Nematostella_vectensis_(Starlet_sea_anemone)_partial_(21%)
145469	0.861622	0.238035	0.0106	0.211	SRR020740-2794	818	810		unknown
59568	0.596449	2.37861	0.0107	0.211	TC191446	1253	811		unknown
124461	0.857999	2.27636	0.0107	0.212	SRR020739-4477	733	812		lim_domain-binding_protein_3-like_isoform_2
148346	0.620193	1.22294	0.0107	0.212	SRR020740-6589	694	813		unknown
39218	0.706535	1.11778	0.0108	0.213	GSONMT00068671001	1992	814		_myc-regulated_DEAD_box_protein_[Oncorhynchus_mykiss]
46388	0.565039	2.55953	0.0108	0.214	GSONMT00072499001	816	815		_unnamed_protein_product_[Tetraodon_nigroviridis]
145168	0.688523	2.95375	0.0108	0.214	SRR020740-2408	940	816		unknown
152980	0.691457	1.05116	0.0108	0.214	SRR020740-12932	541	817		unknown
93268	0.868387	-0.206245	0.0109	0.215	BX887660	798	818		homologue_to_UniRef100_Q4SN66Chromosome_8_SCAF14543_whole_genome_shotgun_sequence_Tetraodon_nigroviridis|Rep_Chromosome_8_SCAF14543_whole_genome_shotgun_sequence_Tetraodon_nigroviridis_(Green_puffer)_partial_(7%)
110161	0.75514	0.0962578	0.011	0.215	BX308280	771	819		similar_to_UniRef100_Q803B3Ubiquitin_carboxyl-terminal_hydrolase_Danio_rerio|Rep_Ubiquitin_carboxyl-terminal_hydrolase_Danio_rerio_(Zebrafish)_(Brachydanio_rerio)_partial_(29%)
36188	0.748324	0.868158	0.011	0.215	GSONMT00075022001	2094	820		_PREDICTED:_leucine-rich_PPR_motif-containing_protein_mitochondrial-like_[Neolamprologus_brichardi]
54916	0.818415	0.800359	0.011	0.216	TC184801	838	821		similar_to_UniRef100_UPI0000660DD4Homolog_of_Homo_sapiens_Splice_Isoform_Long_of_ES1_protein_homolog_mitochondrial_precursor_Takifugu_rubripes|Rep_Homolog_of_Homo_sapiens_Splice_Isoform_Long_of_ES1_protein_homolog_mitochondrial_precursor_Takifugu_rubripes_partial_(77%)
41727	0.829383	0.654668	0.011	0.216	GSONMT00082225001	1794	822		_PREDICTED:_TBC1_domain_family_member_15-like_[Lepisosteus_oculatus]
52025	0.887826	0.489374	0.0111	0.216	TC180646	975	823		unknown
215041	1.26397	0.450845	0.0111	0.216	NODE_65317_length_202_cov_1.000000	300	824		unknown
10895	1.28167	-0.498617	0.0111	0.216	GSONMT00045835001	306	825		_Zinc_finger_CCHC_domain-containing_protein_6_[Salmo_salar]
122690	0.696515	0.989447	0.0111	0.216	SRR020739-1647	823	826		programmed_cell_death_1_ligand_1-like
101046	0.681391	0.939735	0.0111	0.216	CA374501	720	827		similar_to_UniRef100_Q7T314Translocase_of_outer_mitochondrial_membrane_40_homolog_Danio_rerio|Rep_Translocase_of_outer_mitochondrial_membrane_40_homolog_Danio_rerio_(Zebrafish)_(Brachydanio_rerio)_partial_(11%)
13426	0.729524	2.11628	0.0112	0.216	GSONMT00039336001	2334	828		_PREDICTED:_F-box_only_protein_40-like_[Pundamilia_nyererei]
120899	0.768234	0.489122	0.0112	0.216	FP323846	1144	829		similar_to_UniRef100_Q2U089Predicted_protein_Aspergillus_oryzae|Rep_Predicted_protein_Aspergillus_oryzae_partial_(3%)
103094	0.778699	0.696853	0.0111	0.216	CA388457	650	830		similar_to_UniRef100_A0E9C3Chromosome_undetermined_scaffold_84__whole_genome_shotgun_sequence_Paramecium_partial_(3%)
91362	0.808669	0.172268	0.0111	0.216	BX879453	661	831		unknown
14641	0.838687	0.984451	0.0112	0.216	GSONMT00060138001	1593	832		_PREDICTED:_sterol_2,6-hydroxylase_mitochondrial-like_[Astyanax_mexicanus]
62994	1.0002	-0.585928	0.0112	0.216	TC196209	1028	833		similar_to_UniRef100_Q6NYT1Mediator_of_RNA_polymerase_II_transcription_subunit_8_Danio_rerio|Rep_Mediator_of_RNA_polymerase_II_transcription_subunit_8_Danio_rerio_(Zebrafish)_(Brachydanio_rerio)_partial_(79%)
93763	0.561198	6.1965	0.0112	0.216	BX888255	751	834		similar_to_UniRef100_UPI000065E3E86-phosphofructokinase_muscle_type_(EC_27111)_(Phosphofructokinase_1)_(Phosphohexokinase)_(Phosphofructo-1-kinase_isozyme_A)_(PFK-A)_(Phosphofructokinase-M)_Takifugu_rubripes|Rep_6-phosphofructokinase_muscle_type_(EC_27111)_(Phosphofructokinase_1)_(Phosphohexokinase)_(Phosphofructo-1-kinase_isozyme_A)_(PFK-A)_(Phosphofructokinase-M)_Takifugu_rubripes_partial_(16%)
58045	0.614993	3.31926	0.0112	0.216	TC189274	2300	835		similar_to_UniRef100_Q4SUK4Chromosome_undetermined_SCAF13887_whole_genome_shotgun_sequence_Tetraodon_nigroviridis|Rep_Chromosome_undetermined_SCAF13887_whole_genome_shotgun_sequence_Tetraodon_nigroviridis_(Green_puffer)_partial_(84%)
163859	0.697058	1.02044	0.0112	0.216	SRR020740-27580	346	836		transposable_element_tcb1_transposase
119438	0.671953	2.60666	0.0112	0.217	GE835196	865	837		similar_to_UniRef100_Q7T2C2Acyl-Coenzyme_A_dehydrogenase_very_long_chain_Danio_rerio|Rep_Acyl-Coenzyme_A_dehydrogenase_very_long_chain_Danio_rerio_(Zebrafish)_(Brachydanio_rerio)_partial_(16%)
84332	0.785429	1.22016	0.0113	0.218	BX308802	854	838		unknown
151261	0.727669	1.21281	0.0114	0.219	SRR020740-10523	605	839		neuroblast_differentiation-associated_protein_ahnak-like
69055	1.45842	-0.281802	0.0114	0.219	TC204334	784	840		weakly_similar_to_UniRef100_Q9GMD3Retinitis_pigmentosa_GTPase_regulator_Bos_taurus|Rep_Retinitis_pigmentosa_GTPase_regulator_Bos_taurus_(Bovine)_partial_(7%)
161021	0.817607	0.123798	0.0115	0.22	SRR020740-24030	387	841		arp1_actin-related_protein_1_homolog_centractin_alpha_isoform_cra_d
104901	0.681909	1.02179	0.0115	0.22	CR372882	660	842		similar_to_UniRef100_Q6AHD5Phosphoglycerate_mutase_Leifsonia_xyli_subsp_xyli|Rep_Phosphoglycerate_mutase_Leifsonia_xyli_subsp_xyli_partial_(7%)
1071	0.838578	2.15166	0.0115	0.22	GSONMT00039143001	1035	843		_PREDICTED:_kelch-like_protein_30-like_[Haplochromis_burtoni]
194453	0.911886	-0.407882	0.0115	0.22	NODE_38816_length_314_cov_1.289809	412	844		unknown
147378	0.942335	-0.239642	0.0116	0.221	SRR020740-5298	694	845		unknown
136400	0.745875	0.633821	0.0116	0.221	SRR020739-25941	444	846		unknown
71025	0.694233	1.24677	0.0116	0.221	TC206860	1647	847		similar_to_UniRef100_Q4SPK5Chromosome_16_SCAF14537_whole_genome_shotgun_sequence_Tetraodon_nigroviridis|Rep_Chromosome_16_SCAF14537_whole_genome_shotgun_sequence_Tetraodon_nigroviridis_(Green_puffer)_partial_(23%)
40311	0.746436	1.24842	0.0116	0.221	GSONMT00066548001	1218	848		_Transcriptional_regulator_Myc-2_[Salmo_salar]
83109	1.09171	-0.751999	0.0116	0.221	BX303727	896	849		weakly_similar_to_UniRef100_A9UWT3Predicted_protein_Monosiga_brevicollis_MX1|Rep_Predicted_protein_Monosiga_brevicollis_MX1_partial_(32%)
66037	1.26628	-0.341872	0.0116	0.221	TC200412	1370	850		similar_to_UniRef100_A0F019Gemin_7_Psetta_maxima|Rep_Gemin_7_Scophthalmus_maximus_(Turbot)_partial_(84%)
121883	0.826826	0.332079	0.0117	0.222	SRR020739-389	1032	851		cell_division_cycle_and_apoptosis_regulator_protein_1
22980	0.982371	-0.44699	0.0117	0.222	GSONMT00000512001	1203	852		_arginine_N-methyltransferase_3_[Salmo_salar]
74562	0.703145	1.69018	0.0118	0.223	TC211297	1123	853		homologue_to_UniRef100_Q6ZM61Ubiquitin_carrier_protein_Danio_rerio|Rep_Ubiquitin_carrier_protein_Danio_rerio_(Zebrafish)_(Brachydanio_rerio)
10904	0.883595	1.09949	0.0118	0.223	GSONMT00002145001	3351	854		_PREDICTED:_ankyrin_repeat_domain-containing_protein_50-like_isoform_X3_[Oreochromis_niloticus]
32176	0.95357	-0.0959381	0.0118	0.223	GSONMT00050899001	1986	855		_PREDICTED:_N-acetyltransferase_10_[Oreochromis_niloticus]
118532	0.614284	6.60884	0.0119	0.223	CT570910	1257	856		homologue_to_UniRef100_Q4STH0Chromosome_undetermined_SCAF14228_whole_genome_shotgun_sequence_Tetraodon_nigroviridis|Rep_Chromosome_undetermined_SCAF14228_whole_genome_shotgun_sequence_Tetraodon_nigroviridis_(Green_puffer)_partial_(35%)
73075	0.659207	4.26463	0.0119	0.223	TC209453	1533	857		similar_to_UniRef100_Q8NH31Seven_transmembrane_helix_receptor_Homo_sapiens|Rep_Seven_transmembrane_helix_receptor_Homo_sapiens_(Human)_partial_(8%)
44115	0.694034	3.75963	0.0118	0.223	GSONMT00077339001	2010	858		_Stress-70_protein_mitochondrial_precursor_[Salmo_salar]
73225	0.746349	0.727785	0.0119	0.223	TC209643	1591	859		***bladder cancer-associated protein
68200	0.822233	0.40137	0.0119	0.223	TC203219	1137	860		unknown
71722	0.846404	0.0659738	0.0119	0.223	TC207731	1148	861		similar_to_UniRef100_Q6TS35Microtubule-associated_protein_tau_Spermophilus_citellus|Rep_Microtubule-associated_protein_tau_Spermophilus_citellus_(European_suslik)_(Citellus_citellus)_partial_(29%)
75425	0.775606	5.98647	0.0119	0.223	TC212362	1389	862		similar_to_UniRef100_A2BHA3Creatine_kinase_muscle_Danio_rerio|Rep_Creatine_kinase_muscle_Danio_rerio_(Zebrafish)_(Brachydanio_rerio)_partial_(50%)
67873	0.78174	-0.159208	0.012	0.224	TC202795	776	863		similar_to_UniRef100_Q6IQG3Farnesyltransferase_CAAX_box_beta_Danio_rerio|Rep_Farnesyltransferase_CAAX_box_beta_Danio_rerio_(Zebrafish)_(Brachydanio_rerio)_partial_(28%)
156635	0.686209	1.91585	0.012	0.224	SRR020740-18090	474	864		unknown
117011	0.86354	0.482792	0.012	0.224	CT564361	1428	865		similar_to_UniRef100_Q4SZC3Chromosome_undetermined_SCAF11723_whole_genome_shotgun_sequence_Tetraodon_nigroviridis|Rep_Chromosome_undetermined_SCAF11723_whole_genome_shotgun_sequence_Tetraodon_nigroviridis_(Green_puffer)_partial_(13%)
87056	1.21046	-0.526485	0.012	0.224	BX318998	963	866		similar_to_UniRef100_Q3UVK0Endoplasmic_reticulum_metallopeptidase_1_n=2_Mus_musculus|Rep_Endoplasmic_reticulum_partial_(1%)
122804	0.965552	0.380813	0.012	0.224	SRR020739-1823	809	867		unknown
80465	0.676049	3.65403	0.0122	0.226	BX081217	871	868		UniRef100_Q9XYB0PugilistDominant_Drosophila_melanogaster|Rep_PugilistDominant_Drosophila_melanogaster_(Fruit_fly)_partial_(7%)
145901	0.796493	0.352624	0.0122	0.226	SRR020740-3361	819	869		general_transcription_factor_ii-i_repeat_domain-containing_protein_2-like
12740	0.83526	0.308393	0.0121	0.226	GSONMT00054475001	4491	870		_PREDICTED:_zinc_finger_protein_106-like_[Xiphophorus_maculatus]
100035	0.791718	1.62372	0.0122	0.227	CA382511	643	871		similar_to_UniRef100_Q4T497Chromosome_undetermined_SCAF9774_whole_genome_shotgun_sequence_Tetraodon_nigroviridis|Rep_Chromosome_undetermined_SCAF9774_whole_genome_shotgun_sequence_Tetraodon_nigroviridis_(Green_puffer)_partial_(97%)
91632	0.719707	1.07581	0.0123	0.227	BX884041	918	872		similar_to_UniRef100_Q4SJU1Chromosome_1_SCAF14573_whole_genome_shotgun_sequence_Tetraodon_nigroviridis|Rep_Chromosome_1_SCAF14573_whole_genome_shotgun_sequence_Tetraodon_nigroviridis_(Green_puffer)_partial_(96%)
38746	0.69494	1.12501	0.0123	0.227	GSONMT00069493001	1968	873		_PREDICTED:_kelch-like_protein_13-like_isoform_1_[Takifugu_rubripes]
36400	0.715457	1.1787	0.0123	0.227	GSONMT00074705001	1596	874		_Potassium_voltage-gated_channel_subfamily_A_member_3_[Dicentrarchus_labrax]
143509	0.782693	1.84513	0.0123	0.228	SRR020740-258	1657	875		unknown
47105	0.602081	3.20927	0.0125	0.229	TC173457	1479	876		UniRef100_A5X2W0CCAAT/enhancer_binding_protein_delta2|Rep_CCAAT/enhancer_binding_protein_delta2
67348	0.759152	1.14026	0.0125	0.229	TC202125	1083	877		similar_to_UniRef100_UPI0000ECA236Oligoribonuclease_mitochondrial_precursor_(EC_31--)_(Small_fragment_nuclease)_(RNA_exonuclease_2_homolog)_n=2_Gallus_gallus|Rep_Oligoribonuclease_mitochondrial_precursor_(EC_31--)_(Small_fragment_nuclease)_(RNA_exonuclease_2_homolog)_Gallus_gallus_partial_(80%)
125628	0.806084	-0.14403	0.0124	0.229	SRR020739-6362	681	878		unknown
119448	0.61245	2.78913	0.0125	0.229	GE835214	875	879		homologue_to_UniRef100_Q6DH82Zgc92606_Danio_rerio|Rep_Zgc92606_Danio_rerio_(Zebrafish)_(Brachydanio_rerio)_partial_(87%)
12423	0.726373	0.312929	0.0125	0.229	GSONMT00050296001	921	880		_Ribosome_biogenesis_regulatory_protein_homolog_[Salmo_salar]
55162	0.988701	-0.0789013	0.0125	0.229	TC185149	1352	881		similar_to_UniRef100_Q9UPX0Protein_turtle_homolog_B_precursor_n=2_Homo_sapiens|Rep_Protein_turtle_homolog_B_precursor_Homo_sapiens_(Human)_partial_(27%)
80497	0.712483	1.03415	0.0126	0.23	BX081989	814	882		unknown
37834	0.846414	0.662638	0.0126	0.23	GSONMT00071663001	3045	883		_PREDICTED:_glycine_dehydrogenase_[decarboxylating]_mitochondrial-like_[Xiphophorus_maculatus]
58996	0.617212	3.05084	0.0127	0.232	TC190607	1211	884		weakly_similar_to_UniRef100_A2FR69CAMK_family_protein_kinase_Trichomonas_vaginalis_G3|Rep_CAMK_family_protein_kinase_Trichomonas_vaginalis_G3_partial_(4%)
62389	0.678294	0.463059	0.0127	0.232	TC195363	617	885		unknown
119964	0.973218	-0.0967645	0.0127	0.232	FP324862	1182	886		similar_to_UniRef100_Q6ZM61Ubiquitin_carrier_protein_Danio_rerio|Rep_Ubiquitin_carrier_protein_Danio_rerio_(Zebrafish)_(Brachydanio_rerio)_partial_(46%)
62496	0.61738	1.48467	0.0128	0.233	TC195506	1715	887		similar_to_UniRef100_Q4RJC3Chromosome_18_SCAF15038_whole_genome_shotgun_sequence_Tetraodon_nigroviridis|Rep_Chromosome_18_SCAF15038_whole_genome_shotgun_sequence_Tetraodon_nigroviridis_(Green_puffer)_partial_(6%)
39612	0.735535	0.673133	0.0128	0.233	GSONMT00067915001	1038	888		_Microtubule-associated_protein_tau_[Salmo_salar]
49821	0.746151	0.195182	0.0128	0.233	TC177449	1433	889		homologue_to_UniRef100_A2VCY0DNA-directed_RNA_polymerase_Danio_rerio|Rep_DNA-directed_RNA_polymerase_Danio_rerio_(Zebrafish)_(Brachydanio_rerio)_partial_(26%)
81257	0.789025	0.34228	0.0129	0.234	BX086773	354	890		homologue_to_UniRef100_A5D8W6Mortality_factor_4_like_1_Homo_sapiens|Rep_Mortality_factor_4_like_1_Homo_sapiens_(Human)_partial_(38%)
148955	0.839762	0.326399	0.0129	0.234	SRR020740-7404	596	891		cd151_antigen-like
55959	1.08521	1.14528	0.0129	0.234	TC186271	961	892		homologue_to_UniRef100_Q0J6W4Os08g0259100_protein_Oryza_sativa_Japonica_Group|Rep_Os08g0259100_protein_Oryza_sativa_subsp_japonica_(Rice)_partial_(9%)
77383	0.669184	1.25297	0.013	0.235	TC216023	1460	893		similar_to_UniRef100_Q4SUD7Chromosome_undetermined_SCAF13964_whole_genome_shotgun_sequence_Tetraodon_nigroviridis|Rep_Chromosome_undetermined_SCAF13964_whole_genome_shotgun_sequence_Tetraodon_nigroviridis_(Green_puffer)
7467	0.948934	0.257638	0.013	0.235	GSONMT00015017001	675	894		_Ribose-5-phosphate_isomerase_[Osmerus_mordax]
19347	0.876589	0.409165	0.013	0.235	GSONMT00048143001	627	895		_transposase_[Cloning_vector_pT2/Gene-Trap]
39932	0.687258	0.851137	0.013	0.236	GSONMT00067243001	1683	896		_growth_hormone_receptor_type_II_[Oncorhynchus_mykiss]
55981	0.594933	3.93634	0.0131	0.236	TC186300	728	897		similar_to_UniRef100_A7RMD5Predicted_protein_Nematostella_vectensis|Rep_Predicted_protein_Nematostella_vectensis_(Starlet_sea_anemone)_partial_(7%)
57521	0.642592	1.76105	0.0131	0.236	TC188519	905	898		unknown
30122	0.578214	2.92574	0.0132	0.237	GSONMT00007597001	1485	899		_PREDICTED:_ubiquitin_carboxyl-terminal_hydrolase_14-like_[Neolamprologus_brichardi]
82477	0.602945	1.79111	0.0132	0.237	BX301541	784	900		similar_to_UniRef100_Q58EC7Guanine_nucleotide_binding_protein-like_3_(Nucleolar)-like_Danio_rerio|Rep_Guanine_nucleotide_binding_protein-like_3_(Nucleolar)-like_Danio_rerio_(Zebrafish)_(Brachydanio_rerio)_partial_(33%)
77970	0.715186	0.725138	0.0132	0.237	TC216718	1443	901		unknown
19063	0.7461	0.482817	0.0132	0.237	GSONMT00002921001	1152	902		_NDRG3_[Salmo_salar]
18610	0.962395	-0.0114926	0.0132	0.237	GSONMT00039730001	1596	903		_PREDICTED:_protein_Jade-3_isoform_X2_[Astyanax_mexicanus]
17300	0.771748	-0.0738875	0.0132	0.237	GSONMT00060106001	432	904		_prohibitin_2_[Salmo_salar]
69523	0.819405	0.989647	0.0132	0.237	TC204965	833	905		homologue_to_UniRef100_A6DWF0ZIP_zinc_transporter_family_protein_Roseovarius_sp_TM1035|Rep_ZIP_zinc_transporter_family_protein_Roseovarius_sp_TM1035_partial_(6%)
192811	0.821676	-0.300159	0.0132	0.237	NODE_36688_length_198_cov_2.797980	296	906		unknown
4017	1.00495	-0.0821895	0.0133	0.238	GSONMT00000472001	585	907		_PREDICTED:_ryanodine_receptor_1-like_[Neolamprologus_brichardi]
142466	0.73234	1.47259	0.0133	0.238	SRR020739-35516	369	908		neuroblast_differentiation-associated_protein_ahnak-like
64235	0.881031	0.159772	0.0133	0.238	TC197945	686	909		similar_to_UniRef100_UPI0000660DD4Homolog_of_Homo_sapiens_Splice_Isoform_Long_of_ES1_protein_homolog_mitochondrial_precursor_Takifugu_rubripes|Rep_Homolog_of_Homo_sapiens_Splice_Isoform_Long_of_ES1_protein_homolog_mitochondrial_precursor_Takifugu_rubripes_partial_(48%)
46932	1.19666	0.243325	0.0133	0.238	TC173183	1819	910		Crystallin_J1Apredicted_coding_region
48689	0.551278	2.56018	0.0133	0.238	TC175846	812	911		similar_to_UniRef100_Q1E9B7ATP-dependent_RNA_helicase_MRH4_mitochondrial_precursor_Coccidioides_immitis|Rep_ATP-dependent_RNA_helicase_MRH4_mitochondrial_precursor_Coccidioides_immitis_partial_(3%)
92007	0.961401	0.0483155	0.0134	0.238	BX883710	835	912		similar_to_UniRef100_Q4SJU1Chromosome_1_SCAF14573_whole_genome_shotgun_sequence_Tetraodon_nigroviridis|Rep_Chromosome_1_SCAF14573_whole_genome_shotgun_sequence_Tetraodon_nigroviridis_(Green_puffer)_partial_(54%)
34970	0.823205	0.480132	0.0134	0.239	GSONMT00029058001	1323	913		_Chloride_channel_CLIC-like_protein_1_precursor_[Salmo_salar]
104074	0.997326	-0.444498	0.0134	0.239	CR372757	632	914		similar_to_UniRef100_A9V9Y9Predicted_protein_Monosiga_brevicollis_MX1|Rep_Predicted_protein_Monosiga_partial_(0%)
28261	0.624448	5.4294	0.0135	0.239	GSONMT00005111001	2553	915		_Cold_shock_domain-containing_protein_E1_[Salmo_salar]
44577	0.87019	-0.137196	0.0135	0.239	GSONMT00074590001	627	916		_Methyltransferase-like_protein_5_[Salmo_salar]
89831	0.676134	2.04037	0.0135	0.239	BX872337	657	917		homologue_to_UniRef100_Q5PQZ1Ubiquitin_carboxyl-terminal_hydrolase_n=2_Danio_rerio|Rep_Ubiquitin_carboxyl-terminal_hydrolase_Danio_rerio_(Zebrafish)_(Brachydanio_rerio)_partial_(48%)
144222	0.722816	0.507897	0.0135	0.239	SRR020740-1160	1096	918		unknown
11379	0.798063	0.513638	0.0135	0.239	GSONMT00053552001	1311	919		_unnamed_protein_product_[Tetraodon_nigroviridis]
114385	0.879862	0.113668	0.0136	0.239	CX717825	511	920		unknown
48644	0.882776	-0.164301	0.0136	0.239	TC175782	1212	921		unknown
215936	0.978236	0.649933	0.0136	0.241	NODE_66422_length_396_cov_1.181818	494	922		unknown
39552	0.684787	3.56849	0.0137	0.241	GSONMT00068021001	8880	923		_PREDICTED:_neuroblast_differentiation-associated_protein_AHNAK-like_isoform_X1_[Astyanax_mexicanus]
75940	0.766255	0.60052	0.0137	0.241	TC213013	1005	924		unknown
58980	0.574972	3.6089	0.0137	0.241	TC190586	1332	925		unknown
17337	0.592385	3.71783	0.0138	0.241	GSONMT00004493001	756	926		_proteasome_subunit_alpha_type_7_A-2_partial_[Oncorhynchus_mykiss]
122438	0.709038	0.474658	0.0138	0.241	SRR020739-1240	899	927		unknown
29128	0.844326	-0.111054	0.0138	0.241	GSONMT00062779001	1986	928		_PREDICTED:_round_spermatid_basic_protein_1-like_[Astyanax_mexicanus]
17490	1.00709	0.0527721	0.0137	0.241	GSONMT00033512001	3690	929		_PREDICTED:_LOW_QUALITY_PROTEIN:_E3_ubiquitin-protein_ligase_HUWE1-like_[Takifugu_rubripes]
185533	1.06844	-0.614418	0.0138	0.241	NODE_27028_length_280_cov_0.142857	378	930		myeloid-associated_differentiation_marker-like_protein_2-like
201058	0.798948	0.126321	0.0138	0.242	NODE_47640_length_284_cov_1.996479	382	931		unknown
89924	0.766736	1.84338	0.0139	0.242	BX870228	373	932		unknown
122760	0.889909	-0.28451	0.0139	0.243	SRR020739-1754	904	933		unknown
116416	0.779822	2.20043	0.014	0.244	CT570240	446	934		homologue_to_UniRef100_Q4SCR9Chromosome_7_SCAF14650_whole_genome_shotgun_sequence_Tetraodon_nigroviridis|Rep_Chromosome_7_SCAF14650_whole_genome_shotgun_sequence_Tetraodon_nigroviridis_(Green_puffer)_partial_(6%)
208134	0.710227	0.841895	0.014	0.244	NODE_56723_length_259_cov_1.193050	357	935		unknown
100773	0.599469	1.75721	0.0141	0.244	CA374313	710	936		unknown
14633	0.60676	3.65302	0.0141	0.244	GSONMT00000504001	696	937		_PREDICTED:_thioredoxin-interacting_protein-like_[Astyanax_mexicanus]
91518	0.838778	0.2463	0.0141	0.245	BX877373	859	938		similar_to_UniRef100_Q4SJU1Chromosome_1_SCAF14573_whole_genome_shotgun_sequence_Tetraodon_nigroviridis|Rep_Chromosome_1_SCAF14573_whole_genome_shotgun_sequence_Tetraodon_nigroviridis_(Green_puffer)_partial_(50%)
58185	0.595897	1.86505	0.0143	0.246	TC189477	1474	939		similar_to_UniRef100_Q4RJB9Chromosome_18_SCAF15038_whole_genome_shotgun_sequence_Tetraodon_nigroviridis|Rep_Chromosome_18_SCAF15038_whole_genome_shotgun_sequence_Tetraodon_nigroviridis_(Green_puffer)_partial_(53%)
49909	0.649987	0.566893	0.0142	0.246	TC177563	879	940		similar_to_UniRef100_Q4RZU7Chromosome_18_SCAF14786_whole_genome_shotgun_sequence_Tetraodon_nigroviridis|Rep_Chromosome_18_SCAF14786_whole_genome_shotgun_sequence_Tetraodon_nigroviridis_(Green_puffer)_partial_(63%)
62049	0.772578	0.313096	0.0143	0.246	TC194895	858	941		similar_to_UniRef100_UPI00015A525ENucleolar_complex_protein_4_homolog_(NOC4_protein_homolog)_(NOC4-like_protein)_(Nucleolar_complex-associated_protein_4-like_protein)_Danio_rerio|Rep_Nucleolar_complex_protein_4_homolog_(NOC4_protein_homolog)_(NOC4-like_protein)_(Nucleolar_complex-associated_protein_4-like_protein)_Danio_rerio_partial_(32%)
28818	0.867032	-0.376508	0.0143	0.247	GSONMT00027827001	606	942		_PREDICTED:_ras-related_protein_Rab-1A-like_[Astyanax_mexicanus]
123501	0.583836	1.7382	0.0144	0.247	SRR020739-2939	771	943		unknown
69723	0.649828	1.29171	0.0145	0.248	TC205225	1628	944		unknown
63462	0.777	-0.243705	0.0145	0.248	TC196874	1201	945		similar_to_UniRef100_UPI000013F749Protein_G8_Homo_sapiens|Rep_Protein_G8_Homo_sapiens_partial_(10%)
7888	0.825132	1.15163	0.0145	0.248	GSONMT00027067001	612	946		_PREDICTED:_paralemmin-2-like_[Lepisosteus_oculatus]
37745	0.610911	3.85381	0.0145	0.248	GSONMT00071779001	2934	947		_PREDICTED:_flocculation_protein_FLO11-like_isoform_X1_[Oreochromis_niloticus]
89127	0.744596	1.11493	0.0145	0.249	BX867754	685	948		unknown
130299	0.875457	-0.315176	0.0146	0.249	SRR020739-14634	536	949		fh1_fh2_domain-containing_protein_3-like
25808	0.660577	1.2193	0.0146	0.249	GSONMT00055064001	927	950		_splicing_factor_3A_subunit_2_[Salmo_salar]
86214	0.716781	0.305854	0.0146	0.249	BX315196	857	951		weakly_similar_to_UniRef100_A6NIW4Uncharacterized_protein_ENSP00000375043_Homo_sapiens|Rep_Uncharacterized_protein_ENSP00000375043_Homo_sapiens_(Human)_partial_(31%)
52284	0.72403	0.371312	0.0146	0.249	TC181026	1252	952		similar_to_UniRef100_UPI000035F045U3_small_nucleolar_RNA-interacting_protein_2_(U3_small_nucleolar_ribonucleoprotein-associated_55_kDa_protein)_(U3_snoRNP-associated_55_kDa_protein)_(U3-55K)_(RRP9_homolog)_Takifugu_rubripes|Rep_U3_small_nucleolar_RNA-interacting_protein_2_(U3_small_nucleolar_ribonucleoprotein-associated_55_kDa_protein)_(U3_snoRNP-associated_55_kDa_protein)_(U3-55K)_(RRP9_homolog)…
52443	0.734271	0.495916	0.0146	0.249	TC181252	904	953		homologue_to_UniRef100_Q5D997SJCHGC09132_protein_Schistosoma_japonicum|Rep_SJCHGC09132_protein_Schistosoma_japonicum_(Blood_fluke)_partial_(8%)
127225	0.765523	0.240052	0.0146	0.249	SRR020739-9116	595	954		unknown
60110	0.703691	0.621564	0.0147	0.249	TC192216	1224	955		similar_to_UniRef100_UPI0000660338Kynurenine/alpha-aminoadipate_aminotransferase_mitochondrial_precursor_(KAT/AadAT)_(Kynurenine--oxoglutarate_transaminase_II)_(EC_2617)_(Kynurenine_aminotransferase_II)_(Kynurenine--oxoglutarate_aminotransferase_II)_(2-aminoadipate_transaminase)_(EC_2_Takifugu_rubripes|Rep_Kynurenine/alpha-aminoadipate_aminotransferase_mitochondrial_precursor_(KAT/AadAT)_(Kynuren…
61183	0.523478	11.1463	0.0147	0.249	TC193692	1453	956		homologue_to_UniRef100_Q8JIP5Myosin_heavy_chain_n=2_Oncorhynchus_keta|Rep_Myosin_heavy_chain_Oncorhynchus_keta_(Chum_salmon)_partial_(17%)
78461	0.745958	1.11114	0.0147	0.249	TC217287	1581	957		similar_to_UniRef100_A2IDD5-3Isoform_3_of_A2IDD5__Homo_sapiens|Rep_Isoform_3_of_A2IDD5__Homo_sapiens_(Human)_partial_(6%)
25890	0.560513	4.39833	0.0148	0.25	GSONMT00022804001	678	958		_PREDICTED:_voltage-dependent_calcium_channel_gamma-1_subunit-like_[Danio_rerio]
56663	0.767569	0.407478	0.0148	0.25	TC187282	845	959		similar_to_UniRef100_UPI000065D63BCD9_antigen_(p24)_(Leukocyte_antigen_MIC3)_(Motility-related_protein)_(MRP-1)_(Tetraspanin-29)_(Tspan-29)_Takifugu_rubripes|Rep_CD9_antigen_(p24)_(Leukocyte_antigen_MIC3)_(Motility-related_protein)_(MRP-1)_(Tetraspanin-29)_(Tspan-29)_Takifugu_rubripes_partial_(87%)
74512	0.712191	0.888674	0.0149	0.251	TC211236	856	960		unknown
66714	0.765203	0.692106	0.0149	0.251	TC201306	948	961		unknown
110801	0.644081	0.4828	0.0149	0.251	BX307044	748	962		unknown
131845	0.773286	0.277899	0.0149	0.251	SRR020739-17496	517	963		unknown
87659	0.714414	0.603767	0.0149	0.251	BX857572	775	964		weakly_similar_to_UniRef100_A0J4L7Glucosamine--fructose-6-phosphate_aminotransferase_isomerizing_Shewanella_woodyi_ATCC_51908|Rep_Glucosamine--fructose-6-phosphate_aminotransferase_isomerizing_Shewanella_woodyi_ATCC_51908_partial_(3%)
91141	0.755298	0.603111	0.015	0.251	BX881308	398	965		unknown
62597	0.592409	1.28301	0.015	0.252	TC195652	1215	966		homologue_to_UniRef100_Q4SND2Chromosome_8_SCAF14543_whole_genome_shotgun_sequence_Tetraodon_nigroviridis|Rep_Chromosome_8_SCAF14543_whole_genome_shotgun_sequence_Tetraodon_nigroviridis_(Green_puffer)_partial_(97%)
145163	0.637266	0.717	0.015	0.252	SRR020740-2402	899	967		unknown
27761	0.757045	0.121987	0.015	0.252	GSONMT00035800001	1752	968		_PREDICTED:_negative_elongation_factor_B-like_[Astyanax_mexicanus]
125544	0.728993	0.264819	0.0152	0.254	SRR020739-6228	669	969		unknown
28265	0.825153	-0.0907712	0.0152	0.254	GSONMT00005117001	870	970		_Succinate_dehydrogenase_iron-sulfur_protein_mitochondrial_precursor_[Oncorhynchus_mykiss]
146224	0.564377	9.74696	0.0153	0.254	SRR020740-3790	743	971		myosin_heavy_chain
55092	0.774964	-0.0347131	0.0153	0.254	TC185052	783	972		similar_to_UniRef100_A3KNH8LOC567613_protein_Danio_rerio|Rep_LOC567613_protein_Danio_rerio_(Zebrafish)_(Brachydanio_rerio)_partial_(22%)
80623	0.81491	0.375575	0.0153	0.254	BX083733	758	973		similar_to_UniRef100_A9C3R0Interferon-related_developmental_regulator_2_Danio_rerio|Rep_Interferon-related_developmental_regulator_2_Danio_rerio_(Zebrafish)_(Brachydanio_rerio)_partial_(8%)
120769	0.956836	-0.35466	0.0153	0.254	FP323343	1172	974		similar_to_UniRef100_UPI000065F792Mitochondrial_intermembrane_space_import_and_assembly_protein_40_(Coiled-coil-helix-coiled-coil-helix_domain-containing_protein_4)_Takifugu_rubripes|Rep_Mitochondrial_intermembrane_space_import_and_assembly_protein_40_(Coiled-coil-helix-coiled-coil-helix_domain-containing_protein_4)_Takifugu_rubripes_partial_(23%)
75665	1.05331	0.158995	0.0153	0.254	TC212664	748	975		similar_to_UniRef100_UPI000060FC20Serine/threonine-protein_kinase_RIO3_(EC_27111)_(RIO_kinase_3)_(sudD_homolog)_Gallus_gallus|Rep_Serine/threonine-protein_kinase_RIO3_(EC_27111)_(RIO_kinase_3)_(sudD_homolog)_Gallus_gallus_partial_(9%)
19817	0.593694	2.23733	0.0154	0.255	GSONMT00025113001	354	976		_Gamma-aminobutyric_acid_receptor-associated_protein-like_1_[Salmo_salar]
144978	0.647444	0.781128	0.0154	0.255	SRR020740-2158	964	977		unknown
120182	0.685905	0.51759	0.0154	0.255	FP320775	1225	978		homologue_to_UniRef100_A7SS39Predicted_protein_Nematostella_vectensis|Rep_Predicted_protein_Nematostella_partial_(2%)
21825	0.687756	0.719316	0.0154	0.255	GSONMT00062027001	2022	979		_preimplantation_protein_4-like_[Danio_rerio]
8324	0.755343	0.422397	0.0155	0.255	GSONMT00004792001	1203	980		_unnamed_protein_product_[Tetraodon_nigroviridis]
140264	0.923521	-0.286331	0.0154	0.255	SRR020739-32281	358	981		map_kinase-interacting_serine_threonine-protein_kinase_2
218826	0.934687	0.494888	0.0154	0.255	NODE_70117_length_553_cov_0.998192	651	982		myotubularin-related_protein_4
5151	1.06378	-0.658046	0.0154	0.255	GSONMT00001631001	1248	983		_Adhesive_plaque_matrix_protein_partial_[Columba_livia]
41617	0.919852	1.26006	0.0155	0.255	GSONMT00082505001	3246	984		_NFX1-type_zinc_finger-containing_protein_1_[Dicentrarchus_labrax]
90166	0.779841	0.340227	0.0155	0.256	BX868690	513	985		unknown
13120	0.622316	1.26958	0.0156	0.256	GSONMT00064012001	5028	986		_PREDICTED:_alpha-protein_kinase_3_isoform_X3_[Danio_rerio]
79680	0.667243	0.73556	0.0156	0.256	BX075836	842	987		weakly_similar_to_UniRef100_A6AYE9Virulence_metalloprotease_Vibrio_parahaemolyticus_AQ3810|Rep_Virulence_metalloprotease_Vibrio_parahaemolyticus_AQ3810_partial_(3%)
9667	0.708551	0.159666	0.0156	0.256	GSONMT00026788001	1134	988		_Probable_leucyl-tRNA_synthetase_mitochondrial_precursor_[Salmo_salar]
201405	0.736599	0.689071	0.0156	0.256	NODE_48129_length_206_cov_2.092233	304	989		supervillin-like_isoform_x1
151541	0.738697	0.796094	0.0156	0.256	SRR020740-10918	563	990		probable_atp-dependent_rna_helicase_ddx5-like
27263	0.808082	2.08072	0.0156	0.256	GSONMT00040680001	3267	991		_PREDICTED:_myotubularin-related_protein_4-like_isoform_X3_[Astyanax_mexicanus]
35528	0.855668	1.95577	0.0156	0.256	GSONMT00076512001	1986	992		_PREDICTED:_collagen_alpha-1(X)_chain-like_isoform_2_[Oreochromis_niloticus]
214489	1.09688	-1.11563	0.0156	0.256	NODE_64619_length_264_cov_1.295455	362	993		unknown
123405	0.631726	0.803176	0.0157	0.256	SRR020739-2786	778	994		unknown
22571	0.661729	1.54149	0.0157	0.256	GSONMT00035541001	930	995		_PREDICTED:_homeobox_protein_MOX-2-like_[Xiphophorus_maculatus]
31517	1.15018	-0.65044	0.0157	0.256	GSONMT00037225001	3192	996		_PREDICTED:_pleckstrin_homology_domain-containing_family_M_member_1-like_[Xiphophorus_maculatus]
64646	0.584816	2.68637	0.0157	0.256	TC198531	1324	997		similar_to_UniRef100_A8WGP1Proteasome_(Prosome_macropain)_26S_subunit_non-ATPase_13_n=2_Danio_rerio|Rep_Proteasome_(Prosome_macropain)_26S_subunit_non-ATPase_13_Danio_rerio_(Zebrafish)_(Brachydanio_rerio)_partial_(51%)
64244	0.551325	2.85113	0.0158	0.257	TC197956	740	998		homologue_to_UniRef100_Q4RVH3Proteasome_subunit_alpha_type_n=4_Clupeocephala|Rep_Proteasome_subunit_alpha_type_Tetraodon_nigroviridis_(Green_puffer)_partial_(73%)
46890	1.03917	-0.719786	0.0158	0.257	TC173086	1424	999		Myelin-oligodendrocyte_glycoprotein
130020	0.628582	1.82723	0.0158	0.257	SRR020739-14090	511	1000		unknown
41580	1.12141	-0.502466	0.0158	0.257	GSONMT00082554001	4797	1001		_PREDICTED:_WD_repeat-containing_protein_96-like_partial_[Astyanax_mexicanus]
13131	0.829384	2.61964	0.0159	0.258	GSONMT00021012001	2271	1002		_PREDICTED:_cardiomyopathy-associated_protein_5-like_[Maylandia_zebra]
144000	0.643358	1.23453	0.0159	0.258	SRR020740-892	1164	1003		unknown
201098	1.03456	-0.230813	0.016	0.258	NODE_47705_length_533_cov_1.688555	631	1004		ubiquitin_carboxyl-terminal_hydrolase_25-like
193189	1.30038	-1.13803	0.016	0.258	NODE_37173_length_218_cov_2.986238	316	1005		unknown
101451	0.747354	-0.00976065	0.016	0.258	CA376510	678	1006		similar_to_UniRef100_Q66S91Sec61_alpha_form_A_Oikopleura_dioica|Rep_Sec61_alpha_form_A_Oikopleura_dioica_(Tunicate)_partial_(4%)
26010	0.680801	2.37112	0.016	0.259	GSONMT00000219001	2097	1007		_PREDICTED:_ATP-dependent_RNA_helicase_DDX3X_isoform_X8_[Astyanax_mexicanus]
61329	0.974086	-0.330302	0.016	0.259	TC193898	1052	1008		unknown
46605	0.874426	-0.0811089	0.0161	0.259	TC172661	3868	1009		homologue_to_UniRef100_UPI0000436BFBF-box_protein_32_Danio_rerio|Rep_F-box_protein_32_Danio_rerio_partial_(93%)
209561	0.917203	-0.5993	0.016	0.259	NODE_58479_length_219_cov_1.949772	317	1010		unknown
114528	1.27849	1.86931	0.0161	0.259	DV200584	374	1011		similar_to_UniRef100_A4PDX4Myosin_heavy_chain_n=2_Saurida_undosquamis|Rep_Myosin_heavy_chain_Saurida_undosquamis_(Brushtooth_lizardfish)_partial_(4%)
143787	0.686104	0.415441	0.0161	0.26	SRR020740-612	1326	1012		unknown
28038	0.711174	0.236327	0.0162	0.261	GSONMT00060687001	1869	1013		_PREDICTED:_transmembrane_and_coiled-coil_domains_protein_1-like_[Oryzias_latipes]
86931	0.627906	3.29059	0.0162	0.261	BX318383	881	1014		similar_to_UniRef100_Q803X9Calcium_channel_voltage-dependent_gamma_subunit_1_Danio_rerio|Rep_Calcium_channel_voltage-dependent_gamma_subunit_1_Danio_rerio_(Zebrafish)_(Brachydanio_rerio)_partial_(55%)
46380	0.691625	1.35925	0.0162	0.261	GSONMT00072490001	1152	1015		_Beta-ureidopropionase_[Oncorhynchus_mykiss]
119775	0.804172	0.49221	0.0163	0.261	GE825747	794	1016		similar_to_UniRef100_Q0N440P26_Clanis_bilineata_nucleopolyhedrosis_virus|Rep_P26_Clanis_bilineata_nucleopolyhedrosis_virus_partial_(6%)
110521	0.570503	2.33006	0.0163	0.262	BX303464	877	1017		homologue_to_UniRef100_UPI0000EB6EB7proteasome_(prosome_macropain)_26S_subunit_ATPase_3_Danio_rerio|Rep_proteasome_(prosome_macropain)_26S_subunit_ATPase_3_Danio_rerio_partial_(51%)
22172	0.733027	0.773069	0.0163	0.262	GSONMT00027409001	2532	1018		_PREDICTED:_zinc_finger_protein_609-like_[Oreochromis_niloticus]
51513	0.551566	4.63016	0.0164	0.262	TC179920	1236	1019		similar_to_UniRef100_Q803X9Calcium_channel_voltage-dependent_gamma_subunit_1_Danio_rerio|Rep_Calcium_channel_voltage-dependent_gamma_subunit_1_Danio_rerio_(Zebrafish)_(Brachydanio_rerio)_partial_(81%)
98615	0.908019	-0.500111	0.0164	0.262	CA377128	604	1020		similar_to_UniRef100_A7I6C1Phosphate_transporter_Candidatus_Methanoregula_boonei_6A8|Rep_Phosphate_transporter_Methanoregula_boonei_(strain_6A8)_partial_(6%)
21914	0.868271	-0.363512	0.0165	0.263	GSONMT00043730001	975	1021		_Chemokine_receptor-like_1_[Osmerus_mordax]
214604	0.936832	-0.552482	0.0165	0.263	NODE_64768_length_717_cov_1.206416	815	1022		tripartite_motif-containing_protein_3-like
52167	0.643646	1.36476	0.0165	0.263	TC180849	1321	1023		similar_to_UniRef100_P79725Swelling_dependent_chloride_channel_ICln_Danio_rerio|Rep_Swelling_dependent_chloride_channel_ICln_Danio_rerio_(Zebrafish)_(Brachydanio_rerio)_partial_(61%)
85722	0.621373	1.67054	0.0165	0.263	BX311489	883	1024		similar_to_UniRef100_A8WGP1Proteasome_(Prosome_macropain)_26S_subunit_non-ATPase_13_n=2_Danio_rerio|Rep_Proteasome_(Prosome_macropain)_26S_subunit_non-ATPase_13_Danio_rerio_(Zebrafish)_(Brachydanio_rerio)_partial_(27%)
47330	0.711962	2.88059	0.0166	0.263	TC173852	1084	1025		similar_to_UniRef100_Q6P3G7Prosaposin_Danio_rerio|Rep_Prosaposin_Danio_rerio_(Zebrafish)_(Brachydanio_rerio)_partial_(46%)
41919	0.780018	0.618562	0.0165	0.263	GSONMT00081875001	1926	1026		_PREDICTED:_WD_repeat-containing_protein_43_[Oreochromis_niloticus]
70038	0.811735	-0.227327	0.0166	0.263	TC205632	847	1027		homologue_to_UniRef100_Q498Z9Zgc110395_Danio_rerio|Rep_Zgc110395_Danio_rerio_(Zebrafish)_(Brachydanio_rerio)_partial_(32%)
72669	0.992584	0.131638	0.0166	0.263	TC208936	852	1028		unknown
36476	0.630415	0.560358	0.0166	0.264	GSONMT00074413001	1560	1029		_NOP2/Sun_domain_family_member_5_[Salmo_salar]
123315	0.980765	-0.486062	0.0168	0.266	SRR020739-2648	798	1030		unknown
147552	0.6087	6.88367	0.0168	0.266	SRR020740-5523	680	1031		myosin_heavy_chain
215436	0.634736	0.590796	0.0169	0.266	NODE_65805_length_399_cov_1.182957	497	1032		unknown
69271	0.930275	-0.258884	0.0168	0.266	TC204625	1401	1033		unknown
193069	0.961529	-0.405254	0.0168	0.266	NODE_37023_length_702_cov_1.541311	800	1034		serine-rich_adhesin_for_platelets-like
147534	1.06468	-0.481563	0.0169	0.267	SRR020740-5501	686	1035		xin_actin-binding_repeat-containing_protein_2-like
119050	0.554045	1.86209	0.0169	0.267	CU070311	769	1036		unknown
201225	0.795534	0.781612	0.017	0.268	NODE_47877_length_509_cov_1.642436	607	1037		unknown
20646	0.829615	0.476529	0.0171	0.268	GSONMT00040066001	957	1038		_Ribose-phosphate_pyrophosphokinase_2_[Salmo_salar]
53775	0.608319	2.46865	0.0171	0.269	TC183163	1264	1039		similar_to_UniRef100_UPI000065E35BUncharacterized_protein_C2orf25_mitochondrial_precursor_Takifugu_rubripes|Rep_Uncharacterized_protein_C2orf25_mitochondrial_precursor_Takifugu_rubripes_partial_(64%)
145404	0.680991	0.915219	0.0171	0.269	SRR020740-2711	847	1040		unknown
107921	0.856818	-0.34038	0.0172	0.269	CX038257	728	1041		similar_to_UniRef100_Q6NWD5Rrs1_protein_n=2_Danio_rerio|Rep_Rrs1_protein_Danio_rerio_(Zebrafish)_(Brachydanio_rerio)_partial_(52%)
39623	0.657275	3.94433	0.0172	0.27	GSONMT00067802001	2421	1042		_PREDICTED:_transitional_endoplasmic_reticulum_ATPase-like_[Xiphophorus_maculatus]
118242	0.586204	5.07984	0.0173	0.27	CT571091	1289	1043		homologue_to_UniRef100_Q8JIP5Myosin_heavy_chain_n=2_Oncorhynchus_keta|Rep_Myosin_heavy_chain_Oncorhynchus_keta_(Chum_salmon)_partial_(8%)
62304	0.530808	9.45889	0.0173	0.27	TC195240	1887	1044		homologue_to_UniRef100_Q8JIP5Myosin_heavy_chain_n=2_Oncorhynchus_keta|Rep_Myosin_heavy_chain_Oncorhynchus_keta_(Chum_salmon)_partial_(17%)
215611	0.702741	0.337114	0.0173	0.27	NODE_66018_length_305_cov_0.298361	403	1045		unknown
57781	0.579192	2.48386	0.0174	0.271	TC188901	1937	1046		similar_to_UniRef100_Q4SPN0Chromosome_16_SCAF14537_whole_genome_shotgun_sequence_Tetraodon_nigroviridis|Rep_Chromosome_16_SCAF14537_whole_genome_shotgun_sequence_Tetraodon_nigroviridis_(Green_puffer)_partial_(98%)
124679	0.689489	0.792938	0.0174	0.271	SRR020739-4806	792	1047		unknown
5200	0.686571	0.927043	0.0174	0.271	GSONMT00001998001	372	1048		_pescadillo_homolog_[Salmo_salar]
6906	0.891795	-0.0697405	0.0174	0.271	GSONMT00009439001	3567	1049		_PREDICTED:_serine/threonine-protein_kinase_LMTK1-like_isoform_X3_[Neolamprologus_brichardi]
74642	0.906481	-0.304462	0.0174	0.271	TC211402	665	1050		unknown
176076	1.12413	-0.628307	0.0174	0.271	NODE_14181_length_460_cov_0.997826	558	1051		tbc1_domain_family_member_1
20179	0.679984	0.496936	0.0176	0.273	GSONMT00049036001	1812	1052		_NEDD8_ultimate_buster_1_[Salmo_salar]
44190	0.671807	3.48338	0.0177	0.274	GSONMT00077140001	1998	1053		_PREDICTED:_junctophilin-1-like_[Lepisosteus_oculatus]
46333	0.657739	1.21121	0.0177	0.275	GSONMT00075274001	2724	1054		_probable_RNA-binding_protein_19_[Salmo_salar]
1913	0.847145	-0.0889713	0.0178	0.275	GSONMT00019371001	534	1055		_PREDICTED:_dystrophin-like_isoform_X3_[Astyanax_mexicanus]
17248	0.56636	2.51328	0.0178	0.275	GSONMT00045513001	735	1056		_VAMP_(vesicle-associated_membrane_protein)-associated_protein_A_[Oncorhynchus_mykiss]
30546	0.554209	1.82734	0.0179	0.275	GSONMT00012010001	909	1057		_Mitochondrial_import_receptor_subunit_TOM34_[Salmo_salar]
91817	0.913085	0.341931	0.0179	0.275	BX885642	807	1058		weakly_similar_to_UniRef100_Q8IXS6Paralemmin-2_n=2_Homo_sapiens|Rep_Paralemmin-2_Homo_sapiens_(Human)_partial_(39%)
93981	0.573361	1.87543	0.0179	0.275	CA351204	626	1059		unknown
69971	0.589709	1.32322	0.018	0.276	TC205541	486	1060		unknown
38399	0.684835	2.52421	0.018	0.276	GSONMT00070268001	1959	1061		_acetylcholinesterase_precursor_[Danio_rerio]
56448	0.75417	0.0132293	0.018	0.276	TC186971	953	1062		UniRef100_Q4PJW4P21_protein_Kryptolebias_marmoratus|Rep_P21_protein_Rivulus_marmoratus_(Mangrove_rivulus)_(Kryptolebias_marmoratus)
34194	0.774232	2.29263	0.018	0.276	GSONMT00030641001	7524	1063		_PREDICTED:_acetyl-CoA_carboxylase_2-like_isoform_X1_[Neolamprologus_brichardi]
194130	0.805131	-0.180284	0.018	0.276	NODE_38387_length_258_cov_2.957364	356	1064		5-amp-activated_protein_kinase_catalytic_subunit_alpha-2
41387	0.87024	-0.0289013	0.018	0.276	GSONMT00064375001	2445	1065		_PREDICTED:_la-related_protein_4-like_[Lepisosteus_oculatus]
119583	1.02269	-0.292412	0.018	0.276	GE838658	886	1066		homologue_to_UniRef100_A8F9J7Fructokinase_Bacillus_pumilus_SAFR-032|Rep_Fructokinase_Bacillus_pumilus_(strain_SAFR-032)_partial_(5%)
4926	0.64761	3.46804	0.0181	0.276	GSONMT00006570001	4434	1067		_PREDICTED:_xin_actin-binding_repeat-containing_protein_2-like_[Oreochromis_niloticus]
22804	0.6902	0.309746	0.0181	0.276	GSONMT00008793001	1515	1068		_WD_repeat-containing_protein_34_[Danio_rerio]
98833	0.776086	-0.200464	0.0181	0.277	CA365089	780	1069		similar_to_UniRef100_Q8RCT8Periplasmic_component_of_the_Tol_biopolymer_transport_system_Thermoanaerobacter_partial_(2%)
24657	0.624958	1.6727	0.0182	0.277	GSONMT00047882001	1635	1070		_PREDICTED:_tripartite_motif-containing_protein_3-like_isoform_X2_[Haplochromis_burtoni]
58491	0.732231	0.523864	0.0182	0.277	TC189903	852	1071		homologue_to_UniRef100_UPI00003633C4Cyclin-dependent_kinase_inhibitor-related_protein_Takifugu_rubripes|Rep_Cyclin-dependent_kinase_inhibitor-related_protein_Takifugu_rubripes_partial_(67%)
216835	0.895164	-0.355634	0.0182	0.277	NODE_67566_length_202_cov_1.049505	300	1072		unknown
14819	1.1844	3.49229	0.0182	0.277	GSONMT00016593001	432	1073		_Hemoglobin_subunit_alpha_[Salmo_salar]
6174	1.02132	-0.408856	0.0182	0.277	GSONMT00023794001	600	1074		_Tenascin_precursor_[Salmo_salar]
113782	1.4718	1.45604	0.0182	0.277	CR942966	1459	1075		similar_to_UniRef100_Q2TE63Cytochrome_c_oxidase_subunit_I_Phaenocarpa_sp_RMNH-Jo641|Rep_Cytochrome_c_oxidase_subunit_I_Phaenocarpa_sp_RMNH-Jo641_partial_(9%)
68885	0.558155	2.12372	0.0184	0.277	TC204119	1935	1076		weakly_similar_to_UniRef100_Q634U3ComG_operon_protein_2_Bacillus_cereus_E33L|Rep_ComG_operon_protein_2_Bacillus_cereus_(strain_ZK_/_E33L)_partial_(6%)
32006	0.588993	1.75709	0.0183	0.277	GSONMT00049947001	1659	1077		_PREDICTED:_protein_AATF-like_isoform_X2_[Maylandia_zebra]
156745	0.601	1.21398	0.0182	0.277	SRR020740-18255	420	1078		very_long-chain_specific_acyl-_mitochondrial-like
50019	0.610069	1.51733	0.0183	0.277	TC177734	921	1079		unknown
37281	0.6678	0.881243	0.0184	0.277	GSONMT00072829001	3810	1080		_PREDICTED:_SAM_and_SH3_domain-containing_protein_1-like_isoform_X3_[Maylandia_zebra]
54083	0.721901	0.389506	0.0183	0.277	TC183610	964	1081		similar_to_UniRef100_A3KDM2RNA_polymerase-associated_protein_Rtf1_homolog_Danio_rerio|Rep_RNA_polymerase-associated_protein_Rtf1_homolog_Danio_rerio_(Zebrafish)_(Brachydanio_rerio)_partial_(43%)
69287	0.744387	0.497215	0.0184	0.277	TC204645	1788	1082		UniRef100_P18847Cyclic_AMP-dependent_transcription_factor_ATF-3_n=4_Homo_sapiens|Rep_Cyclic_AMP-dependent_transcription_factor_ATF-3_Homo_sapiens_(Human)_partial_(9%)
154834	0.923164	0.452917	0.0183	0.277	SRR020740-15531	459	1083		nebulin-_partial
27126	0.806589	0.151118	0.0184	0.277	GSONMT00012358001	885	1084		_PREDICTED:_transcription_cofactor_vestigial-like_protein_2-like_isoform_X1_[Lepisosteus_oculatus]
58890	0.612279	1.18159	0.0185	0.278	TC190465	780	1085		similar_to_UniRef100_Q2H1R2Predicted_protein_Chaetomium_globosum|Rep_Predicted_protein_Chaetomium_globosum_(Soil_fungus)_partial_(13%)
32175	0.787636	-0.0938428	0.0185	0.278	GSONMT00050898001	1194	1086		_PREDICTED:_N-acetyltransferase_10_[Oreochromis_niloticus]
85756	1.11997	-0.304533	0.0187	0.28	BX311312	925	1087		similar_to_UniRef100_A8YCW9Similarity_to_tr|Q9SI74|Q9SI74_Microcystis_aeruginosa_PCC_7806|Rep_Similarity_to_tr|Q9SI74|Q9SI74_Microcystis_aeruginosa_PCC_7806_partial_(14%)
161769	0.988305	-0.254572	0.0187	0.28	SRR020740-24959	371	1088		unknown
31853	0.756598	-0.0383223	0.0188	0.281	GSONMT00053956001	1032	1089		_PREDICTED:_F-box_only_protein_28-like_[Lepisosteus_oculatus]
20358	0.566568	5.63871	0.0188	0.281	GSONMT00056857001	1476	1090		_PREDICTED:_6-phosphofructokinase_muscle_type-like_[Astyanax_mexicanus]
4789	0.615824	2.50896	0.0188	0.281	GSONMT00024383001	1869	1091		_PREDICTED:_leucine-rich_repeat_and_immunoglobulin-like_domain-containing_nogo_receptor-interacting_protein_3-like_isoform_X1_[Neolamprologus_brichardi]
65014	0.844958	-0.140835	0.0189	0.282	TC199027	622	1092		similar_to_UniRef100_Q6TS35Microtubule-associated_protein_tau_Spermophilus_citellus|Rep_Microtubule-associated_protein_tau_Spermophilus_citellus_(European_suslik)_(Citellus_citellus)_partial_(37%)
67768	0.882385	-0.255327	0.019	0.283	TC202661	1090	1093		similar_to_UniRef100_UPI000065D63BCD9_antigen_(p24)_(Leukocyte_antigen_MIC3)_(Motility-related_protein)_(MRP-1)_(Tetraspanin-29)_(Tspan-29)_Takifugu_rubripes|Rep_CD9_antigen_(p24)_(Leukocyte_antigen_MIC3)_(Motility-related_protein)_(MRP-1)_(Tetraspanin-29)_(Tspan-29)_Takifugu_rubripes_partial_(79%)
41075	0.614052	1.35383	0.019	0.283	GSONMT00065120001	1071	1094		_PREDICTED:_ribosomal_RNA_processing_protein_36_homolog_isoform_X1_[Oreochromis_niloticus]
38540	0.697508	0.846437	0.019	0.283	GSONMT00070016001	453	1095		_Caveolin-3_[Salmo_salar]
25166	0.665467	1.23517	0.019	0.283	GSONMT00060766001	942	1096		_PREDICTED:_regulation_of_nuclear_pre-mRNA_domain-containing_protein_1A-like_[Neolamprologus_brichardi]
56304	0.573029	2.93191	0.0191	0.283	TC186778	1346	1097		homologue_to_UniRef100_Q7ZVQ2Serinc1_protein_Danio_rerio|Rep_Serinc1_protein_Danio_rerio_(Zebrafish)_(Brachydanio_rerio)_partial_(37%)
146477	0.582727	5.0866	0.0191	0.283	SRR020740-4127	734	1098		loc400590_protein
73804	0.638515	0.770109	0.0191	0.283	TC210357	1132	1099		UniRef100_O21887Holin_Lactococcus_phage_sk1|Rep_Holin_Lactococcus_phage_sk1_partial_(11%)
66159	0.94794	-0.354679	0.0193	0.284	TC200578	1031	1100		similar_to_UniRef100_Q6YLY1Guanylate-binding_protein|Rep_Guanylate-binding_protein___partial_(29%)
14702	1.04303	-0.731195	0.0193	0.284	GSONMT00063750001	1158	1101		_PREDICTED:_bromodomain_adjacent_to_zinc_finger_domain_protein_2A-like_[Haplochromis_burtoni]
66992	0.805566	-0.202367	0.0193	0.284	TC201666	1016	1102		similar_to_UniRef100_A7T1P0Ribosomal_protein_L19_Nematostella_vectensis|Rep_Ribosomal_protein_L19_Nematostella_vectensis_(Starlet_sea_anemone)_partial_(14%)
58786	0.577334	1.58853	0.0194	0.285	TC190332	1391	1103		similar_to_UniRef100_Q7ZUT3Dkc1_protein_Danio_rerio|Rep_Dkc1_protein_Danio_rerio_(Zebrafish)_(Brachydanio_rerio)_partial_(50%)
143367	0.774535	0.299244	0.0194	0.285	SRR020740-64	2424	1104		unknown
37196	0.652719	1.2065	0.0194	0.285	GSONMT00072992001	957	1105		_Ribose-phosphate_pyrophosphokinase_2_[Salmo_salar]
60049	0.799415	-0.216986	0.0194	0.285	TC192138	1191	1106		unknown
20337	0.592374	8.89197	0.0195	0.285	GSONMT00002221001	855	1107		_myosin_heavy_chain_[Oncorhynchus_keta]
209110	0.957337	-0.416561	0.0195	0.286	NODE_57945_length_447_cov_0.997763	545	1108		unknown
80466	0.545722	3.20736	0.0195	0.286	BX081218	772	1109		homologue_to_UniRef100_Q2TL58Serine_hydroxymethyltransferase_Danio_rerio|Rep_Serine_hydroxymethyltransferase_Danio_rerio_(Zebrafish)_(Brachydanio_rerio)_partial_(47%)
127934	0.967531	-0.621573	0.0196	0.287	SRR020739-10336	567	1110		unknown
37056	1.30421	-0.326388	0.0196	0.287	GSONMT00073176001	11112	1111		_PREDICTED:_midasin_[Danio_rerio]
66572	0.608071	0.94415	0.0197	0.287	TC201128	1279	1112		similar_to_UniRef100_Q5BKW9L-asparaginase_Danio_rerio|Rep_L-asparaginase_Danio_rerio_(Zebrafish)_(Brachydanio_rerio)_partial_(97%)
64701	0.838427	-0.416966	0.0197	0.287	TC198605	1177	1113		weakly_similar_to_UniRef100_UPI00006A1FECCerebral_protein_1_Xenopus_tropicalis|Rep_Cerebral_protein_1_Xenopus_tropicalis_partial_(93%)
76576	0.858789	-0.232637	0.0197	0.287	TC215055	1268	1114		similar_to_UniRef100_UPI0000F209CBPREDICTED_sidkey-72g42_Danio_rerio|Rep_PREDICTED_sidkey-72g42_Danio_rerio_partial_(4%)
148587	0.630681	0.588117	0.0198	0.288	SRR020740-6919	658	1115		Uncharacterized_protein
23567	0.713587	0.188128	0.0198	0.288	GSONMT00051154001	549	1116		_Cyclin-dependent_kinase_inhibitor_1B_[Salmo_salar]
147769	0.981298	1.35145	0.0198	0.288	SRR020740-5811	721	1117		polyprotein
53754	0.774226	-0.186558	0.0198	0.288	TC183132	1002	1118		similar_to_UniRef100_Q5BJC1UPF0445_protein_C14orf147_homolog_Danio_rerio|Rep_UPF0445_protein_C14orf147_homolog_Danio_rerio_(Zebrafish)_(Brachydanio_rerio)_partial_(41%)
164361	0.997916	-0.486481	0.0198	0.288	SRR020740-28185	341	1119		unknown
42499	0.482832	5.27084	0.0199	0.288	GSONMT00080776001	1284	1120		_26S_protease_regulatory_subunit_6A_[Salmo_salar]
35871	0.854523	-0.328758	0.0199	0.288	GSONMT00075882001	3192	1121		_PREDICTED:_SWI/SNF_complex_subunit_SMARCC2-like_isoform_X1_[Neolamprologus_brichardi]
48698	0.974361	-0.353573	0.0201	0.289	TC175859	870	1122		similar_to_UniRef100_Q12974Protein_tyrosine_phosphatase_type_IVA_protein_2_(EC_31348)_(Protein-tyrosine_phosphatase_4a2)_(Protein-tyrosine_phosphatase_of_regenerating_liver_2)_(PRL-2)_(PTP(CAAXII))_n=9_Eutheria|Rep_Protein_tyrosine_phosphatase_type_IVA_protein_2_(EC_31348)_(Protein-tyrosine_phosphatase_4a2)_(Protein-tyrosine_phosphatase_of_regenerating_liver_2)_(PRL-2)_(PTP(CAAXII))_Homo_sapiens_…
43115	0.626147	3.60488	0.0201	0.29	GSONMT00079539001	1761	1123		_mitochondrial_carnitine_palmitoyltransferase_I_alpha1a_[Oncorhynchus_mykiss]
14830	0.692805	0.544624	0.0202	0.29	GSONMT00055686001	8451	1124		_PREDICTED:_E1A-binding_protein_p400-like_isoform_X6_[Neolamprologus_brichardi]
48899	0.722338	0.140262	0.0201	0.29	TC176139	867	1125		similar_to_UniRef100_Q4RKE7Chromosome_21_SCAF15029_whole_genome_shotgun_sequence_Tetraodon_nigroviridis|Rep_Chromosome_21_SCAF15029_whole_genome_shotgun_sequence_Tetraodon_nigroviridis_(Green_puffer)_partial_(53%)
109889	0.731983	0.20283	0.0201	0.29	CX245206	612	1126		similar_to_UniRef100_A9T8I5Predicted_protein_Physcomitrella_patens_subsp_patens|Rep_Predicted_protein_Physcomitrella_patens_subsp_patens_partial_(9%)
28730	0.967078	-0.189821	0.0201	0.29	GSONMT00010151001	1359	1127		_PREDICTED:_Krueppel-like_factor_15-like_[Astyanax_mexicanus]
22276	0.730055	0.454143	0.0202	0.29	GSONMT00005405001	528	1128		_PREDICTED:_ankyrin_repeat_and_SOCS_box_protein_2-like_[Astyanax_mexicanus]
174209	1.08846	-0.404691	0.0202	0.29	NODE_11797_length_689_cov_2.695210	787	1129		protein_jumonji
147102	0.921149	0.129262	0.0203	0.291	SRR020740-4925	720	1130		unknown
147312	0.906878	-0.395147	0.0204	0.291	SRR020740-5212	712	1131		unknown
207272	0.828666	0.146945	0.0205	0.292	NODE_55669_length_738_cov_0.826558	836	1132		protein_enabled_homolog_isoform_a
5254	1.06135	0.952064	0.0206	0.293	GSONMT00018547001	435	1133		_NADH_dehydrogenase_1_alpha_subcomplex_subunit_12_[Salmo_salar]
49000	0.772205	0.638107	0.0206	0.293	TC176294	2642	1134		homologue_to_UniRef100_Q3LRW7Follistatin_Salmo_salar|Rep_Follistatin_Salmo_salar_(Atlantic_salmon)
43240	0.681558	0.546439	0.0206	0.294	GSONMT00079327001	1887	1135		_sodium-dependent_phosphate_transporter_1-B_[Danio_rerio]
52048	0.55768	2.58406	0.0207	0.294	TC180681	978	1136		phosducin-like 3
40743	0.573437	2.09321	0.0207	0.294	GSONMT00065591001	1197	1137		_Class_B_basic_helix-loop-helix_protein_2_[Salmo_salar]
213959	0.627159	0.76375	0.0207	0.294	NODE_63931_length_217_cov_1.004608	315	1138		unknown
61277	0.594823	1.9662	0.0207	0.294	TC193829	631	1139		similar_to_UniRef100_UPI000065E89DHomeobox_protein_SIX1_(Sine_oculis_homeobox_homolog_1)_Takifugu_rubripes|Rep_Homeobox_protein_SIX1_(Sine_oculis_homeobox_homolog_1)_Takifugu_rubripes_partial_(16%)
21194	0.828724	-0.0107616	0.0207	0.294	GSONMT00056699001	3990	1140		_PREDICTED:_inaD-like_protein_isoform_X1_[Danio_rerio]
21228	0.586103	1.83276	0.0208	0.295	GSONMT00008400001	477	1141		_unnamed_protein_product_[Macaca_fascicularis]
11643	0.565303	2.55644	0.0209	0.295	GSONMT00043035001	1269	1142		_26S_proteasome_non-ATPase_regulatory_subunit_11_[Salmo_salar]
47892	0.704942	3.29941	0.0209	0.295	TC174680	1483	1143		similar_to_UniRef100_Q5XJ12Heat_shock_protein_9_Danio_rerio|Rep_Heat_shock_protein_9_Danio_rerio_(Zebrafish)_(Brachydanio_rerio)_partial_(11%)
42390	0.626543	1.00727	0.0209	0.296	GSONMT00080983001	1401	1144		_PREDICTED:_oxysterol-binding_protein-related_protein_1-like_[Takifugu_rubripes]
76594	0.495612	9.09351	0.0209	0.296	TC215076	1628	1145		similar_to_UniRef100_Q8JH38Muscle-type_creatine_kinase_CKM2_Oreochromis_mossambicus|Rep_Muscle-type_creatine_kinase_CKM2_Oreochromis_mossambicus_(Mozambique_tilapia)_(Tilapia_mossambica)_partial_(12%)
22081	0.569085	2.40533	0.0209	0.296	GSONMT00027394001	2067	1146		_PREDICTED:_pre-rRNA_processing_protein_FTSJ3-like_[Haplochromis_burtoni]
51811	0.474648	5.17744	0.0212	0.298	TC180343	2021	1147		homologue_to_UniRef100_Q6NVI6Chaperonin_containing_TCP1_subunit_5_Danio_rerio|Rep_Chaperonin_containing_TCP1_subunit_5_Danio_rerio_(Zebrafish)_(Brachydanio_rerio)
15022	0.58848	1.37456	0.0212	0.298	GSONMT00002542001	744	1148		_PREDICTED:_transcription_factor_25-like_isoform_X1_[Pundamilia_nyererei]
35507	0.606441	4.32778	0.0212	0.298	GSONMT00076548001	2019	1149		_PREDICTED:_ankyrin_repeat_and_SOCS_box_protein_2-like_[Astyanax_mexicanus]
26285	0.749397	0.0202242	0.0212	0.298	GSONMT00029752001	1965	1150		_PREDICTED:_protein_FAM149B1-like_isoform_X2_[Oreochromis_niloticus]
143912	1.00124	-0.354642	0.0212	0.298	SRR020740-774	1203	1151		unknown
93269	0.620933	0.806758	0.0213	0.299	BX887740	844	1152		UniRef100_O00217NADH_dehydrogenase_[ubiquinone]_iron-sulfur_protein_8_mitochondrial_precursor_n=3_Hominidae|Rep_NADH_dehydrogenase_[ubiquinone]_iron-sulfur_protein_8_mitochondrial_precursor_Homo_sapiens_(Human)_partial_(6%)
39398	0.620569	1.42048	0.0214	0.299	GSONMT00068217001	1083	1153		_aldo-keto_reductase_family_7_member_A5-like_[Salmo_salar]
149936	0.775305	-0.129866	0.0214	0.299	SRR020740-8712	602	1154		unknown
23227	0.63724	0.698498	0.0215	0.3	GSONMT00003809001	1803	1155		_nucleolar_protein_14_[Salmo_salar]
143385	1.05032	0.111221	0.0215	0.3	SRR020740-93	2094	1156		unknown
13356	0.550871	2.34253	0.0215	0.3	GSONMT00034171001	1182	1157		_Proliferation-associated_protein_2G4_[Salmo_salar]
65351	0.585431	1.24715	0.0215	0.3	TC199473	2080	1158		similar_to_UniRef100_Q0P407Zgc153613_Danio_rerio|Rep_Zgc153613_Danio_rerio_(Zebrafish)_(Brachydanio_rerio)_partial_(21%)
33301	1.11946	-1.03894	0.0215	0.3	GSONMT00046581001	2088	1159		_PREDICTED:_liprin-beta-1-like_isoform_X7_[Oreochromis_niloticus]
30105	0.77266	0.525442	0.0217	0.301	GSONMT00048103001	564	1160		_Transcription_factor_15_[Salmo_salar]
71977	0.625157	0.830027	0.0217	0.301	TC208068	1241	1161		homologue_to_UniRef100_UPI0000660810Nucleolar_GTP-binding_protein_1_(Chronic_renal_failure_gene_protein)_(GTP-binding_protein_NGB)_Takifugu_rubripes|Rep_Nucleolar_GTP-binding_protein_1_(Chronic_renal_failure_gene_protein)_(GTP-binding_protein_NGB)_Takifugu_rubripes_partial_(4%)
38017	1.02317	-0.519709	0.0217	0.301	GSONMT00071192001	1281	1162		_PREDICTED:_runt-related_transcription_factor_3-like_[Xiphophorus_maculatus]
90258	0.586951	2.72706	0.0217	0.302	BX877026	803	1163		similar_to_UniRef100_UPI00015A6280SET_and_MYND_domain_containing_2_Danio_rerio|Rep_SET_and_MYND_domain_containing_2_Danio_rerio_partial_(61%)
47797	0.602504	1.68031	0.0217	0.302	TC174544	1634	1164		homologue_to_UniRef100_Q803J3RAB2A_member_RAS_oncogene_family_Danio_rerio|Rep_RAB2A_member_RAS_oncogene_family_Danio_rerio_(Zebrafish)_(Brachydanio_rerio)_partial_(36%)
16928	1.46938	-1.17512	0.0218	0.302	GSONMT00052786001	6210	1165		_PREDICTED:_obscurin-like_isoform_X1_[Pundamilia_nyererei]
20863	0.471484	6.20712	0.0218	0.302	GSONMT00026598001	2178	1166		_heat_shock_protein_90-alpha_3_[Salmo_salar]
24217	0.671344	0.936308	0.0218	0.302	GSONMT00054955001	14496	1167		_PREDICTED:_histone-lysine_N-methyltransferase_2D-like_isoform_X3_[Neolamprologus_brichardi]
16688	0.532641	2.31955	0.0218	0.302	GSONMT00051834001	513	1168		_26S_proteasome_non-ATPase_regulatory_subunit_4_[Salmo_salar]
59340	0.834189	-0.390292	0.0219	0.302	TC191117	940	1169		similar_to_UniRef100_Q6NW62Zgc85948_n=2_Danio_rerio|Rep_Zgc85948_Danio_rerio_(Zebrafish)_(Brachydanio_rerio)_partial_(55%)
55808	0.637314	0.768193	0.0219	0.303	TC186043	900	1170		unknown
73054	0.678058	0.461039	0.022	0.303	TC209425	1267	1171		UniRef100_Q4RF76Chromosome_14_SCAF15120_whole_genome_shotgun_sequence_Tetraodon_nigroviridis|Rep_Chromosome_14_SCAF15120_whole_genome_shotgun_sequence_Tetraodon_nigroviridis_(Green_puffer)_partial_(7%)
35596	0.948041	-0.432867	0.022	0.303	GSONMT00076392001	1920	1172		_PREDICTED:_nuclear_fragile_X_mental_retardation-interacting_protein_2-like_isoform_X1_[Oreochromis_niloticus]
114411	0.544794	5.4698	0.022	0.304	CX718783	615	1173		homologue_to_UniRef100_Q6Y213Ribosomal_protein_L4_Pagrus_major|Rep_Ribosomal_protein_L4_Pagrus_major_(Red_sea_bream)_(Chrysophrys_major)_partial_(50%)
78475	0.850927	-0.409556	0.0221	0.304	TC217302	1925	1174		similar_to_UniRef100_A8C5I4Transposase_Salmo_salar|Rep_Transposase_Salmo_salar_(Atlantic_salmon)_partial_(13%)
199273	0.81334	-0.0615591	0.0222	0.305	NODE_45219_length_349_cov_2.005731	447	1175		protein_fem-1_homolog_a-like
115097	1.17095	2.30363	0.0222	0.305	CR943043	1281	1176		similar_to_UniRef100_Q6ECB1NADH-ubiquinone_oxidoreductase_chain_2_Pardalotus_punctatus|Rep_NADH-ubiquinone_oxidoreductase_chain_2_Pardalotus_punctatus_(spotted_pardalote)_partial_(6%)
24874	0.541263	2.30357	0.0222	0.305	GSONMT00041468001	1047	1177		_protein_arginine_N-methyltransferase_1_[Salmo_salar]
38672	0.57774	2.89077	0.0223	0.305	GSONMT00069791001	678	1178		_Proteasome_subunit_beta_type_1-A_[Oncorhynchus_mykiss]
127332	0.728111	1.68525	0.0223	0.305	SRR020739-9305	628	1179		myelin_p0_protein_precursor
42960	0.619714	0.736621	0.0224	0.306	GSONMT00079992001	975	1180		_homeobox_protein_HoxC8aa_[Salmo_salar]
22974	0.925388	-0.576013	0.0224	0.306	GSONMT00048623001	711	1181		_Nucleolar_complex_protein_2_homolog_[Salmo_salar]
97515	0.647687	1.08378	0.0224	0.307	CA355927	360	1182		UniRef100_A1BAG0Binding-protein-dependent_transport_systems_inner_membrane_component_precursor_partial_(4%)
121735	1.05043	1.39917	0.0224	0.307	SRR020739-130	1231	1183		polyprotein
88428	0.757499	-0.00670687	0.0225	0.307	BX863870	945	1184		similar_to_UniRef100_UPI0000365D3CSignal_recognition_particle_19_kDa_protein_(SRP19)_Takifugu_rubripes|Rep_Signal_recognition_particle_19_kDa_protein_(SRP19)_Takifugu_rubripes_partial_(80%)
49132	0.557549	2.42693	0.0225	0.307	TC176483	926	1185		unknown
70381	0.759483	0.755375	0.0225	0.307	TC206050	466	1186		unknown
73297	0.624766	2.27528	0.0225	0.307	TC209738	2044	1187		Beta-ureidopropionasepredicted_coding_region_syn_Beta-alanine_synthase_N-carbamoyl-beta-alanine_amidohydrolase
83775	0.654278	0.71594	0.0227	0.309	BX305571	816	1188		homologue_to_UniRef100_Q4RYZ4Chromosome_16_SCAF14974_whole_genome_shotgun_sequence_Tetraodon_nigroviridis|Rep_Chromosome_16_SCAF14974_whole_genome_shotgun_sequence_Tetraodon_nigroviridis_(Green_puffer)_partial_(59%)
53978	0.544333	2.17359	0.0227	0.309	TC183460	1205	1189		homologue_to_UniRef100_A9JT21Zgc100914_protein_Danio_rerio|Rep_Zgc100914_protein_Danio_rerio_(Zebrafish)_(Brachydanio_rerio)_partial_(39%)
18423	1.22548	-0.0478184	0.0229	0.31	GSONMT00039268001	798	1190		_selenoprotein_Ja_[Oncorhynchus_mykiss]
46410	0.635203	3.81465	0.0229	0.31	GSONMT00072455001	1077	1191		_PREDICTED:_bcl-2-like_protein_13-like_isoform_X1_[Pundamilia_nyererei]
117885	0.624472	0.631802	0.023	0.311	CT566078	1308	1192		homologue_to_UniRef100_UPI0000660810Nucleolar_GTP-binding_protein_1_(Chronic_renal_failure_gene_protein)_(GTP-binding_protein_NGB)_Takifugu_rubripes|Rep_Nucleolar_GTP-binding_protein_1_(Chronic_renal_failure_gene_protein)_(GTP-binding_protein_NGB)_Takifugu_rubripes_partial_(4%)
7283	0.635208	1.12133	0.0231	0.312	GSONMT00056975001	951	1193		_unnamed_protein_product_[Tetraodon_nigroviridis]
82915	0.628348	0.703489	0.0231	0.312	BX302295	890	1194		similar_to_UniRef100_Q6UFS5Zinc_finger_protein_503_Danio_rerio|Rep_Zinc_finger_protein_503_Danio_rerio_(Zebrafish)_(Brachydanio_rerio)_partial_(13%)
21604	0.675577	0.932034	0.0233	0.312	GSONMT00051621001	2013	1195		_preimplantation_protein_4-like_[Danio_rerio]
72004	0.73782	0.0849692	0.0232	0.312	TC208104	921	1196		unknown
32694	0.763314	0.00822317	0.0232	0.312	GSONMT00049407001	3531	1197		_Neural_cell_adhesion_molecule_L1-like_protein_[Dicentrarchus_labrax]
62055	0.885436	-0.236922	0.0232	0.312	TC194903	771	1198		similar_to_UniRef100_A5JEM5NudE-like_protein_1b_Danio_rerio|Rep_NudE-like_protein_1b_Danio_rerio_(Zebrafish)_(Brachydanio_rerio)_partial_(64%)
46407	1.47049	0.305996	0.0232	0.312	GSONMT00072451001	2136	1199		_PREDICTED:_myosin-binding_protein_C_slow-type-like_isoform_1_[Oryzias_latipes]
44902	0.700486	1.9356	0.0234	0.314	GSONMT00072233001	1041	1200		_Connective_tissue_growth_factor_precursor_[Salmo_salar]
74939	0.558222	2.76798	0.0235	0.314	TC211785	1264	1201		similar_to_UniRef100_Q7T2F0Aminolevulinate_delta-_synthetase_1_Danio_rerio|Rep_Aminolevulinate_delta-_synthetase_1_Danio_rerio_(Zebrafish)_(Brachydanio_rerio)_partial_(54%)
125473	0.746922	-0.224108	0.0236	0.315	SRR020739-6110	735	1202		unknown
45274	0.712658	0.219289	0.0236	0.315	GSONMT00068427001	1341	1203		_PREDICTED:_eukaryotic_peptide_chain_release_factor_subunit_1-like_isoform_X1_[Astyanax_mexicanus]
68816	0.48909	8.69732	0.0236	0.315	TC204025	812	1204		homologue_to_UniRef100_A3RH11Creatine_kinase_1_Poecilia_reticulata|Rep_Creatine_kinase_1_Poecilia_reticulata_(Guppy)_partial_(24%)
57178	0.765306	-0.0455501	0.0236	0.315	TC188020	910	1205		similar_to_UniRef100_UPI0000660BC2Brix_domain-containing_protein_1_Takifugu_rubripes|Rep_Brix_domain-containing_protein_1_Takifugu_rubripes_partial_(85%)
26789	0.60036	0.854539	0.0237	0.315	GSONMT00044468001	876	1206		-
204525	0.860357	-0.242603	0.0237	0.315	NODE_52180_length_523_cov_1.376673	621	1207		sjchgc03018_protein
144075	1.02389	-0.105272	0.0236	0.315	SRR020740-981	1173	1208		unknown
78700	0.731818	-0.107178	0.0237	0.316	TC217568	1343	1209		weakly_similar_to_UniRef100_P43527Caspase-1_precursor_(EC_342236)_(CASP-1)_(Interleukin-1_beta_convertase)_(IL-1BC)_(IL-1_beta-converting_enzyme)_(ICE)_(Interleukin-_1_beta-converting_enzyme)_(p45)_[Contains_Caspase-1_subunit_p20_Caspase-1_subunit_p10]_Rattus_norvegicus|Rep_Caspase-1_precursor_(EC_342236)_(CASP-1)_(Interleukin-1_beta_convertase)_(IL-1BC)_(IL-1_beta-converting_enzyme)_(ICE)_(Inter…
47211	0.516309	2.52036	0.0239	0.317	TC173648	985	1210		homologue_to_UniRef100_Q6DH82Zgc92606_Danio_rerio|Rep_Zgc92606_Danio_rerio_(Zebrafish)_(Brachydanio_rerio)
73882	0.895889	-0.56144	0.0239	0.317	TC210455	721	1211		similar_to_UniRef100_Q4T5J8Chromosome_18_SCAF9219_whole_genome_shotgun_sequence_Tetraodon_nigroviridis|Rep_Chromosome_18_SCAF9219_whole_genome_shotgun_sequence_Tetraodon_nigroviridis_(Green_puffer)_partial_(16%)
97857	0.605603	3.08869	0.0239	0.317	CA371419	648	1212		similar_to_UniRef100_A8DSV8Tax1bp1b_Astatotilapia_burtoni|Rep_Tax1bp1b_Haplochromis_burtoni_(Burtons_mouthbrooder)_partial_(20%)
144376	0.847972	0.248959	0.024	0.318	SRR020740-1355	1025	1213		unknown
43116	0.628364	1.94513	0.0241	0.318	GSONMT00079540001	822	1214		_mitochondrial_carnitine_palmitoyltransferase_I_alpha1a_[Oncorhynchus_mykiss]
131048	1.75475	0.842185	0.0241	0.318	SRR020739-15989	526	1215		pg1_homology_to_homo_sapiens
32057	0.709064	0.173596	0.0241	0.319	GSONMT00030336001	1140	1216		_RNA-binding_motif_single-stranded-interacting_protein_1_[Esox_lucius]
116291	1.41373	6.98455	0.0241	0.319	CT570066	1296	1217		similar_to_UniRef100_P70083-2Isoform_SERCA1A_of_P70083__Makaira_nigricans|Rep_Isoform_SERCA1A_of_P70083__Makaira_nigricans_(Blue_marlin)_partial_(11%)
54308	0.563001	3.4559	0.0242	0.319	TC183926	1640	1218		similar_to_UniRef100_Q4SS81Serine_hydroxymethyltransferase_Tetraodon_nigroviridis|Rep_Serine_hydroxymethyltransferase_Tetraodon_nigroviridis_(Green_puffer)_partial_(94%)
37631	0.619048	0.967901	0.0242	0.319	GSONMT00071981001	795	1219		_PREDICTED:_transmembrane_protein_106B-like_[Oryzias_latipes]
39452	0.953009	0.0417048	0.0242	0.319	GSONMT00068154001	1515	1220		_PREDICTED:_importin_subunit_alpha-4_[Astyanax_mexicanus]
129049	0.6041	1.27828	0.0242	0.319	SRR020739-12343	579	1221		zgc:158138_protein
90968	0.858896	0.135755	0.0242	0.319	BX879870	849	1222		similar_to_UniRef100_Q4SFE1Chromosome_2_SCAF14604_whole_genome_shotgun_sequence_Tetraodon_nigroviridis|Rep_Chromosome_2_SCAF14604_whole_genome_shotgun_sequence_Tetraodon_nigroviridis_(Green_puffer)_partial_(12%)
20250	0.608537	2.11235	0.0243	0.319	GSONMT00026104001	2298	1223		_PREDICTED:_cell_cycle_and_apoptosis_regulator_protein_2-like_[Astyanax_mexicanus]
122425	0.739028	0.369195	0.0243	0.319	SRR020739-1224	819	1224		cd151_antigen-like
11300	0.836569	-0.293258	0.0243	0.319	GSONMT00025212001	921	1225		_PREDICTED:_zinc_finger_protein_648-like_[Xiphophorus_maculatus]
8823	0.564958	1.04523	0.0243	0.319	GSONMT00009131001	1626	1226		_PREDICTED:_DNA-directed_RNA_polymerase_III_subunit_RPC3-like_[Oreochromis_niloticus]
24277	0.547976	2.77201	0.0244	0.321	GSONMT00053040001	726	1227		_phosducin-like_3-1_[Salmo_salar]
215341	0.971183	-0.431446	0.0244	0.321	NODE_65682_length_227_cov_0.000000	325	1228		unknown
24203	0.75758	-0.230748	0.0245	0.321	GSONMT00013617001	3933	1229		_PREDICTED:_DENN_domain-containing_protein_3-like_isoform_X2_[Astyanax_mexicanus]
32644	0.945016	-0.33469	0.0245	0.321	GSONMT00033858001	4185	1230		_PREDICTED:_collagen_alpha-1(XII)_chain-like_[Takifugu_rubripes]
29961	0.625987	0.372408	0.0245	0.321	GSONMT00017901001	2421	1231		_PREDICTED:_microprocessor_complex_subunit_DGCR8-like_[Lepisosteus_oculatus]
68495	0.587429	1.24113	0.0246	0.322	TC203595	1630	1232		unknown
214507	0.778301	0.494702	0.0247	0.322	NODE_64639_length_287_cov_1.017422	385	1233		transposable_element_tcb1_transposase
14610	0.840904	-0.313878	0.0247	0.322	GSONMT00034685001	858	1234		_PREDICTED:_39S_ribosomal_protein_L19_mitochondrial-like_[Takifugu_rubripes]
74798	1.38328	6.84197	0.0247	0.322	TC211607	1870	1235		similar_to_UniRef100_P70083-2Isoform_SERCA1A_of_P70083__Makaira_nigricans|Rep_Isoform_SERCA1A_of_P70083__Makaira_nigricans_(Blue_marlin)_partial_(12%)
145554	0.703167	0.500711	0.0248	0.323	SRR020740-2913	786	1236		unknown
40448	0.591114	2.71662	0.0248	0.323	GSONMT00066191001	2616	1237		_PREDICTED:_DDB1-_and_CUL4-associated_factor_12-like_[Neolamprologus_brichardi]
55206	0.700452	0.820193	0.0249	0.323	TC185205	1200	1238		similar_to_UniRef100_UPI0000660808Zinc_finger_protein_622_(Zinc_finger-like_protein_9)_Takifugu_rubripes|Rep_Zinc_finger_protein_622_(Zinc_finger-like_protein_9)_Takifugu_rubripes_partial_(34%)
23034	0.60842	0.899525	0.0249	0.323	GSONMT00043436001	3072	1239		_PREDICTED:_liprin-beta-2-like_[Neolamprologus_brichardi]
98348	0.636925	0.724767	0.0249	0.323	CA368966	311	1240		UniRef100_Q16VU7Predicted_protein_Aedes_aegypti|Rep_Predicted_protein_Aedes_aegypti_partial_(0%)
59616	0.73052	0.0337036	0.025	0.323	TC191518	1433	1241		weakly_similar_to_UniRef100_UPI00015A3ED4R3H_domain-containing_protein_2_Danio_rerio|Rep_R3H_domain-containing_protein_2_Danio_rerio_partial_(6%)
49680	0.570807	7.04743	0.025	0.324	TC177255	835	1242		homologue_to_UniRef100_Q8JIP5Myosin_heavy_chain_n=2_Oncorhynchus_keta|Rep_Myosin_heavy_chain_Oncorhynchus_keta_(Chum_salmon)_partial_(7%)
117562	0.981819	-0.401374	0.025	0.324	CU067121	792	1243		similar_to_UniRef100_A7STD1Predicted_protein_Nematostella_vectensis|Rep_Predicted_protein_Nematostella_vectensis_(Starlet_sea_anemone)_partial_(17%)
25292	0.550446	2.63906	0.0252	0.325	GSONMT00057293001	903	1244		_MAK16-like_protein_RBM13_[Esox_lucius]
120539	0.691683	0.00565947	0.0251	0.325	FP323009	1092	1245		UniRef100_A9UPT4Predicted_protein_Monosiga_brevicollis_MX1|Rep_Predicted_protein_Monosiga_partial_(0%)
106174	0.614499	0.501335	0.0252	0.325	CR375649	896	1246		similar_to_UniRef100_Q3ELA6Cell_division_protein_ftsW_Bacillus_thuringiensis_serovar_israelensis_ATCC_35646|Rep_Cell_division_protein_ftsW_Bacillus_thuringiensis_serovar_israelensis_ATCC_35646_partial_(21%)
144256	0.747811	0.176043	0.0253	0.326	SRR020740-1203	1095	1247		unknown
55285	0.556473	2.13536	0.0253	0.326	TC185312	1524	1248		similar_to_UniRef100_Q6NYX8UPF0424_protein_C1orf128_homolog_Danio_rerio|Rep_UPF0424_protein_C1orf128_homolog_Danio_rerio_(Zebrafish)_(Brachydanio_rerio)_partial_(96%)
60517	0.813538	2.69366	0.0254	0.326	TC192787	712	1249		similar_to_UniRef100_Q4S9Y9Chromosome_undetermined_SCAF14693_whole_genome_shotgun_sequence_Tetraodon_nigroviridis|Rep_Chromosome_undetermined_SCAF14693_whole_genome_shotgun_sequence_Tetraodon_nigroviridis_(Green_puffer)
97790	0.7066	3.00947	0.0255	0.327	CA354678	657	1250		similar_to_UniRef100_Q08CI9Zgc153034_Danio_rerio|Rep_Zgc153034_Danio_rerio_(Zebrafish)_(Brachydanio_rerio)_partial_(30%)
23986	0.608189	1.23738	0.0255	0.327	GSONMT00047909001	2058	1251		_PREDICTED:_U3_small_nucleolar_ribonucleoprotein_protein_MPP10-like_isoform_X1_[Oreochromis_niloticus]
35513	0.685093	0.796978	0.0256	0.328	GSONMT00076490001	1161	1252		_Brix_domain-containing_protein_1_[Salmo_salar]
69775	0.725765	0.109932	0.0256	0.328	TC205286	1301	1253		similar_to_UniRef100_UPI0000D8BE6DLOC560667_protein_n=2_Danio_rerio|Rep_LOC560667_protein_Danio_rerio_partial_(38%)
122652	0.767226	0.367131	0.0256	0.328	SRR020739-1588	823	1254		unknown
186108	0.819387	-0.491117	0.0256	0.328	NODE_27782_length_519_cov_2.475915	617	1255		serine_threonine_protein_kinase_raf1
37914	0.628634	0.669201	0.0257	0.328	GSONMT00071400001	1968	1256		_PREDICTED:_cirhin-like_[Oreochromis_niloticus]
3395	0.805276	-0.244271	0.0257	0.328	GSONMT00023275001	522	1257		_Vesicle-associated_membrane_protein-associated_protein_A_[Osmerus_mordax]
62066	0.567527	2.1636	0.0257	0.328	TC194919	1535	1258		weakly_similar_to_UniRef100_Q05075Linear_plasmid_pSCL_Streptomyces_clavuligerus|Rep_Linear_plasmid_pSCL_Streptomyces_clavuligerus_partial_(6%)
58180	0.890293	0.164005	0.0257	0.328	TC189472	686	1259		weakly_similar_to_UniRef100_Q4RDL7Chromosome_undetermined_SCAF16203_whole_genome_shotgun_sequence_Tetraodon_nigroviridis|Rep_Chromosome_undetermined_SCAF16203_whole_genome_shotgun_sequence_Tetraodon_nigroviridis_(Green_puffer)_partial_(60%)
4078	0.516907	2.2201	0.0257	0.328	GSONMT00016782001	1014	1260		_WD_repeat-containing_protein_3_[Salmo_salar]
44149	0.930865	-0.575666	0.0257	0.328	GSONMT00077257001	4365	1261		_unnamed_protein_product_[Tetraodon_nigroviridis]
136932	0.576358	5.72665	0.0258	0.329	SRR020739-26829	420	1262		myosin_heavy_chain
74480	0.619453	6.1563	0.0259	0.329	TC211198	931	1263		similar_to_UniRef100_Q4T497Chromosome_undetermined_SCAF9774_whole_genome_shotgun_sequence_Tetraodon_nigroviridis|Rep_Chromosome_undetermined_SCAF9774_whole_genome_shotgun_sequence_Tetraodon_nigroviridis_(Green_puffer)_partial_(97%)
6969	0.840695	-0.563803	0.0259	0.33	GSONMT00041316001	1371	1264		_PREDICTED:_adenylate_cyclase_type_9-like_[Neolamprologus_brichardi]
68110	0.879705	-0.447391	0.0259	0.33	TC203101	863	1265		UniRef100_A7S6D6Predicted_protein_Nematostella_vectensis|Rep_Predicted_protein_Nematostella_vectensis_(Starlet_sea_anemone)_partial_(13%)
78788	0.74369	-0.154044	0.0259	0.33	TC217665	1294	1266		similar_to_UniRef100_A9V953Predicted_protein_Monosiga_brevicollis_MX1|Rep_Predicted_protein_Monosiga_brevicollis_MX1_partial_(3%)
197520	0.832138	-0.0168109	0.0259	0.33	NODE_42894_length_378_cov_2.785714	476	1267		unknown
43986	0.55371	1.1884	0.0261	0.331	GSONMT00077567001	3099	1268		_hypoxia_up-regulated_protein_1_precursor_[Danio_rerio]
65909	0.686181	2.0155	0.0261	0.331	TC200245	1517	1269		weakly_similar_to_UniRef100_Q4SHY8Chromosome_5_SCAF14581_whole_genome_shotgun_sequence_Tetraodon_nigroviridis|Rep_Chromosome_5_SCAF14581_whole_genome_shotgun_sequence_Tetraodon_nigroviridis_(Green_puffer)_partial_(53%)
165632	0.594132	0.804873	0.0262	0.331	NODE_587_length_578_cov_3.366782	676	1270		upf0415_protein_c7orf25_homolog
154713	0.606602	1.71641	0.0262	0.331	SRR020740-15360	483	1271		unknown
125880	0.697431	0.684859	0.0262	0.331	SRR020739-6794	731	1272		calpastatin_long
26490	0.778032	0.429557	0.0262	0.331	GSONMT00055538001	849	1273		_Dehydrogenase/reductase_SDR_family_member_4_[Salmo_salar]
67704	0.802365	-0.226544	0.0262	0.331	TC202577	553	1274		unknown
118008	0.525093	2.44206	0.0263	0.331	CU074841	455	1275		similar_to_UniRef100_Q1RS52Polyketide_synthase_type_I_n=2_Bacillus_amyloliquefaciens|Rep_Polyketide_synthase_type_partial_(0%)
33311	0.63396	1.19145	0.0263	0.331	GSONMT00046594001	4074	1276		_PREDICTED:_early_endosome_antigen_1_isoform_X1_[Oreochromis_niloticus]
200051	0.680502	0.126038	0.0263	0.331	NODE_46221_length_506_cov_1.211462	604	1277		cytochrome_b-c1_complex_subunit_mitochondrial_precursor
45997	0.616039	1.26011	0.0263	0.331	GSONMT00076568001	1290	1278		_PREDICTED:_lysocardiolipin_acyltransferase_1-like_isoform_X1_[Neolamprologus_brichardi]
86188	0.828149	-0.357712	0.0263	0.331	BX314245	811	1279		similar_to_UniRef100_Q6DRN0DEAD_box_polypeptide_27_Danio_rerio|Rep_DEAD_box_polypeptide_27_Danio_rerio_(Zebrafish)_(Brachydanio_rerio)_partial_(14%)
29962	0.509996	1.76512	0.0265	0.332	GSONMT00017902001	1935	1280		_PREDICTED:_tRNA_(uracil-5-)-methyltransferase_homolog_A-like_[Takifugu_rubripes]
30913	0.650078	0.890974	0.0265	0.333	GSONMT00055869001	591	1281		_Rho-related_GTP-binding_protein_RhoB_[Salmo_salar]
45011	0.550095	1.65269	0.0267	0.334	GSONMT00071618001	696	1282		_Tubulin_beta-7_chain_[Heterocephalus_glaber]
79279	1.08599	-0.465065	0.0268	0.335	BX074337	846	1283		UniRef100_Q9P7E8Protein_app1_Schizosaccharomyces_pombe|Rep_Protein_app1_Schizosaccharomyces_pombe_(Fission_yeast)_partial_(3%)
60649	0.458322	6.20925	0.0268	0.335	TC192967	897	1284		UniRef100_P6294560S_ribosomal_protein_L413_Eukaryota|Rep_60S_ribosomal_protein_L41_Homo_sapiens_(Human)_partial_(84%)
24475	0.598874	1.38045	0.0269	0.335	GSONMT00029227001	1569	1285		_U3_small_nucleolar_RNA-associated_protein_18_homolog_[Salmo_salar]
38739	0.679148	0.145959	0.0269	0.335	GSONMT00069730001	2745	1286		_PREDICTED:_uncharacterized_protein_LOC101160991_[Oryzias_latipes]
67602	0.500337	2.60444	0.0269	0.335	TC202446	537	1287		unknown
86236	0.927577	-0.641255	0.0269	0.335	BX315010	851	1288		unknown
133182	1.14621	-0.728399	0.0269	0.335	SRR020739-20077	495	1289		unknown
107235	0.739386	-0.0868179	0.0269	0.335	CX041234	715	1290		homologue_to_UniRef100_Q5BS64SJCHGC05948_protein_Schistosoma_japonicum|Rep_SJCHGC05948_protein_Schistosoma_japonicum_(Blood_fluke)_partial_(84%)
122635	0.698913	0.350773	0.0271	0.337	SRR020739-1560	859	1291		unknown
60959	0.576318	1.32714	0.0272	0.338	TC193391	1829	1292		weakly_similar_to_UniRef100_P46414Cyclin-dependent_kinase_inhibitor_1B_n=2_Mus_musculus|Rep_Cyclin-dependent_kinase_inhibitor_1B_Mus_musculus_(Mouse)_partial_(21%)
123864	0.602735	1.67496	0.0273	0.339	SRR020739-3521	762	1293		ornithine_decarboxylase_antizyme_isoform_cra_a
78524	0.515723	2.18922	0.0273	0.339	TC217362	1566	1294		similar_to_UniRef100_UPI0000566FD6WD_repeat_domain_3_Danio_rerio|Rep_WD_repeat_domain_3_Danio_rerio_partial_(45%)
169796	0.977892	0.182234	0.0274	0.339	NODE_6004_length_406_cov_2.751231	504	1295		unknown
29892	0.536756	2.19147	0.0275	0.34	GSONMT00048250001	696	1296		_CTP_synthase_1_[Salmo_salar]
20864	0.619245	0.858162	0.0275	0.34	GSONMT00026599001	2208	1297		_heat_shock_protein_90-alpha_2_[Salmo_salar]
120441	0.561899	2.96359	0.0276	0.34	FP321293	521	1298		homologue_to_UniRef100_Q6IQ89Zgc86898_Danio_rerio|Rep_Zgc86898_Danio_rerio_(Zebrafish)_(Brachydanio_rerio)_partial_(11%)
72194	0.598934	1.2437	0.0276	0.34	TC208339	761	1299		homologue_to_UniRef100_UPI0000660810Nucleolar_GTP-binding_protein_1_(Chronic_renal_failure_gene_protein)_(GTP-binding_protein_NGB)_Takifugu_rubripes|Rep_Nucleolar_GTP-binding_protein_1_(Chronic_renal_failure_gene_protein)_(GTP-binding_protein_NGB)_Takifugu_rubripes_partial_(4%)
86746	1.05635	-0.542085	0.0276	0.34	BX321564	802	1300		unknown
31448	0.569367	3.86682	0.0276	0.341	GSONMT00035489001	1236	1301		_calpastatin_long_[Oncorhynchus_mykiss]
193841	0.649696	0.0803553	0.0277	0.341	NODE_38013_length_232_cov_2.956897	330	1302		calcium_calmodulin-dependent_protein_kinase_type_ii_subunit_partial
94807	0.559876	1.49739	0.0277	0.341	CA346092	632	1303		similar_to_UniRef100_UPI000065D9A7Mid1-interacting_protein_1_(Gastrulation-specific_G12-like_protein)_(Mid1-interacting_G12-like_protein)_(Protein_STRAIT11499)_Takifugu_rubripes|Rep_Mid1-interacting_protein_1_(Gastrulation-specific_G12-like_protein)_(Mid1-interacting_G12-like_protein)_(Protein_STRAIT11499)_Takifugu_rubripes_partial_(65%)
32626	0.54258	3.03373	0.0279	0.343	GSONMT00013312001	978	1304		_60S_ribosomal_protein_L5_[Salmo_salar]
86233	0.672479	0.788886	0.028	0.343	BX315100	867	1305		similar_to_UniRef100_UPI000065D63BCD9_antigen_(p24)_(Leukocyte_antigen_MIC3)_(Motility-related_protein)_(MRP-1)_(Tetraspanin-29)_(Tspan-29)_Takifugu_rubripes|Rep_CD9_antigen_(p24)_(Leukocyte_antigen_MIC3)_(Motility-related_protein)_(MRP-1)_(Tetraspanin-29)_(Tspan-29)_Takifugu_rubripes_partial_(78%)
90289	0.608456	1.63736	0.028	0.343	BX875405	774	1306		unknown
63233	0.89245	-0.568056	0.028	0.343	TC196539	1162	1307		similar_to_UniRef100_UPI000065DB6FBET1_homolog_(Golgi_vesicular_membrane-trafficking_protein_p18)_(hBET1)_Takifugu_rubripes|Rep_BET1_homolog_(Golgi_vesicular_membrane-trafficking_protein_p18)_(hBET1)_Takifugu_rubripes_partial_(62%)
20152	1.12187	4.39645	0.0281	0.344	GSONMT00052297001	432	1308		_Hemoglobin_subunit_alpha-4_[Salmo_salar]
71357	0.95539	-0.240292	0.0281	0.344	TC207273	1166	1309		similar_to_UniRef100_Q08C43Zgc153654_Danio_rerio|Rep_Zgc153654_Danio_rerio_(Zebrafish)_(Brachydanio_rerio)_partial_(10%)
77844	0.527856	3.13611	0.0283	0.346	TC216572	1191	1310		homologue_to_UniRef100_A9JT04Zgc110199_protein_n=2_Danio_rerio|Rep_Zgc110199_protein_Danio_rerio_(Zebrafish)_(Brachydanio_rerio)_partial_(5%)
93278	0.728051	-0.178583	0.0285	0.347	BX886792	813	1311		similar_to_UniRef100_Q4SWM4Chromosome_undetermined_SCAF13607_whole_genome_shotgun_sequence_Tetraodon_nigroviridis|Rep_Chromosome_undetermined_SCAF13607_whole_genome_shotgun_sequence_Tetraodon_nigroviridis_(Green_puffer)
70959	0.526002	1.72014	0.0285	0.348	TC206774	813	1312		similar_to_UniRef100_A1L1W1Zgc158450_Danio_rerio|Rep_Zgc158450_Danio_rerio_(Zebrafish)_(Brachydanio_rerio)_partial_(10%)
44919	0.778354	-0.275478	0.0286	0.348	GSONMT00071474001	675	1313		_PREDICTED:_myocyte-specific_enhancer_factor_2D_homolog_isoform_X6_[Neolamprologus_brichardi]
86932	0.52681	4.2517	0.0286	0.348	BX318384	878	1314		similar_to_UniRef100_Q803X9Calcium_channel_voltage-dependent_gamma_subunit_1_Danio_rerio|Rep_Calcium_channel_voltage-dependent_gamma_subunit_1_Danio_rerio_(Zebrafish)_(Brachydanio_rerio)_partial_(76%)
81037	0.827163	-0.174694	0.0286	0.348	BX085736	700	1315		similar_to_UniRef100_A9JRT1LOC794243_protein_Danio_rerio|Rep_LOC794243_protein_Danio_rerio_(Zebrafish)_(Brachydanio_rerio)_partial_(54%)
64007	0.980938	-0.784437	0.0286	0.348	TC197626	1081	1316		unknown
54234	0.547647	1.05468	0.0287	0.348	TC183827	998	1317		similar_to_UniRef100_UPI000035EE69Ubiquitin_carboxyl-terminal_hydrolase_14_(EC_31215)_(Ubiquitin_thioesterase_14)_(Ubiquitin-specific-processing_protease_14)_(Deubiquitinating_enzyme_14)_Takifugu_rubripes|Rep_Ubiquitin_carboxyl-terminal_hydrolase_14_(EC_31215)_(Ubiquitin_thioesterase_14)_(Ubiquitin-specific-processing_protease_14)_(Deubiquitinating_enzyme_14)_Takifugu_rubripes_partial_(12%)
73673	1.14331	2.06994	0.0287	0.348	TC210202	576	1318		homologue_to_UniRef100_P14527Hemoglobin_subunit_alpha-4|Rep_Hemoglobin_subunit_alpha-4___partial_(77%)
108248	0.451249	5.04963	0.0288	0.349	CX140116	703	1319		similar_to_UniRef100_A8IWL6Cytochrome_b_Xylocopa_sp_India|Rep_Cytochrome_b_Xylocopa_sp_India_partial_(10%)
37336	0.506435	1.95937	0.0289	0.349	GSONMT00072646001	1080	1320		_splicing_factor_proline-_and_glutamine-rich_[Salmo_salar]
78097	0.445994	6.01552	0.0291	0.35	TC216867	1008	1321		similar_to_UniRef100_Q5BXW2SJCHGC01957_protein_Schistosoma_japonicum|Rep_SJCHGC01957_protein_Schistosoma_japonicum_(Blood_fluke)_partial_(19%)
53611	0.513112	4.32514	0.029	0.35	TC182933	1364	1322		similar_to_UniRef100_Q803X9Calcium_channel_voltage-dependent_gamma_subunit_1_Danio_rerio|Rep_Calcium_channel_voltage-dependent_gamma_subunit_1_Danio_rerio_(Zebrafish)_(Brachydanio_rerio)_partial_(93%)
45198	0.527242	1.77483	0.0291	0.35	GSONMT00068958001	1233	1323		_lissencephaly-1_homolog_B_[Salmo_salar]
1713	0.599529	8.80604	0.0289	0.35	GSONMT00017878001	621	1324		_myosin_heavy_chain_[Oncorhynchus_mykiss]
35698	0.625677	0.993304	0.029	0.35	GSONMT00076086001	2025	1325		_unnamed_protein_product_[Tetraodon_nigroviridis]
67831	0.67923	0.149875	0.0291	0.35	TC202739	1082	1326		unknown
27212	0.71479	1.59047	0.029	0.35	GSONMT00032740001	1572	1327		_Catalase_[Salmo_salar]
147463	0.7563	1.1158	0.029	0.35	SRR020740-5411	721	1328		envelope_protein
43348	0.761636	-0.144425	0.029	0.35	GSONMT00079022001	1299	1329		_Hypothetical_tRNA/rRNA_methyltransferase_slr1673_[Osmerus_mordax]
8044	0.904519	-0.154745	0.0291	0.35	GSONMT00040703001	1998	1330		_PREDICTED:_unconventional_myosin-IXa-like_[Takifugu_rubripes]
83550	0.935334	1.8622	0.0291	0.35	BX304051	814	1331		weakly_similar_to_UniRef100_Q0ZAL1Spliceosomal_protein_on_the_X_Bombyx_mori|Rep_Spliceosomal_protein_on_the_X_Bombyx_mori_(Silk_moth)_partial_(16%)
28565	0.512492	2.17836	0.0292	0.35	GSONMT00042432001	1164	1332		_UV_excision_repair_protein_RAD23_homolog_A_[Salmo_salar]
77935	0.53399	1.70662	0.0292	0.35	TC216677	1325	1333		weakly_similar_to_UniRef100_UPI0000D9D9A5PREDICTED_microtubule_associated_monoxygenase_calponin_and_LIM_domain_containing_2_isoform_3_Macaca_mulatta|Rep_PREDICTED_microtubule_associated_monoxygenase_calponin_and_LIM_domain_containing_2_isoform_3_Macaca_mulatta_partial_(10%)
166429	0.986613	-0.712923	0.0292	0.35	NODE_1599_length_866_cov_4.042725	964	1334		sam_and_sh3_domain-containing_protein_1
1482	0.997241	-0.628184	0.0292	0.35	GSONMT00031475001	312	1335		_PREDICTED:_transmembrane_protein_255A_isoform_X1_[Danio_rerio]
76749	0.655371	0.966552	0.0293	0.351	TC215260	1262	1336		similar_to_UniRef100_Q5BQS4SJCHGC09827_protein_Schistosoma_japonicum|Rep_SJCHGC09827_protein_Schistosoma_japonicum_(Blood_fluke)_partial_(78%)
32428	0.577259	1.86414	0.0293	0.351	GSONMT00001339001	4572	1337		_tenascin_XB-like_protein_[Salmo_salar]
16001	0.860966	-0.304741	0.0295	0.352	GSONMT00007401001	3696	1338		_PREDICTED:_exportin-5-like_[Lepisosteus_oculatus]
38855	0.506634	1.68475	0.0296	0.352	GSONMT00069372001	1140	1339		_WD_repeat_domain_containing_gene_[Salmo_salar]
128969	0.52512	4.23412	0.0296	0.352	SRR020739-12193	597	1340		unknown
65203	0.56267	1.39312	0.0296	0.352	TC199271	773	1341		homologue_to_UniRef100_Q4TAS8Chromosome_undetermined_SCAF7261_whole_genome_shotgun_sequence_Tetraodon_nigroviridis|Rep_Chromosome_undetermined_SCAF7261_whole_genome_shotgun_sequence_Tetraodon_nigroviridis_(Green_puffer)_partial_(21%)
19229	0.630784	0.389912	0.0296	0.352	GSONMT00048638001	3516	1342		_PREDICTED:_putative_ATP-dependent_RNA_helicase_DHX30-like_[Xiphophorus_maculatus]
34785	0.652488	1.61066	0.0296	0.352	GSONMT00022390001	6747	1343		_PREDICTED:_CAD_protein_isoform_X1_[Danio_rerio]
200962	0.71298	0.429736	0.0296	0.352	NODE_47514_length_350_cov_1.485714	448	1344		unknown
62171	0.79178	-0.392456	0.0296	0.352	TC195068	782	1345		homologue_to_UniRef100_Q4SPP0Chromosome_16_SCAF14537_whole_genome_shotgun_sequence_Tetraodon_nigroviridis|Rep_Chromosome_16_SCAF14537_whole_genome_shotgun_sequence_Tetraodon_nigroviridis_(Green_puffer)_partial_(18%)
106619	0.981806	-0.626289	0.0296	0.352	CX016117	607	1346		unknown
27783	0.800008	0.542282	0.0297	0.353	GSONMT00031960001	5541	1347		_PREDICTED:_trinucleotide_repeat-containing_gene_6C_protein-like_isoform_X3_[Neolamprologus_brichardi]
45572	0.561977	1.36923	0.0297	0.353	GSONMT00064302001	969	1348		_Zinc_finger_protein_364_[Osmerus_mordax]
25599	0.471607	2.04405	0.0298	0.353	GSONMT00015328001	3135	1349		_KIAA0179_[Osmerus_mordax]
69824	0.511862	2.23995	0.0298	0.353	TC205348	803	1350		similar_to_UniRef100_Q6DBQ5Gnl3l_protein_n=2_Danio_rerio|Rep_Gnl3l_protein_Danio_rerio_(Zebrafish)_(Brachydanio_rerio)_partial_(41%)
47259	0.513039	3.1809	0.0299	0.353	TC173721	1547	1351		homologue_to_UniRef100_Q4SGW6Chromosome_14_SCAF14590_whole_genome_shotgun_sequence_Tetraodon_nigroviridis|Rep_Chromosome_14_SCAF14590_whole_genome_shotgun_sequence_Tetraodon_nigroviridis_(Green_puffer)
50779	0.569311	0.942085	0.0299	0.353	TC178830	1137	1352		similar_to_UniRef100_A2ATX1Polymerase_(RNA)_I_polypeptide_C_n=2_Danio_rerio|Rep_Polymerase_(RNA)_I_polypeptide_C_Danio_rerio_(Zebrafish)_(Brachydanio_rerio)_partial_(86%)
214071	0.674548	1.0913	0.0299	0.353	NODE_64087_length_206_cov_1.689320	304	1353		voltage-dependent_calcium_channel_gamma-6_subunit-like
25186	0.530776	2.88988	0.0299	0.353	GSONMT00037544001	930	1354		_Delta35-delta24-dienoyl-CoA_isomerase_mitochondrial_precursor_[Osmerus_mordax]
108322	0.872362	2.07229	0.0299	0.353	CX067717	297	1355		similar_to_UniRef100_Q803F6Ribosomal_protein_SA_Danio_rerio|Rep_Ribosomal_protein_SA_Danio_rerio_(Zebrafish)_(Brachydanio_rerio)_partial_(19%)
95856	0.537774	0.975129	0.03	0.354	CA360291	581	1356		unknown
50	0.678183	0.127001	0.03	0.354	GSONMT00047381001	882	1357		_unnamed_protein_product_[Tetraodon_nigroviridis]
71136	0.982992	-0.489035	0.03	0.354	TC207001	2081	1358		similar_to_UniRef100_UPI000065DEECUncharacterized_protein_C9orf114_Takifugu_rubripes|Rep_Uncharacterized_protein_C9orf114_Takifugu_rubripes_partial_(20%)
6398	0.946973	-0.696945	0.0301	0.355	GSONMT00030468001	750	1359		_PREDICTED:_putative_methyltransferase_NSUN3-like_[Xiphophorus_maculatus]
4139	0.542977	6.66629	0.0302	0.355	GSONMT00021534001	1521	1360		_myosin_heavy_chain_[Oncorhynchus_keta]
43832	0.798199	-0.249431	0.0303	0.356	GSONMT00077978001	1713	1361		_PREDICTED:_tyrosine-protein_phosphatase_non-receptor_type_9_[Astyanax_mexicanus]
206493	0.992063	-0.521965	0.0303	0.356	NODE_54669_length_268_cov_0.638060	366	1362		unknown
199148	0.759194	0.458417	0.0303	0.356	NODE_45043_length_494_cov_1.538462	592	1363		unknown
31454	0.74869	-0.271514	0.0303	0.356	GSONMT00023218001	693	1364		_transposase_[Cloning_vector_pT2/Gene-Trap]
55741	0.553983	2.26368	0.0304	0.357	TC185949	847	1365		homologue_to_UniRef100_Q5PQZ1Ubiquitin_carboxyl-terminal_hydrolase_n=2_Danio_rerio|Rep_Ubiquitin_carboxyl-terminal_hydrolase_Danio_rerio_(Zebrafish)_(Brachydanio_rerio)_partial_(54%)
11549	0.680719	1.48418	0.0304	0.357	GSONMT00062454001	2286	1366		_Transferrin_receptor_protein_1_[Dicentrarchus_labrax]
75878	0.487408	2.18855	0.0305	0.357	TC212933	1243	1367		similar_to_UniRef100_Q5BQR9SJCHGC09832_protein_Schistosoma_japonicum|Rep_SJCHGC09832_protein_Schistosoma_japonicum_(Blood_fluke)_partial_(44%)
95966	0.564903	0.673865	0.0306	0.358	CA362042	781	1368		weakly_similar_to_UniRef100_Q6X1Z4Transposase_Rana_pipiens|Rep_Transposase_Rana_pipiens_(Northern_leopard_frog)_partial_(20%)
203863	0.939688	-0.412171	0.0306	0.358	NODE_51361_length_265_cov_0.584906	363	1369		myelin_protein_p0-like_isoform_x3
102825	0.659823	0.200159	0.0307	0.359	CA388514	589	1370		unknown
187237	0.902886	-0.465908	0.0307	0.359	NODE_29374_length_524_cov_1.963740	622	1371		unknown
58097	0.699554	0.182712	0.0307	0.359	TC189349	830	1372		unknown
28480	0.540807	3.30248	0.0308	0.359	GSONMT00011154001	966	1373		_rRNA_2-O-methyltransferase_fibrillarin_[Salmo_salar]
104178	0.607382	0.961549	0.0308	0.359	CR372212	813	1374		similar_to_UniRef100_Q4T2Z6Chromosome_18_SCAF10147_whole_genome_shotgun_sequence_Tetraodon_nigroviridis|Rep_Chromosome_18_SCAF10147_whole_genome_shotgun_sequence_Tetraodon_nigroviridis_(Green_puffer)_partial_(11%)
121297	0.652888	0.359058	0.0308	0.359	FP320135	1122	1375		similar_to_UniRef100_Q6PHE9RAD23_homolog_B_Danio_rerio|Rep_RAD23_homolog_B_Danio_rerio_(Zebrafish)_(Brachydanio_rerio)_partial_(42%)
15948	0.657004	0.560281	0.0308	0.359	GSONMT00021222001	372	1376		_Polyadenylate-binding_protein-interacting_protein_2_[Oncorhynchus_mykiss]
144851	0.749936	0.405993	0.0308	0.359	SRR020740-1992	930	1377		unknown
66978	0.812668	-0.585538	0.0308	0.359	TC201648	900	1378		similar_to_UniRef100_A8IUY0RWP-RK_transcription_factor_Chlamydomonas_reinhardtii|Rep_RWP-RK_transcription_factor_Chlamydomonas_reinhardtii_partial_(7%)
108246	0.825112	-0.403381	0.0308	0.359	CX140148	617	1379		weakly_similar_to_UniRef100_UPI000065D228FKIAA0264_Takifugu_rubripes|Rep_FKIAA0264_Takifugu_rubripes_partial_(40%)
150073	0.585879	2.47972	0.031	0.36	SRR020740-8900	575	1380		unknown
46273	0.713886	0.93296	0.0309	0.36	GSONMT00064172001	1017	1381		_PREDICTED:_alanine_aminotransferase_2-like_[Lepisosteus_oculatus]
47113	0.521634	2.80791	0.0311	0.361	TC173469	1230	1382		similar_to_UniRef100_Q6NW82Zgc85909_Danio_rerio|Rep_Zgc85909_Danio_rerio_(Zebrafish)_(Brachydanio_rerio)_partial_(61%)
56515	0.521125	4.55643	0.0312	0.361	TC187066	872	1383		similar_to_UniRef100_A5JV83Heat_shock_protein_beta-11_n=2_Danio_rerio|Rep_Heat_shock_protein_beta-11_Danio_rerio_(Zebrafish)_(Brachydanio_rerio)_partial_(70%)
93311	0.629309	1.27522	0.0312	0.361	BX887914	847	1384		similar_to_UniRef100_Q4SS83Chromosome_11_SCAF14479_whole_genome_shotgun_sequence_Tetraodon_nigroviridis|Rep_Chromosome_11_SCAF14479_whole_genome_shotgun_sequence_Tetraodon_nigroviridis_(Green_puffer)_partial_(24%)
200191	0.633547	0.438368	0.0312	0.361	NODE_46407_length_236_cov_1.949153	334	1385		protein_tyrosine_phosphatase_type_iva_3
81637	0.636076	-0.0291999	0.0311	0.361	BX297440	840	1386		similar_to_UniRef100_Q5JU21Folylpolyglutamate_synthase_Homo_sapiens|Rep_Folylpolyglutamate_synthase_Homo_sapiens_(Human)_partial_(9%)
120204	0.641145	0.551967	0.0312	0.361	FP318876	1252	1387		weakly_similar_to_UniRef100_Q6PF41MGC68961_protein_Xenopus_laevis|Rep_MGC68961_protein_Xenopus_laevis_(African_clawed_frog)_partial_(4%)
123391	1.0271	0.296823	0.0312	0.361	SRR020739-2764	763	1388		unknown
143443	0.633945	2.30905	0.0314	0.363	SRR020740-169	1805	1389		4-aminobutyrate_aminotransferase
45785	0.755546	-0.0467523	0.0314	0.363	GSONMT00078875001	2307	1390		_PREDICTED:_lysine-specific_demethylase_2B-like_[Oryzias_latipes]
35028	0.591112	1.27672	0.0316	0.363	GSONMT00009993001	5619	1391		_PREDICTED:_human_immunodeficiency_virus_type_I_enhancer-binding_protein_2_homolog_[Haplochromis_burtoni]
74682	0.62083	0.332188	0.0316	0.363	TC211453	1786	1392		weakly_similar_to_UniRef100_UPI000065E176Epoxide_hydrolase_2_(EC_33210)_(Soluble_epoxide_hydrolase)_(SEH)_(Epoxide_hydratase)_(Cytosolic_epoxide_hydrolase)_(CEH)_Takifugu_rubripes|Rep_Epoxide_hydrolase_2_(EC_33210)_(Soluble_epoxide_hydrolase)_(SEH)_(Epoxide_hydratase)_(Cytosolic_epoxide_hydrolase)_(CEH)_Takifugu_rubripes_partial_(31%)
149994	0.849807	-0.37255	0.0316	0.363	SRR020740-8792	597	1393		unknown
199297	0.893255	-0.683531	0.0315	0.363	NODE_45251_length_906_cov_1.550773	1004	1394		protein_sel-1_homolog_1-like
13247	0.478961	10.5182	0.0318	0.363	GSONMT00057538001	1248	1395		_myosin_heavy_chain_[Oncorhynchus_keta]
44137	0.498378	2.39172	0.0317	0.363	GSONMT00077238001	2883	1396		_PREDICTED:_anoctamin-1-like_isoform_X1_[Maylandia_zebra]
80870	0.545833	0.860949	0.0316	0.363	BX086292	478	1397		unknown
101382	0.574997	1.94094	0.0317	0.363	CA376088	515	1398		unknown
4039	0.587714	0.481949	0.0318	0.363	GSONMT00055976001	579	1399		_PREDICTED:_uncharacterized_protein_LOC101078388_[Takifugu_rubripes]
44270	0.639067	0.918823	0.0318	0.363	GSONMT00077023001	795	1400		_PREDICTED:_transmembrane_protein_106B-like_[Oryzias_latipes]
35139	0.698617	-0.0825363	0.0318	0.363	GSONMT00005814001	1572	1401		_PREDICTED:_tRNA_(adenine(58)-N(1))-methyltransferase_mitochondrial-like_isoform_X1_[Oreochromis_niloticus]
147266	0.823279	-0.132267	0.0317	0.363	SRR020740-5153	703	1402		unknown
204156	0.992141	-0.824451	0.0318	0.363	NODE_51728_length_317_cov_1.321767	415	1403		unknown
53656	0.555655	1.09489	0.0318	0.364	TC182997	1452	1404		weakly_similar_to_UniRef100_Q0P4F7Acyl-CoA_synthetase_family_member_2_mitochondrial_precursor_Danio_rerio|Rep_Acyl-CoA_synthetase_family_member_2_mitochondrial_precursor_Danio_rerio_(Zebrafish)_(Brachydanio_rerio)_partial_(52%)
187059	0.656946	0.633994	0.0319	0.364	NODE_29106_length_312_cov_0.682692	410	1405		unknown
52036	0.671027	0.385438	0.0319	0.364	TC180662	878	1406		similar_to_UniRef100_Q4SD86Chromosome_1_SCAF14641_whole_genome_shotgun_sequence_Tetraodon_nigroviridis|Rep_Chromosome_1_SCAF14641_whole_genome_shotgun_sequence_Tetraodon_nigroviridis_(Green_puffer)_partial_(44%)
57113	0.733949	-0.080627	0.032	0.364	TC187931	1323	1407		homologue_to_UniRef100_P79826Myelin_proteolipid_protein|Rep_Myelin_proteolipid_protein___partial_(88%)
10732	0.912831	-0.577149	0.0319	0.364	GSONMT00022817001	2526	1408		_PREDICTED:_pleckstrin_homology_domain-containing_family_G_member_5_isoform_X2_[Oreochromis_niloticus]
67014	0.46511	4.60436	0.032	0.364	TC201695	1583	1409		homologue_to_UniRef100_Q6IQH4Zgc86762_Danio_rerio|Rep_Zgc86762_Danio_rerio_(Zebrafish)_(Brachydanio_rerio)
83954	0.564554	2.14269	0.032	0.365	BX306958	571	1410		unknown
47860	0.550421	1.73269	0.0321	0.365	TC174632	1382	1411		weakly_similar_to_UniRef100_Q7ZUB8Translocase_of_outer_mitochondrial_membrane_34_Danio_rerio|Rep_Translocase_of_outer_mitochondrial_membrane_34_Danio_rerio_(Zebrafish)_(Brachydanio_rerio)_partial_(40%)
30752	0.529771	1.09996	0.0322	0.365	GSONMT00030380001	2973	1412		_PREDICTED:_kinesin-1_heavy_chain_[Oreochromis_niloticus]
913	0.550502	1.47108	0.0321	0.365	GSONMT00018803001	609	1413		_importin-5_[Danio_rerio]
124350	0.831615	-0.437142	0.0322	0.365	SRR020739-4298	706	1414		titin_a
40496	0.570425	0.97923	0.0322	0.365	GSONMT00066048001	1749	1415		_PREDICTED:_ubiquitin_carboxyl-terminal_hydrolase_10-like_[Takifugu_rubripes]
5297	0.639803	0.753079	0.0322	0.365	GSONMT00010095001	441	1416		-
63547	0.723677	0.332512	0.0323	0.366	TC197000	1299	1417		similar_to_UniRef100_A6NL27Uncharacterized_protein_ENSP00000372306_Homo_sapiens|Rep_Uncharacterized_protein_ENSP00000372306_Homo_sapiens_(Human)_partial_(31%)
110402	0.644752	0.309261	0.0323	0.366	BX306308	869	1418		unknown
143369	0.955257	1.04328	0.0324	0.366	SRR020740-68	2356	1419		unknown
164820	0.88994	-0.322629	0.0324	0.366	SRR020740-28721	337	1420		transposable_element_tcb1_transposase
28160	0.920599	-0.817207	0.0325	0.368	GSONMT00010801001	1212	1421		_PREDICTED:_forkhead_box_protein_K2-like_[Xiphophorus_maculatus]
9359	0.672521	0.216808	0.0326	0.368	GSONMT00053619001	813	1422		_copper_chaperone_for_superoxide_dismutase_[Salmo_salar]
67308	0.534609	3.05118	0.0326	0.368	TC202077	874	1423		similar_to_UniRef100_Q4SBA5Chromosome_undetermined_SCAF14676_whole_genome_shotgun_sequence_Tetraodon_nigroviridis|Rep_Chromosome_undetermined_SCAF14676_whole_genome_shotgun_sequence_Tetraodon_nigroviridis_(Green_puffer)_partial_(34%)
55572	0.502218	4.28769	0.0326	0.369	TC185700	2382	1424		similar_to_UniRef100_Q5BJI7SET_and_MYND_domain_containing_2_n=2_Danio_rerio|Rep_SET_and_MYND_domain_containing_2_Danio_rerio_(Zebrafish)_(Brachydanio_rerio)_partial_(30%)
87573	0.50896	3.07969	0.0327	0.369	BX857586	782	1425		homologue_to_UniRef100_Q6DH82Zgc92606_Danio_rerio|Rep_Zgc92606_Danio_rerio_(Zebrafish)_(Brachydanio_rerio)
103748	0.486284	3.14211	0.033	0.37	CB495969	456	1426		similar_to_UniRef100_Q08CQ9Zgc152810_Danio_rerio|Rep_Zgc152810_Danio_rerio_(Zebrafish)_(Brachydanio_rerio)_partial_(3%)
129396	0.545022	4.11466	0.033	0.37	SRR020739-12949	552	1427		6-muscle_type-like
15573	0.665102	0.537126	0.0328	0.37	GSONMT00057448001	2058	1428		_PREDICTED:_cohesin_subunit_SA-2-like_[Xiphophorus_maculatus]
14342	0.707663	-0.323299	0.033	0.37	GSONMT00012107001	1995	1429		_PREDICTED:_myoneurin-like_[Oryzias_latipes]
215073	0.950774	0.837871	0.033	0.37	NODE_65354_length_419_cov_0.997613	517	1430		myotubularin-related_protein_4-like
192525	0.972085	-0.51795	0.0329	0.37	NODE_36304_length_399_cov_2.360902	497	1431		tuberin_isoform_1
215496	1.08232	-0.796789	0.0329	0.37	NODE_65879_length_311_cov_1.221865	409	1432		tuberin_isoform_1
29112	0.704741	0.52153	0.033	0.37	GSONMT00016678001	681	1433		_PREDICTED:_SWI/SNF-related_matrix-associated_actin-dependent_regulator_of_chromatin_subfamily_D_member_3-like_isoform_X2_[Neolamprologus_brichardi]
84017	0.76527	-0.0999544	0.033	0.37	BX307231	447	1434		unknown
151267	0.575168	0.55556	0.0331	0.371	SRR020740-10533	586	1435		unknown
147561	0.829084	-0.440368	0.0331	0.371	SRR020740-5539	727	1436		unknown
41259	0.794662	0.769628	0.0332	0.371	GSONMT00064582001	2172	1437		_PREDICTED:_multimerin_2a_isoform_X1_[Danio_rerio]
52872	0.582365	1.17308	0.0332	0.372	TC181867	1525	1438		unknown
120639	0.523163	1.61126	0.0333	0.372	FP324924	958	1439		similar_to_UniRef100_Q803X9Calcium_channel_voltage-dependent_gamma_subunit_1_Danio_rerio|Rep_Calcium_channel_voltage-dependent_gamma_subunit_1_Danio_rerio_(Zebrafish)_(Brachydanio_rerio)_partial_(71%)
30217	0.844591	1.12252	0.0333	0.372	GSONMT00032565001	2661	1440		_uncharacterized_protein_LOC799552_[Danio_rerio]
18595	0.66851	0.872946	0.0333	0.372	GSONMT00050232001	1281	1441		_acyl-CoA_thioesterase_9_tandem_duplicate_1_[Danio_rerio]
16562	0.506742	2.07933	0.0335	0.372	GSONMT00053585001	618	1442		_High_mobility_group_protein_B3_[Salmo_salar]
69999	0.546427	1.11821	0.0335	0.372	TC205584	947	1443		homologue_to_UniRef100_Q08C96Zgc153357_Danio_rerio|Rep_Zgc153357_Danio_rerio_(Zebrafish)_(Brachydanio_rerio)_partial_(21%)
47001	0.58391	1.20546	0.0335	0.372	TC173296	1162	1444		RNA_3-terminal_phosphate_cyclase-like_proteinRNA_3-terminal_phosphate_cyclase-like_protein
47048	0.722204	1.08834	0.0335	0.372	TC173369	1146	1445		similar_to_UniRef100_Q7ZY14MGC53394_protein_Xenopus_laevis|Rep_MGC53394_protein_Xenopus_laevis_(African_clawed_frog)_partial_(91%)
150643	0.835961	-0.466255	0.0335	0.372	SRR020740-9687	629	1446		neuroblast_differentiation-associated_protein_ahnak
44366	0.874389	-0.521798	0.0335	0.372	GSONMT00076213001	2100	1447		_PREDICTED:_solute_carrier_organic_anion_transporter_family_member_3A1-like_[Lepisosteus_oculatus]
120927	0.527742	1.79326	0.0336	0.373	FP323852	1106	1448		UniRef100_A3E228Cycloidea-like_protein_PapaCyL1_Dicentra_torulosa|Rep_Cycloidea-like_protein_PapaCyL1_Dicentra_torulosa_partial_(8%)
16677	0.598275	0.900122	0.0337	0.374	GSONMT00045956001	849	1449		_PREDICTED:_myocyte-specific_enhancer_factor_2C-like_isoform_X5_[Oreochromis_niloticus]
11375	0.621939	1.22484	0.0338	0.375	GSONMT00058979001	3990	1450		_PREDICTED:_pericentriolar_material_1_protein-like_isoform_X2_[Maylandia_zebra]
114862	0.819612	1.80457	0.0338	0.375	DV202156	335	1451		homologue_to_UniRef100_Q8JIP5Myosin_heavy_chain_n=2_Oncorhynchus_keta|Rep_Myosin_heavy_chain_Oncorhynchus_keta_(Chum_salmon)_partial_(4%)
29134	0.928802	0.421448	0.0339	0.375	GSONMT00062791001	3366	1452		_PREDICTED:_basement_membrane-specific_heparan_sulfate_proteoglycan_core_protein-like_isoform_X3_[Pundamilia_nyererei]
9053	0.792597	-0.585431	0.034	0.376	GSONMT00000813001	789	1453		_PREDICTED:_WW_domain_binding_protein_1-like_[Astyanax_mexicanus]
121698	0.596367	1.00078	0.034	0.376	SRR020739-68	1337	1454		s-adenosylmethionine_decarboxylase_proenzyme-like
61973	0.523943	4.31409	0.0341	0.376	TC194792	773	1455		similar_to_UniRef100_A5JV83Heat_shock_protein_beta-11_n=2_Danio_rerio|Rep_Heat_shock_protein_beta-11_Danio_rerio_(Zebrafish)_(Brachydanio_rerio)_partial_(70%)
127761	0.634345	0.213285	0.0342	0.377	SRR020739-10053	581	1456		sjchgc03009_protein
50348	0.641365	0.55967	0.0342	0.377	TC178188	1461	1457		similar_to_UniRef100_A8E5P1Tubulin_folding_cofactor_B_Danio_rerio|Rep_Tubulin_folding_cofactor_B_Danio_rerio_(Zebrafish)_(Brachydanio_rerio)_partial_(76%)
89301	0.678992	2.07797	0.0342	0.377	BX865496	791	1458		unknown
148378	0.823432	-0.0484453	0.0342	0.377	SRR020740-6634	650	1459		unknown
8938	0.836344	-0.291388	0.0342	0.377	GSONMT00012643001	519	1460		_PREDICTED:_far_upstream_element-binding_protein_1-like_isoform_X3_[Pundamilia_nyererei]
5388	0.872763	-0.492939	0.0342	0.377	GSONMT00041806001	387	1461		_PREDICTED:_FACT_complex_subunit_SPT16-like_[Astyanax_mexicanus]
31127	0.892012	-0.181046	0.0342	0.377	GSONMT00042730001	2889	1462		_PREDICTED:_oxysterol-binding_protein-related_protein_1-like_isoform_X1_[Neolamprologus_brichardi]
93888	0.651118	0.80784	0.0343	0.377	CA347773	673	1463		similar_to_UniRef100_Q4RKQ6Chromosome_5_SCAF15026_whole_genome_shotgun_sequence_Tetraodon_nigroviridis|Rep_Chromosome_5_SCAF15026_whole_genome_shotgun_sequence_Tetraodon_nigroviridis_(Green_puffer)_partial_(28%)
150821	0.571607	2.45484	0.0343	0.377	SRR020740-9926	557	1464		valosin-containing_protein
87855	0.531841	1.80532	0.0343	0.377	BX859093	779	1465		similar_to_UniRef100_Q6NZW7Dlst_protein_n=2_Danio_rerio|Rep_Dlst_protein_Danio_rerio_(Zebrafish)_(Brachydanio_rerio)_partial_(42%)
61341	0.575503	0.77121	0.0345	0.378	TC193914	832	1466		similar_to_UniRef100_UPI000065F29CRRP15-like_protein_Takifugu_rubripes|Rep_RRP15-like_protein_Takifugu_rubripes_partial_(65%)
42200	0.576636	1.7239	0.0345	0.378	GSONMT00081278001	1434	1467		_PREDICTED:_probable_ATP-dependent_RNA_helicase_DDX49-like_[Pundamilia_nyererei]
74852	0.659299	0.775156	0.0345	0.378	TC211674	991	1468		weakly_similar_to_UniRef100_A7T7D1Predicted_protein_Nematostella_vectensis|Rep_Predicted_protein_Nematostella_vectensis_(Starlet_sea_anemone)_partial_(23%)
2120	0.660865	-0.210995	0.0345	0.378	GSONMT00024519001	558	1469		_PREDICTED:_mitochondrial_import_receptor_subunit_TOM70-like_[Pundamilia_nyererei]
51156	0.584496	0.600406	0.0346	0.379	TC179373	820	1470		homologue_to_UniRef100_Q4RI00Chromosome_8_SCAF15044_whole_genome_shotgun_sequence_Tetraodon_nigroviridis|Rep_Chromosome_8_SCAF15044_whole_genome_shotgun_sequence_Tetraodon_nigroviridis_(Green_puffer)_partial_(60%)
15723	0.83786	-0.52368	0.0346	0.379	GSONMT00025220001	1461	1471		_K0141_protein_[Salmo_salar]
215946	0.65241	0.517782	0.0347	0.379	NODE_66433_length_233_cov_1.042918	331	1472		transposable_element_tcb2_transposase
28658	0.80045	0.0997954	0.0347	0.379	GSONMT00007837001	777	1473		_Myelin_proteolipid_protein_[Salmo_salar]
14549	0.582375	1.20981	0.0347	0.379	GSONMT00011854001	1449	1474		_U3_small_nucleolar_RNA-interacting_protein_2_[Osmerus_mordax]
49859	0.568338	2.7123	0.0347	0.38	TC177496	1448	1475		homologue_to_UniRef100_A9CD13Glucose_regulated_protein_75_Sparus_aurata|Rep_Glucose_regulated_protein_75_Sparus_aurata_(Gilthead_sea_bream)_partial_(34%)
50474	0.550025	1.12216	0.0348	0.38	TC178373	1109	1476		similar_to_UniRef100_Q39XT3Cystathionine_beta-lyase_Geobacter_metallireducens_GS-15|Rep_Cystathionine_beta-lyase_Geobacter_metallireducens_(strain_GS-15_/_ATCC_53774_/_DSM_7210)_partial_(5%)
146937	0.677477	0.30089	0.0349	0.381	SRR020740-4713	689	1477		ddb1-_and_cul4-associated_factor_6-like
47372	0.466944	4.55174	0.0349	0.381	TC173917	1318	1478		homologue_to_UniRef100_UPI0000364FE126S_protease_regulatory_subunit_6A_(Proteasome_26S_subunit_ATPase_3)_(Tat-binding_protein_1)_(TBP-1)_(Proteasome_subunit_P50)_Takifugu_rubripes|Rep_26S_protease_regulatory_subunit_6A_(Proteasome_26S_subunit_ATPase_3)_(Tat-binding_protein_1)_(TBP-1)_(Proteasome_subunit_P50)_Takifugu_rubripes_partial_(68%)
22247	0.648729	0.867305	0.035	0.381	GSONMT00043331001	675	1479		_PREDICTED:_ES1_protein_homolog_mitochondrial-like_[Xiphophorus_maculatus]
60300	0.628664	1.30748	0.0351	0.382	TC192469	1186	1480		similar_to_UniRef100_UPI00006603C8Splicing_factor_arginine/serine-rich_2_(Splicing_factor_SC35)_(SC-35)_(Splicing_component_35_kDa)_(Protein_PR264)_Takifugu_rubripes|Rep_Splicing_factor_arginine/serine-rich_2_(Splicing_factor_SC35)_(SC-35)_(Splicing_component_35_kDa)_(Protein_PR264)_Takifugu_rubripes_partial_(41%)
52451	0.64465	0.674452	0.0351	0.382	TC181264	862	1481		similar_to_UniRef100_A7RZ23Predicted_protein_Nematostella_vectensis|Rep_Predicted_protein_Nematostella_vectensis_(Starlet_sea_anemone)_partial_(10%)
47822	0.66039	0.400042	0.0351	0.382	TC174577	1099	1482		unknown
79446	0.623184	0.414991	0.0352	0.383	BX075309	802	1483		similar_to_UniRef100_UPI000065FC86proteasome_activator_subunit_3_isoform_2_Takifugu_rubripes|Rep_proteasome_activator_subunit_3_isoform_2_Takifugu_rubripes_partial_(26%)
53261	0.76873	0.977613	0.0352	0.383	TC182447	846	1484		similar_to_UniRef100_Q4RML4Chromosome_10_SCAF15019_whole_genome_shotgun_sequence_Tetraodon_nigroviridis|Rep_Chromosome_10_SCAF15019_whole_genome_shotgun_sequence_Tetraodon_nigroviridis_(Green_puffer)_partial_(11%)
119213	0.543532	0.832458	0.0353	0.383	CU072261	1369	1485		similar_to_UniRef100_UPI00003646B5Prolyl_4-hydroxylase_subunit_alpha-2_precursor_(EC_114112)_(4-PH_alpha-2)_(Procollagen-proline2-oxoglutarate-4-dioxygenase_alpha-2_subunit)_Takifugu_rubripes|Rep_Prolyl_4-hydroxylase_subunit_alpha-2_precursor_(EC_114112)_(4-PH_alpha-2)_(Procollagen-proline2-oxoglutarate-4-dioxygenase_alpha-2_subunit)_Takifugu_rubripes_partial_(38%)
76945	0.642769	0.360376	0.0353	0.383	TC215483	1065	1486		similar_to_UniRef100_A8WCK1Myosin_1_Salmo_salar|Rep_Myosin_1_Salmo_salar_(Atlantic_salmon)_partial_(8%)
47154	0.454123	6.53705	0.0354	0.384	TC173544	1067	1487		similar_to_UniRef100_Q5UP32Uncharacterized_protein_R828_Acanthamoeba_polyphaga_mimivirus|Rep_Uncharacterized_protein_R828_Acanthamoeba_polyphaga_mimivirus_(APMV)_partial_(15%)
23214	0.599044	1.92633	0.0355	0.384	GSONMT00030171001	744	1488		_14-3-3_protein_gamma-1_[Oncorhynchus_mykiss]
143711	0.676391	-0.21146	0.0355	0.384	SRR020740-516	1380	1489		unknown
103831	0.719749	0.0270403	0.0354	0.384	CF752888	815	1490		unknown
64159	0.763989	-0.268558	0.0355	0.384	TC197839	796	1491		unknown
207253	0.830713	0.0651911	0.0355	0.384	NODE_55643_length_254_cov_1.133858	352	1492		unknown
137381	1.01241	3.21068	0.0355	0.384	SRR020739-27643	406	1493		tc1-like_transposase
28140	0.800249	-0.156058	0.0355	0.384	GSONMT00039871001	4827	1494		_PREDICTED:_neuralized-like_protein_4-like_isoform_X1_[Oreochromis_niloticus]
115447	0.489558	8.73245	0.0356	0.384	CT570500	1368	1495		similar_to_UniRef100_Q8JIP5Myosin_heavy_chain_n=2_Oncorhynchus_keta|Rep_Myosin_heavy_chain_Oncorhynchus_keta_(Chum_salmon)_partial_(11%)
14413	0.497371	2.83606	0.0356	0.384	GSONMT00057985001	1395	1496		_Cisplatin_resistance-associated_overexpressed_protein_[Salmo_salar]
50917	0.548239	0.799762	0.0356	0.384	TC179024	1767	1497		homologue_to_UniRef100_P14196AAC-rich_mRNA_clone_AAC11_protein_Dictyostelium_discoideum|Rep_AAC-rich_mRNA_clone_AAC11_protein_Dictyostelium_discoideum_(Slime_mold)_partial_(5%)
70365	0.587661	0.98849	0.0357	0.384	TC206033	471	1498		weakly_similar_to_UniRef100_A9V532Predicted_protein_Monosiga_brevicollis_MX1|Rep_Predicted_protein_Monosiga_brevicollis_MX1_partial_(18%)
15516	0.691945	0.512397	0.0357	0.384	GSONMT00043449001	741	1499		_PREDICTED:_max-like_protein_X_isoform_X2_[Astyanax_mexicanus]
51606	0.611566	1.13809	0.0357	0.385	TC180048	1684	1500		similar_to_UniRef100_Q6PBY4Small_nuclease_Danio_rerio|Rep_Small_nuclease_Danio_rerio_(Zebrafish)_(Brachydanio_rerio)_partial_(88%)
143687	0.636846	0.627223	0.0357	0.385	SRR020740-489	1440	1501		unknown
214272	0.793727	-0.237583	0.0358	0.385	NODE_64351_length_230_cov_1.217391	328	1502		unknown
73698	0.446033	7.64771	0.0359	0.386	TC210231	665	1503		UniRef100_P6294560S_ribosomal_protein_L413_Eukaryota|Rep_60S_ribosomal_protein_L41_Homo_sapiens_(Human)
31219	0.50034	5.46317	0.036	0.386	GSONMT00055114001	1122	1504		_fast_myotomal_muscle_actin_2_[Salmo_salar]
172109	0.75495	-0.381805	0.0359	0.386	NODE_9150_length_280_cov_4.189286	378	1505		methionine_synthase_isoform_2
36403	0.624425	1.01201	0.0361	0.387	GSONMT00074710001	1611	1506		_PREDICTED:_pleckstrin_homology_domain-containing_family_A_member_4-like_isoform_X7_[Oreochromis_niloticus]
59639	0.980856	-0.329283	0.0361	0.387	TC191551	799	1507		similar_to_UniRef100_UPI0000660B53Homolog_of_Homo_sapiens_RNA_binding_protein_Takifugu_rubripes|Rep_Homolog_of_Homo_sapiens_RNA_binding_protein_Takifugu_rubripes_partial_(37%)
71914	0.724427	-0.0588425	0.0361	0.387	TC207983	1398	1508		weakly_similar_to_UniRef100_UPI00004D79FFZinc_finger_protein_91_(Zinc_finger_protein_HTF10)_(HPF7)_Xenopus_tropicalis|Rep_Zinc_finger_protein_91_(Zinc_finger_protein_HTF10)_(HPF7)_Xenopus_tropicalis_partial_(17%)
20112	0.844485	-0.372626	0.0362	0.387	GSONMT00053320001	1395	1509		_PREDICTED:_cactin-like_[Haplochromis_burtoni]
104567	0.946596	-0.538356	0.0362	0.387	CR371309	790	1510		unknown
62978	0.532234	1.5842	0.0362	0.387	TC196185	937	1511		unknown
40201	0.569347	3.4757	0.0362	0.387	GSONMT00066733001	1383	1512		_Serine_incorporator_1_precursor_[Salmo_salar]
43554	0.705565	0.224553	0.0363	0.388	GSONMT00078482001	3066	1513		_PREDICTED:_SWI/SNF-related_matrix-associated_actin-dependent_regulator_of_chromatin_subfamily_A_member_5-like_isoform_X1_[Lepisosteus_oculatus]
69986	0.608129	0.834056	0.0363	0.388	TC205563	1857	1514		homologue_to_UniRef100_A7S2Q3Predicted_protein_Nematostella_vectensis|Rep_Predicted_protein_Nematostella_vectensis_(Starlet_sea_anemone)_partial_(28%)
40730	0.518046	2.72751	0.0364	0.388	GSONMT00065832001	5604	1515		_PREDICTED:_protein_scribble_homolog_isoform_X6_[Haplochromis_burtoni]
121738	0.582898	0.192896	0.0364	0.388	SRR020739-133	1120	1516		unknown
21229	0.467841	2.53046	0.0364	0.388	GSONMT00008401001	909	1517		_26S_protease_regulatory_subunit_4_[Salmo_salar]
72335	0.473543	1.91334	0.0365	0.389	TC208511	802	1518		unknown
63855	0.569167	0.720106	0.0365	0.389	TC197417	1296	1519		similar_to_UniRef100_Q6DGR7Zgc92799_Danio_rerio|Rep_Zgc92799_Danio_rerio_(Zebrafish)_(Brachydanio_rerio)_partial_(47%)
84717	0.771667	0.039319	0.0365	0.389	BX309517	847	1520		similar_to_UniRef100_A2P3B4NADH-dependent_butanol_dehydrogenase_a_Vibrio_cholerae_1587|Rep_NADH-dependent_partial_(3%)
1025	0.858341	-0.535424	0.0365	0.389	GSONMT00012661001	483	1521		_PREDICTED:_terminal_uridylyltransferase_7-like_isoform_X1_[Oreochromis_niloticus]
32277	0.530243	4.11665	0.0367	0.389	GSONMT00021793001	630	1522		_heat-shock_protein_30-like_[Salmo_salar]
72772	0.939857	-0.809074	0.0367	0.389	TC209069	945	1523		similar_to_UniRef100_A8C5I2Transposase_Salmo_salar|Rep_Transposase_Salmo_salar_(Atlantic_salmon)_partial_(47%)
92794	0.601259	0.960219	0.0368	0.39	BX909563	775	1524		UniRef100_A9G5K5ECF-family_RNA_polymerase_sigma_factor_Sorangium_cellulosum_So_ce_56|Rep_partial_(3%)
28171	0.683335	0.764987	0.0368	0.39	GSONMT00032966001	2346	1525		_PREDICTED:_aconitate_hydratase_mitochondrial-like_[Astyanax_mexicanus]
131029	0.704778	3.9668	0.0369	0.39	SRR020739-15955	592	1526		cyclin_g1
61189	0.997904	-0.443696	0.0368	0.39	TC193700	920	1527		weakly_similar_to_UniRef100_A8LDQ8Adenylosuccinate_lyase_Frankia_sp_EAN1pec|Rep_Adenylosuccinate_lyase_Frankia_sp_EAN1pec_partial_(4%)
118052	0.501108	5.14401	0.037	0.392	CU063644	1318	1528		homologue_to_UniRef100_Q6Y213Ribosomal_protein_L4_Pagrus_major|Rep_Ribosomal_protein_L4_Pagrus_major_(Red_sea_bream)_(Chrysophrys_major)_partial_(80%)
46533	0.528738	3.42816	0.0371	0.392	GSONMT00066481001	960	1529		_Uncharacterized_protein_[Dicentrarchus_labrax]
45692	0.749741	0.359867	0.0371	0.392	GSONMT00080615001	2238	1530		_PREDICTED:_zinc_finger_protein_438-like_isoform_X1_[Oreochromis_niloticus]
82279	0.528157	1.49924	0.0371	0.393	BX299433	906	1531		weakly_similar_to_UniRef100_Q03WN1LysM_domain_Leuconostoc_mesenteroides_subsp_mesenteroides_ATCC_8293|Rep_LysM_domain_Leuconostoc_mesenteroides_subsp_mesenteroides_(strain_ATCC_8293_/NCDO_523)_partial_(18%)
38161	0.486496	2.59077	0.0372	0.393	GSONMT00070696001	750	1532		_Ribosomal_protein_L7-like_1_[Salmo_salar]
144687	0.753339	1.94614	0.0372	0.393	SRR020740-1776	920	1533		unknown
47338	0.698321	-0.222363	0.0373	0.393	TC173863	1096	1534		similar_to_UniRef100_Q4SLI5Chromosome_7_SCAF14557_whole_genome_shotgun_sequence_Tetraodon_nigroviridis|Rep_Chromosome_7_SCAF14557_whole_genome_shotgun_sequence_Tetraodon_nigroviridis_(Green_puffer)_partial_(91%)
35858	0.649553	0.188251	0.0373	0.393	GSONMT00075857001	555	1535		_ras_homolog_enriched_in_brain_[Salmo_salar]
118373	0.476761	8.71862	0.0373	0.393	CT570906	1299	1536		similar_to_UniRef100_Q8JIP5Myosin_heavy_chain_n=2_Oncorhynchus_keta|Rep_Myosin_heavy_chain_Oncorhynchus_keta_(Chum_salmon)_partial_(11%)
125818	0.510217	2.78559	0.0374	0.394	SRR020739-6680	643	1537		gamma-sarcoglycan
125778	0.552443	0.517357	0.0374	0.394	SRR020739-6614	664	1538		unknown
52643	0.752713	-0.276227	0.0374	0.394	TC181535	1157	1539		unknown
130738	0.623796	1.19127	0.0375	0.394	SRR020739-15424	508	1540		unknown
7564	0.615079	0.644518	0.0376	0.395	GSONMT00022333001	510	1541		_PREDICTED:_far_upstream_element-binding_protein_2-like_[Neolamprologus_brichardi]
33964	0.669727	0.301918	0.0377	0.395	GSONMT00003282001	3105	1542		_PREDICTED:_rho_GTPase-activating_protein_29-like_isoform_X1_[Oreochromis_niloticus]
54067	0.842339	-0.366352	0.0377	0.395	TC183583	1190	1543		similar_to_UniRef100_UPI000065CD5AThyrotroph_embryonic_factor_Takifugu_rubripes|Rep_Thyrotroph_embryonic_factor_Takifugu_rubripes_partial_(81%)
14041	0.859676	-0.00585841	0.0376	0.395	GSONMT00005521001	687	1544		_26S_proteasome_non-ATPase_regulatory_subunit_10_[Salmo_salar]
5362	0.484241	2.26349	0.0379	0.395	GSONMT00021363001	1002	1545		_PREDICTED:_guanine_nucleotide-binding_protein-like_3-like_protein-like_[Haplochromis_burtoni]
60258	0.511197	1.88199	0.0379	0.395	TC192417	822	1546		unknown
32812	0.554444	1.11909	0.0379	0.395	GSONMT00052829001	1365	1547		_PREDICTED:_myocyte-specific_enhancer_factor_2D_homolog_isoform_X2_[Astyanax_mexicanus]
13722	0.684958	0.237032	0.0378	0.395	GSONMT00005911001	2250	1548		_PREDICTED:_centrosomal_protein_of_164_kDa-like_[Pundamilia_nyererei]
10938	0.816604	-0.373714	0.0379	0.395	GSONMT00049715001	612	1549		_monocarboxylate_transporter_10_[Danio_rerio]
122571	1.07347	-0.603672	0.0378	0.395	SRR020739-1465	866	1550		polyprotein
145559	1.08418	0.758407	0.0379	0.395	SRR020740-2919	833	1551		unknown
23020	0.677892	0.120555	0.0381	0.396	GSONMT00012607001	2325	1552		_complement_C4-1_[Cyprinus_carpio]
93503	0.806699	-0.195064	0.0382	0.397	BX889885	611	1553		homologue_to_UniRef100_UPI0000ECBA73Liprin-beta-2_partial_(1%)
122137	1.01483	-0.865427	0.0382	0.398	SRR020739-779	978	1554		unknown
59128	0.669941	0.15077	0.0383	0.398	TC190801	667	1555		similar_to_UniRef100_A8KC47Zgc112052_protein_Danio_rerio|Rep_Zgc112052_protein_Danio_rerio_(Zebrafish)_(Brachydanio_rerio)_partial_(85%)
159762	0.697614	0.064616	0.0383	0.398	SRR020740-22356	400	1556		ubiquitin-protein_ligase_e3a-like
11253	0.535605	2.48771	0.0384	0.399	GSONMT00019946001	1461	1557		_PREDICTED:_ras_GTPase-activating_protein-binding_protein_2-like_[Takifugu_rubripes]
19124	0.649119	0.368218	0.0384	0.399	GSONMT00033195001	5766	1558		_PREDICTED:_zinc_finger_protein_462-like_[Lepisosteus_oculatus]
48408	0.539259	1.00442	0.0384	0.399	TC175414	1380	1559		similar_to_UniRef100_A5PL45Sidkey-236e206_Danio_rerio|Rep_Sidkey-236e206_Danio_rerio_(Zebrafish)_(Brachydanio_rerio)_partial_(37%)
37491	1.07811	-0.88006	0.0385	0.4	GSONMT00072339001	1344	1560		_PREDICTED:_epithelial_discoidin_domain-containing_receptor_1-like_isoform_X2_[Pundamilia_nyererei]
16783	0.519871	1.96778	0.0386	0.4	GSONMT00012554001	1197	1561		_Proliferation-associated_protein_2G4_[Salmo_salar]
63958	0.553569	1.53818	0.0387	0.4	TC197560	751	1562		homologue_to_UniRef100_Q32PS7Zgc123349_Danio_rerio|Rep_Zgc123349_Danio_rerio_(Zebrafish)_(Brachydanio_rerio)_partial_(34%)
35632	0.764244	-0.222026	0.0387	0.401	GSONMT00076294001	4938	1563		_PREDICTED:_bromodomain_adjacent_to_zinc_finger_domain_protein_2A-like_[Haplochromis_burtoni]
25774	0.6672	0.339569	0.0388	0.401	GSONMT00008114001	2454	1564		_PREDICTED:_AP-1_complex_subunit_gamma-1_isoform_X2_[Oreochromis_niloticus]
127058	0.658637	0.20612	0.0388	0.401	SRR020739-8845	665	1565		unknown
12597	0.719867	0.0689306	0.0388	0.401	GSONMT00036342001	357	1566		-
3756	0.675409	-0.196584	0.0389	0.401	GSONMT00009513001	462	1567		_SJCHGC09227_protein_[Schistosoma_japonicum]
49329	0.498248	2.76772	0.0389	0.401	TC176761	1029	1568		homologue_to_UniRef100_Q7ZWC1Eukaryotic_translation_initiation_factor_6_Danio_rerio|Rep_Eukaryotic_translation_initiation_factor_6_Danio_rerio_(Zebrafish)_(Brachydanio_rerio)
44372	0.566734	2.68621	0.039	0.401	GSONMT00076235001	3027	1569		_PREDICTED:_synemin-like_[Oreochromis_niloticus]
107530	0.753751	-0.448986	0.0391	0.402	CX034756	379	1570		homologue_to_UniRef100_Q803D9Prmt1_protein_Danio_rerio|Rep_Prmt1_protein_Danio_rerio_(Zebrafish)_(Brachydanio_rerio)_partial_(30%)
7987	0.703638	0.0772115	0.0392	0.403	GSONMT00003643001	936	1571		_PREDICTED:_zinc_finger_protein_271-like_partial_[Astyanax_mexicanus]
25556	0.503599	1.68266	0.0393	0.403	GSONMT00019168001	2043	1572		_PREDICTED:_RNA_polymerase_II_elongation_factor_ELL_[Astyanax_mexicanus]
146946	0.511963	2.09444	0.0392	0.403	SRR020740-4726	704	1573		calcium-binding_and_coiled-coil_domain-containing_protein_2
74563	0.616922	0.731935	0.0393	0.403	TC211298	1167	1574		weakly_similar_to_UniRef100_A7T941Predicted_protein_Nematostella_vectensis|Rep_Predicted_protein_Nematostella_vectensis_(Starlet_sea_anemone)_partial_(39%)
45083	0.690218	-0.229874	0.0393	0.403	GSONMT00069589001	2196	1575		_PREDICTED:_serine/threonine-protein_kinase_tousled-like_1-B-like_[Maylandia_zebra]
187936	0.802812	-0.255293	0.0393	0.403	NODE_30300_length_1288_cov_1.070652	1386	1576		phosphatidylserine_synthase_1
83288	0.587082	0.440644	0.0394	0.403	BX302951	805	1577		UniRef100_Q9C4V8ORF53_Sulfolobus_islandicus|Rep_ORF53_Sulfolobus_islandicus_partial_(21%)
74851	0.739339	-0.275055	0.0394	0.403	TC211673	1060	1578		unknown
143783	0.558309	1.71528	0.0395	0.404	SRR020740-606	1274	1579		unknown
129770	0.598746	0.486963	0.0395	0.404	SRR020739-13626	551	1580		cleavage_and_polyadenylation_specificity_factor_subunit_6-like_isoform_1
59663	0.471897	2.36681	0.0395	0.404	TC191590	1165	1581		unknown
47189	0.484341	4.37328	0.0396	0.404	TC173612	945	1582		homologue_to_UniRef100_Q90ZQ5Proteasome_subunit_N3|Rep_Proteasome_subunit_N3
48125	0.479037	2.21732	0.0396	0.404	TC175010	978	1583		Vesicle-associated_membrane_protein-associated_protein_Apredicted_coding_region_syn_VAMP-associated_protein_A_VAMP-A_VAP-A_33_kDa_Vamp-associated_protein_VAP-33
50977	0.491278	2.35826	0.0396	0.404	TC179108	1328	1584		similar_to_UniRef100_Q187T8ABC_transporter_ATP-binding_protein_n=2_Clostridium_difficile|Rep_ABC_transporter_ATP-binding_protein_Clostridium_difficile_(strain_630)_partial_(5%)
26615	0.480435	1.91811	0.0397	0.404	GSONMT00037434001	1821	1585		_PREDICTED:_uncharacterized_protein_KIAA1737-like_isoform_X5_[Oreochromis_niloticus]
74859	0.585464	0.588331	0.0396	0.404	TC211681	1199	1586		unknown
92274	0.70054	0.493475	0.0397	0.404	BX882386	844	1587		UniRef100_A1XF91ASPIP|Rep_ASPIP___partial_(85%)
46702	0.503031	2.3298	0.0397	0.404	TC172794	2343	1588		homologue_to_UniRef100_P25035Cellular_tumor_antigen_p53|Rep_Cellular_tumor_antigen_p53
63176	0.507463	1.68244	0.0397	0.404	TC196463	741	1589		similar_to_UniRef100_UPI000065CDC5Serine/threonine-protein_kinase_RIO2_(EC_27111)_(RIO_kinase_2)_Takifugu_rubripes|Rep_Serine/threonine-protein_kinase_RIO2_(EC_27111)_(RIO_kinase_2)_Takifugu_rubripes_partial_(25%)
65402	0.581919	0.863884	0.0397	0.404	TC199546	1654	1590		similar_to_UniRef100_Q62783Tensin_Rattus_norvegicus|Rep_Tensin_Rattus_norvegicus_(Rat)_partial_(23%)
40162	0.731992	-0.191735	0.0398	0.404	GSONMT00066799001	3570	1591		_PREDICTED:_chromodomain-helicase-DNA-binding_protein_3_isoform_X2_[Oreochromis_niloticus]
45957	0.615825	1.45575	0.0398	0.404	GSONMT00077886001	1239	1592		_eukaryotic_translation_initiation_factor_4A_isoform_2_[Danio_rerio]
23617	0.496661	2.14375	0.0398	0.405	GSONMT00055465001	1602	1593		_60S_ribosomal_export_protein_NMD3_[Salmo_salar]
20404	0.768554	0.0165769	0.0399	0.405	GSONMT00055905001	651	1594		_PREDICTED:_forkhead_box_protein_N3-like_[Takifugu_rubripes]
23276	0.837256	-0.580578	0.0398	0.405	GSONMT00050660001	3456	1595		_PREDICTED:_protein_bicaudal_D_homolog_2-like_isoform_X1_[Maylandia_zebra]
29335	0.474128	2.99439	0.0399	0.405	GSONMT00044558001	1458	1596		_PREDICTED:_bifunctional_lysine-specific_demethylase_and_histidyl-hydroxylase_MINA-like_[Lepisosteus_oculatus]
6122	0.706983	0.205537	0.0399	0.405	GSONMT00007152001	393	1597		_PREDICTED:_probable_E3_ubiquitin-protein_ligase_makorin-1-like_[Haplochromis_burtoni]
87939	0.625481	2.91197	0.04	0.405	BX857131	779	1598		similar_to_UniRef100_A8LTR2Acriflavin_resistance_protein_precursor_Dinoroseobacter_shibae_DFL_12|Rep_partial_(1%)
45066	0.778108	-0.061063	0.04	0.405	GSONMT00071038001	4830	1599		_PREDICTED:_myosin_light_chain_kinase_smooth_muscle-like_isoform_X2_[Astyanax_mexicanus]
171143	0.624718	-0.0259955	0.0401	0.406	NODE_7900_length_559_cov_1.608229	657	1600		unknown
143326	0.73842	4.88367	0.0401	0.406	SRR020740-2	4900	1601		titin
25303	0.584336	1.92822	0.0401	0.406	GSONMT00013888001	1398	1602		_Argininosuccinate_lyase_[Osmerus_mordax]
10681	0.474235	3.68225	0.0402	0.406	GSONMT00000084001	804	1603		_26S_proteasome_non-ATPase_regulatory_subunit_8_[Oncorhynchus_mykiss]
30666	0.594312	1.36981	0.0402	0.406	GSONMT00060609001	1680	1604		_PREDICTED:_uncharacterized_protein_KIAA0408-like_[Oreochromis_niloticus]
36176	0.492922	2.81946	0.0403	0.406	GSONMT00075166001	3876	1605		_PREDICTED:_RRP12-like_protein-like_isoform_X2_[Maylandia_zebra]
200254	0.636164	0.404093	0.0404	0.407	NODE_46483_length_282_cov_1.546099	380	1606		rna-binding_protein_20
128559	0.564136	0.712932	0.0404	0.408	SRR020739-11437	638	1607		unknown
14182	0.624462	1.78306	0.0405	0.408	GSONMT00046459001	1125	1608		_PREDICTED:_UV_excision_repair_protein_RAD23_homolog_A_isoform_X1_[Python_bivittatus]
21438	0.46185	2.57511	0.0405	0.408	GSONMT00021635001	1134	1609		_Hsp90_co-chaperone_Cdc37_[Salmo_salar]
24291	0.46555	4.4755	0.0406	0.408	GSONMT00049085001	903	1610		_PREDICTED:_gamma-sarcoglycan-like_isoform_X1_[Oreochromis_niloticus]
89747	0.596472	0.394953	0.0406	0.408	BX872003	796	1611		similar_to_UniRef100_Q4SWM4Chromosome_undetermined_SCAF13607_whole_genome_shotgun_sequence_Tetraodon_nigroviridis|Rep_Chromosome_undetermined_SCAF13607_whole_genome_shotgun_sequence_Tetraodon_nigroviridis_(Green_puffer)_partial_(87%)
164039	0.880632	-0.520916	0.0406	0.408	SRR020740-27797	366	1612		unknown
96856	0.668127	-0.216363	0.0407	0.408	CA360506	433	1613		similar_to_UniRef100_Q9XTP2P68_RNA_helicase_Molgula_oculata|Rep_P68_RNA_helicase_Molgula_oculata_(Sea_squirt)_partial_(7%)
20265	0.480729	3.1824	0.0408	0.409	GSONMT00030121001	879	1614		_Nucleophosmin_[Salmo_salar]
79981	0.686004	0.302435	0.0407	0.409	BX077983	840	1615		similar_to_UniRef100_Q44QH1Formyltetrahydrofolate_deformylase_Chlorobium_limicola_DSM_245|Rep_Formyltetrahydrofolate_deformylase_Chlorobium_limicola_DSM_245_partial_(5%)
114348	0.63281	1.05449	0.0409	0.41	CX717876	462	1616		UniRef100_Q2R218Protease_inhibitor/seed_storage/LTP_family_protein_Oryza_sativa_Japonica_Group|Rep_Protease_inhibitor/seed_storage/LTP_family_protein_Oryza_sativa_subsp_japonica_(Rice)_partial_(5%)
18774	0.498641	2.3097	0.0411	0.411	GSONMT00022776001	390	1617		_C12orf31_homolog_[Salmo_salar]
37274	0.546687	0.841301	0.0412	0.411	GSONMT00072889001	1152	1618		_transforming_growth_factor_beta-2_precursor_[Danio_rerio]
78377	0.637248	0.395522	0.0411	0.411	TC217191	675	1619		unknown
51217	0.688805	0.0355495	0.0412	0.411	TC179461	1160	1620		similar_to_UniRef100_Q02393Mmusculus_DNA_for_HC1_locus_Mus_musculus|Rep_Mmusculus_DNA_for_HC1_locus_Mus_musculus_(Mouse)_partial_(31%)
59121	0.507337	1.5094	0.0412	0.411	TC190788	835	1621		similar_to_UniRef100_UPI0000361545Protein_slowmo_homolog_2_Takifugu_rubripes|Rep_Protein_slowmo_homolog_2_Takifugu_rubripes
18171	0.460296	6.29642	0.0413	0.412	GSONMT00056336001	732	1622		_Cyclin-G1_[Salmo_salar]
53097	0.473735	1.86294	0.0413	0.412	TC182218	1381	1623		unknown
54549	0.614009	0.200194	0.0413	0.412	TC184273	963	1624		similar_to_UniRef100_Q6DGS1Zgc92794_Danio_rerio|Rep_Zgc92794_Danio_rerio_(Zebrafish)_(Brachydanio_rerio)_partial_(69%)
68271	0.744158	-0.376369	0.0413	0.412	TC203305	828	1625		similar_to_UniRef100_UPI0000E81528PREDICTED_Rho-related_BTB_domain_containing_2_n=3_Gallus_gallus|Rep_PREDICTED_Rho-related_BTB_domain_containing_2_Gallus_gallus_partial_(3%)
216091	0.490295	1.64509	0.0414	0.412	NODE_66622_length_209_cov_1.966507	307	1626		unknown
78386	0.496775	2.71302	0.0414	0.412	TC217200	1402	1627		similar_to_UniRef100_A4FU84Saps2_protein_n=2_Mus_musculus|Rep_Saps2_protein_Mus_musculus_(Mouse)_partial_(11%)
66645	0.711331	0.252524	0.0414	0.412	TC201223	762	1628		similar_to_UniRef100_UPI000065CE33Homolog_of_Homo_sapiens_bubblegum_related_protein_Takifugu_rubripes|Rep_Homolog_of_Homo_sapiens_bubblegum_related_protein_Takifugu_rubripes_partial_(7%)
38493	0.91593	-0.538071	0.0414	0.412	GSONMT00070131001	1716	1629		_PREDICTED:_probable_E3_ubiquitin-protein_ligase_TRIM8-like_[Oreochromis_niloticus]
45443	0.521107	1.44585	0.0415	0.412	GSONMT00064917001	1854	1630		_PREDICTED:_ectonucleoside_triphosphate_diphosphohydrolase_4-like_isoform_X3_[Maylandia_zebra]
65873	0.591056	0.760576	0.0415	0.412	TC200200	832	1631		weakly_similar_to_UniRef100_Q9MJ85Cytochrome_c_oxidase_subunit_I_Hemithiris_sp_Hem1|Rep_Cytochrome_c_oxidase_subunit_I_Hemithiris_sp_Hem1_partial_(8%)
18132	0.651302	0.240481	0.0415	0.412	GSONMT00041655001	1638	1632		_Amidophosphoribosyltransferase_precursor_[Salmo_salar]
120658	0.657889	1.32794	0.0414	0.412	FP321057	1015	1633		similar_to_UniRef100_A5X2W1CCAAT/enhancer_binding_protein_delta1|Rep_CCAAT/enhancer_binding_protein_delta1___partial_(49%)
42577	0.850383	-0.5162	0.0415	0.412	GSONMT00080577001	732	1634		_PREDICTED:_CMP-N-acetylneuraminate-beta-14-galactoside_alpha-23-sialyltransferase_isoform_X4_[Astyanax_mexicanus]
65322	0.485499	4.16059	0.0418	0.413	TC199436	1236	1635		unknown
50789	0.583423	0.614961	0.0418	0.413	TC178842	1630	1636		similar_to_UniRef100_UPI000065DA0AMitochondrial_39S_ribosomal_protein_L39_(L39mt)_(MRP-L39)_(MRP-L5)_Takifugu_rubripes|Rep_Mitochondrial_39S_ribosomal_protein_L39_(L39mt)_(MRP-L39)_(MRP-L5)_Takifugu_rubripes_partial_(78%)
145462	0.673238	0.480568	0.0417	0.413	SRR020740-2787	835	1637		iq motif and wd repeats 1
202050	0.723683	0.703516	0.0417	0.413	NODE_48990_length_372_cov_0.997312	470	1638		calcium_uniporter_mitochondrial-like
123222	0.740762	-0.168395	0.042	0.414	SRR020739-2496	845	1639		unknown
116973	0.783629	-0.210906	0.0419	0.414	CT571544	574	1640		unknown
168626	0.693387	-0.0153869	0.042	0.414	NODE_4376_length_345_cov_2.327536	443	1641		wd_repeat-containing_protein_3
57394	0.63272	0.159435	0.042	0.414	TC188327	890	1642		similar_to_UniRef100_A0DAT5Chromosome_undetermined_scaffold_43_whole_genome_shotgun_sequence_Paramecium_tetraurelia|Rep_Chromosome_undetermined_scaffold_43_whole_genome_shotgun_sequence_Paramecium_tetraurelia_partial_(5%)
55177	0.506041	1.76003	0.0421	0.415	TC185171	1307	1643		similar_to_UniRef100_Q7ZUT3Dkc1_protein_Danio_rerio|Rep_Dkc1_protein_Danio_rerio_(Zebrafish)_(Brachydanio_rerio)_partial_(54%)
50254	0.634485	0.478593	0.0421	0.415	TC178058	796	1644		homologue_to_UniRef100_UPI000065E12EHomolog_of_Homo_sapiens_Splice_Isoform_2_of_Voltage-gated_potassium_channel_beta-2_subunit_Takifugu_rubripes|Rep_Homolog_of_Homo_sapiens_Splice_Isoform_2_of_Voltage-gated_potassium_channel_beta-2_subunit_Takifugu_rubripes_partial_(48%)
27698	0.556637	1.56862	0.0422	0.415	GSONMT00023775001	4416	1645		_PREDICTED:_cleavage_and_polyadenylation_specificity_factor_subunit_1-like_isoform_X2_[Maylandia_zebra]
58909	0.503556	1.63019	0.0424	0.415	TC190487	942	1646		homologue_to_UniRef100_Q6AZC1Zgc92464_Danio_rerio|Rep_Zgc92464_Danio_rerio_(Zebrafish)_(Brachydanio_rerio)_partial_(65%)
149185	0.519987	3.07941	0.0423	0.415	SRR020740-7705	644	1647		dnaj_homolog_subfamily_a_member_4-like
119620	0.531479	1.788	0.0424	0.415	GE830392	904	1648		similar_to_UniRef100_Q921V3Nitrogen_fixation_gene_1_Mus_musculus|Rep_Nitrogen_fixation_gene_1_Mus_musculus_(Mouse)_partial_(31%)
7015	0.560914	9.96467	0.0424	0.415	GSONMT00011435001	378	1649		_myosin_heavy_chain_[Oncorhynchus_mykiss]
74670	0.578338	1.39408	0.0425	0.415	TC211440	1829	1650		UniRef100_Q7SZH5CCAAT/enhancer-binding_protein_beta|Rep_CCAAT/enhancer-binding_protein_beta
195405	0.641986	0.392079	0.0424	0.415	NODE_40154_length_478_cov_0.004184	576	1651		map_kinase-activated_protein_kinase_3
33172	0.652894	-0.168014	0.0424	0.415	GSONMT00023563001	906	1652		_Heterogeneous_nuclear_ribonucleoprotein_C_[Salmo_salar]
195323	0.698688	-0.134153	0.0427	0.415	NODE_40058_length_436_cov_0.348624	534	1653		unknown
57302	0.720088	-0.226262	0.0423	0.415	TC188202	2187	1654		weakly_similar_to_UniRef100_Q4T1I5Chromosome_17_SCAF10574_whole_genome_shotgun_sequence_Tetraodon_nigroviridis|Rep_Chromosome_17_SCAF10574_whole_genome_shotgun_sequence_Tetraodon_nigroviridis_(Green_puffer)_partial_(42%)
31347	0.730145	0.0663166	0.0425	0.415	GSONMT00014531001	1305	1655		_PREDICTED:_transmembrane_protein_8C-like_[Takifugu_rubripes]
125787	0.749336	-0.012567	0.0427	0.415	SRR020739-6632	714	1656		unknown
42468	0.756735	0.329917	0.0426	0.415	GSONMT00080901001	1953	1657		_unnamed_protein_product_[Tetraodon_nigroviridis]
126255	0.776679	-0.287094	0.0426	0.415	SRR020739-7421	669	1658		unknown
143563	0.778093	-0.215039	0.0424	0.415	SRR020740-325	1591	1659		unknown
101488	0.810911	-0.285686	0.0425	0.415	CA376614	713	1660		homologue_to_UniRef100_Q6PFJ6Glutathione_S-transferase_M_Danio_rerio|Rep_Glutathione_S-transferase_M_Danio_rerio_(Zebrafish)_(Brachydanio_rerio)_partial_(54%)
18669	0.860308	-0.591307	0.0424	0.415	GSONMT00027344001	2448	1661		_PREDICTED:_histone_acetyltransferase_KAT2A_[Danio_rerio]
29660	0.898907	-0.58156	0.0423	0.415	GSONMT00006394001	1275	1662		_PREDICTED:_protein_FAM110B-like_isoform_X1_[Neolamprologus_brichardi]
65521	0.945751	5.72875	0.0425	0.415	TC199707	696	1663		homologue_to_UniRef100_Q98973Alpha-globin_I|Rep_Alpha-globin_I
134657	0.679927	0.334668	0.0428	0.415	SRR020739-22854	445	1664		unnamed_protein_product
79795	0.868319	0.00388531	0.0428	0.416	BX076592	862	1665		similar_to_UniRef100_A3WEY4DedA_Erythrobacter_sp_NAP1|Rep_DedA_Erythrobacter_sp_NAP1_partial_(7%)
33928	0.619455	0.964874	0.0429	0.416	GSONMT00034911001	1293	1666		_PREDICTED:_zinc_finger_protein_238.2-like_[Oryzias_latipes]
48294	0.463081	4.59527	0.0429	0.416	TC175260	1130	1667		similar_to_UniRef100_Q1KKZ8Tax1_binding_protein_1_Takifugu_rubripes|Rep_Tax1_binding_protein_1_Fugu_rubripes_(Japanese_pufferfish)_(Takifugu_rubripes)_partial_(8%)
88604	0.646334	0.101494	0.0431	0.417	BX861256	815	1668		similar_to_UniRef100_Q561Z0Mdm2_protein_Danio_rerio|Rep_Mdm2_protein_Danio_rerio_(Zebrafish)_(Brachydanio_rerio)_partial_(38%)
123575	0.600164	0.494084	0.0432	0.417	SRR020739-3055	758	1669		lipid_phosphate_phosphohydrolase_3-like_isoform_1
41385	0.542583	0.812425	0.0433	0.418	GSONMT00064373001	2436	1670		XPO2_PAGMA_RecName:_Full=Exportin-2;_Short=Exp2;_AltName:_Full=Cellular_apoptosis_susceptibility_protein;_AltName:_Full=Chromosome_segregation_1-like_protein;_AltName:_Full=Importin-alpha_re-exporter
46217	0.61862	1.64385	0.0434	0.418	GSONMT00064074001	1332	1671		_PREDICTED:_gamma-butyrobetaine_dioxygenase_isoform_X1_[Danio_rerio]
146013	0.584728	0.148004	0.0435	0.419	SRR020740-3512	729	1672		unknown
43558	0.495788	2.55714	0.0435	0.419	GSONMT00078489001	1371	1673		_Zgc:110800_protein_partial_[Danio_rerio]
52373	0.507219	1.72582	0.0436	0.419	TC181154	888	1674		unknown
204080	0.509232	1.74401	0.0436	0.419	NODE_51625_length_266_cov_0.857143	364	1675		sjchgc09827_protein
70392	0.55821	0.433893	0.0436	0.419	TC206064	939	1676		similar_to_UniRef100_UPI000065EE88Exosome_complex_exonuclease_RRP44_(EC_3113-)_(Ribosomal_RNA-_processing_protein_44)_(DIS3_protein_homolog)_Takifugu_rubripes|Rep_Exosome_complex_exonuclease_RRP44_(EC_3113-)_(Ribosomal_RNA-_processing_protein_44)_(DIS3_protein_homolog)_Takifugu_rubripes_partial_(23%)
43788	0.47078	4.78453	0.0437	0.419	GSONMT00078093001	3768	1677		_eukaryotic_translation_initiation_factor_3_subunit_A_[Salmo_salar]
69125	0.56983	0.56424	0.0437	0.419	TC204434	1711	1678		similar_to_UniRef100_Q0IHU5Isochorismatase_domain-containing_protein_1_Xenopus_tropicalis|Rep_Isochorismatase_domain-containing_protein_1_Xenopus_tropicalis_(Western_clawed_frog)_(Silurana_tropicalis)_partial_(5%)
2340	0.612065	0.903346	0.0437	0.419	GSONMT00053654001	981	1679		_PREDICTED:_obscurin-like_isoform_X8_[Pundamilia_nyererei]
33475	0.527778	1.21344	0.0437	0.42	GSONMT00007334001	4584	1680		_PREDICTED:_zinc_finger_and_BTB_domain-containing_protein_20-like_[Maylandia_zebra]
110376	0.737312	-0.0820796	0.0438	0.42	BX308763	905	1681		similar_to_UniRef100_Q66ID6Sterol-C5-desaturase_(Fungal_ERG3_delta-5-desaturase)_homolog_Danio_rerio|Rep_Sterol-C5-desaturase_(Fungal_ERG3_delta-5-desaturase)_homolog_Danio_rerio_(Zebrafish)_(Brachydanio_rerio)_partial_(6%)
42478	0.725515	0.0962331	0.0438	0.42	GSONMT00080743001	1311	1682		_PREDICTED:_protein_kinase_C_and_casein_kinase_substrate_in_neurons_3_isoform_X1_[Danio_rerio]
73108	0.649015	0.143127	0.0439	0.421	TC209496	969	1683		similar_to_UniRef100_Q6P2A9Far_upstream_element_(FUSE)_binding_protein_1_Danio_rerio|Rep_Far_upstream_element_(FUSE)_binding_protein_1_Danio_rerio_(Zebrafish)_(Brachydanio_rerio)_partial_(49%)
144884	0.495789	1.55576	0.044	0.421	SRR020740-2033	880	1684		unknown
123763	0.520725	1.86076	0.044	0.421	SRR020739-3357	713	1685		proteasome_subunit_beta_type_1-a
27512	0.785896	-0.258521	0.044	0.421	GSONMT00027939001	9153	1686		_PREDICTED:_vacuolar_protein_sorting-associated_protein_13D_[Astyanax_mexicanus]
15594	0.788417	-0.238247	0.0441	0.421	GSONMT00002389001	933	1687		_thyrotrophic_embryonic_factor_[Salmo_salar]
39027	0.614926	0.115433	0.0442	0.421	GSONMT00069107001	774	1688		_PREDICTED:_casein_kinase_II_subunit_alpha-like_[Oreochromis_niloticus]
53634	0.748643	-0.352379	0.0442	0.421	TC182964	809	1689		UniRef100_P79826Myelin_proteolipid_protein|Rep_Myelin_proteolipid_protein___partial_(88%)
59552	0.584268	1.31492	0.0442	0.422	TC191423	972	1690		similar_to_UniRef100_A6RNT8Predicted_protein_Botryotinia_fuckeliana_B0510|Rep_Predicted_protein_Botryotinia_fuckeliana_(strain_B0510)_(Noble_rot_fungus)_(Botrytiscinerea)_partial_(6%)
146234	0.902168	-0.67962	0.0443	0.422	SRR020740-3802	810	1691		unknown
60951	0.592962	0.607382	0.0444	0.422	TC193380	635	1692		unknown
111581	0.604615	0.56891	0.0444	0.422	BX308934	1403	1693		similar_to_UniRef100_Q566N6Zgc113208_n=2_Danio_rerio|Rep_Zgc113208_Danio_rerio_(Zebrafish)_(Brachydanio_rerio)_partial_(31%)
71650	0.707605	-0.167189	0.0445	0.422	TC207645	1887	1694		similar_to_UniRef100_A6RGB6Mitochondrial_genome_maintenance_protein_MGM101_Ajellomyces_capsulatus_NAm1|Rep_Mitochondrial_genome_maintenance_protein_MGM101_Ajellomyces_capsulata_(strain_NAm1)_(Histoplasma_capsulatum)_partial_(5%)
33918	0.605382	0.514521	0.0445	0.422	GSONMT00037200001	2154	1695		_Polypyrimidine_tract-binding_protein_2_[Salmo_salar]
134683	0.668045	0.132842	0.0445	0.423	SRR020739-22902	464	1696		unknown
97067	0.544743	0.837109	0.0445	0.423	CA351726	603	1697		homologue_to_UniRef100_Q8QGB1VHSV-induced_protein-9|Rep_VHSV-induced_protein-9___partial_(22%)
48252	0.546344	0.824625	0.0446	0.423	TC175198	1168	1698		similar_to_UniRef100_Q6NWH0Zgc63470_protein_Danio_rerio|Rep_Zgc63470_protein_Danio_rerio_(Zebrafish)_(Brachydanio_rerio)_partial_(92%)
39301	0.443691	4.91696	0.0447	0.423	GSONMT00068564001	873	1699		_Ankyrin_repeat_domain-containing_protein_9_[Salmo_salar]
52535	0.459157	2.35182	0.0447	0.423	TC181385	1356	1700		similar_to_UniRef100_Q7LZR8RAD_23B_protein_Ictalurus_punctatus|Rep_RAD_23B_protein_Ictalurus_punctatus_(Channel_catfish)_partial_(42%)
74706	0.475044	2.06369	0.0448	0.424	TC211484	3630	1701		UniRef100_Q1M160Myc-regulated_DEAD_box_protein|Rep_Myc-regulated_DEAD_box_protein
111824	0.570856	1.84956	0.0449	0.425	CX259446	726	1702		similar_to_UniRef100_A9JT04Zgc110199_protein_n=2_Danio_rerio|Rep_Zgc110199_protein_Danio_rerio_(Zebrafish)_(Brachydanio_rerio)_partial_(42%)
73167	0.596948	0.1785	0.0449	0.425	TC209572	541	1703		similar_to_UniRef100_Q2SKP9Zn-dependent_dipeptidase_Hahella_chejuensis_KCTC_2396|Rep_Zn-dependent_dipeptidase_Hahella_chejuensis_(strain_KCTC_2396)_partial_(5%)
8382	0.475241	3.42484	0.045	0.425	GSONMT00037659001	1353	1704		_pescadillo_homolog_[Salmo_salar]
7244	0.872198	-0.582121	0.045	0.425	GSONMT00032226001	2199	1705		_PREDICTED:_BCL-6_corepressor-like_[Pundamilia_nyererei]
27880	0.554846	0.517306	0.045	0.425	GSONMT00057689001	1029	1706		_probable_tRNA_pseudouridine_synthase_2_[Oncorhynchus_mykiss]
20366	0.48488	4.35576	0.0451	0.425	GSONMT00056457001	1911	1707		_5-aminolevulinate_synthase_nonspecific_mitochondrial_precursor_[Salmo_salar]
47956	0.493134	3.12276	0.0451	0.425	TC174772	1528	1708		homologue_to_UniRef100_Q5D997SJCHGC09132_protein_Schistosoma_japonicum|Rep_SJCHGC09132_protein_Schistosoma_japonicum_(Blood_fluke)_partial_(9%)
58550	0.541999	0.754481	0.0451	0.425	TC189986	2170	1709		homologue_to_UniRef100_Q7ZVG6E3_ubiquitin-protein_ligase_Siah1_n=2_Danio_rerio|Rep_E3_ubiquitin-protein_ligase_Siah1_Danio_rerio_(Zebrafish)_(Brachydanio_rerio)
8431	0.567543	0.680299	0.0452	0.425	GSONMT00009646001	852	1710		_DNA-directed_RNA_polymerase_I_subunit_RPA43_[Salmo_salar]
208943	0.488826	2.33372	0.0452	0.425	NODE_57735_length_215_cov_0.130233	313	1711		myosin_heavy_chain
152357	0.769215	-0.374949	0.0453	0.426	SRR020740-12085	542	1712		unknown
32741	0.751984	-0.0559979	0.0453	0.426	GSONMT00028348001	675	1713		_protein_sprouty_homolog_4_[Salmo_salar]
96240	0.791102	-0.384905	0.0453	0.426	CA361046	736	1714		weakly_similar_to_UniRef100_Q6CFE9Similarity_Yarrowia_lipolytica|Rep_Similarity_Yarrowia_lipolytica_(Candida_lipolytica)_partial_(10%)
77899	0.939475	-0.589933	0.0453	0.426	TC216638	1162	1715		unknown
57828	1.05817	-0.181454	0.0454	0.426	TC188972	1989	1716		similar_to_UniRef100_Q1PII1Shattering_protein_n=2_Oryza_nivara|Rep_Shattering_protein_Oryza_nivara_(Indian_wild_rice)_partial_(7%)
13916	0.596133	1.92201	0.0454	0.426	GSONMT00022019001	4584	1717		_PREDICTED:_zinc_finger_CCCH_domain-containing_protein_13-like_isoform_X1_[Astyanax_mexicanus]
17676	0.653647	0.509484	0.0454	0.427	GSONMT00062044001	3060	1718		_PREDICTED:_leucyl-cystinyl_aminopeptidase-like_isoform_X2_[Oreochromis_niloticus]
119772	0.725007	-0.227648	0.0455	0.427	GE824550	886	1719		similar_to_UniRef100_A3IUL4Phosphonate_ABC_transporter_PhnC_ATP-binding_protein_Cyanothece_sp_CCY_0110|Rep_Phosphonate_ABC_transporter_PhnC_ATP-binding_protein_Cyanothece_sp_CCY_0110_partial_(5%)
12198	0.901274	-0.589126	0.0455	0.427	GSONMT00039539001	2100	1720		_PREDICTED:_vasorin-like_isoform_X1_[Maylandia_zebra]
39170	0.589883	0.113665	0.0457	0.428	GSONMT00068749001	1509	1721		_PREDICTED:_transmembrane_prolyl_4-hydroxylase-like_[Takifugu_rubripes]
17668	0.599347	0.703362	0.0457	0.428	GSONMT00038141001	4020	1722		_PREDICTED:_uncharacterized_protein_KIAA0232-like_isoform_X3_[Oreochromis_niloticus]
43269	0.454049	3.37547	0.0458	0.428	GSONMT00079200001	1689	1723		_Leucine-rich_repeat-containing_protein_47_[Salmo_salar]
123421	0.626869	0.682459	0.0459	0.429	SRR020739-2822	784	1724		unknown
37485	0.633151	0.773229	0.0459	0.429	GSONMT00072332001	2460	1725		_PREDICTED:_uncharacterized_protein_LOC102232866_[Xiphophorus_maculatus]
102905	0.518675	1.02919	0.046	0.429	CA387427	762	1726		similar_to_UniRef100_UPI0000566FD6WD_repeat_domain_3_Danio_rerio|Rep_WD_repeat_domain_3_Danio_rerio_partial_(20%)
22837	0.614335	0.140941	0.046	0.429	GSONMT00010383001	642	1727		_PREDICTED:_transmembrane_protein_160-like_[Xiphophorus_maculatus]
13813	0.857128	-0.283385	0.046	0.429	GSONMT00009021001	1392	1728		_General_transcription_factor_IIE_subunit_1_[Salmo_salar]
80676	0.573326	1.69173	0.0461	0.429	BX083160	858	1729		similar_to_UniRef100_UPI000065EDBAUbiquitin-associated_protein_1_(UBAP)_Takifugu_rubripes|Rep_Ubiquitin-associated_protein_1_(UBAP)_Takifugu_rubripes_partial_(17%)
116524	0.63359	-0.216178	0.0461	0.429	CT572667	618	1730		unknown
28710	0.463827	2.36902	0.0462	0.43	GSONMT00029803001	1794	1731		_PREDICTED:_signal_recognition_particle_subunit_SRP68-like_[Oreochromis_niloticus]
74672	0.521505	0.910961	0.0463	0.43	TC211442	867	1732		weakly_similar_to_UniRef100_Q4SNE2Chromosome_8_SCAF14543_whole_genome_shotgun_sequence_Tetraodon_nigroviridis|Rep_Chromosome_8_SCAF14543_whole_genome_shotgun_sequence_Tetraodon_nigroviridis_(Green_puffer)_partial_(80%)
81289	0.588705	0.276257	0.0462	0.43	BX086789	739	1733		similar_to_UniRef100_UPI000065E885ATP-dependent_RNA_helicase_DDX24_(EC_361-)_(DEAD_box_protein_24)_Takifugu_rubripes|Rep_ATP-dependent_RNA_helicase_DDX24_(EC_361-)_(DEAD_box_protein_24)_Takifugu_rubripes_partial_(17%)
89008	0.60251	0.978912	0.0463	0.43	BX866986	781	1734		similar_to_UniRef100_UPI000065ED18Homolog_of_Homo_sapiens_ring_finger_protein_122_Takifugu_rubripes|Rep_Homolog_of_Homo_sapiens_ring_finger_protein_122_Takifugu_rubripes_partial_(70%)
128463	0.690222	0.190592	0.0463	0.43	SRR020739-11245	596	1735		dnaj_homolog_subfamily_b_member_6
111202	0.736801	-0.455423	0.0463	0.43	BX310515	836	1736		unknown
54938	0.532194	0.67354	0.0464	0.431	TC184834	912	1737		similar_to_UniRef100_Q08C95Zgc153363_Danio_rerio|Rep_Zgc153363_Danio_rerio_(Zebrafish)_(Brachydanio_rerio)_partial_(31%)
42595	0.596219	0.442757	0.0465	0.431	GSONMT00080505001	5100	1738		_PREDICTED:_zinc_finger_protein_318-like_[Oryzias_latipes]
21393	0.607772	0.124463	0.0465	0.431	GSONMT00041544001	588	1739		_Ubiquitin-conjugating_enzyme_E2_E1_[Salmo_salar]
20797	0.810968	-0.354259	0.0465	0.431	GSONMT00057127001	843	1740		_PREDICTED:_ankyrin_repeat_and_SOCS_box_protein_13-like_[Astyanax_mexicanus]
61476	0.553921	0.962808	0.0465	0.431	TC194098	634	1741		similar_to_UniRef100_Q5FPI6Ribosomal_protein_L11_methyltransferase_Gluconobacter_oxydans|Rep_Ribosomal_protein_L11_methyltransferase_Gluconobacter_oxydans_(Gluconobacter_suboxydans)_partial_(7%)
23722	0.524642	3.52637	0.0466	0.431	GSONMT00057354001	1221	1742		_homocysteine-responsive_endoplasmic_reticulum-resident_ubiquitin-like_domain_member_2_protein_[Danio_rerio]
48515	0.491563	3.00388	0.0466	0.431	TC175578	1436	1743		similar_to_UniRef100_UPI00006604BBDelta(35)-Delta(24)-dienoyl-CoA_isomerase_mitochondrial_precursor_(EC_533-)_Takifugu_rubripes|Rep_Delta(35)-Delta(24)-dienoyl-CoA_isomerase_mitochondrial_precursor_(EC_533-)_Takifugu_rubripes_partial_(52%)
104394	0.566215	1.09989	0.0466	0.431	CR371686	713	1744		homologue_to_UniRef100_Q6DKA2MGC84783_protein_Xenopus_laevis|Rep_MGC84783_protein_Xenopus_laevis_(African_clawed_frog)_partial_(10%)
97043	0.806406	-0.0115534	0.0467	0.432	CA351786	528	1745		similar_to_UniRef100_Q6P0T2Transcription_initiation_factor_TFIID_subunit_8_Danio_rerio|Rep_Transcription_initiation_factor_TFIID_subunit_8_Danio_rerio_(Zebrafish)_(Brachydanio_rerio)_partial_(28%)
27389	0.671733	-0.0535515	0.0468	0.432	GSONMT00000383001	696	1746		_latexin_precursor_[Salmo_salar]
60111	0.46721	2.87531	0.0468	0.432	TC192217	1612	1747		similar_to_UniRef100_Q58EC7Guanine_nucleotide_binding_protein-like_3_(Nucleolar)-like_Danio_rerio|Rep_Guanine_nucleotide_binding_protein-like_3_(Nucleolar)-like_Danio_rerio_(Zebrafish)_(Brachydanio_rerio)_partial_(78%)
84733	0.510091	0.959963	0.0468	0.432	BX309682	813	1748		homologue_to_UniRef100_P3599826S_protease_regulatory_subunit_7_n=7_Eutheria|Rep_26S_protease_regulatory_subunit_7_Homo_sapiens_(Human)_partial_(48%)
50894	0.488897	4.99978	0.0469	0.433	TC178993	2083	1749		similar_to_UniRef100_O88623-2Isoform_2_of_O88623__Mus_musculus|Rep_Isoform_2_of_O88623__Mus_musculus_(Mouse)_partial_(23%)
85367	0.494089	1.55875	0.047	0.433	BX310235	1037	1750		similar_to_UniRef100_UPI00004D7472Neuron_navigator_2_(EC_361-)_(Helicase_APC_down-regulated_1)_partial_(1%)
17195	0.502198	3.12684	0.047	0.433	GSONMT00056537001	1191	1751		_Nascent_polypeptide-associated_complex_subunit_alpha_[Salmo_salar]
150327	0.513498	2.45848	0.047	0.433	SRR020740-9248	577	1752		unknown
40709	0.577109	0.619474	0.047	0.433	GSONMT00065805001	1221	1753		_transcription_factor_Myc_[Oncorhynchus_mykiss]
63920	0.647708	-0.192097	0.047	0.433	TC197509	619	1754		similar_to_UniRef100_Q4SA79Chromosome_12_SCAF14692_whole_genome_shotgun_sequence_Tetraodon_nigroviridis|Rep_Chromosome_12_SCAF14692_whole_genome_shotgun_sequence_Tetraodon_nigroviridis_(Green_puffer)_partial_(3%)
28459	0.768892	-0.263234	0.047	0.433	GSONMT00010864001	477	1755		_Probable_low_affinity_copper_uptake_protein_2_[Salmo_salar]
103452	0.543773	1.10127	0.047	0.433	CR362852	524	1756		similar_to_UniRef100_A9V8Q9Predicted_protein_Monosiga_brevicollis_MX1|Rep_Predicted_protein_Monosiga_brevicollis_MX1_partial_(6%)
130842	0.585647	0.970564	0.0472	0.434	SRR020739-15607	541	1757		unknown
91361	0.592577	0.13465	0.0474	0.435	BX879400	856	1758		similar_to_UniRef100_UPI000065D60BKIN_antigenic_determinant_of_recA_protein_homolog_(Protein_KIN_homolog)_(Binding_to_curved_DNA)_Takifugu_rubripes|Rep_KIN_antigenic_determinant_of_recA_protein_homolog_(Protein_KIN_homolog)_(Binding_to_curved_DNA)_Takifugu_rubripes_partial_(36%)
194968	0.677415	1.76073	0.0474	0.435	NODE_39542_length_567_cov_2.582011	665	1759		spectrin_alpha_brain
31747	0.513011	0.909138	0.0474	0.435	GSONMT00030555001	1524	1760		_protein_SMG9_[Salmo_salar]
140023	0.604272	1.64771	0.0474	0.435	SRR020739-31926	368	1761		unknown
44830	0.555774	0.796329	0.0475	0.436	GSONMT00072778001	1308	1762		_REX4_RNA_exonuclease_4_homolog_[Salmo_salar]
75657	0.698635	-0.146816	0.0475	0.436	TC212652	815	1763		unknown
49108	0.670013	-0.120266	0.0475	0.436	TC176449	867	1764		unknown
203712	0.674149	0.287311	0.0477	0.436	NODE_51163_length_328_cov_0.978659	426	1765		rna-binding_protein_20
47368	0.530318	0.776212	0.0479	0.437	TC173909	891	1766		similar_to_UniRef100_A7Q932Chromosome_chr9_scaffold_65_whole_genome_shotgun_sequence_Vitis_vinifera|Rep_Chromosome_chr9_scaffold_65_whole_genome_shotgun_sequence_Vitis_vinifera_(Grape)_partial_(7%)
52470	0.563365	0.415632	0.0479	0.437	TC181291	1256	1767		similar_to_UniRef100_UPI000056B5B6ribonuclease_P/MRP_38_subunit_Danio_rerio|Rep_ribonuclease_P/MRP_38_subunit_Danio_rerio_partial_(41%)
203527	0.862018	-0.572051	0.0479	0.437	NODE_50913_length_564_cov_1.014184	662	1768		zinc_finger_protein_385b
70881	0.526183	1.36687	0.0481	0.438	TC206671	2106	1769		homologue_to_UniRef100_A5LG10G-protein_beta_subunit_1_Cyprinus_carpio|Rep_G-protein_beta_subunit_1_Cyprinus_carpio_(Common_carp)_partial_(20%)
132956	0.554125	0.409007	0.0481	0.438	SRR020739-19620	534	1770		unknown
33417	0.576937	0.479589	0.048	0.438	GSONMT00004352001	1299	1771		_PREDICTED:_protein_phosphatase_1_regulatory_subunit_13Ba_isoform_X3_[Danio_rerio]
10282	0.589029	0.443755	0.048	0.438	GSONMT00058238001	2532	1772		_RING_finger_protein_31_[Dicentrarchus_labrax]
37064	0.640165	-0.00409034	0.0481	0.438	GSONMT00073185001	606	1773		_PREDICTED:_proline-rich_nuclear_receptor_coactivator_1_[Astyanax_mexicanus]
20694	0.679334	-0.0822814	0.048	0.438	GSONMT00017512001	618	1774		_PREDICTED:_chromobox_protein_homolog_5-like_[Xiphophorus_maculatus]
80222	0.479722	1.89763	0.0481	0.438	BX080187	528	1775		homologue_to_UniRef100_A5G1Z6Phosphatidylserine_decarboxylase_related_protein_precursor_Acidiphilium_cryptum_JF-5|Rep_Phosphatidylserine_decarboxylase_related_protein_precursor_Acidiphilium_cryptum_(strain_JF-5)_partial_(7%)
36347	0.577556	0.745921	0.0485	0.441	GSONMT00074787001	261	1776		_BolA-like_protein_2_[Oncorhynchus_mykiss]
85396	0.49141	1.8681	0.0486	0.441	BX310236	829	1777		similar_to_UniRef100_A9VCA8Predicted_protein_Monosiga_brevicollis_MX1|Rep_Predicted_protein_Monosiga_brevicollis_MX1_partial_(8%)
19096	0.497138	1.03247	0.0487	0.442	GSONMT00038373001	2247	1778		_PREDICTED:_muskelin-like_isoform_X1_[Pundamilia_nyererei]
38382	0.590638	0.619285	0.0487	0.442	GSONMT00070347001	1113	1779		_Viral_myc_transforming_protein_[Salmo_salar]
44067	0.808953	-0.40093	0.0487	0.442	GSONMT00077530001	930	1780		_unnamed_protein_product_[Tetraodon_nigroviridis]
214917	1.04275	-0.444928	0.0487	0.442	NODE_65169_length_209_cov_1.545455	307	1781		microtubule-associated_protein_4-like
129934	0.598505	0.959701	0.0489	0.443	SRR020739-13949	532	1782		unknown
114027	0.868709	-0.320747	0.049	0.443	CX261449	649	1783		homologue_to_UniRef100_Q0V9M4LOC100124777_protein_Xenopus_tropicalis|Rep_LOC100124777_protein_Xenopus_tropicalis_(Western_clawed_frog)_(Silurana_tropicalis)_partial_(15%)
71765	0.465046	1.58665	0.049	0.443	TC207789	868	1784		UniRef100_A0NEA9AGAP005393-PA_Anopheles_gambiae_str_PEST|Rep_AGAP005393-PA_Anopheles_gambiae_str_PEST_partial_(7%)
29028	0.888914	-0.43668	0.0491	0.444	GSONMT00031786001	2028	1785		_PREDICTED:_ubiquitin_carboxyl-terminal_hydrolase_24_isoform_X3_[Danio_rerio]
200566	0.736776	-0.162485	0.0491	0.444	NODE_46928_length_324_cov_3.253086	422	1786		transposable_element_tcb2_transposase
203615	0.575243	-0.0113595	0.0492	0.444	NODE_51036_length_307_cov_0.000000	405	1787		unknown
22300	0.61547	0.494827	0.0492	0.444	GSONMT00014839001	3282	1788		_PREDICTED:_GPI_ethanolamine_phosphate_transferase_3-like_isoform_X1_[Pundamilia_nyererei]
215371	0.894169	-0.808837	0.0493	0.445	NODE_65724_length_228_cov_0.991228	326	1789		unknown
73252	0.831359	-0.345127	0.0493	0.445	TC209684	1223	1790		unknown
30557	0.4683	2.78687	0.0494	0.445	GSONMT00012028001	738	1791		_Eukaryotic_translation_initiation_factor_6_[Oncorhynchus_mykiss]
47324	0.677363	0.329462	0.0494	0.445	TC173830	1360	1792		unknown
35651	0.824198	-0.650413	0.0494	0.445	GSONMT00076172001	342	1793		_Dolichyl-diphosphooligosaccharide--protein_glycosyltransferase_subunit_DAD1_[Salmo_salar]
44301	0.489395	3.41975	0.0496	0.446	GSONMT00077076001	1257	1794		_26S_protease_regulatory_subunit_6B_[Salmo_salar]
118238	0.540573	4.83174	0.0496	0.446	CT571063	1426	1795		homologue_to_UniRef100_Q4RFW9Chromosome_16_SCAF15113_whole_genome_shotgun_sequence_Tetraodon_nigroviridis|Rep_Chromosome_16_SCAF15113_whole_genome_shotgun_sequence_Tetraodon_nigroviridis_(Green_puffer)_partial_(12%)
132738	0.550694	0.600283	0.0495	0.446	SRR020739-19171	504	1796		PREDICTED:_hypothetical_protein_LOC100702419
46132	0.667861	0.561091	0.0495	0.446	GSONMT00070845001	2283	1797		_Extended_synaptotagmin-2-B_[Dicentrarchus_labrax]
15738	0.535416	3.05253	0.0497	0.446	GSONMT00060099001	909	1798		_monoglyceride_lipase_[Salmo_salar]
75163	0.54914	5.44841	0.0497	0.446	TC212058	631	1799		similar_to_UniRef100_Q4T497Chromosome_undetermined_SCAF9774_whole_genome_shotgun_sequence_Tetraodon_nigroviridis|Rep_Chromosome_undetermined_SCAF9774_whole_genome_shotgun_sequence_Tetraodon_nigroviridis_(Green_puffer)_partial_(53%)
26837	0.493929	2.07715	0.0497	0.446	GSONMT00028240001	2496	1800		_PREDICTED:_la-related_protein_4-like_isoform_X2_[Oreochromis_niloticus]
68345	0.566144	0.437416	0.0497	0.446	TC203393	1037	1801		unknown
31401	0.514235	1.01606	0.0498	0.447	GSONMT00017478001	420	1802		TPC2L_SALSA_RecName:_Full=Trafficking_protein_particle_complex_subunit_2-like_protein
57392	0.528448	1.47103	0.0499	0.447	TC188325	716	1803		unknown
145144	0.494094	2.29153	0.0499	0.447	SRR020740-2369	932	1804		unknown
15785	0.856163	-0.339756	0.0499	0.447	GSONMT00018398001	1335	1805		_PREDICTED:_cysteine_protease_ATG4C-like_isoform_X2_[Pundamilia_nyererei]
75375	0.834767	1.31781	0.05	0.447	TC212310	561	1806		weakly_similar_to_UniRef100_Q0LW69ROK_Caulobacter_sp_K31|Rep_ROK_Caulobacter_sp_K31_partial_(5%)
46243	0.641119	0.606966	0.05	0.448	GSONMT00064120001	1284	1807		_26S_protease_regulatory_subunit_6A_[Salmo_salar]
126099	0.547845	1.214	0.0501	0.448	SRR020739-7162	611	1808		unknown
				NOTE: Contigs that are not high-lighted in red in column E may contain type I errors.					NOTE: Only FDR significant genes were reannotated using the NCBI nr database.
