# Supplementary material for: Transcriptome profiling in fast versus slow-growing rainbow trout across seasonal gradients
Source: BMC Genomics. 2016 Jan 15;17:60. doi: 10.1186/s12864-016-2363-5 (PMC4714434; doi:10.1186/s12864-016-2363-5)
Supplement: Additional file 4: — Results from the Panther database gene set enrichment analysis (GSEA) comparing differences in GO categories between FDR significant contigs in large and small fish. FDR significant categories for Biological Process, Molecular Function, and Cellular Components are shown. (XLSX 24 kb) [file 12864_2016_2363_MOESM4_ESM.xlsx]

## Sheet: Sheet2
FDR significant (P < 0.05) GO enrichment terms between large and small rainbow trout
Analysis Type:	PANTHER Overrepresentation Test (release 20150430)
Annotation Version and Release Date:	GO Ontology database Released 2015-08-06
Analyzed List:	Large & Small FDR <0.05 HGNC orthologues	Note: large IDs = 110; 2 large IDs not recognized: Note: small IDs = 119; 7 small IDs not recognized
Reference List:	Homo sapiens (all genes in database)
Bonferroni correction:	TRUE
Biological Process
Size Group:	Large Rainbow Trout
GO biological process complete	Homo sapiens - REFLIST (20814)	upload_1 (108)	upload_1 (expected)	upload_1 (over/under)	upload_1 (fold Enrichment)	upload_1 (P-value)
NADH regeneration (GO:0006735)	27	9	0.14	+	> 5	2.82e-10
glucose catabolic process to pyruvate (GO:0061718)	27	9	0.14	+	> 5	2.82e-10
canonical glycolysis (GO:0061621)	27	9	0.14	+	> 5	2.82e-10
glycolytic process through glucose-6-phosphate (GO:0061620)	27	9	0.14	+	> 5	2.82e-10
glycolytic process through fructose-6-phosphate (GO:0061615)	27	9	0.14	+	> 5	2.82e-10
glucose catabolic process (GO:0006007)	30	9	0.16	+	> 5	7.18e-10
NADH metabolic process (GO:0006734)	35	9	0.18	+	> 5	2.81e-09
glycolytic process (GO:0006096)	43	11	0.22	+	> 5	6.53e-12
ATP generation from ADP (GO:0006757)	44	11	0.23	+	> 5	8.37e-12
ADP metabolic process (GO:0046031)	52	11	0.27	+	> 5	5.08e-11
purine ribonucleoside diphosphate metabolic process (GO:0009179)	57	12	0.3	+	> 5	3.03e-12
purine nucleoside diphosphate metabolic process (GO:0009135)	57	12	0.3	+	> 5	3.03e-12
hexose catabolic process (GO:0019320)	48	10	0.25	+	> 5	1.04e-09
ribonucleoside diphosphate metabolic process (GO:0009185)	59	12	0.31	+	> 5	4.54e-12
nucleoside diphosphate phosphorylation (GO:0006165)	62	12	0.32	+	> 5	8.13e-12
gluconeogenesis (GO:0006094)	48	9	0.25	+	> 5	4.57e-08
monosaccharide catabolic process (GO:0046365)	54	10	0.28	+	> 5	3.3e-09
NAD metabolic process (GO:0019674)	57	10	0.3	+	> 5	5.6e-09
hexose biosynthetic process (GO:0019319)	53	9	0.28	+	> 5	1.09e-07
triglyceride catabolic process (GO:0019433)	30	5	0.16	+	> 5	0.00477
nucleoside diphosphate metabolic process (GO:0009132)	80	13	0.42	+	> 5	4.56e-12
nucleotide phosphorylation (GO:0046939)	78	12	0.4	+	> 5	1.19e-10
pyruvate metabolic process (GO:0006090)	73	11	0.38	+	> 5	1.94e-09
monosaccharide biosynthetic process (GO:0046364)	60	9	0.31	+	> 5	3.23e-07
acylglycerol catabolic process (GO:0046464)	34	5	0.18	+	> 5	0.00876
neutral lipid catabolic process (GO:0046461)	34	5	0.18	+	> 5	0.00876
pyridine nucleotide metabolic process (GO:0019362)	92	12	0.48	+	> 5	8.15e-10
nicotinamide nucleotide metabolic process (GO:0046496)	92	12	0.48	+	> 5	8.15e-10
glycerolipid catabolic process (GO:0046503)	40	5	0.21	+	> 5	0.0193
oxidoreduction coenzyme metabolic process (GO:0006733)	106	12	0.55	+	> 5	4.2e-09
pyridine-containing compound metabolic process (GO:0072524)	107	12	0.56	+	> 5	4.68e-09
carbohydrate catabolic process (GO:0016052)	110	12	0.57	+	> 5	6.44e-09
single-organism carbohydrate catabolic process (GO:0044724)	102	11	0.53	+	> 5	6.79e-08
triglyceride metabolic process (GO:0006641)	104	9	0.54	+	> 5	3.78e-05
glucose metabolic process (GO:0006006)	144	12	0.75	+	> 5	1.41e-07
acylglycerol metabolic process (GO:0006639)	112	9	0.58	+	> 5	7.12e-05
neutral lipid metabolic process (GO:0006638)	113	9	0.59	+	> 5	7.68e-05
carbohydrate biosynthetic process (GO:0016051)	128	10	0.66	+	> 5	1.35e-05
platelet degranulation (GO:0002576)	85	6	0.44	+	> 5	0.0483
hexose metabolic process (GO:0019318)	184	12	0.95	+	> 5	2.25e-06
coenzyme metabolic process (GO:0006732)	249	16	1.29	+	> 5	2.46e-09
purine ribonucleoside triphosphate metabolic process (GO:0009205)	193	12	1	+	> 5	3.85e-06
ATP metabolic process (GO:0046034)	178	11	0.92	+	> 5	2.24e-05
ribonucleoside triphosphate metabolic process (GO:0009199)	199	12	1.03	+	> 5	5.41e-06
purine nucleoside triphosphate metabolic process (GO:0009144)	201	12	1.04	+	> 5	6.05e-06
nucleoside triphosphate metabolic process (GO:0009141)	220	12	1.14	+	> 5	1.65e-05
purine ribonucleoside monophosphate metabolic process (GO:0009167)	202	11	1.05	+	> 5	8.13e-05
purine nucleoside monophosphate metabolic process (GO:0009126)	203	11	1.05	+	> 5	8.55e-05
monosaccharide metabolic process (GO:0005996)	226	12	1.17	+	> 5	2.22e-05
cofactor metabolic process (GO:0051186)	309	16	1.6	+	> 5	6.06e-08
response to reactive oxygen species (GO:0000302)	174	9	0.9	+	> 5	0.00288
ribonucleoside monophosphate metabolic process (GO:0009161)	215	11	1.12	+	> 5	0.000153
nucleoside monophosphate metabolic process (GO:0009123)	226	11	1.17	+	> 5	0.000252
purine ribonucleoside metabolic process (GO:0046128)	277	13	1.44	+	> 5	2.03e-05
platelet activation (GO:0030168)	236	11	1.22	+	> 5	0.000389
purine nucleoside metabolic process (GO:0042278)	280	13	1.45	+	> 5	2.3e-05
ribonucleoside metabolic process (GO:0009119)	301	13	1.56	+	> 5	5.39e-05
purine nucleotide metabolic process (GO:0006163)	331	14	1.72	+	> 5	1.77e-05
purine ribonucleotide metabolic process (GO:0009150)	309	13	1.6	+	> 5	7.32e-05
monocarboxylic acid metabolic process (GO:0032787)	508	21	2.64	+	> 5	1.7e-09
ribonucleotide metabolic process (GO:0009259)	324	13	1.68	+	> 5	0.000127
nucleoside metabolic process (GO:0009116)	326	13	1.69	+	> 5	0.000137
generation of precursor metabolites and energy (GO:0006091)	411	16	2.13	+	> 5	3.79e-06
ribose phosphate metabolic process (GO:0019693)	337	13	1.75	+	> 5	0.000201
glycosyl compound metabolic process (GO:1901657)	344	13	1.78	+	> 5	0.000254
purine-containing compound metabolic process (GO:0072521)	378	14	1.96	+	> 5	9.31e-05
nucleoside phosphate metabolic process (GO:0006753)	490	17	2.54	+	> 5	5.84e-06
glycerolipid metabolic process (GO:0046486)	323	11	1.68	+	> 5	0.00846
nucleotide metabolic process (GO:0009117)	484	16	2.51	+	> 5	3.81e-05
nucleobase-containing small molecule metabolic process (GO:0055086)	547	18	2.84	+	> 5	4.04e-06
regulation of response to wounding (GO:1903034)	383	12	1.99	+	> 5	0.00636
single-organism catabolic process (GO:0044712)	918	25	4.76	+	> 5	6.04e-08
carboxylic acid metabolic process (GO:0019752)	858	23	4.45	+	> 5	6.54e-07
organophosphate metabolic process (GO:0019637)	834	21	4.33	+	4.85	1.49e-05
single-organism carbohydrate metabolic process (GO:0044723)	608	15	3.15	+	4.75	0.00503
wound healing (GO:0042060)	658	16	3.41	+	4.69	0.00248
oxoacid metabolic process (GO:0043436)	975	23	5.06	+	4.55	7.7e-06
organic acid metabolic process (GO:0006082)	993	23	5.15	+	4.46	1.09e-05
oxidation-reduction process (GO:0055114)	1034	23	5.37	+	4.29	2.34e-05
cellular response to cytokine stimulus (GO:0071345)	632	14	3.28	+	4.27	0.042
response to wounding (GO:0009611)	738	16	3.83	+	4.18	0.0111
cellular lipid metabolic process (GO:0044255)	880	19	4.57	+	4.16	0.00107
carbohydrate metabolic process (GO:0005975)	794	17	4.12	+	4.13	0.00594
response to cytokine (GO:0034097)	730	15	3.79	+	3.96	0.0464
single-organism biosynthetic process (GO:0044711)	1333	25	6.92	+	3.61	0.000128
lipid metabolic process (GO:0006629)	1134	21	5.88	+	3.57	0.00273
small molecule metabolic process (GO:0044281)	2233	39	11.59	+	3.37	2.29e-08
organic substance catabolic process (GO:1901575)	1509	25	7.83	+	3.19	0.00139
catabolic process (GO:0009056)	1764	28	9.15	+	3.06	0.000514
response to oxygen-containing compound (GO:1901700)	1453	23	7.54	+	3.05	0.0105
organonitrogen compound metabolic process (GO:1901564)	1727	26	8.96	+	2.9	0.00473
phosphorus metabolic process (GO:0006793)	2067	28	10.73	+	2.61	0.0129
phosphate-containing compound metabolic process (GO:0006796)	2020	27	10.48	+	2.58	0.0268
response to organic substance (GO:0010033)	2636	33	13.68	+	2.41	0.00658
response to stress (GO:0006950)	3648	45	18.93	+	2.38	3.01e-05
single-organism metabolic process (GO:0044710)	4494	52	23.32	+	2.23	7.38e-06
response to chemical (GO:0042221)	3968	42	20.59	+	2.04	0.0106
response to stimulus (GO:0050896)	7621	68	39.54	+	1.72	0.000194
single-organism process (GO:0044699)	12755	89	66.18	+	1.34	0.0133
Size Group:	Small Rainbow Trout
GO biological process complete	Homo sapiens - REFLIST (20814)	upload_1 (112)	upload_1 (expected)	upload_1 (over/under)	upload_1 (fold Enrichment)	upload_1 (P-value)
actin-myosin filament sliding (GO:0033275)	38	7	0.2	+	> 5	1.61e-05
muscle filament sliding (GO:0030049)	38	7	0.2	+	> 5	1.61e-05
actin-mediated cell contraction (GO:0070252)	49	7	0.26	+	> 5	9.1e-05
actin filament-based movement (GO:0030048)	68	7	0.37	+	> 5	0.000829
muscle organ development (GO:0007517)	283	11	1.52	+	> 5	0.0034
ribonucleoside metabolic process (GO:0009119)	301	10	1.62	+	> 5	0.046
muscle structure development (GO:0061061)	462	13	2.49	+	> 5	0.0108
cellular process (GO:0009987)	14147	98	76.12	+	1.29	0.0116
Molecular Function
Size Group:	Large Rainbow Trout
GO molecular function complete	Homo sapiens - REFLIST (20814)	upload_1 (108)	upload_1 (expected)	upload_1 (over/under)	upload_1 (fold Enrichment)	upload_1 (P-value)
fructose binding (GO:0070061)	4	3	0.02	+	> 5	0.00349
lipid binding (GO:0008289)	628	15	3.26	+	4.6	0.00236
identical protein binding (GO:0042802)	1173	25	6.09	+	4.11	3.14e-06
protein homodimerization activity (GO:0042803)	701	14	3.64	+	3.85	0.042
enzyme binding (GO:0019899)	1604	30	8.32	+	3.6	1.05e-06
protein binding (GO:0005515)	10420	77	54.07	+	1.42	0.0145
binding (GO:0005488)	13955	93	72.41	+	1.28	0.0131
Size Group:	Small Rainbow Trout
GO molecular function complete	Homo sapiens - REFLIST (20814)	upload_1 (112)	upload_1 (expected)	upload_1 (over/under)	upload_1 (fold Enrichment)	upload_1 (P-value)
poly(A) RNA binding (GO:0044822)	1152	23	6.2	+	3.71	0.000112
ATP binding (GO:0005524)	1478	26	7.95	+	3.27	0.000157
adenyl ribonucleotide binding (GO:0032559)	1514	26	8.15	+	3.19	0.000253
adenyl nucleotide binding (GO:0030554)	1522	26	8.19	+	3.17	0.00028
RNA binding (GO:0003723)	1559	24	8.39	+	2.86	0.006
purine ribonucleoside triphosphate binding (GO:0035639)	1818	27	9.78	+	2.76	0.00242
purine ribonucleoside binding (GO:0032550)	1828	27	9.84	+	2.74	0.00268
purine nucleoside binding (GO:0001883)	1831	27	9.85	+	2.74	0.00277
ribonucleoside binding (GO:0032549)	1832	27	9.86	+	2.74	0.0028
nucleoside binding (GO:0001882)	1842	27	9.91	+	2.72	0.00311
nucleotide binding (GO:0000166)	2325	34	12.51	+	2.72	8.36e-05
nucleoside phosphate binding (GO:1901265)	2326	34	12.52	+	2.72	8.45e-05
purine ribonucleotide binding (GO:0032555)	1859	27	10	+	2.7	0.00371
purine nucleotide binding (GO:0017076)	1869	27	10.06	+	2.68	0.00411
ribonucleotide binding (GO:0032553)	1875	27	10.09	+	2.68	0.00436
small molecule binding (GO:0036094)	2593	34	13.95	+	2.44	0.00115
heterocyclic compound binding (GO:1901363)	5826	53	31.35	+	1.69	0.0264
organic cyclic compound binding (GO:0097159)	5899	53	31.74	+	1.67	0.0388
protein binding (GO:0005515)	10420	80	56.07	+	1.43	0.00855
binding (GO:0005488)	13955	97	75.09	+	1.29	0.00465
Cellular Component
Size Group:	Large Rainbow Trout
GO cellular component complete	Homo sapiens - REFLIST (20814)	upload_1 (108)	upload_1 (expected)	upload_1 (over/under)	upload_1 (fold Enrichment)	upload_1 (P-value)
lipid particle (GO:0005811)	59	7	0.31	+	> 5	3.78e-05
blood microparticle (GO:0072562)	126	7	0.65	+	> 5	0.00577
sarcomere (GO:0030017)	180	8	0.93	+	> 5	0.00606
contractile fiber (GO:0043292)	217	9	1.13	+	> 5	0.00266
contractile fiber part (GO:0044449)	198	8	1.03	+	> 5	0.012
myofibril (GO:0030016)	205	8	1.06	+	> 5	0.0154
extracellular matrix (GO:0031012)	421	12	2.18	+	> 5	0.00256
extracellular space (GO:0005615)	1299	29	6.74	+	4.3	1.71e-08
extracellular exosome (GO:0070062)	2718	55	14.1	+	3.9	4.79e-18
extracellular membrane-bounded organelle (GO:0065010)	2718	55	14.1	+	3.9	4.79e-18
extracellular organelle (GO:0043230)	2731	55	14.17	+	3.88	6e-18
extracellular vesicle (GO:1903561)	2731	55	14.17	+	3.88	6e-18
membrane-bounded vesicle (GO:0031988)	3446	58	17.88	+	3.24	1.55e-15
vesicle (GO:0031982)	3566	59	18.5	+	3.19	1.4e-15
extracellular region part (GO:0044421)	3692	61	19.16	+	3.18	2.25e-16
extracellular region (GO:0005576)	4416	66	22.91	+	2.88	4.01e-16
cytosol (GO:0005829)	3134	45	16.26	+	2.77	2.97e-08
cytoplasmic part (GO:0044444)	7772	71	40.33	+	1.76	2.49e-06
cytoplasm (GO:0005737)	10339	80	53.65	+	1.49	0.000236
membrane-bounded organelle (GO:0043227)	11630	87	60.35	+	1.44	7.28e-05
organelle (GO:0043226)	12530	91	65.02	+	1.4	6.21e-05
cellular_component (GO:0005575)	17701	107	91.85	+	1.16	0.000597
Size Group:	Small Rainbow Trout
GO cellular component complete	Homo sapiens - REFLIST (20814)	upload_1 (112)	upload_1 (expected)	upload_1 (over/under)	upload_1 (fold Enrichment)	upload_1 (P-value)
contractile fiber part (GO:0044449)	198	11	1.07	+	> 5	1.49e-05
myofibril (GO:0030016)	205	11	1.1	+	> 5	2.11e-05
contractile fiber (GO:0043292)	217	11	1.17	+	> 5	3.74e-05
sarcomere (GO:0030017)	180	9	0.97	+	> 5	0.00079
cytoplasmic part (GO:0044444)	7772	71	41.82	+	1.7	2.47e-05
cytoplasm (GO:0005737)	10339	85	55.63	+	1.53	1.44e-05
intracellular part (GO:0044424)	13276	96	71.44	+	1.34	0.000246
intracellular (GO:0005622)	13632	96	73.35	+	1.31	0.00148
cell part (GO:0044464)	15682	102	84.38	+	1.21	0.0224
cell (GO:0005623)	15728	102	84.63	+	1.21	0.0277
