# Supplementary material for: Transcriptome profiling in fast versus slow-growing rainbow trout across seasonal gradients
Source: BMC Genomics. 2016 Jan 15;17:60. doi: 10.1186/s12864-016-2363-5 (PMC4714434; doi:10.1186/s12864-016-2363-5)
Supplement: Additional file 8: — Contigs with higher expression in September fish. FDR significant genes used for the GSEA are highlighted in column E and their associated HGNC symbol is given in column I. (XLSX 270 kb) [file 12864_2016_2363_MOESM8_ESM.xlsx]

## Sheet: Sept-Sigs-add
	positive logFC values = higher up-regulation in September fish.
Reference_ID	FC	logCPM	P-value	BH-FDR	Gene_ID	bp-length	Rank	HGNC	Description
116906	1.81542	1.41625	1.68e-08	5.14e-06	CT571510	421	1	ALB1	homologue_to_UniRef100_P21848Serum_albumin_1_precursor_Salmo_salar|Rep_Serum_albumin_1_precursor_Salmo_salar_(Atlantic_salmon)_partial_(4%)
128397	1.67239	1.14721	2.46e-08	7.27e-06	SRR020739-11125	564	2	NDRG2	achain_crystal_structure_of_human_ndrg2_protein_provides_insight_into_its_role_as_a_tumor_suppressor
146674	1.52415	1.85429	3.21e-08	9.22e-06	SRR020740-4370	722	3	NDRG2	protein_ndrg2-like
47844	1.64371	2.0549	3.33e-08	9.48e-06	TC174612	2049	4	HPX	UniRef100_P79825Hemopexin-like_protein|Rep_Hemopexin-like_protein
56909	1.35243	4.3215	3.78e-08	1.04e-05	TC187651	1170	5	NDRG2	NDRG2-like (LOC100708554), mRNA
65270	1.60721	1.83109	3.78e-08	1.04e-05	TC199361	974	6	?	unknown
196389	2.04278	0.40767	3.89e-08	1.04e-05	NODE_41431_length_323_cov_0.897833	421	7	FGB	fibrinogen_beta_chain_precursor
73075	1.45817	4.26463	4.07e-08	1.07e-05	TC209453	1533	8	CD97	similar_to_UniRef100_Q8NH31Seven_transmembrane_helix_receptor_Homo_sapiens|Rep_Seven_transmembrane_helix_receptor_Homo_sapiens_(Human)_partial_(8%)
46684	2.19218	0.771056	4.39e-08	1.14e-05	TC172771	3031	9	CFB	UniRef100_Q9YGE7Complement_factor_Bf-1|Rep_Complement_factor_Bf-1
76627	1.64849	4.58493	5.79e-08	1.42e-05	TC215114	1892	10	ALB1	homologue_to_UniRef100_P21848Serum_albumin_1_precursor_Salmo_salar|Rep_Serum_albumin_1_precursor_Salmo_salar_(Atlantic_salmon)_partial_(69%)
49000	1.83042	0.638107	7.54e-08	1.81e-05	TC176294	2642	11	FST	homologue_to_UniRef100_Q3LRW7Follistatin_Salmo_salar|Rep_Follistatin_Salmo_salar_(Atlantic_salmon)
66153	1.73531	1.6546	1.28e-07	2.72e-05	TC200570	587	12	ALB1	homologue_to_UniRef100_P21848Serum_albumin_1_precursor_Salmo_salar|Rep_Serum_albumin_1_precursor_Salmo_salar_(Atlantic_salmon)_partial_(30%)
52649	1.54517	1.74994	1.39e-07	2.88e-05	TC181545	1401	13	FOXL2	Foxl2-like
83550	2.31544	1.8622	1.47e-07	3.01e-05	BX304051	814	14	PVALB	Parvalbumin_alpha_putative_mRNA_complete_cds
80025	1.8922	0.575098	1.48e-07	3.01e-05	BX079362	810	15	HPX	hemopexin-like_protein_variant_1_[Oncorhynchus_mykiss]
211199	1.98507	0.176386	2.03e-07	3.96e-05	NODE_60623_length_325_cov_2.000000	423	16	?	unknown
53220	1.69829	3.05944	2.48e-07	4.63e-05	TC182394	1289	17	ALB1	homologue_to_UniRef100_P21848Serum_albumin_1_precursor_Salmo_salar|Rep_Serum_albumin_1_precursor_Salmo_salar_(Atlantic_salmon)_partial_(66%)
23796	1.94876	0.407718	3.76e-07	6.75e-05	GSONMT00009383001	1125	18	?	_PREDICTED:_saxitoxin_and_tetrodotoxin-binding_protein_2-like_[Danio_rerio]
115044	1.83141	0.0644056	4.03e-07	7.12e-05	CR944178	1245	19	?	unknown
203578	1.54502	1.98601	4.26e-07	7.35e-05	NODE_50979_length_228_cov_1.140351	326	20	IGH	Salmo salar IgH locus B genomic sequence
75623	2.02118	0.595019	4.67e-07	7.93e-05	TC212611	975	21	SERPINA1	homologue_to_UniRef100_Q7ZZW1Alpha-1-antiproteinase-like_protein|Rep_Alpha-1-antiproteinase-like_protein___partial_(65%)
72882	1.51238	1.08664	5.21e-07	8.67e-05	TC209209	851	22	APOC2	UniRef100_Q9DG75Apolipoprotein_CII|Rep_Apolipoprotein_CII
39006	2.05662	0.501252	6.17e-07	0.000101	GSONMT00069191001	2322	23	CFB	_complement_factor_B_[Oncorhynchus_mykiss]
4194	1.59629	5.87185	7.5e-07	0.000119	GSONMT00060133001	1182	24	?	_coiled-coil_transcriptional_coactivator_b_[Salmo_salar]
75897	1.65835	2.06684	8.06e-07	0.000127	TC212958	1243	25	AMBP	similar_to_UniRef100_Q5F4T3Alpha-1-microglobulin/bikunin|Rep_Alpha-1-microglobulin/bikunin___partial_(97%)
24804	1.62488	0.898607	9.71e-07	0.000149	GSONMT00006326001	447	26	NDRG2	_PREDICTED:_protein_NDRG2-like_isoform_X1_[Pundamilia_nyererei]
79209	1.58363	2.32479	1.07e-06	0.000163	BX072993	778	27	APOA1	homologue_to_UniRef100_O57523Apolipoprotein_A-I-1_precursor|Rep_Apolipoprotein_A-I-1_precursor___partial_(79%)
77385	1.62985	2.23096	1.38e-06	0.000204	TC216025	1179	28	APOA1	homologue_to_UniRef100_O57523Apolipoprotein_A-I-1_precursor|Rep_Apolipoprotein_A-I-1_precursor___partial_(78%)
56503	1.38616	1.0688	1.47e-06	0.000214	TC187052	1201	29	TRGV3	TCR_gamma_locus_region
5740	1.53571	1.18489	1.49e-06	0.000214	GSONMT00016047001	354	30	TECRL	_trans-23-enoyl-CoA_reductase-like_2_[Danio_rerio]
149842	1.81041	0.157878	1.48e-06	0.000214	SRR020740-8587	620	31	PON2	serum_paraoxonase_arylesterase_2_precursor
72350	2.19214	-0.772454	1.6e-06	0.000228	TC208530	831	32	BCL6	b-cell_lymphoma_6_protein-like_(LOC102296853)_transcript_variant_X3_mRNA
71075	1.61358	2.62159	1.7e-06	0.00024	TC206925	782	33	APOA1	homologue_to_UniRef100_O57523Apolipoprotein_A-I-1_precursor|Rep_Apolipoprotein_A-I-1_precursor___partial_(92%)
111877	1.31994	2.58445	1.73e-06	0.000243	CX260624	695	34	?	unknown
158515	1.77091	7.54548	1.89e-06	0.000263	SRR020740-20692	403	35	MYL2	myosin_light_chain_2
73441	1.1906	3.52958	1.99e-06	0.000274	TC209911	1009	36	FOXL2	Foxl2-like_protein_(Foxl2)_gene_complete_cds
60517	1.76152	2.69366	2.03e-06	0.000278	TC192787	712	37	PVALB	Parvalbumin_alpha_putative_mRNA_complete_cds
78074	2.13973	0.938626	2.24e-06	0.000304	TC216842	1176	38	?	unknown
144901	1.28597	1.89933	2.28e-06	0.000307	SRR020740-2058	932	39	PON2	serum_paraoxonase_arylesterase_2_putative_mRNA_complete_cds
76832	1.7952	2.38957	2.43e-06	0.000321	TC215354	1065	40	ALB	homologue_to_UniRef100_A5H0J9Serum_albumin|Rep_Serum_albumin___partial_(72%)
85303	1.87089	0.0971785	2.48e-06	0.000326	BX310399	903	41	?	unknown
144549	1.36461	0.868629	2.79e-06	0.000362	SRR020740-1584	1022	42	PCYT2	ethanolamine-phosphate cytidylyltransferase-like
103640	1.68138	0.751045	2.98e-06	0.000383	CN210984	343	43	?	unknown
77134	1.98107	0.794921	3.18e-06	0.000403	TC215724	353	44	ALB1	homologue_to_UniRef100_P21848Serum_albumin_1_precursor_Salmo_salar|Rep_Serum_albumin_1_precursor_Salmo_salar_(Atlantic_salmon)_partial_(14%)
11096	2.27865	3.85434	3.44e-06	0.000431	GSONMT00056531001	5811	45	MYH2	_slow_myosin_heavy_chain_2_[Danio_rerio]
65909	1.44684	2.0155	3.56e-06	0.000441	TC200245	1517	46	METTL21C	protein-lysine_methyltransferase_METTL21C-like_(LOC101480480)_mRNA
91096	1.68316	-0.051837	3.56e-06	0.000441	BX881253	1082	47	?	unknown
61152	1.29283	1.3947	3.6e-06	0.000442	TC193648	1193	48	AATK	similar_to_UniRef100_UPI0000ECA577Serine/threonine-protein_kinase_LMTK1_(EC_27111)_(Lemur_tyrosine_kinase_1)_(Apoptosis-associated_tyrosine_kinase)_(AATYK)_(Brain_apoptosis-associated_tyrosine_kinase)_(CDK5-binding_protein)_(p35-_binding_protein)_(p35BP)_Gallus_gallus|Rep_Serine/threonine-protein_kinase_LMTK1_(EC_27111)_(Lemur_tyrosine_kinase_1)_(Apoptosis-associated_tyrosine_kinase)_(AATYK)_(Bra…
62842	1.80151	0.298975	3.66e-06	0.000447	TC195996	770	49	?	unknown
10794	2.09899	-0.121391	4.26e-06	0.000514	GSONMT00053887001	2130	50	BCL6	_PREDICTED:_B-cell_lymphoma_6_protein-like_[Oryzias_latipes]
118906	1.1843	4.44643	4.49e-06	0.000531	CU070281	828	51	PFKM	6
151476	3.3678	-0.00740463	4.96e-06	0.000582	SRR020740-10825	536	52	MYH1	slow_myosin_heavy_chain_1_embryonic_type_3_complete_cds
38310	2.03005	0.342362	5.9e-06	0.000683	GSONMT00070431001	1071	53	APOH	_beta-2-glycoprotein_1_[Perca_flavescens]
23150	1.63194	-0.154431	5.92e-06	0.000683	GSONMT00019616001	1572	54	GPRC5C	_PREDICTED:_G-protein_coupled_receptor_family_C_group_5_member_C_isoform_X2_[Astyanax_mexicanus]
129396	1.16658	4.11466	6.13e-06	0.000697	SRR020739-12949	552	55	PFKM	6
53363	2.26946	0.318506	6.12e-06	0.000697	TC182587	808	56	CASQ2	similar_to_UniRef100_Q4S0F7Calsequestrin_Tetraodon_nigroviridis|Rep_Calsequestrin_Tetraodon_nigroviridis_(Green_puffer)_partial_(34%)
2492	1.45252	0.593947	6.22e-06	0.000704	GSONMT00037951001	612	57	METTL21C	_PREDICTED:_protein-lysine_methyltransferase_METTL21C-like_[Maylandia_zebra]
77529	1.36444	2.03067	6.9e-06	0.000773	TC216193	585	58	AK1	homologue_to_UniRef100_Q17XK8Adenylate_kinase_Helicobacter_acinonychis_str_Sheeba|Rep_Adenylate_kinase_Helicobacter_acinonychis_(strain_Sheeba)_partial_(6%)
24921	1.63519	1.03023	7.15e-06	0.000795	GSONMT00045609001	1329	59	?	_warm_temperature_acclimation-related_protein_[Plecoglossus_altivelis]
12276	1.43299	1.18	7.24e-06	0.000803	GSONMT00002307001	2322	60	CPT1B	_carnitine_palmitoyltransferase_I-like_[Oncorhynchus_mykiss]
110083	2.47104	-0.561283	8.73e-06	0.000945	BX301831	858	61	HPGDS	homologue_to_UniRef100_A9YVA4Prostaglandine_D_synthase_Oncorhynchus_masou_formosanus|Rep_Prostaglandine_D_synthase_Oncorhynchus_masou_formosanus
122535	3.29938	-0.863802	9.01e-06	0.000969	SRR020739-1403	838	62	TNNT1	troponin_slow_skeletal_muscle-like
50870	1.57668	1.34112	9.36e-06	0.000999	TC178962	1419	63	APOB	similar_to_UniRef100_Q91480Apolipoprotein_B_Salmo_salar|Rep_Apolipoprotein_B_Salmo_salar_(Atlantic_salmon)_partial_(10%)
29994	1.49334	9.50562	9.4e-06	0.001	GSONMT00063580001	330	64	PVALB	_parvalbumin_beta_27_[Salvelinus_alpinus]
76455	1.67275	0.224607	1.02e-05	0.00106	TC214901	1990	65	CP	similar_to_UniRef100_Q1MT25Ceruloplasmin_n=3_Danio_rerio|Rep_Ceruloplasmin_Danio_rerio_(Zebrafish)_(Brachydanio_rerio)_partial_(51%)
55186	1.19754	0.955701	1.03e-05	0.00107	TC185181	1935	66	CAT	catalase_putative_mRNA_complete_cds
128795	1.29381	1.3963	1.07e-05	0.00111	SRR020739-11865	569	67	PON2	serum_paraoxonase_arylesterase_2_precursor
13278	1.78696	0.376192	1.19e-05	0.00121	GSONMT00019921001	537	68	AMBP	_AMBP_protein_precursor_[Salmo_salar]
67347	1.54072	1.67666	1.22e-05	0.00122	TC202123	790	69	SERPINA1	UniRef100_Q7ZZW1Alpha-1-antiproteinase-like_protein|Rep_Alpha-1-antiproteinase-like_protein___partial_(23%)
68324	1.4057	1.56051	1.31e-05	0.00129	TC203369	909	70	?	unknown
151904	2.9901	0.88701	1.3e-05	0.00129	SRR020740-11438	518	71	MYH6	myosin-6-_partial
99569	1.66741	1.37824	1.33e-05	0.00131	CA365925	209	72	?	unknown_within_EU025717.1
160948	2.89854	0.743496	1.5e-05	0.00145	SRR020740-23932	367	73	MYH7	myosin-7-_partial
73632	0.942511	4.94272	1.73e-05	0.00163	TC210155	2378	74	PMP22	Peripheral_myelin_protein_22_putative_mRNA_complete_cds
89127	1.321	1.11493	1.88e-05	0.00175	BX867754	685	75	FGF12	Salmo salar fibroblast growth factor 12 (fgf12), mRNA
18148	2.2098	0.181738	2.02e-05	0.00184	GSONMT00025642001	330	76	PVALB	_Parvalbumin_alpha_[Salmo_salar]
2200	1.35927	0.529092	2.05e-05	0.00184	GSONMT00021951001	666	77	LMTK2	_PREDICTED:_serine/threonine-protein_kinase_LMTK2_[Latimeria_chalumnae]
126242	1.22859	1.19055	2.08e-05	0.00186	SRR020739-7401	694	78	?	unknown
22511	1.91996	0.33661	2.15e-05	0.00192	GSONMT00062425001	1029	79	AHSG	_PREDICTED:_alpha-2-HS-glycoprotein-like_[Oryzias_latipes]
19767	1.45851	-0.19824	2.27e-05	0.002	GSONMT00012875001	1347	80	AGPAT3	_PREDICTED:_glycerol-3-phosphate_acyltransferase_3-like_[Oryzias_latipes]
143426	1.64964	-0.316297	2.35e-05	0.00205	SRR020740-148	1943	81	FOXL2	Foxl2-like_protein_(Foxl2)_gene_complete_cds
114685	1.91087	1.02835	2.47e-05	0.00214	DV202316	596	82	SERPINA1	UniRef100_Q7ZZW1Alpha-1-antiproteinase-like_protein|Rep_Alpha-1-antiproteinase-like_protein___partial_(18%)
123261	1.69781	0.751225	2.5e-05	0.00216	SRR020739-2561	753	83	ALB	serum_albumin_partial
206999	1.11307	1.59591	2.6e-05	0.00223	NODE_55336_length_435_cov_1.000000	533	84	NEB	novel_protein_vertebrate_nebulin
103871	0.941026	2.0575	2.67e-05	0.00228	CB498457	724	85	PTC7	PTC7_protein_phosphatase_homolog_(LOC100701817)_mRNA
20358	1.01716	5.63871	2.79e-05	0.00237	GSONMT00056857001	1476	86	PFKM	_PREDICTED:_6-phosphofructokinase_muscle_type-like_[Astyanax_mexicanus]
39475	1.87174	0.458836	2.84e-05	0.0024	GSONMT00068098001	6714	87	APOB	_PREDICTED:_apolipoprotein_B-100-like_[Astyanax_mexicanus]
120710	1.25015	1.15397	2.85e-05	0.0024	FP323052	1282	88	FHL1	similar_to_UniRef100_UPI00003658C8Four_and_a_half_LIM_domains_protein_1_(FHL-1)_(Skeletal_muscle_LIM-_protein_1)_(SLIM_1)_(SLIM)_Takifugu_rubripes|Rep_Four_and_a_half_LIM_domains_protein_1_(FHL-1)_(Skeletal_muscle_LIM-_protein_1)_(SLIM_1)_(SLIM)_Takifugu_rubripes_partial_(37%)
17558	1.66974	1.32057	2.92e-05	0.00245	GSONMT00001821001	684	89	SAA1	_serum_albumin_1_protein_[Oncorhynchus_mykiss]
145750	2.58608	3.59418	2.96e-05	0.00246	SRR020740-3168	864	90	MYH	myosin_heavy_chain
134794	1.82609	-0.188117	2.98e-05	0.00248	SRR020739-23106	453	91	TRA/TRD	TCR_alpha/delta_locus_genomic_sequence
87983	2.89907	2.14406	3e-05	0.00249	BX857150	803	92	TNNC1	troponin_C_slow_skeletal_and_cardiac_muscles_putative_mRNA_complete_cds
61477	2.13628	-0.381269	3.19e-05	0.00264	TC194099	1005	93	HSPG2	similar_to_UniRef100_UPI000065F856Homolog_of_Homo_sapiens_Basement_membrane-specific_heparan_sulfate_proteoglycan_core_protein_precursor_Takifugu_rubripes|Rep_Homolog_of_Homo_sapiens_Basement_membrane-specific_heparan_sulfate_proteoglycan_core_protein_precursor_Takifugu_rubripes_partial_(54%)
33323	1.79823	-0.272182	3.3e-05	0.00271	GSONMT00061635001	1248	94	SERPINA1	_alpha-1-antitrypsin_[Oplegnathus_fasciatus]
94807	1.06301	1.49739	3.41e-05	0.00279	CA346092	632	95	MID1IP1	similar_to_UniRef100_UPI000065D9A7Mid1-interacting_protein_1_(Gastrulation-specific_G12-like_protein)_(Mid1-interacting_G12-like_protein)_(Protein_STRAIT11499)_Takifugu_rubripes|Rep_Mid1-interacting_protein_1_(Gastrulation-specific_G12-like_protein)_(Mid1-interacting_G12-like_protein)_(Protein_STRAIT11499)_Takifugu_rubripes_partial_(65%)
42851	2.73134	-0.241442	3.41e-05	0.00279	GSONMT00080159001	723	96	TNNT2	_PREDICTED:_troponin_T_cardiac_muscle_isoforms-like_isoform_X1_[Neolamprologus_brichardi]
84711	2.59156	0.174886	3.44e-05	0.0028	BX309915	827	97	MYBPC3	myosin_binding_protein_C_cardiac-type-like_(LOC101484191)_transcript_variant_X7_mRNA
146352	1.66186	0.502522	3.49e-05	0.00283	SRR020740-3965	737	98	HHAT	protein-cysteine_n-palmitoyltransferase_hhat-like_protein
65336	1.33887	2.43782	3.68e-05	0.00297	TC199452	2269	99	C6orf58	UniRef100_Q5QT17Uncharacterized_protein_C6orf58_homolog_precursor|Rep_Uncharacterized_protein_C6orf58_homolog_precursor
82358	2.79925	1.86395	3.86e-05	0.0031	BX298792	835	100	TNNI1	similar_to_UniRef100_P13413Troponin_I_slow_skeletal_muscle_Rattus_norvegicus|Rep_Troponin_I_slow_skeletal_muscle_Rattus_norvegicus_(Rat)_partial_(33%)
122307	3.10587	0.394692	4.02e-05	0.0032	SRR020739-1036	939	101	TNNT1	troponin_slow_skeletal_muscle
67257	1.27055	0.230645	4.26e-05	0.00337	TC202009	976	102	gpm6ab	Danio_rerio_glycoprotein_M6Ab_(gpm6ab)_transcript_variant_X2_mRNA
148797	1.08444	2.10279	4.28e-05	0.00337	SRR020740-7196	625	103	?	unknown
141012	1.00984	1.46623	4.3e-05	0.00338	SRR020739-33384	358	104	?	unknown
10524	1.10897	4.13173	4.42e-05	0.00346	GSONMT00028709001	1347	105	?	_acetylcholin_receptor_subunit_alpha_partial_[Campylomormyrus_compressirostris]
50578	2.32739	1.04915	4.46e-05	0.00347	TC178532	929	106	TNNT2	similar_to_UniRef100_Q3L5C5Slow_troponin_T_2_Sparus_aurata|Rep_Slow_troponin_T_2_Sparus_aurata_(Gilthead_sea_bream)_partial_(95%)
214350	1.14998	0.70295	4.56e-05	0.00349	NODE_64449_length_437_cov_1.011442	535	107	?	unknown
61292	1.78444	-0.227416	4.54e-05	0.00349	TC193849	906	108	APOB	similar_to_UniRef100_Q91480Apolipoprotein_B_Salmo_salar|Rep_Apolipoprotein_B_Salmo_salar_(Atlantic_salmon)_partial_(17%)
124542	2.80424	1.02163	4.56e-05	0.00349	SRR020739-4595	672	109	MYH6	myosin-6-_partial
4575	2.07647	-0.538946	4.59e-05	0.0035	GSONMT00003094001	339	110	APOC2	_apolipoprotein_CII_precursor_[Oncorhynchus_mykiss]
111878	1.25694	2.33567	4.71e-05	0.00356	CX260625	686	111	NDRG2	NDRG2-like_(LOC102309002)_mRNA
66310	1.50102	-0.255549	4.74e-05	0.00356	TC200784	1079	112	?	unknown
2461	1.88368	0.392364	4.74e-05	0.00356	GSONMT00055665001	612	113	AMBP	_AMBP_protein_precursor_[Salmo_salar]
60218	2.85064	3.19909	4.72e-05	0.00356	TC192356	748	114	C1QC	weakly_similar_to_UniRef100_Q6BDJ5Ovary-specific_C1q-like_factor_Carassius_auratus_gibelio|Rep_Ovary-specific_C1q-like_factor_Carassius_auratus_gibelio_partial_(22%)
24236	2.45875	1.13526	4.8e-05	0.00359	GSONMT00048892001	2340	115	MYBPC3	_myosin_binding_protein_C_cardiac_[Danio_rerio]
72852	1.33148	2.91457	4.93e-05	0.00368	TC209165	5266	116	C3	homologue_to_UniRef100_P98093Complement_C3-1_[Contains_Complement_C3_beta_chain_Complement_C3_alpha_chain_C3a_anaphylatoxin_Complement_C3b_alpha_chain_Complement_C3c_alpha_chain_fragment_1_Complement_C3dg_fragment_Complement_C3g_fragment_Complement_C3d_fragment_Complement_C3f_fragment_Complement_C3c_alpha_chain_fragment_2]|Rep_Complement_C3-1_[Contains_Complement_C3_beta_chain_Complement_C3_alpha…
32151	2.69164	1.8121	5.05e-05	0.00375	GSONMT00017978001	2484	117	MYH6	_PREDICTED:_myosin-6-like_isoform_X2_[Haplochromis_burtoni]
153402	1.69854	-0.145629	5.14e-05	0.00381	SRR020740-13510	498	118	FGA	fibrinogen_alpha_chain-like
152419	1.50787	2.8308	5.24e-05	0.00387	SRR020740-12164	523	119	NME1	nucleoside_diphosphate_kinase_a
173527	2.24113	-1.1504	5.27e-05	0.00387	NODE_10929_length_300_cov_4.216667	398	120	?	unknown
59686	1.13159	1.10511	5.31e-05	0.00387	TC191623	987	121	?	Coregonus clupeaformis clone Cocl42 microsatellite sequence	KC172102
113198	1.77141	0.471032	5.32e-05	0.00387	CX253774	628	122	HPX	hemopexin-like_protein
5274	1.81986	2.44557	5.3e-05	0.00387	GSONMT00015971001	465	123	TNNT1	_Troponin_C_slow_skeletal_and_cardiac_muscles_[Salmo_salar]
39479	1.60831	1.28647	5.36e-05	0.00387	GSONMT00068102001	9885	124	APOB	_PREDICTED:_apolipoprotein_B-100-like_[Haplochromis_burtoni]
90881	1.83983	-0.703087	5.39e-05	0.00389	BX881495	846	125	?	unknown
79274	1.08012	3.5911	5.52e-05	0.00396	BX074047	856	126	ATP5B	similar_to_UniRef100_UPI000001AEFAATP_synthase_subunit_beta_mitochondrial_precursor_(EC_36314)_Takifugu_rubripes|Rep_ATP_synthase_subunit_beta_mitochondrial_precursor_(EC_36314)_Takifugu_rubripes_partial_(13%)
104376	1.18126	1.3473	5.58e-05	0.00398	CR372376	708	127	IGH	Salmo_salar_IgH_A_genomic_sequence
87245	2.65521	1.2475	5.56e-05	0.00398	BX317516	877	128	TNNC1	troponin_C_slow_skeletal_and_cardiac_muscles_putative_mRNA_complete_cds
77423	0.864884	10.5479	5.64e-05	0.00401	TC216068	1888	129	CKM	creatine_kinase_3_(ckm3)_mRNA_complete_cds
115905	1.64549	-0.197295	5.7e-05	0.00402	BX297586	918	130	?	Salmo salar clone ssal-rgf-511-285 Probable glutamate receptor precursor putative mRNA, complete cds
67705	2.41516	2.56273	5.85e-05	0.00411	TC202578	844	131	ACTA1	UniRef100_Q9I8K1Alpha_actin_Salmo_trutta|Rep_Alpha_actin_Salmo_trutta_(Brown_trout)_partial_(35%)
17281	1.36462	2.36379	6.05e-05	0.00423	GSONMT00038493001	1281	132	SERPINA1	_alpha-1-antiproteinase-like_protein_precursor_[Oncorhynchus_mykiss]
145170	0.949025	2.99384	6.09e-05	0.00425	SRR020740-2412	904	133	?	unknown
15281	1.20048	1.78689	6.1e-05	0.00425	GSONMT00022832001	1476	134	HRG	_PREDICTED:_histidine-rich_glycoprotein-like_[Haplochromis_burtoni]
111576	1.5479	0.886364	6.31e-05	0.00435	BX317188	880	135	?	Rnase_2_mRNA_complete_cds
123367	1.25124	1.1812	6.4e-05	0.00441	SRR020739-2725	732	136	?	unknown
65028	0.868085	9.65587	6.47e-05	0.00444	TC199045	1272	137	CKM	creatine_kinase_3_(ckm3)_mRNA_complete_cds
71205	1.04113	2.00285	6.64e-05	0.00453	TC207092	510	138	MARCKS	MARCKS-related_protein-like_(LOC101482128)_mRNA
114878	1.60396	-0.318397	6.95e-05	0.00472	DV199653	649	139	?	unknown
55053	1.27449	1.74279	7.04e-05	0.00477	TC184992	720	140	MYBPC2	myosin-binding_protein_C_fast-type-like_(LOC102299868)_mRNA
151261	1.15367	1.21281	7.07e-05	0.00477	SRR020740-10523	605	141	AHNAK	neuroblast_differentiation-associated_protein_ahnak-like
121248	2.60477	1.73471	7.22e-05	0.00486	FP322011	1039	142	TNNI1	troponin_I_slow_skeletal_muscle_putative_mRNA_complete_cds
110411	1.4474	0.766545	7.3e-05	0.00489	BX075605	826	143	OAZ1	similar_to_UniRef100_Q1L9C2Ornithine_decarboxylase_antizyme_1_n=2_Danio_rerio|Rep_Ornithine_decarboxylase_antizyme_1_Danio_rerio_(Zebrafish)_(Brachydanio_rerio)_partial_(18%)
56453	2.15373	1.28061	7.32e-05	0.0049	TC186979	1511	144	NEB	similar_to_UniRef100_UPI000065DBBANebulin_Takifugu_rubripes|Rep_Nebulin_Takifugu_rubripes_partial_(13%)
32157	2.72968	1.52484	7.37e-05	0.00492	GSONMT00017989001	2793	145	MYH1	_slow_skeletal_muscle_myosin_heavy_chain_isoform_1_[Siniperca_chuatsi]
51438	2.54243	2.73782	7.44e-05	0.00495	TC179796	1154	146	TNNI1	troponin_I_slow_skeletal_muscle_putative_mRNA_complete_cds
58280	2.34831	0.587629	7.73e-05	0.00506	TC189618	1276	147	TPM	similar_to_UniRef100_Q91490Slow_myotomal_muscle_tropomyosin_Salmo_trutta|Rep_Slow_myotomal_muscle_tropomyosin_Salmo_trutta_(Brown_trout)_partial_(70%)
134262	1.53641	0.701084	7.89e-05	0.00515	SRR020739-22078	460	148	MYBPC2	myosin-binding_protein_fast-type-like
216091	0.955448	1.64509	8.03e-05	0.00522	NODE_66622_length_209_cov_1.966507	307	149	NME2	Oncorhynchus mykiss Nucleoside diphosphate kinase B (ndkb), mRNA
27335	1.74481	-0.0138375	8.12e-05	0.00522	GSONMT00012258001	1212	150	ACADSB	_PREDICTED:_short-chain_specific_acyl-CoA_dehydrogenase_mitochondrial-like_[Xiphophorus_maculatus]
92189	1.94201	-0.490573	8.06e-05	0.00522	BX882584	808	151	?	unknown
131888	1.31933	0.390261	8.27e-05	0.00527	SRR020739-17587	513	152	?	PREDICTED:_hypothetical_protein_LOC100705516
53117	2.16911	-1.00636	8.56e-05	0.00542	TC182244	798	153	MBL2	UniRef100_Q4LAN6C-type_MBL-2_protein_precursor|Rep_C-type_MBL-2_protein_precursor
86873	2.52919	2.57406	8.62e-05	0.00545	BX318894	787	154	TNNC1	troponin_C_slow_skeletal_and_cardiac_muscles_putative_mRNA_complete_cds
53905	1.84316	-0.600972	8.8e-05	0.00554	TC183355	1333	155	F5	similar_to_UniRef100_Q8AYE0Coagulation_factor_V_Danio_rerio|Rep_Coagulation_factor_V_Danio_rerio_(Zebrafish)_(Brachydanio_rerio)_partial_(72%)
209098	1.58422	2.35118	8.86e-05	0.00556	NODE_57928_length_462_cov_0.841991	560	156	MYH	Oncorhynchus keta mRNA for myosin heavy chain, complete cds
139898	1.91871	1.96367	9.12e-05	0.00567	SRR020739-31736	364	157	MYH	myosin_heavy_chain
34292	2.03381	1.7626	9.18e-05	0.00569	GSONMT00015723001	5823	158	MYH7	_Myosin-7B_(Myosin_heavy_chain_7B_cardiac_muscle_beta_isoform)_[Dicentrarchus_labrax]
122354	1.09603	0.963793	9.23e-05	0.0057	SRR020739-1109	907	159	?	PREDICTED:_hypothetical_protein_LOC100710521
81210	2.03461	-0.0972979	9.87e-05	0.00605	BX087532	735	160	C6orf58	homologue_to_UniRef100_Q5QT17Uncharacterized_protein_C6orf58_homolog_precursor|Rep_Uncharacterized_protein_C6orf58_homolog_precursor___partial_(55%)
32154	2.71616	-0.0180598	0.000101	0.00618	GSONMT00017985001	2292	161	MYH2	_Slow_myosin_heavy_chain_2_[Dicentrarchus_labrax]
93469	0.989515	1.56176	0.000102	0.00622	BX912015	846	162	CTPS1	homologue_to_UniRef100_Q6PEI7CTP_synthase_1_n=2_Danio_rerio|Rep_CTP_synthase_1_Danio_rerio_(Zebrafish)_(Brachydanio_rerio)_partial_(39%)
196091	1.286	0.602973	0.000103	0.00624	NODE_41049_length_247_cov_3.149798	345	163	?	unknown
145357	2.4918	1.61073	0.000103	0.00624	SRR020740-2652	822	164	MYH7	slow_myosin_heavy_chain_3_(smyhc3)_mRNA_complete_cds
18266	1.26736	2.03063	0.000104	0.00627	GSONMT00007147001	954	165	MYBPC2	_PREDICTED:_myosin-binding_protein_C_fast-type-like_isoform_X2_[Oreochromis_niloticus]
143463	2.79389	0.361215	0.000104	0.00627	SRR020740-198	1741	166	MYH7	PREDICTED: Danio rerio myosin-7-like (LOC100329748), mRNA
57473	1.17091	0.957285	0.000105	0.00631	TC188448	1617	167	?	Salmo salar homeobox protein HoxB9aa (HoxB9aa), homeobox protein HoxB8aa (HoxB8aa), homeobox protein HoxB7aa (HoxB7aa), homeobox protein HoxB6aa (HoxB6aa), homeobox protein HoxB5aa (HoxB5aa), homeobox protein HoxB4aa (HoxB4aa), homeobox protein HoxB3aa (HoxB3aa), homeobox protein HoxB2aa (HoxB2aa), and homeobox protein HoxB1aa (HoxB1aa) genes, complete cds	EU025706
35374	1.18472	9.0602	0.000107	0.00636	GSONMT00024074001	1005	168	GAPDH	_Glyceraldehyde-3-phosphate_dehydrogenase_[Salmo_salar]
51199	2.79711	1.53442	0.000108	0.00643	TC179437	1503	169	MYH1	similar_to_UniRef100_Q2HX56Myosin_heavy_chain_embryonic_type_3_n=2_Cyprinus_carpio|Rep_Myosin_heavy_chain_embryonic_type_3_Cyprinus_carpio_(Common_carp)_partial_(23%)
156599	1.09976	2.67816	0.00011	0.00651	SRR020740-18041	468	170	TRGC1	TCR_gamma_locus_region
80694	2.45624	2.26877	0.00011	0.00651	BX083494	837	171	TPM1	tropomyosin_1_alpha_chain_putative_mRNA_complete_cds
65736	1.58202	-0.318255	0.000113	0.00663	TC200005	1766	172	A2M	similar_to_UniRef100_Q67EX5Alpha-2-macroglobulin_Sparus_aurata|Rep_Alpha-2-macroglobulin_Sparus_aurata_(Gilthead_sea_bream)_partial_(94%)
50575	0.794983	11.0549	0.000114	0.00667	TC178528	890	173	TNNI3	homologue_to_UniRef100_O13095Troponin-I_isoform_3_Salmo_salar|Rep_Troponin-I_isoform_3_Salmo_salar_(Atlantic_salmon)
111653	2.5905	1.8996	0.000115	0.00673	BX318895	498	174	TNNC1	troponin_C_slow_skeletal_and_cardiac_muscles_putative_mRNA_complete_cds
121743	1.9234	-0.179616	0.000117	0.00681	SRR020739-138	1183	175	C6orf58	upf0762_protein_c6orf58_homolog
57113	1.34854	-0.080627	0.000119	0.00686	TC187931	1323	176	PLP1	homologue_to_UniRef100_P79826Myelin_proteolipid_protein|Rep_Myelin_proteolipid_protein___partial_(88%)
114528	2.0637	1.86931	0.000119	0.00686	DV200584	374	177	MYH	similar_to_UniRef100_A4PDX4Myosin_heavy_chain_n=2_Saurida_undosquamis|Rep_Myosin_heavy_chain_Saurida_undosquamis_(Brushtooth_lizardfish)_partial_(4%)
57452	1.35583	0.268586	0.000121	0.00694	TC188413	915	178	CFI	complement_factor_I
22978	1.05139	2.37206	0.000124	0.00707	GSONMT00048628001	4047	179	?	_PREDICTED:_uncharacterized_protein_LOC103030648_[Astyanax_mexicanus]
69923	1.3701	0.445141	0.000124	0.00707	TC205475	2199	180	SERPING1	homologue_to_UniRef100_Q70W32C1_inhibitor_precursor|Rep_C1_inhibitor_precursor
9972	1.4048	3.70303	0.000124	0.00707	GSONMT00041695001	453	181	?	_coiled-coil_transcriptional_coactivator_b_[Salmo_salar]
121988	1.10787	0.381665	0.000124	0.00709	SRR020739-544	1050	182	DHX9	ATP-dependent_RNA_helicase_an3-like_(LOC102296954)_transcript_variant_X7_mRNA
72388	1.13076	0.300126	0.000127	0.00719	TC208572	1283	183	?	Oncorhynchus mykiss conserved noncoding element 1117-1131-i genomic sequences, complete sequence	FJ356120
54771	1.88109	-0.426011	0.000127	0.00719	TC184589	871	184	?	unknown
79449	1.15817	3.49231	0.000129	0.00726	BX075485	726	185	APOA1	UniRef100_O57523Apolipoprotein_A-I-1_precursor|Rep_Apolipoprotein_A-I-1_precursor___partial_(44%)
117401	2.73386	1.38737	0.00013	0.00727	CU073600	1052	186	MYH1	similar_to_UniRef100_A0MQ61Slow_myosin_heavy_chain_1_Danio_rerio|Rep_Slow_myosin_heavy_chain_1_Danio_rerio_(Zebrafish)_(Brachydanio_rerio)_partial_(15%)
77272	0.934199	2.4328	0.000135	0.00756	TC215890	868	187	OPN3	rhabdomeric_opsin_3_mRNA_complete_cds
75729	1.24142	7.49154	0.000138	0.00768	TC212741	527	188	GAPDH	homologue_to_UniRef100_Q5XJ10Glyceraldehyde_3-phosphate_dehydrogenase_n=3_Danio_rerio|Rep_Glyceraldehyde_3-phosphate_dehydrogenase_Danio_rerio_(Zebrafish)_(Brachydanio_rerio)_partial_(17%)
82416	1.55139	1.04934	0.000138	0.00768	BX298885	1071	189	C6orf58	UniRef100_Q5QT17Uncharacterized_protein_C6orf58_homolog_precursor|Rep_Uncharacterized_protein_C6orf58_homolog_precursor___partial_(68%)
117313	1.61694	1.22021	0.000138	0.00769	CU069329	878	190	MPC1	brain_protein_44-like
159689	2.91784	-0.33427	0.000141	0.0078	SRR020740-22260	402	191	MYH	slow_myosin_heavy_chain_partial
187059	1.17676	0.633994	0.000147	0.00807	NODE_29106_length_312_cov_0.682692	410	192	?	unknown
144928	2.09526	0.176711	0.000149	0.00813	SRR020740-2091	893	193	MYH7	myosin-7-like_(LOC100329670)_mRNA
56924	1.68607	-0.292909	0.00015	0.00817	TC187673	976	194	GGA1	weakly_similar_to_UniRef100_Q28E38Golgi_associated_gamma_adaptin_ear_containing_ARF_binding_protein_1_Xenopus_tropicalis|Rep_Golgi_associated_gamma_adaptin_ear_containing_ARF_binding_protein_1_Xenopus_tropicalis_(Western_clawed_frog)_(Silurana_tropicalis)_partial_(15%)
83753	2.51779	2.40291	0.00015	0.00817	BX304548	828	195	TNNC1	troponin_C_slow_skeletal_and_cardiac_muscles_putative_mRNA_complete_cds
85514	2.55372	1.88529	0.000152	0.00825	BX311975	904	196	MYH	homologue_to_UniRef100_Q9DDG1Myosin_heavy_chain|Rep_Myosin_heavy_chain
60646	0.7571	9.36956	0.000153	0.00832	TC192963	817	197	MT-CO2	homologue_to_UniRef100_Q1L038Cytochrome_c_oxidase_subunit_2|Rep_Cytochrome_c_oxidase_subunit_2___partial_(92%)
34624	1.91493	2.94131	0.000154	0.00834	GSONMT00044443001	747	198	TPM1	_PREDICTED:_tropomyosin_alpha-3_chain_isoform_X8_[Danio_rerio]
143502	2.77708	0.326051	0.000154	0.00834	SRR020740-250	1597	199	MYH1	slow_myosin_heavy_chain_1_mRNA
207416	1.51179	-0.0118195	0.000155	0.00836	NODE_55838_length_598_cov_0.785953	696	200	?	unknown
53330	1.04358	0.909706	0.000156	0.00843	TC182538	1015	201	PPP1CB	Serine/threonine-protein_phosphatase_PP1-beta_catalytic_subunit_putative_mRNA_partial_cds
78480	0.919605	2.0892	0.000158	0.0085	TC217307	1540	202	?	unknown
88938	2.43886	2.20182	0.000158	0.0085	BX866335	825	203	TNNI1	troponin_I_slow_skeletal_muscle_putative_mRNA_complete_cds
93062	1.09066	0.407241	0.00016	0.00856	CA344372	783	204	EIF4E3	homologue_to_UniRef100_Q66HY7Eukaryotic_translation_initiation_factor_4E_type_3_Danio_rerio|Rep_Eukaryotic_translation_initiation_factor_4E_type_3_Danio_rerio_(Zebrafish)_(Brachydanio_rerio)_partial_(88%)
75131	0.840851	10.0158	0.000164	0.00878	TC212021	1912	205	CKM	creatine_kinase_3_(ckm3)_mRNA_complete_cds
74892	1.24302	1.45	0.000169	0.00898	TC211721	2335	206	HP	haptoglobin_fragment_1_[Oncorhynchus_mykiss]
112937	1.43175	-0.0890325	0.000169	0.00899	CX251079	533	207	?	unknown
57735	0.730772	9.64099	0.000172	0.00911	TC188838	766	208	MT-CO2	homologue_to_UniRef100_Q1L038Cytochrome_c_oxidase_subunit_2|Rep_Cytochrome_c_oxidase_subunit_2___partial_(92%)
91265	1.18113	0.178437	0.000173	0.00915	BX879022	835	209	NFIL3	Nuclear_factor_interleukin-3-regulated_protein_putative_mRNA_complete_cds
119799	1.1655	0.38208	0.000179	0.00941	GE828500	871	210	EIF4E3	homologue_to_UniRef100_Q66HY7Eukaryotic_translation_initiation_factor_4E_type_3_Danio_rerio|Rep_Eukaryotic_translation_initiation_factor_4E_type_3_Danio_rerio_(Zebrafish)_(Brachydanio_rerio)_partial_(74%)
194968	1.28921	1.76073	0.000184	0.00962	NODE_39542_length_567_cov_2.582011	665	211	SPTAN1	PREDICTED: Stegastes partitus spectrin, alpha, non-erythrocytic 1 (sptan1), transcript variant X7, mRNA
146411	1.12963	1.25116	0.000184	0.00962	SRR020740-4044	785	212	?	unknown
58996	0.929153	3.05084	0.000188	0.00977	TC190607	1211	213	PMP22	Peripheral_myelin_protein_22_putative_mRNA_complete_cds
132074	2.3901	2.81522	0.00019	0.00986	SRR020739-17909	499	214	TPM1	tropomyosin_alpha-1_chain-like
77869	0.847737	8.62091	0.000193	0.00996	TC216602	1348	215	CKM	creatine_kinase_3_(ckm3)_mRNA_complete_cds
19963	2.36317	2.92806	0.000193	0.00996	GSONMT00049579001	606	216	TNNI1	_Troponin_I_slow_skeletal_muscle_[Salmo_salar]
110233	1.15173	0.530718	0.000195	0.01	BX303627	993	217	NUDCD2	homologue_to_UniRef100_Q6DC89NudC_domain_containing_2_Danio_rerio|Rep_NudC_domain_containing_2_Danio_rerio_(Zebrafish)_(Brachydanio_rerio)_partial_(8%)
70381	1.25171	0.755375	0.000196	0.01	TC206050	466	218	?	unknown
64254	1.25102	1.92251	0.000197	0.0101	TC197972	811	219	FGB	similar_to_UniRef100_Q6NYE1Fibrinogen_B_beta_polypeptide_Danio_rerio|Rep_Fibrinogen_B_beta_polypeptide_Danio_rerio_(Zebrafish)_(Brachydanio_rerio)_partial_(11%)
85606	0.914297	1.29843	0.000198	0.0101	BX312036	822	220	FOXN3	forkhead_box_protein_N3-like_(LOC100705397)_mRNA
74015	1.15462	4.28177	0.000198	0.0101	TC210630	912	221	APOA2	apolipoprotein_A-II
44896	1.35282	1.80629	0.000198	0.0101	GSONMT00072225001	1092	222	C6orf58	_UPF0762_protein_C6orf58_homolog_precursor_[Oncorhynchus_mykiss]
76567	0.941659	6.58187	0.000201	0.0102	TC215046	1179	223	CKM	creatine_kinase_3_(ckm3)_mRNA_complete_cds
74202	1.26824	8.95857	0.000205	0.0103	TC210868	366	224	NME2	Nucleoside_diphosphate_kinase_B
69566	2.43226	2.75518	0.000205	0.0103	TC205020	722	225	MYH	homologue_to_UniRef100_Q9I8T1Slow_myosin_heavy_chain|Rep_Slow_myosin_heavy_chain___partial_(85%)
46778	0.892717	2.85011	0.000206	0.0104	TC172897	1920	226	?	Oncorhynchus mykiss mRNA for fish virus induced TRIM protein (finTRIM gene), clone LV11
61948	0.989776	1.44989	0.000209	0.0104	TC194756	1192	227	?	unknown
46605	1.36762	-0.0811089	0.000209	0.0104	TC172661	3868	228	fbxo32	homologue_to_UniRef100_UPI0000436BFBF-box_protein_32_Danio_rerio|Rep_F-box_protein_32_Danio_rerio_partial_(93%)
121898	1.45138	-0.462415	0.000208	0.0104	SRR020739-413	1015	229	?	unknown
37434	1.58558	-0.412649	0.000209	0.0104	GSONMT00072402001	1482	230	SERPINC1	_antithrombin_protein_precursor_[Salmo_salar]
144522	2.59487	1.12863	0.00021	0.0104	SRR020740-1548	949	231	MYH7	myosin-7_like_(LOC100329670)_mRNA
123585	1.02531	1.44264	0.000213	0.0106	SRR020739-3070	783	232	DNAH1	dynein_heavy_chain_axonemal-like
144349	2.66976	0.00310995	0.000217	0.0107	SRR020740-1322	1028	233	TNNI3	troponin_I__cardiac_muscle_(tnni3)_mRNA
79135	1.10707	6.85155	0.000219	0.0108	BX072619	757	234	CKM	similar_to_UniRef100_A3RH11Creatine_kinase_1_Poecilia_reticulata|Rep_Creatine_kinase_1_Poecilia_reticulata_(Guppy)_partial_(28%)
115769	0.831912	9.06717	0.000221	0.0109	CT569112	1230	235	CKMT1A	homologue_to_UniRef100_A3RH11Creatine_kinase_1_Poecilia_reticulata|Rep_Creatine_kinase_1_Poecilia_reticulata_(Guppy)_partial_(26%)
50015	2.2469	3.41398	0.000224	0.011	TC177728	875	236	TPM3	homologue_to_UniRef100_P06753Tropomyosin_alpha-3_chain_n=3_Eutheria|Rep_Tropomyosin_alpha-3_chain_Homo_sapiens_(Human)_partial_(50%)
7562	1.24624	1.5595	0.000226	0.0111	GSONMT00030399001	1077	237	HP	_PREDICTED:_haptoglobin-like_[Pundamilia_nyererei]
57576	0.960881	1.88864	0.000227	0.0111	TC188596	956	238	CCNG1	Cyclin-G1_putative_mRNA_complete_cds
79686	2.06732	2.89856	0.000228	0.0111	BX075800	886	239	TPM3	homologue_to_UniRef100_P06753Tropomyosin_alpha-3_chain_n=3_Eutheria|Rep_Tropomyosin_alpha-3_chain_Homo_sapiens_(Human)_partial_(82%)
67729	1.05348	1.41669	0.00023	0.0112	TC202612	1369	240	PECR	peroxisomal_trans-2-enoyl-CoA-reductase_(pecr)_mRNA
57620	0.93992	1.53017	0.000234	0.0114	TC188664	943	241	TSC22D3	TSC22_domain_family_protein_3_putative_mRNA_complete_cds
72703	1.68702	0.0977144	0.000236	0.0114	TC208978	968	242	ALB1	homologue_to_UniRef100_P21848Serum_albumin_1_precursor_Salmo_salar|Rep_Serum_albumin_1_precursor_Salmo_salar_(Atlantic_salmon)_partial_(22%)
25741	2.09086	4.61906	0.000239	0.0115	GSONMT00053898001	2514	243	ATP2A1	_PREDICTED:_sarcoplasmic/endoplasmic_reticulum_calcium_ATPase_1-like_[Xiphophorus_maculatus]
148877	0.894757	4.18317	0.000243	0.0117	SRR020740-7299	667	244	HOXB9	Salmo_salar_HOX_cluster
120658	1.19294	1.32794	0.000246	0.0117	FP321057	1015	245	CEBPD	Oncorhynchus mykiss CCAAT/enhancer binding protein (C/EBP), delta (cebpd), mRNA
70481	1.00559	2.06934	0.00025	0.0119	TC206171	1522	246	?	unknown
128644	2.67067	0.929083	0.00025	0.0119	SRR020739-11572	595	247	MYL3	myosin_light_polypeptide_3
68374	1.26301	-0.246054	0.000251	0.0119	TC203432	888	248	TVP23B	Golgi_apparatus_membrane_protein_TVP23_homolog_B_-_FAM18B_putative_mRNA_complete_cds
55181	1.12844	1.6584	0.000252	0.012	TC185175	843	249	COMTD1	Catechol-O-methyltransferase_domain-containing_protein_1predicted_coding_region
49833	1.03794	1.47284	0.000254	0.012	TC177465	1273	250	CD9	similar_to_UniRef100_UPI000065D63BCD9_antigen_(p24)_(Leukocyte_antigen_MIC3)_(Motility-related_protein)_(MRP-1)_(Tetraspanin-29)_(Tspan-29)_Takifugu_rubripes|Rep_CD9_antigen_(p24)_(Leukocyte_antigen_MIC3)_(Motility-related_protein)_(MRP-1)_(Tetraspanin-29)_(Tspan-29)_Takifugu_rubripes_partial_(90%)
145728	2.449	1.94467	0.000258	0.0122	SRR020740-3140	799	251	MYH7	myosin-7-_partial
74245	1.56777	0.478681	0.00026	0.0122	TC210917	803	252	FETUA	weakly_similar_to_UniRef100_Q800S8Fetuin-A_Danio_rerio|Rep_Fetuin-A_Danio_rerio_(Zebrafish)_(Brachydanio_rerio)_partial_(26%)
82160	1.22395	0.526304	0.000262	0.0123	BX297625	833	253	SSR1	Translocon-associated_protein_subunit_alpha_precursor_putative_mRNA_complete_cds
114555	1.54178	-0.31516	0.000263	0.0123	CT567230	774	254	C3	UniRef100_P98093Complement_C3-1_[Contains_Complement_C3_beta_chain_Complement_C3_alpha_chain_C3a_anaphylatoxin_Complement_C3b_alpha_chain_Complement_C3c_alpha_chain_fragment_1_Complement_C3dg_fragment_Complement_C3g_fragment_Complement_C3d_fragment_Complement_C3f_fragment_Complement_C3c_alpha_chain_fragment_2]|Rep_Complement_C3-1_[Contains_Complement_C3_beta_chain_Complement_C3_alpha_chain_C3a_an…
126846	2.38123	4.28471	0.000262	0.0123	SRR020739-8479	636	255	MYL2	myosin_regulatory_light_chain_cardiac_muscle_isoform
71051	0.881403	7.33515	0.000267	0.0124	TC206896	1403	256	CKM	creatine_kinase_3_(ckm3)_mRNA_complete_cds
101781	1.03477	2.64837	0.000267	0.0124	CB492205	433	257	MT-RNR1	Oncorhynchus mykiss voucher Om001 12S ribosomal RNA gene, partial sequence; mitochondrial
119050	0.850462	1.86209	0.000267	0.0124	CU070311	769	258	?	unknown
7325	2.28114	0.624854	0.000268	0.0125	GSONMT00031635001	264	259	TPM1	_Tropomyosin-1_alpha_chain_[Salmo_salar]
50769	0.986556	1.46582	0.00027	0.0125	TC178809	1013	260	COQ9	Salmo salar clone ssal-evd-578-205 Ubiquinone biosynthesis protein COQ9, mitochondrial precursor putative mRNA, complete cds
59154	0.732359	9.21929	0.000275	0.0126	TC190838	714	261	MT-CO2	homologue_to_UniRef100_Q1L038Cytochrome_c_oxidase_subunit_2|Rep_Cytochrome_c_oxidase_subunit_2___partial_(85%)
50939	1.13195	0.605593	0.000275	0.0126	TC179055	1338	262	?	unknown
55562	2.43386	2.482	0.000275	0.0126	TC185689	1179	263	TNNI1	troponin_I_slow_skeletal_muscle_putative_mRNA_complete_cds
73536	0.87505	1.96477	0.000276	0.0126	TC210036	1841	264	?	Salmo_salar_clone_11F04
146720	2.45469	1.81907	0.000276	0.0126	SRR020740-4427	775	265	TPM3	tropomyosin_alpha-3_chain
48384	2.36756	3.04006	0.00028	0.0128	TC175376	962	266	TNNI1	troponin_I_slow_skeletal_muscle_putative_mRNA_complete_cds
73773	1.39724	1.08278	0.000281	0.0128	TC210321	2978	267	APOB	weakly_similar_to_UniRef100_Q7YQR1Apolipoprotein_B_100_Tupaia_tana|Rep_Apolipoprotein_B_100_Tupaia_tana_(Large_tree_shrew)_partial_(26%)
51886	1.35128	0.239075	0.000282	0.0128	TC180455	781	268	C9	complement_protein_[Oncorhynchus_mykiss]
50991	1.042	0.378778	0.000286	0.013	TC179127	1555	269	CLDN19	claudin_19-like_(LOC100707895)_transcript_variant_X1_mRNA
16003	1.46536	-0.175942	0.000286	0.013	GSONMT00007403001	1350	270	TRIM35	_PREDICTED:_tripartite_motif-containing_protein_35-like_isoform_X3_[Maylandia_zebra]
52213	0.905751	1.14569	0.000295	0.0133	TC180910	865	271	TSC22D3	TSC22_domain_family_protein_3_putative_mRNA_complete_cds
28286	1.35411	0.879982	0.000295	0.0133	GSONMT00063041001	1809	272	C9	_complement_component_C9_precursor_[Oncorhynchus_mykiss]
103851	1.18986	0.50971	0.000297	0.0133	CF752899	755	273	ARRDC3	Arrestin_domain-containing_protein_3-like_putative_mRNA_complete_cds
125194	1.30467	0.140412	0.000298	0.0133	SRR020739-5651	660	274	MTRR	methionine_synthase
82205	2.41531	3.52751	0.000297	0.0133	BX300334	798	275	TNNC1	troponin_C_slow_skeletal_and_cardiac_muscles_putative_mRNA_complete_cds
57978	2.35264	3.33677	0.0003	0.0134	TC189180	1197	276	TNNI1	troponin_I_slow_skeletal_muscle_putative_mRNA_complete_cds
116483	0.819903	9.10013	0.000302	0.0134	CT569047	1110	277	CKM	similar_to_UniRef100_P07310Creatine_kinase_M-type_n=3_Murinae|Rep_Creatine_kinase_M-type_Mus_musculus_(Mouse)_partial_(44%)
83478	0.872527	2.65705	0.000301	0.0134	BX304799	965	278	CYCS	similar_to_UniRef100_Q6DKE1Cytochrome_c_testis-specific_Xenopus_laevis|Rep_Cytochrome_c_testis-specific_Xenopus_laevis_(African_clawed_frog)_partial_(40%)
73121	1.45809	1.22408	0.000301	0.0134	TC209512	3448	279	CFH	UniRef100_Q2L4Q6Complement_factor_H_precursor|Rep_Complement_factor_H_precursor
75423	2.39782	3.70611	0.000304	0.0135	TC212360	1274	280	ACTA1	homologue_to_UniRef100_Q9I8K1Alpha_actin_Salmo_trutta|Rep_Alpha_actin_Salmo_trutta_(Brown_trout)_partial_(98%)
65703	1.05199	1.11431	0.00031	0.0137	TC199953	763	281	?	unknown
58882	1.59039	-0.595312	0.000311	0.0137	TC190455	1379	282	TDO2	similar_to_UniRef100_A7MBU6Tdo2_protein_Danio_rerio|Rep_Tdo2_protein_Danio_rerio_(Zebrafish)_(Brachydanio_rerio)_partial_(67%)
28826	1.799	0.0187046	0.000311	0.0137	GSONMT00027840001	2319	283	CFB	_complement_factor_Bf-2_[Oncorhynchus_mykiss_gairdneri]
145322	1.55468	-0.733627	0.000316	0.0139	SRR020740-2605	828	284	IGH	Salmo salar IgH locus B genomic sequence
82342	2.3383	0.23469	0.000318	0.014	BX299271	881	285	TNNI1	troponin_I_slow_skeletal_muscle_putative_mRNA_complete_cds
85052	1.30498	0.148868	0.000319	0.014	BX309382	787	286	SSR1	Translocon-associated_protein_subunit_alpha_precursor_putative_mRNA_complete_cds
122151	1.48784	-0.0268332	0.000319	0.014	SRR020739-806	940	287	FGG	Plecoglossus altivelis mRNA for fibrinogen gamma chain precursor (FGG gene)
143473	1.49369	-0.279712	0.000322	0.0141	SRR020740-211	1892	288	?	unknown
65581	0.792837	8.86625	0.000327	0.0142	TC199793	1164	289	CKM	creatine_kinase_3_(ckm3)_mRNA_complete_cds
124604	1.93736	-0.572563	0.000327	0.0142	SRR020739-4689	695	290	MYBPC2	myosin-binding_protein_fast-type-like
211374	1.65717	-0.466956	0.000329	0.0143	NODE_60836_length_205_cov_1.634146	303	291	NME2	Oncorhynchus mykiss Nucleoside diphosphate kinase B (ndkb), mRNA
98179	0.971811	1.41839	0.000332	0.0144	CA373092	667	292	?	unknown
57330	2.38027	3.75506	0.000334	0.0145	TC188242	936	293	TNNC1	troponin_C_slow_skeletal_and_cardiac_muscles_putative_mRNA_complete_cds
150527	1.15957	0.703229	0.000335	0.0145	SRR020740-9529	592	294	?	unknown
6073	2.3802	5.19026	0.00034	0.0147	GSONMT00060250001	3366	295	MYH2	_slow_myosin_heavy_chain_2_[Danio_rerio]
59987	2.47243	2.34149	0.000343	0.0147	TC192052	1663	296	TNNI1	PREDICTED: Cynoglossus semilaevis troponin I, slow skeletal muscle-like (LOC103382756), transcript variant X4, mRNA
32661	2.35106	3.32691	0.000344	0.0148	GSONMT00043844001	807	297	TNNT2	_Troponin_T_cardiac_muscle_[Salmo_salar]
125966	1.22358	-0.184102	0.000357	0.0153	SRR020739-6949	641	298	?	unknown
84633	2.28312	2.82869	0.000359	0.0153	BX307105	876	299	TNNI1	troponin_I_slow_skeletal_muscle_putative_mRNA_complete_cds
207938	1.29208	0.10557	0.000366	0.0156	NODE_56488_length_588_cov_1.192177	686	300	?	unknown
130863	1.28316	5.91563	0.000368	0.0156	SRR020739-15651	531	301	GAPDH	glyceraldehyde-3-phosphate_dehydrogenase
120185	1.13312	0.270341	0.000372	0.0158	FP322470	1138	302	CD9	similar_to_UniRef100_UPI000065D63BCD9_antigen_(p24)_(Leukocyte_antigen_MIC3)_(Motility-related_protein)_(MRP-1)_(Tetraspanin-29)_(Tspan-29)_Takifugu_rubripes|Rep_CD9_antigen_(p24)_(Leukocyte_antigen_MIC3)_(Motility-related_protein)_(MRP-1)_(Tetraspanin-29)_(Tspan-29)_Takifugu_rubripes_partial_(88%)
69913	0.82772	8.06431	0.000373	0.0158	TC205462	2110	303	CKM	creatine_kinase_3_(ckm3)_mRNA_complete_cds
37874	2.32606	3.90091	0.000375	0.0159	GSONMT00071433001	450	304	MYL2	_slow_myosin_light_chain_2_[Oncorhynchus_clarkii_lewisi]
64902	0.717616	9.10285	0.00038	0.016	TC198873	694	305	MT-CO2	homologue_to_UniRef100_Q1L038Cytochrome_c_oxidase_subunit_2|Rep_Cytochrome_c_oxidase_subunit_2___partial_(81%)
122917	2.43841	0.998838	0.00038	0.016	SRR020739-1998	782	306	MYH1	slow_myosin_heavy_chain_1
109495	1.34307	-0.450303	0.000384	0.0161	CX247573	483	307	?	Salmo salar Para-nitrobenzyl esterase (pnba), mRNA
125495	1.10657	0.258901	0.000387	0.0162	SRR020739-6142	707	308	?	unknown
68800	1.3792	0.51878	0.000387	0.0162	TC204005	523	309	C6orf58	homologue_to_UniRef100_Q5QT17Uncharacterized_protein_C6orf58_homolog_precursor|Rep_Uncharacterized_protein_C6orf58_homolog_precursor___partial_(27%)
144122	2.35669	3.40749	0.00039	0.0162	SRR020740-1041	1100	310	MYL2	slow_myosin_light_chain_2_(LOC100136717)_mRNA
143528	2.52793	1.01839	0.000389	0.0162	SRR020740-281	1588	311	TNNT2	Troponin_T_cardiac_muscle_(tnnt2)_mRNA
55842	1.47269	1.02864	0.000395	0.0164	TC186086	1423	312	FETUA	similar_to_UniRef100_UPI000065F4D9Homolog_of_Homo_sapiens_Alpha-2-HS-glycoprotein_precursor_Takifugu_rubripes|Rep_Homolog_of_Homo_sapiens_Alpha-2-HS-glycoprotein_precursor_Takifugu_rubripes_partial_(51%)
50896	2.38791	2.83535	0.000404	0.0167	TC178996	954	313	MYH3	homologue_to_UniRef100_A8WBZ8Slow_myosin_heavy_chain_3_n=2_Danio_rerio|Rep_Slow_myosin_heavy_chain_3_Danio_rerio_(Zebrafish)_(Brachydanio_rerio)_partial_(13%)
33406	1.07351	1.03804	0.000405	0.0167	GSONMT00004338001	867	314	ANKRD9	_Ankyrin_repeat_domain-containing_protein_9_[Salmo_salar]
73128	0.886391	2.80446	0.00041	0.0168	TC209520	1360	315	?	unknown
58690	0.937513	1.20963	0.000409	0.0168	TC190200	707	316	?	unknown
23345	2.33448	3.5438	0.00041	0.0168	GSONMT00019199001	1170	317	TNNT1	_slow_troponin_T_family-like_[Salmo_salar]
94273	0.915263	2.99532	0.000411	0.0168	CA351373	639	318	ACADVL	similar_to_UniRef100_A9JT52Acadvl_protein_Danio_rerio|Rep_Acadvl_protein_Danio_rerio_(Zebrafish)_(Brachydanio_rerio)_partial_(13%)
110934	1.04267	0.616743	0.000414	0.0169	BX309516	895	319	?	Oncorhynchus_mykiss_BAC_127C24_partial_sequence	DQ156151
75828	2.27466	4.94457	0.000416	0.0169	TC212866	886	320	MYL2	homologue_to_UniRef100_A7XZM0Slow_myosin_light_chain_2|Rep_Slow_myosin_light_chain_2
75500	1.19004	-0.0697431	0.000417	0.017	TC212451	1329	321	VPS4A	PREDICTED: Stegastes partitus vacuolar protein sorting 4 homolog A (S. cerevisiae) (vps4a), mRNA
46899	1.37386	-0.138192	0.00042	0.017	TC173106	1398	322	CFH	UniRef100_Q4QZ18Complement_factor_H1_protein|Rep_Complement_factor_H1_protein
61538	2.21765	0.402314	0.000421	0.0171	TC194187	949	323	MYBPC3	myosin_binding_protein_C_cardiac-type-like_(LOC101484191)_transcript_variant_X7_mRNA
50822	2.52075	1.15555	0.000424	0.0171	TC178891	874	324	MYH1	slow_myosin_heavy_chain_1_embryonic_type_3_complete_cds
204724	1.13484	0.260761	0.00043	0.0173	NODE_52439_length_276_cov_1.333333	374	325	IGH	Salmo salar IgH locus A genomic sequence
59790	0.734486	6.06732	0.000432	0.0174	TC191769	1062	326	?	unknown
106686	0.726815	8.79348	0.000433	0.0174	CX067030	735	327	MT-CO2	homologue_to_UniRef100_Q1L038Cytochrome_c_oxidase_subunit_2|Rep_Cytochrome_c_oxidase_subunit_2___partial_(91%)
35507	0.930284	4.32778	0.000433	0.0174	GSONMT00076548001	2019	328	ASB2	_PREDICTED:_ankyrin_repeat_and_SOCS_box_protein_2-like_[Astyanax_mexicanus]
124617	1.17644	0.27978	0.000434	0.0174	SRR020739-4710	729	329	?	unknown
144069	1.03396	0.522591	0.000437	0.0175	SRR020740-973	1104	330	SLC6A6	solute_carrier_family_6_(neurotransmitter_transporter_taurine)_member_6_(slc6a6)_mRNA
84888	1.11717	0.395964	0.000438	0.0175	BX308944	724	331	RBP7	weakly_similar_to_UniRef100_Q9EPC5Retinoid-binding_protein_7_n=2_Mus_musculus|Rep_Retinoid-binding_protein_7_Mus_musculus_(Mouse)_partial_(84%)
9406	1.51795	6.49953	0.000437	0.0175	GSONMT00022766001	444	332	PVALB	_parvalbumin_beta_[Coregonus_clupeaformis]
4639	1.36791	1.20044	0.000438	0.0175	GSONMT00002815001	747	333	MYBPC2	_PREDICTED:_myosin-binding_protein_C_fast-type-like_isoform_X2_[Oreochromis_niloticus]
73275	0.727047	8.69659	0.000442	0.0177	TC209708	421	334	MT-CO2	homologue_to_UniRef100_P48171Cytochrome_c_oxidase_subunit_2|Rep_Cytochrome_c_oxidase_subunit_2___partial_(55%)
60223	0.774381	8.62205	0.000445	0.0177	TC192362	843	335	MT-CO2	homologue_to_UniRef100_Q1L038Cytochrome_c_oxidase_subunit_2|Rep_Cytochrome_c_oxidase_subunit_2___partial_(91%)
54083	1.0875	0.389506	0.000445	0.0177	TC183610	964	336	RTF1	RNA_polymerase-associated_RTF1_homolog_(LOC101163125)_mRNA
15911	1.4393	0.256817	0.000451	0.0179	GSONMT00059373001	471	337	ATG4B	_cysteine_protease_ATG4B_[Salmo_salar]
125638	2.37176	2.74977	0.000451	0.0179	SRR020739-6379	689	338	TPM3	tropomyosin_alpha-3_chain
120038	2.48299	2.89888	0.000453	0.0179	FP324606	1091	339	TNNC1	troponin_C_slow_skeletal_and_cardiac_muscles_putative_mRNA_complete_cds
74712	1.19779	2.34265	0.000459	0.0181	TC211491	811	340	APOA2	apolipoprotein_A-II_(apoa2)_mRNA
28410	0.755548	10.5862	0.000462	0.0182	GSONMT00023680001	519	341	TNNI1	_troponin_I_[Salmo_salar]
128151	1.19385	0.397201	0.000463	0.0182	SRR020739-10707	619	342	MLIP	muscular_lmna-interacting_protein_isoform_1
66232	0.711856	8.98469	0.000466	0.0183	TC200678	570	343	MT-CO2	homologue_to_UniRef100_Q1L038Cytochrome_c_oxidase_subunit_2|Rep_Cytochrome_c_oxidase_subunit_2___partial_(77%)
63228	0.814577	2.73056	0.000479	0.0187	TC196534	844	344	?	unknown
71646	0.970422	0.934846	0.00048	0.0187	TC207639	1587	345	DPY30	Salmo salar clone ssal-evf-522-280 dpy-30 homolog putative mRNA, complete cds
77709	1.10196	0.0704268	0.00048	0.0187	TC216416	1507	346	?	unknown
125110	2.19713	1.73804	0.00048	0.0187	SRR020739-5514	675	347	TNNT2	troponin_cardiac_muscle
72121	1.08804	9.63683	0.000494	0.0192	TC208245	417	348	NME2	similar_to_UniRef100_P19804Nucleoside_diphosphate_kinase_B_n=2_Rattus_norvegicus|Rep_Nucleoside_diphosphate_kinase_B_Rattus_norvegicus_(Rat)_partial_(70%)
46919	1.01622	2.22343	0.000498	0.0193	TC173152	1334	349	COMTD1	Catechol-O-methyltransferase_domain-containing_protein_1predicted_coding_region
72764	2.3503	3.73322	0.000503	0.0194	TC209059	1092	350	ACTA1	alpha_actin_mRNA_complete_cds
117168	1.51942	-0.690365	0.000511	0.0196	CU069333	808	351	C8orf4	Salmo salar clone ssal-evf-540-330 C8orf4 homolog putative mRNA, complete cds
116396	0.807215	8.66598	0.000512	0.0196	CT569519	771	352	CKMT1A	similar_to_UniRef100_A3RH11Creatine_kinase_1_Poecilia_reticulata|Rep_Creatine_kinase_1_Poecilia_reticulata_(Guppy)_partial_(19%)
79184	1.32284	-0.267902	0.000517	0.0197	BX073150	809	353	HP	Oncorhynchus mykiss haptoglobin mRNA, partial cds
81894	0.963777	2.90597	0.000522	0.0199	BX297313	793	354	MYOZ2	Myozenin_2_putative_mRNA_complete_cds
44134	2.16758	5.50789	0.000523	0.0199	GSONMT00077232001	1134	355	ACTA1	AF267496_1_alpha_actin_[Salmo_trutta]
15715	1.79622	0.0811484	0.000525	0.0199	GSONMT00015050001	2124	356	CFH	_complement_factor_H_precursor_[Oncorhynchus_mykiss]
91774	1.04806	0.369798	0.000526	0.0199	BX885049	793	357	CSTA	Cystatin_precursor_putative_mRNA_complete_cds
59935	0.975561	1.24523	0.00053	0.02	TC191973	1033	358	COQ9	Ubiquinone_biosynthesis_protein_COQ9_mitochondrial_precursor_putative_mRNA_complete_cds
2957	1.09511	1.43893	0.000537	0.0202	GSONMT00062600001	360	359	NDRG2	_PREDICTED:_protein_NDRG2-like_[Takifugu_rubripes]
109260	0.908366	5.70782	0.000538	0.0203	CX249048	687	360	TNNT3	similar_to_UniRef100_A6XFC6Skeletal_muscle_fast_troponin_T_embryonic/larval_isoform_Hippoglossus_hippoglossus|Rep_Skeletal_muscle_fast_troponin_T_embryonic/larval_isoform_Hippoglossus_hippoglossus_(Atlantic_halibut)_partial_(69%)
109165	0.821721	2.84455	0.000542	0.0203	CX248390	582	361	?	unknown
99057	1.01236	0.165872	0.000543	0.0203	CA371593	620	362	?	unknown
114966	1.17777	-0.0424357	0.000542	0.0203	CT567267	836	363	?	unknown
66968	1.26778	1.08679	0.000549	0.0205	TC201637	606	364	C6orf58	homologue_to_UniRef100_Q5QT17Uncharacterized_protein_C6orf58_homolog_precursor|Rep_Uncharacterized_protein_C6orf58_homolog_precursor___partial_(49%)
205344	1.48224	-0.548177	0.000549	0.0205	NODE_53243_length_485_cov_1.059794	583	365	ANKRD9	Salmo salar clone ssal-evd-503-122 Ankyrin repeat domain-containing protein 9 putative mRNA, complete cds
22277	1.06454	0.865128	0.00055	0.0205	GSONMT00005406001	1554	366	ASB2	_PREDICTED:_ankyrin_repeat_and_SOCS_box_protein_2_isoform_X1_[Danio_rerio]
37794	1.3928	0.16007	0.000554	0.0206	GSONMT00071754001	2463	367	PLG	_plasminogen_precursor_[Oncorhynchus_mykiss]
119148	1.37537	-0.0651374	0.000555	0.0206	CU071974	1307	368	ACADS	Short-chain_specific_acyl-CoA_dehydrogenase_mitochondrial_precursor_putative_mRNA_pseudogene_cds
93391	1.11334	0.19955	0.000567	0.0209	BX886230	938	369	RP9	similar_to_UniRef100_P97762Retinitis_pigmentosa_9_protein_homolog_n=3_Mus_musculus|Rep_Retinitis_pigmentosa_9_protein_homolog_Mus_musculus_(Mouse)_partial_(50%)
114543	1.75586	-0.764987	0.000569	0.021	CT566430	862	370	C3	homologue_to_UniRef100_P98093Complement_C3-1_[Contains_Complement_C3_beta_chain_Complement_C3_alpha_chain_C3a_anaphylatoxin_Complement_C3b_alpha_chain_Complement_C3c_alpha_chain_fragment_1_Complement_C3dg_fragment_Complement_C3g_fragment_Complement_C3d_fragment_Complement_C3f_fragment_Complement_C3c_alpha_chain_fragment_2]|Rep_Complement_C3-1_[Contains_Complement_C3_beta_chain_Complement_C3_alpha…
150073	0.938907	2.47972	0.000575	0.0212	SRR020740-8900	575	371	?	unknown
108248	0.712233	5.04963	0.000579	0.0212	CX140116	703	372	?	unknown_within_EU025707.1
12732	0.888752	1.24151	0.000585	0.0214	GSONMT00058408001	942	373	USF1	_upstream_transcription_factor_1_[Salmo_salar]
60958	1.05098	0.643271	0.000584	0.0214	TC193390	1100	374	ATP1A2	Oncorhynchus mykiss Na/K ATPase alpha subunit isoform 2 (LOC100136182), mRNA
24810	1.05986	0.657822	0.000584	0.0214	GSONMT00006333001	2376	375	KLHL33	_PREDICTED:_kelch-like_protein_33-like_[Oreochromis_niloticus]
62006	0.729051	5.02079	0.000592	0.0215	TC194835	666	376	NUPR1	weakly_similar_to_UniRef100_O60356Nuclear_protein_1_n=2_Homo_sapiens|Rep_Nuclear_protein_1_Homo_sapiens_(Human)_partial_(46%)
52499	2.25072	1.97182	0.000598	0.0217	TC181333	816	377	TNNI1	troponin_I_slow_skeletal_muscle_putative_mRNA_complete_cds
51700	2.25913	3.41613	0.000609	0.0221	TC180182	798	378	TNNC1	homologue_to_UniRef100_UPI0000365134Homolog_of_Homo_sapiens_troponin_C_slow_(TNNC1)_mRNA_Takifugu_rubripes|Rep_Homolog_of_Homo_sapiens_troponin_C_slow_(TNNC1)_mRNA_Takifugu_rubripes_partial_(96%)
118395	0.807337	8.05924	0.000626	0.0225	CT570967	738	379	CKMT1A	homologue_to_UniRef100_A3RH11Creatine_kinase_1_Poecilia_reticulata|Rep_Creatine_kinase_1_Poecilia_reticulata_(Guppy)_partial_(24%)
62097	1.46122	0.185833	0.00063	0.0226	TC194960	2322	380	SERPINA1	alpha_1_antitrypsin
132072	1.16253	1.30684	0.000635	0.0227	SRR020739-17906	556	381	SERPINA1	mRNA_for_alpha-1-antiproteinase-like_protein_(antiprot1_gene)
31610	2.0464	3.17178	0.000635	0.0227	GSONMT00009781001	2430	382	ATP2A1	_PREDICTED:_sarcoplasmic/endoplasmic_reticulum_calcium_ATPase_1-like_[Xiphophorus_maculatus]
73069	1.17816	3.48054	0.000636	0.0227	TC209445	1000	383	APOA2	weakly_similar_to_UniRef100_A8HTH314_kDa_apolipoprotein_Perca_flavescens|Rep_14_kDa_apolipoprotein_Perca_flavescens_(Yellow_perch)_partial_(53%)
77998	0.95529	1.25105	0.000639	0.0228	TC216753	1452	384	?	unknown
143438	2.28855	4.33754	0.00064	0.0228	SRR020740-163	1782	385	MYH7	slow_myosin_heavy_chain_3_(smyhc3)_mRNA_complete_cds
6193	1.12769	2.34271	0.000649	0.023	GSONMT00022242001	690	386	APOA2	_apolipoprotein_A-II_precursor_[Oncorhynchus_mykiss]
34387	2.24874	4.02536	0.00065	0.023	GSONMT00039796001	603	387	MYL2	_slow_myosin_light_chain_2_[Oncorhynchus_clarkii_lewisi]
56101	1.30968	0.199755	0.000652	0.023	TC186472	698	388	?	unknown
60637	1.50067	1.6397	0.000655	0.0231	TC192952	1374	389	TPM	homologue_to_UniRef100_Q91490Slow_myotomal_muscle_tropomyosin_Salmo_trutta|Rep_Slow_myotomal_muscle_tropomyosin_Salmo_trutta_(Brown_trout)_partial_(94%)
74247	1.98425	3.13278	0.000659	0.0232	TC210920	1026	390	TPM1	tropomyosin_1_alpha_chain_putative_mRNA_complete_cds
20535	2.21887	3.8243	0.000664	0.0234	GSONMT00042274001	1134	391	ACTA1	AF267496_1_alpha_actin_[Salmo_trutta]
84717	1.26777	0.039319	0.000671	0.0235	BX309517	847	392	?	Oncorhynchus_mykiss_BAC_127C24_partial_sequence
83671	2.21173	2.5348	0.000671	0.0235	BX305235	825	393	TNNI1	troponin_I_slow_skeletal_muscle_putative_mRNA_complete_cds
149683	0.697868	8.26293	0.000672	0.0235	SRR020740-8378	592	394	MT-CO1	cytochrome_c_oxidase_subunit_i
121669	1.05663	0.480061	0.000694	0.0242	SRR020739-7	1628	395	?	unknown
21384	2.04891	3.54787	0.000704	0.0245	GSONMT00059652001	3354	396	MYH7	_PREDICTED:_myosin-7_isoform_X2_[Monodelphis_domestica]
155203	2.67922	-0.622327	0.000709	0.0247	SRR020740-16055	503	397	TNNT1	slow_troponin_t_1
116677	0.793323	8.53427	0.000713	0.0247	CT570393	1290	398	CKMT1A	similar_to_UniRef100_A3RH11Creatine_kinase_1_Poecilia_reticulata|Rep_Creatine_kinase_1_Poecilia_reticulata_(Guppy)_partial_(22%)
92318	1.3663	0.491001	0.000712	0.0247	BX881811	920	399	HP	haptoglobin_[Oncorhynchus_mykiss]
90046	1.4097	-0.582851	0.000713	0.0247	BX869967	790	400	?	unknown
29376	0.870748	1.91671	0.000716	0.0248	GSONMT00004848001	486	401	GADD45	_Growth_arrest_and_DNA-damage-inducible_protein_GADD45_gamma_[Salmo_salar]
49142	1.2129	0.898836	0.000738	0.0253	TC176511	857	402	?	unknown
54819	1.18524	0.0507079	0.000739	0.0254	TC184655	798	403	?	unknown
158890	1.26786	0.636996	0.000741	0.0254	SRR020740-21203	400	404	APOA2	Oncorhynchus mykiss apolipoprotein A-II (apoa2), mRNA
54138	1.35256	1.32656	0.000748	0.0256	TC183684	817	405	?	Salmo salar clone BAC CHORI214-68O19 genomic sequence	GQ505860
70854	0.973432	1.23821	0.000751	0.0256	TC206639	919	406	?	Salmo_salar_clone_242N16
91373	1.17624	0.335133	0.000751	0.0256	BX878609	857	407	PDK2	Salmo salar clone ssal-rgf-541-031 Pyruvate dehydrogenase kinase isozyme 2, mitochondrial precursor putative mRNA, complete cds
126295	0.928617	0.658807	0.000754	0.0257	SRR020739-7491	615	408	ACHE	acetylcholinesterase
68556	0.821848	1.47536	0.000759	0.0257	TC203677	1021	409	TSC22D3	Salmo salar clone ssal-rgf-531-328 TSC22 domain family protein 3 putative mRNA, complete cds
55092	1.09114	-0.0347131	0.000768	0.0259	TC185052	783	410	?	unknown
96884	0.863225	2.20658	0.000769	0.0259	CA352379	655	411	ACADVL	similar_to_UniRef100_A9JT52Acadvl_protein_Danio_rerio|Rep_Acadvl_protein_Danio_rerio_(Zebrafish)_(Brachydanio_rerio)_partial_(33%)
119438	0.893494	2.60666	0.000775	0.026	GE835196	865	412	ACADVL	similar_to_UniRef100_Q7T2C2Acyl-Coenzyme_A_dehydrogenase_very_long_chain_Danio_rerio|Rep_Acyl-Coenzyme_A_dehydrogenase_very_long_chain_Danio_rerio_(Zebrafish)_(Brachydanio_rerio)_partial_(16%)
49975	0.920765	1.01795	0.000774	0.026	TC177665	1787	413	?	Oncorhynchus mykiss mRNA for fish virus induced TRIM protein (finTRIM gene), clone LV44
43554	1.14398	0.224553	0.000773	0.026	GSONMT00078482001	3066	414	SMARCA5	_PREDICTED:_SWI/SNF-related_matrix-associated_actin-dependent_regulator_of_chromatin_subfamily_A_member_5-like_isoform_X1_[Lepisosteus_oculatus]
67083	1.21188	0.271176	0.000776	0.026	TC201779	1407	415	KNG1	Kininogen-1_precursor_putative_mRNA_complete_cds
137366	1.16217	5.58781	0.000786	0.0263	SRR020739-27618	407	416	GAPDH	glyceraldehyde-3-phosphate_dehydrogenase
35944	0.818786	2.06779	0.00079	0.0264	GSONMT00075580001	12372	417	?	_unnamed_protein_product_[Tetraodon_nigroviridis]
92748	1.49096	0.633986	0.000794	0.0265	BX909216	863	418	HHAT	protein_cysteine_N-palmitoyltransferase_HHAT-like_protein-like_(LOC102289728)_mRNA
26421	0.725098	10.8186	0.000798	0.0266	GSONMT00050693001	1059	419	CKM	_creatine_kinase-3_[Salmo_salar]
148702	1.24215	-0.244453	0.000802	0.0267	SRR020740-7064	659	420	MEF2C	PREDICTED: Stegastes partitus myocyte enhancer factor 2C (mef2c), transcript variant X10, mRNA
54195	1.20509	0.917744	0.000805	0.0267	TC183770	728	421	TFPI2	Tissue_factor_pathway_inhibitor_2_precursor_putative_mRNA_complete_cds
32537	2.05968	2.27335	0.000809	0.0268	GSONMT00021057001	909	422	TPM3	_tropomyosin_alpha-3_chain-like_isoform_6_[Cricetulus_griseus]
97731	1.06409	0.389629	0.000816	0.0269	CA355616	655	423	COMTD1	Catechol-O-methyltransferase_domain-containing_protein_1_putative_mRNA_complete_cds
102351	1.08872	0.761711	0.000824	0.0272	CA385476	796	424	NFIL3	Salmo salar clone ssal-rgf-535-298 Nuclear factor interleukin-3-regulated protein putative mRNA, complete cds
209110	1.38908	-0.416561	0.000832	0.0274	NODE_57945_length_447_cov_0.997763	545	425	?	unknown
37578	2.20304	1.67754	0.000837	0.0275	GSONMT00072042001	1770	426	MBPC2	_myosin_binding_protein_C_cardiac_[Danio_rerio]
34623	2.20967	1.28308	0.000838	0.0275	GSONMT00044442001	264	427	TPM3	_PREDICTED:_tropomyosin_alpha-3_chain-like_[Neolamprologus_brichardi]
32152	2.28835	1.40597	0.000841	0.0275	GSONMT00017980001	522	428	MYH	_myosin_heavy_chain_[Oncorhynchus_mykiss]
32205	1.53052	0.0266452	0.000845	0.0276	GSONMT00032415001	423	429	RNASE2	_RNase_2_[Oncorhynchus_masou_formosanus]
68447	1.29897	-0.325782	0.000854	0.0279	TC203529	727	430	?	unknown
110415	1.34601	-0.251008	0.000857	0.028	BX305431	1056	431	COX6A1	Cytochrome_c_oxidase_polypeptide_Via_mitochondrial_precursor_putative_mRNA_complete_cds
70657	0.985999	1.68535	0.000861	0.0281	TC206383	1083	432	IGH	immunoglobulin_heavy_chain_constant_region_(ighd)_gene_partial_cds
35302	1.26387	0.398366	0.000866	0.0282	GSONMT00046318001	1017	433	LRRC30	_PREDICTED:_leucine-rich_repeat-containing_protein_30-like_[Maylandia_zebra]
46666	1.17133	0.781333	0.000867	0.0282	TC172743	2658	434	CPT1B	UniRef100_Q8AYL4Carnitine_palmitoyl_transferase_I_n=2|Rep_Carnitine_palmitoyl_transferase_I
73732	1.13361	0.229114	0.000875	0.0284	TC210274	1258	435	?	unknown
12094	1.17883	1.24159	0.00088	0.0286	GSONMT00013866001	1071	436	AMBP	_protein_AMBP_precursor_[Oncorhynchus_mykiss]
76327	0.880184	2.81328	0.000884	0.0287	TC214731	607	437	?	unknown
99289	1.26545	0.65867	0.000888	0.0287	CA367174	421	438	APOA1	similar_to_UniRef100_O57523Apolipoprotein_A-I-1_precursor|Rep_Apolipoprotein_A-I-1_precursor___partial_(9%)
85746	0.814541	2.41453	0.000889	0.0287	BX311708	858	439	CYCS	homologue_to_UniRef100_P00026Cytochrome_c_iso-1/iso-2_Cyprinus_carpio|Rep_Cytochrome_c_iso-1/iso-2_Cyprinus_carpio_(Common_carp)_partial_(32%)
71329	0.877929	1.57416	0.000896	0.029	TC207238	1172	440	?	unknown
29891	0.858769	2.00099	0.000898	0.029	GSONMT00048249001	876	441	CTPS1	_CTP_synthase_1_[Salmo_salar]
151645	1.22746	-0.199488	0.000899	0.029	SRR020740-11070	579	442	?	Oncorhynchus_mykiss_BAC_127C24_partial_sequence
147445	1.01647	0.87506	0.000901	0.029	SRR020740-5388	677	443	?	unknown
71820	1.68171	-0.378795	0.000901	0.029	TC207862	869	444	CFH	homologue_to_UniRef100_Q2L4Q6Complement_factor_H_precursor|Rep_Complement_factor_H_precursor___partial_(25%)
96626	2.24646	1.3462	0.000902	0.029	CA357265	590	445	MYH	UniRef100_Q9DDG1Myosin_heavy_chain|Rep_Myosin_heavy_chain___partial_(70%)
50214	1.03632	1.45374	0.000903	0.029	TC178008	1562	446	IGHD	immunoglobulin_heavy_chain_constant_region_(ighd)_gene_partial_cds
163345	0.702036	10.14	0.000908	0.0291	SRR020740-26953	356	447	NME1	nucleoside_diphosphate_kinase_a
82705	2.17424	2.59974	0.00091	0.0292	BX300676	766	448	TNNI1	troponin_I_slow_skeletal_muscle_putative_mRNA_complete_cds
84782	0.849218	2.72056	0.000915	0.0293	BX308962	1012	449	CYCS	UniRef100_P00026Cytochrome_c_iso-1/iso-2_Cyprinus_carpio|Rep_Cytochrome_c_iso-1/iso-2_Cyprinus_carpio_(Common_carp)_partial_(11%)
51765	1.56356	-0.517397	0.000924	0.0295	TC180275	1577	450	F10	coagulation_factor_X_(f10)_transcript_variant_X1_mRNA
51946	0.87294	1.42487	0.000932	0.0298	TC180534	861	451	?	unknown
117269	0.909548	0.586646	0.000938	0.0299	CU074259	1481	452	RP9	similar_to_UniRef100_Q8TA86Retinitis_pigmentosa_9_protein_Homo_sapiens|Rep_Retinitis_pigmentosa_9_protein_Homo_sapiens_(Human)_partial_(48%)
53470	1.05363	0.556572	0.00094	0.0299	TC182739	1102	453	?	unknown
161605	1.40574	-0.0691894	0.000945	0.0301	SRR020740-24744	373	454	FABP1	PREDICTED: Neolamprologus brichardi fatty acid-binding protein, liver-like (LOC102786763), mRNA
118529	0.973369	4.21156	0.000959	0.0304	CT570835	1328	455	CKM	creatine_kinase_3_(ckm3)_mRNA_complete_cds
139506	1.52256	-0.504765	0.000958	0.0304	SRR020739-31113	400	456	?	Salmo salar BAC CH214-363E24 (Children's Hospital Oakland Research Institute Atlantic Salmon BAC Library) complete sequence	AC203446
115856	0.820308	1.70009	0.00097	0.0307	CU065835	1047	457	DDIT4L	Salmo salar DNA-damage-inducible transcript 4-like (ddit4l), mRNA
96725	1.04375	1.44227	0.000972	0.0307	CA359320	748	458	?	unknown
62382	2.26856	1.36576	0.000975	0.0308	TC195348	1269	459	TNNI1	troponin_I_slow_skeletal_muscle_putative_mRNA_complete_cds
111027	0.942311	0.992834	0.000979	0.0308	BX311790	978	460	COQ9	Ubiquinone_biosynthesis_protein_COQ9_mitochondrial_precursor_putative_mRNA_complete_cds
25740	2.13309	2.92244	0.000977	0.0308	GSONMT00053897001	570	461	ATP2A1	_Atp2a1_protein_[Danio_rerio]
92944	2.14844	-0.786957	0.000978	0.0308	BX911075	875	462	MYPBC3	PREDICTED: Astyanax mexicanus myosin-binding protein C, cardiac-type-like (LOC103036358), transcript variant X6, mRNA
76230	0.893028	1.50213	0.000981	0.0308	TC213366	1088	463	?	unknown
100731	1.09968	0.0232185	0.000994	0.0312	CA375603	787	464	MPZ	Myelin_P0_protein_putative_mRNA_complete_cds
101113	1.30834	-0.506217	0.000996	0.0312	CA373516	710	465	?	unknown
74852	1.03218	0.775156	0.00101	0.0315	TC211674	991	466	?	unknown
55526	0.773809	2.59063	0.00102	0.0319	TC185636	1241	467	?	unknown
32658	2.62604	1.04931	0.00102	0.0319	GSONMT00043840001	546	468	TNNI1	_troponin_I_slow_skeletal_muscle_[Salmo_salar]
4007	0.912002	6.14841	0.00104	0.0321	GSONMT00057941001	600	469	MYH	_myosin_heavy_chain_[Oncorhynchus_keta]
130439	0.945927	0.699571	0.00104	0.0321	SRR020739-14883	559	470	?	unknown
58200	1.00081	4.68032	0.00104	0.0321	TC189498	688	471	TNNT3	similar_to_UniRef100_UPI0000EB6EC3troponin_T3b_skeletal_fast_Danio_rerio|Rep_troponin_T3b_skeletal_fast_Danio_rerio_partial_(38%)
13454	1.31836	-0.419826	0.00104	0.0322	GSONMT00034829001	495	472	RGCC	_Response_gene_to_complement_32_protein_[Salmo_salar]
50195	2.32273	1.46214	0.00104	0.0322	TC177985	830	473	MYH1	homologue_to_UniRef100_Q2HXU3Slow_myosin_heavy_chain_1_Salmo_salar|Rep_Slow_myosin_heavy_chain_1_Salmo_salar_(Atlantic_salmon)
49889	2.26598	3.63994	0.00104	0.0322	TC177537	1197	474	MYH	myosin_heavy_chain_[Oncorhynchus_mykiss]
59047	0.827771	1.27674	0.00105	0.0323	TC190677	1102	475	?	PREDICTED: Neolamprologus brichardi protein scribble homolog (LOC102782931), transcript variant X5, mRNA	XM_006794987
133488	1.10076	-0.0341132	0.00105	0.0323	SRR020739-20669	489	476	?	unknown
122218	1.13943	0.310517	0.00106	0.0325	SRR020739-907	993	477	?	unknown
50474	0.858905	1.12216	0.00106	0.0326	TC178373	1109	478	?	unknown
32149	2.27343	4.06077	0.00107	0.0327	GSONMT00017975001	4665	479	MYH1	_slow_myosin_heavy_chain_1_[Campylomormyrus_compressirostris]
7183	1.29866	-0.0229434	0.00108	0.0329	GSONMT00052139001	831	480	ABI3BP	_PREDICTED:_target_of_Nesh-SH3-like_isoform_X15_[Oreochromis_niloticus]
120940	1.80031	1.71876	0.00109	0.0332	FP321582	958	481	TPM3	similar_to_UniRef100_Q803M1Tropomyosin_3_Danio_rerio|Rep_Tropomyosin_3_Danio_rerio_(Zebrafish)_(Brachydanio_rerio)
72491	1.0543	9.06948	0.0011	0.0334	TC208707	700	482	NME2	Nucleoside_diphosphate_kinase_B
28335	1.48064	-0.498581	0.0011	0.0334	GSONMT00058278001	873	483	SERPING1	_C1_inhibitor_[Oncorhynchus_mykiss]
86233	1.00818	0.788886	0.0011	0.0335	BX315100	867	484	CD9	similar_to_UniRef100_UPI000065D63BCD9_antigen_(p24)_(Leukocyte_antigen_MIC3)_(Motility-related_protein)_(MRP-1)_(Tetraspanin-29)_(Tspan-29)_Takifugu_rubripes|Rep_CD9_antigen_(p24)_(Leukocyte_antigen_MIC3)_(Motility-related_protein)_(MRP-1)_(Tetraspanin-29)_(Tspan-29)_Takifugu_rubripes_partial_(78%)
59664	2.39124	1.03013	0.0011	0.0335	TC191594	818	485	MYH1	similar_to_UniRef100_A0MQ61Slow_myosin_heavy_chain_1_Danio_rerio|Rep_Slow_myosin_heavy_chain_1_Danio_rerio_(Zebrafish)_(Brachydanio_rerio)_partial_(13%)
72168	0.743674	6.47961	0.00112	0.0338	TC208309	1168	486	TNNT3	similar_to_UniRef100_UPI0000EB6EC3troponin_T3b_skeletal_fast_Danio_rerio|Rep_troponin_T3b_skeletal_fast_Danio_rerio_partial_(91%)
51343	0.943796	1.17231	0.00112	0.0339	TC179656	1039	487	?	unknown
72885	1.06649	0.0773527	0.00112	0.0339	TC209214	1246	488	PAIP2	similar_to_UniRef100_Q5R596Polyadenylate-binding_protein-interacting_protein_2_(Poly(A)-binding_protein-interacting_protein_2)_Pongo_pygmaeus|Rep_Polyadenylate-binding_protein-interacting_protein_2_(Poly(A)-binding_protein-interacting_protein_2)_Pongo_pygmaeus_(Orangutan)_partial_(60%)
90957	1.95852	2.44152	0.00113	0.034	BX880587	852	489	MYH3	similar_to_UniRef100_A8WBZ8Slow_myosin_heavy_chain_3_n=2_Danio_rerio|Rep_Slow_myosin_heavy_chain_3_Danio_rerio_(Zebrafish)_(Brachydanio_rerio)_partial_(10%)
57428	1.31209	-0.545142	0.00114	0.0344	TC188381	1367	490	VAMP8	similar_to_UniRef100_Q7ZUC1Vesicle-associated_membrane_protein_8_Danio_rerio|Rep_Vesicle-associated_membrane_protein_8_Danio_rerio_(Zebrafish)_(Brachydanio_rerio)_partial_(74%)
59487	0.709013	4.52844	0.00115	0.0344	TC191327	879	491	?	unknown
72683	1.19406	-0.251783	0.00116	0.0348	TC208951	1237	492	FAM63B	FAM63B-like_(LOC102303350)_mRNA
48218	1.36025	-0.387118	0.00116	0.0348	TC175150	1501	493	CCDC24	Danio_rerio_coiled-coil_domain_containing_24_(ccdc24)_transcript_variant_X1_mRNA
77049	0.676022	8.63564	0.00117	0.0349	TC215622	708	494	MT-CO1	homologue_to_UniRef100_A1XQQ4Cytochrome_c_oxidase_subunit_I_n=8_Oncorhynchus|Rep_Cytochrome_c_oxidase_subunit_I_Oncorhynchus_masou_formosanus_partial_(23%)
81342	0.966138	0.919279	0.00117	0.035	BX087000	774	495	?	unknown
80333	1.06471	2.89809	0.00117	0.035	BX081674	845	496	APOA2	weakly_similar_to_UniRef100_A8HTH314_kDa_apolipoprotein_Perca_flavescens|Rep_14_kDa_apolipoprotein_Perca_flavescens_(Yellow_perch)_partial_(85%)
30585	2.08036	0.250169	0.00118	0.035	GSONMT00014443001	657	497	TNNT1	_Troponin_T_slow_skeletal_muscle_[Salmo_salar]
75228	0.775496	7.54745	0.00118	0.035	TC212136	1431	498	CKM	creatine_kinase_3_(ckm3)_mRNA_complete_cds
151088	0.901477	2.74688	0.00119	0.0352	SRR020740-10288	604	499	HOXB9	Salmo_salar_HOX_cluster
58522	1.01062	1.23714	0.00119	0.0352	TC189949	1306	500	PLIN2	similar_to_UniRef100_A9YVJ0Adipose_differentiation-related_protein_Anas_platyrhynchos|Rep_Adipose_differentiation-related_protein_Anas_platyrhynchos_(Domestic_duck)_partial_(21%)
60018	0.81341	4.10417	0.0012	0.0354	TC192094	4109	501	SESN1	similar_to_UniRef100_Q6DG05Sestrin_1_Danio_rerio|Rep_Sestrin_1_Danio_rerio_(Zebrafish)_(Brachydanio_rerio)
47536	0.997298	0.220526	0.00121	0.0355	TC174161	1749	502	?	Oncorhynchus mykiss BAC 127C24, partial sequence	DQ156151
69479	0.790626	1.54681	0.00124	0.0362	TC204900	676	503	?	unknown
145026	0.88785	0.489752	0.00124	0.0363	SRR020740-2215	925	504	MPP1	Salmo salar membrane protein, palmitoylated 1 (mpp1), mRNA
123627	2.17355	1.43495	0.00124	0.0363	SRR020739-3147	780	505	MYH1	slow_myosin_heavy_chain_1
101472	0.909445	1.07768	0.00125	0.0363	CA378133	429	506	STAU2	weakly_similar_to_UniRef100_UPI000065FC6DDouble-stranded_RNA-binding_protein_Staufen_homolog_2_Takifugu_rubripes|Rep_Double-stranded_RNA-binding_protein_Staufen_homolog_2_Takifugu_rubripes_partial_(12%)
117679	2.24053	2.39026	0.00125	0.0363	CU067656	711	507	MB	Oncorhynchus mykiss myoglobin (mb), mRNA
116395	0.788035	6.83779	0.00125	0.0364	CT570523	1428	508	CKM	similar_to_UniRef100_Q9YI15Creatine_kinase_M2-CK_Cyprinus_carpio|Rep_Creatine_kinase_M2-CK_Cyprinus_carpio_(Common_carp)_partial_(18%)
62040	2.4121	0.546133	0.00127	0.0367	TC194884	1551	509	?	Salmo salar homeobox protein HoxB9aa (HoxB9aa), homeobox protein HoxB8aa (HoxB8aa), homeobox protein HoxB7aa (HoxB7aa), homeobox protein HoxB6aa (HoxB6aa), homeobox protein HoxB5aa (HoxB5aa), homeobox protein HoxB4aa (HoxB4aa), homeobox protein HoxB3aa (HoxB3aa), homeobox protein HoxB2aa (HoxB2aa), and homeobox protein HoxB1aa (HoxB1aa) genes, complete cds	EU025706
79737	1.038	1.52143	0.00127	0.0368	BX075536	820	510	APOA1	homologue_to_UniRef100_O57523Apolipoprotein_A-I-1_precursor|Rep_Apolipoprotein_A-I-1_precursor___partial_(24%)
201058	1.05895	0.126321	0.00128	0.0369	NODE_47640_length_284_cov_1.996479	382	511	?	unknown
56663	1.02746	0.407478	0.00128	0.037	TC187282	845	512	CD9	similar_to_UniRef100_UPI000065D63BCD9_antigen_(p24)_(Leukocyte_antigen_MIC3)_(Motility-related_protein)_(MRP-1)_(Tetraspanin-29)_(Tspan-29)_Takifugu_rubripes|Rep_CD9_antigen_(p24)_(Leukocyte_antigen_MIC3)_(Motility-related_protein)_(MRP-1)_(Tetraspanin-29)_(Tspan-29)_Takifugu_rubripes_partial_(87%)
131367	2.39564	-0.79578	0.0013	0.0375	SRR020739-16595	559	513	?	unknown
68039	1.05501	1.00533	0.0013	0.0375	TC203014	592	514	APOC1	Salmo salar Apolipoprotein C-I (apoc1), mRNA
58335	0.821647	1.23156	0.00136	0.0388	TC189691	1584	515	CAPZA1	homologue_to_UniRef100_Q6NWK1Capping_protein_(Actin_filament)_muscle_Z-line_alpha_1_Danio_rerio|Rep_Capping_protein_(Actin_filament)_muscle_Z-line_alpha_1_Danio_rerio_(Zebrafish)_(Brachydanio_rerio)_partial_(59%)
4641	2.03354	0.0964931	0.00137	0.0392	GSONMT00036887001	678	516	TNNT2	_PREDICTED:_troponin_T_cardiac_muscle_isoforms-like_isoform_X4_[Astyanax_mexicanus]
97751	0.794136	2.27387	0.00138	0.0394	CA354496	627	517	SSPN	Sarcospan_putative_mRNA_complete_cds
152916	2.03797	0.660939	0.00138	0.0394	SRR020740-12854	505	518	?	Salmo_salar_BAC
118532	0.782167	6.60884	0.00139	0.0394	CT570910	1257	519	CKM	creatine_kinase_3_(ckm3)_mRNA_complete_cds
47609	0.985864	1.40906	0.00139	0.0395	TC174270	1323	520	COMTD1	Catechol-O-methyltransferase_domain-containing_protein_1predicted_coding_region
120273	2.01757	3.5991	0.00139	0.0395	FP318791	1087	521	ACTA1	homologue_to_UniRef100_Q9I8K1Alpha_actin_Salmo_trutta|Rep_Alpha_actin_Salmo_trutta_(Brown_trout)_partial_(49%)
93283	2.42947	0.652727	0.0014	0.0395	BX887195	501	522	TNNI3	troponin_I_cardiac_muscle_putative_mRNA_complete_cds
65723	0.972568	0.0996821	0.0014	0.0395	TC199979	1169	523	FOXL2	Foxl2-like
42535	1.30795	0.131646	0.0014	0.0396	GSONMT00080725001	1689	524	?	_PREDICTED:_protein_turtle_homolog_B-like_[Danio_rerio]
93756	2.14163	3.34522	0.0014	0.0396	BX890396	874	525	TNNT1	homologue_to_UniRef100_O13096Slow_myotomal_muscle_troponin-T_isoform_1S_Salmo_trutta|Rep_Slow_myotomal_muscle_troponin-T_isoform_1S_Salmo_trutta_(Brown_trout)_partial_(82%)
54317	0.952293	-0.0353215	0.00141	0.0398	TC183937	752	526	EIF4E3	eukaryotic_translation_initiation_factor_4E_member_3_(eif4e3)_mRNA
108295	0.759322	7.17497	0.00142	0.04	CX067525	617	527	MT-CO2	homologue_to_UniRef100_Q1L038Cytochrome_c_oxidase_subunit_2|Rep_Cytochrome_c_oxidase_subunit_2___partial_(83%)
121149	0.829379	1.33266	0.00142	0.04	FP323618	1028	528	C4	Salmo salar clone ssal-rgf-503-210 Complement C4-B precursor putative mRNA, pseudogene cds
38472	0.895864	1.54616	0.00143	0.0402	GSONMT00070099001	330	529	MPC1	_Brain_protein_44-like_protein_[Oncorhynchus_mykiss]
69986	0.93341	0.834056	0.00144	0.0404	TC205563	1857	530	?	unknown
129295	0.839514	2.1398	0.00145	0.0405	SRR020739-12774	604	531	?	Cyprinus carpio genome assembly common carp genome ,scaffold 000002029	LN591097
51127	0.946093	1.44517	0.00145	0.0405	TC179318	864	532	?	Parahucho perryi DNA, repeat sequence, clone: Hpa(HP)-1150	D49870
122507	1.02247	0.2723	0.00145	0.0405	SRR020739-1354	889	533	?	unknown
214507	1.11355	0.494702	0.00146	0.0405	NODE_64639_length_287_cov_1.017422	385	534	?	Salmo salar clone BAC S0085O16, partial sequence	DQ156149
64441	1.13686	-0.110224	0.00145	0.0405	TC198239	796	535	?	Salmo salar clone ssal-evd-508-114 Nuclear protein Hcc-1 putative mRNA, complete cds
128350	2.73232	-0.886017	0.00145	0.0405	SRR020739-11045	556	536	MYH1	slow_myosin_heavy_chain_1
79332	1.45369	0.43705	0.00146	0.0406	BX074264	876	537	TPM3	homologue_to_UniRef100_Q91490Slow_myotomal_muscle_tropomyosin_Salmo_trutta|Rep_Slow_myotomal_muscle_tropomyosin_Salmo_trutta_(Brown_trout)_partial_(89%)
32569	0.92598	0.325658	0.00147	0.0406	GSONMT00004059001	600	538	?	_transposase_[Cloning_vector_pT2/Gene-Trap]
115741	0.736438	7.95158	0.00147	0.0407	CT568953	1229	539	CKMT1A	similar_to_UniRef100_A3RH11Creatine_kinase_1_Poecilia_reticulata|Rep_Creatine_kinase_1_Poecilia_reticulata_(Guppy)_partial_(19%)
144074	0.731903	2.01835	0.00147	0.0408	SRR020740-980	1180	540	?	unknown
57741	0.733329	1.67495	0.00148	0.0408	TC188845	1235	541	?	unknown
72953	0.791787	2.34582	0.0015	0.0412	TC209304	1036	542	CYCS	similar_to_UniRef100_P00026Cytochrome_c_iso-1/iso-2_Cyprinus_carpio|Rep_Cytochrome_c_iso-1/iso-2_Cyprinus_carpio_(Common_carp)_partial_(49%)
70974	1.09329	3.58465	0.00151	0.0413	TC206793	939	543	APOA2	weakly_similar_to_UniRef100_A8HTH314_kDa_apolipoprotein_Perca_flavescens|Rep_14_kDa_apolipoprotein_Perca_flavescens_(Yellow_perch)_partial_(53%)
72499	0.706898	7.4651	0.00153	0.0417	TC208717	426	544	MT-CO2	homologue_to_UniRef100_A0MZ74Cytochrome_c_oxidase_subunit_2_Oncorhynchus_nerka|Rep_Cytochrome_c_oxidase_subunit_2_Oncorhynchus_nerka_(Sockeye_salmon)_partial_(56%)
35373	0.984981	6.68662	0.00153	0.0417	GSONMT00024072001	1005	545	GAPDH	_Glyceraldehyde-3-phosphate_dehydrogenase_[Salmo_salar]
147463	1.10262	1.1158	0.00155	0.0422	SRR020740-5411	721	546	MICB	Oncorhynchus mykiss genes, MHC class I b region, complete cds
89237	2.2074	-0.697732	0.00156	0.0424	BX866106	835	547	MYBPC3	PREDICTED: Takifugu rubripes myosin-binding protein C, cardiac-type-like (LOC101066948), mRNA
29889	1.16179	-0.322217	0.00156	0.0425	GSONMT00048244001	750	548	TNNI3	_PREDICTED:_cbp/p300-interacting_transactivator_3-like_[Xiphophorus_maculatus]
118430	2.0383	1.50369	0.00158	0.043	CT963038	364	549	TNNT1	slow_troponin_T_family-like_mRNA_complete_cds
17201	2.43858	0.461537	0.00158	0.043	GSONMT00034099001	543	550	TNNI3	_Troponin_I_cardiac_muscle_[Salmo_salar]
78319	0.837399	1.34638	0.00159	0.0431	TC217124	1484	551	MBP	homologue_to_UniRef100_UPI0000F2071EPREDICTED_myelin_basic_protein_isoform_3_Danio_rerio|Rep_PREDICTED_myelin_basic_protein_isoform_3_Danio_rerio_partial_(12%)
83582	1.25738	-0.611568	0.00159	0.0431	BX303981	821	552	ECI1	Salmo salar clone ssal-rgf-513-318 3,2-trans-enoyl-CoA isomerase, mitochondrial precursor putative mRNA, complete cds
75169	0.651384	8.55229	0.0016	0.0431	TC212065	1145	553	CASQ1	similar_to_UniRef100_Q08BX6Calsequestrin_Danio_rerio|Rep_Calsequestrin_Danio_rerio_(Zebrafish)_(Brachydanio_rerio)_partial_(23%)
213517	1.45688	2.78877	0.0016	0.0431	NODE_63411_length_228_cov_1.048246	326	554	?	unknown
143784	1.00434	0.911545	0.0016	0.0432	SRR020740-607	1337	555	MICA	Oncorhynchus mykiss strain OSU-142 MHC class IA core region genomic sequence
128679	1.22308	1.7213	0.00161	0.0432	SRR020739-11644	630	556	RPL9	Oncorhynchus mykiss clone omyk-evn-501-332 60S ribosomal protein L9 putative mRNA, complete cds
21945	1.07631	1.23693	0.00162	0.0437	GSONMT00058994001	1299	557	FGG	_fibrinogen_gamma_chain_precursor_[Plecoglossus_altivelis]
38895	0.915633	0.472805	0.00164	0.044	GSONMT00069278001	1107	558	SETD8	_PREDICTED:_N-lysine_methyltransferase_SETD8-A-like_isoform_X1_[Oreochromis_niloticus]
55188	1.06322	-0.242411	0.00164	0.044	TC185183	1265	559	?	Salmo salar coiled-coil transcriptional coactivator b (Kiaa1536), homeobox protein HoxC13bb (HoxC13bb), homeobox protein HoxC12bb (HoxC12bb), and homeobox protein HoxC11bb (HoxC11bb) genes, complete cds; HoxC10bb (HoxC10bb) pseudogene, partial sequence; and homeobox protein HoxC9bb (HoxC9bb), homeobox protein HoxC8bb (HoxC8bb), homeobox protein HoxC6bb (HoxC6bb), homeobox protein HoxC5bb (HoxC5bb…	EU025717
115829	0.730512	7.91681	0.00165	0.0441	CT569972	1216	560	CKMT1A	homologue_to_UniRef100_A3RH11Creatine_kinase_1_Poecilia_reticulata|Rep_Creatine_kinase_1_Poecilia_reticulata_(Guppy)_partial_(24%)
108142	0.934658	4.43696	0.00166	0.0442	CX141364	613	561	?	unknown
18358	1.22305	-0.218488	0.00167	0.0446	GSONMT00050264001	2208	562	F7	_coagulation_factor_VIIb_precursor_[Takifugu_rubripes]
195248	0.976381	0.105981	0.00168	0.0447	NODE_39951_length_204_cov_2.500000	302	563	?	unknown
56071	0.762949	2.93727	0.00168	0.0447	TC186431	760	564	ARPC1B	Salmo salar clone ssal-rgf-530-223 Actin-related protein 2/3 complex subunit 1A putative mRNA, pseudogene cds
47064	0.782398	1.94165	0.00168	0.0447	TC173397	1173	565	PAIP2	Oncorhynchus mykiss clone omyk-evn-504-307 Polyadenylate-binding protein-interacting protein 2 putative mRNA, complete cds
796	1.31383	-0.231704	0.00168	0.0447	GSONMT00003495001	978	566	TRIM35	_PREDICTED:_tripartite_motif-containing_protein_35-like_isoform_X1_[Maylandia_zebra]
151191	2.35208	1.51826	0.00169	0.0447	SRR020740-10431	565	567	TPM3	S.trutta mRNA for slow myotomal muscle tropomyosin
59226	0.776509	4.00939	0.00169	0.0449	TC190942	1197	568	?	unknown
57696	0.86402	1.0376	0.0017	0.0451	TC188780	1175	569	TM2D2	Salmo salar TM2 domain-containing protein 2 (tm2d2), mRNA
68816	0.679229	8.69732	0.00171	0.0452	TC204025	812	570	CKMT1A	homologue_to_UniRef100_A3RH11Creatine_kinase_1_Poecilia_reticulata|Rep_Creatine_kinase_1_Poecilia_reticulata_(Guppy)_partial_(24%)
86931	0.822032	3.29059	0.00171	0.0452	BX318383	881	571	CACNG1	similar_to_UniRef100_Q803X9Calcium_channel_voltage-dependent_gamma_subunit_1_Danio_rerio|Rep_Calcium_channel_voltage-dependent_gamma_subunit_1_Danio_rerio_(Zebrafish)_(Brachydanio_rerio)_partial_(55%)
141625	1.35485	3.40104	0.00171	0.0452	SRR020739-34268	375	572	GAPDH	Salmo salar clone ssal-plnb-025-196 Glyceraldehyde-3-phosphate dehydrogenase putative mRNA, complete cds
77999	1.02234	2.59042	0.00172	0.0452	TC216754	1756	573	?	Salmo_salar_BAC_S0188122_partial_sequence
78637	0.631092	9.05213	0.00172	0.0452	TC217496	779	574	MT-CO1	similar_to_UniRef100_A1XQQ4Cytochrome_c_oxidase_subunit_I_n=8_Oncorhynchus|Rep_Cytochrome_c_oxidase_subunit_I_Oncorhynchus_masou_formosanus_partial_(47%)
68912	0.698343	4.33461	0.00172	0.0453	TC204148	987	575	?	Selenoprotein_Pa_precursor_putative_mRNA
65616	1.00373	0.163237	0.00173	0.0454	TC199838	1154	576	?	Salmo_salar_clone_BAC_CHORI214-129P21_genomic_sequence
126263	0.756128	2.54714	0.00173	0.0454	SRR020739-7431	703	577	?	unknown
87328	1.0121	1.19053	0.00173	0.0454	BX317157	754	578	PEBP1	Salmo salar phosphatidylethanolamine binding protein 1 (pebp1), mRNA
207253	1.25097	0.0651911	0.00173	0.0454	NODE_55643_length_254_cov_1.133858	352	579	?	Salmo salar clone BHMS169 microsatellite sequence	AF256885
39614	0.823376	1.59979	0.00175	0.0457	GSONMT00067919001	6267	580	SCN4A	_PREDICTED:_sodium_channel_protein_type_4_subunit_alpha_[Peromyscus_maniculatus_bairdii]
195874	0.765847	1.30862	0.00176	0.0459	NODE_40761_length_269_cov_2.565056	367	581	GOT2	Salmo salar clone ssal-rgf-515-180 Aspartate aminotransferase, mitochondrial precursor putative mRNA, complete cds
7824	0.788652	6.27031	0.00176	0.0459	GSONMT00023528001	684	582	?	_Unknown_(protein_for_MGC:198355)_[Danio_rerio]
103897	1.00546	0.242277	0.00176	0.0459	CB497478	601	583	?	unknown
32156	2.36723	0.321813	0.00176	0.0459	GSONMT00017988001	1740	584	MYH2	_Slow_myosin_heavy_chain_2_[Dicentrarchus_labrax]
77851	0.751719	7.60076	0.00177	0.046	TC216582	1170	585	CKM	similar_to_UniRef100_Q9YI15Creatine_kinase_M2-CK_Cyprinus_carpio|Rep_Creatine_kinase_M2-CK_Cyprinus_carpio_(Common_carp)_partial_(31%)
205291	1.23953	-0.407824	0.00177	0.0461	NODE_53181_length_482_cov_0.850622	580	586	?	Salmo salar clone BAC CHORI214-109F19 complete sequence	GU817336
45977	0.893011	1.53804	0.00179	0.0464	GSONMT00077918001	2073	587	AMOTL2	_PREDICTED:_angiomotin-like_2a-like_[Takifugu_rubripes]
58284	0.788039	2.31726	0.0018	0.0465	TC189624	1402	588	TNC	Salmo salar clone ssal-rgf-536-044 Tenascin precursor putative mRNA, partial cds
57521	0.812551	1.76105	0.00179	0.0465	TC188519	905	589	MID1IP1	MID1_interacting_G12-like_protein_mRNA_complete_cds
186668	2.11919	-0.0262794	0.0018	0.0465	NODE_28570_length_652_cov_1.019939	750	590	?	Salmo salar clone BAC 33H18 orphan nuclear receptor Dax-1 (Dax1) gene, complete cds; and X-linked interleukin-1 receptor accessory protein-like 1 precursor (IL1RAPL-1) pseudogene, complete sequence	HM159469
74370	0.759905	5.0983	0.0018	0.0465	TC211067	467	591	TNNT3	similar_to_UniRef100_A0SJB4Fast/white_muscle_troponin_T_embryonic_isoform_Sparus_aurata|Rep_Fast/white_muscle_troponin_T_embryonic_isoform_Sparus_aurata_(Gilthead_sea_bream)_partial_(39%)
80780	0.952802	0.265416	0.00181	0.0465	BX085123	886	592	?	Salmo_salar_BAC_CH214-363E24
72527	2.10133	2.92606	0.00181	0.0466	TC208759	409	593	TNNT1	UniRef100_O13096Slow_myotomal_muscle_troponin-T_isoform_1S_Salmo_trutta|Rep_Slow_myotomal_muscle_troponin-T_isoform_1S_Salmo_trutta_(Brown_trout)_partial_(42%)
58130	0.783298	1.41943	0.00182	0.0468	TC189404	2029	594	RPS28	Salmo salar clone ssal-evd-552-206 Mitochondrial 28S ribosomal protein S28 putative mRNA, complete cds
46407	2.04837	0.305996	0.00183	0.047	GSONMT00072451001	2136	595	MYBPC1	_PREDICTED:_myosin-binding_protein_C_slow-type-like_isoform_1_[Oryzias_latipes]
20071	0.933411	1.26014	0.00183	0.047	GSONMT00016199001	1278	596	CEPT1	_choline/ethanolaminephosphotransferase_1_[Salmo_salar]
50724	1.02516	0.501818	0.00184	0.0472	TC178744	866	597	?	unknown
83986	0.756727	1.35638	0.00186	0.0475	BX307419	775	598	TMEM50A	Transmembrane_protein_50A_putative_mRNA_complete_cds
114858	1.32169	0.218267	0.00186	0.0475	DV202111	553	599	FNB	similar_to_UniRef100_A5JV29Fibrinogen_beta_chain_Paralichthys_olivaceus|Rep_Fibrinogen_beta_chain_Paralichthys_olivaceus_(Japanese_flounder)_partial_(30%)
103651	2.18074	1.37778	0.00186	0.0476	CN211089	428	600	TPM3	S.trutta mRNA for slow myotomal muscle tropomyosin
108183	0.94296	3.75782	0.00187	0.0477	CX141498	651	601	MYOZ2	Myozenin_2_putative_mRNA_complete_cds
28426	0.748698	2.58465	0.00189	0.0481	GSONMT00030412001	1020	602	DECR1	_2,4-dienoyl-CoA_reductase_mitochondrial_precursor_[Osmerus_mordax]
71500	1.03866	0.668263	0.00189	0.0481	TC207463	1110	603	TMED10	Transmembrane_emp24_domain-containing_protein_10_precursor_putative_mRNA_partial_cds
57392	0.84041	1.47103	0.00191	0.0486	TC188325	716	604	?	unknown
34818	1.88924	1.82509	0.00191	0.0486	GSONMT00031154001	747	605	TPM1	_PREDICTED:_tropomyosin_alpha-3_chain_isoform_X8_[Danio_rerio]
74871	1.61839	-0.337096	0.00192	0.0487	TC211695	470	606	APOA2	Oncorhynchus mykiss apolipoprotein A-II (apoa2), mRNA
64187	2.0481	2.83352	0.00193	0.0488	TC197872	1078	607	ATP2A1	homologue_to_UniRef100_Q5U3A4Atp2a1_protein_Danio_rerio|Rep_Atp2a1_protein_Danio_rerio_(Zebrafish)_(Brachydanio_rerio)_partial_(25%)
57719	0.982442	0.311935	0.00194	0.049	TC188814	911	608	CD9	similar_to_UniRef100_UPI000065D63BCD9_antigen_(p24)_(Leukocyte_antigen_MIC3)_(Motility-related_protein)_(MRP-1)_(Tetraspanin-29)_(Tspan-29)_Takifugu_rubripes|Rep_CD9_antigen_(p24)_(Leukocyte_antigen_MIC3)_(Motility-related_protein)_(MRP-1)_(Tetraspanin-29)_(Tspan-29)_Takifugu_rubripes_partial_(69%)
215153	1.08104	-0.0246087	0.00195	0.0492	NODE_65450_length_204_cov_1.029412	302	609	?	unknown
193131	1.90394	0.0868495	0.00195	0.0492	NODE_37103_length_362_cov_2.723757	460	610	?	Cyprinus carpio genome assembly common carp genome ,scaffold LG39	LN590708
57540	1.00972	1.70433	0.00197	0.0494	TC188544	1145	611	SLC25A3	similar_to_UniRef100_UPI000035F28DPhosphate_carrier_protein_mitochondrial_precursor_(PTP)_(Solute_carrier_family_25_member_3)_Takifugu_rubripes|Rep_Phosphate_carrier_protein_mitochondrial_precursor_(PTP)_(Solute_carrier_family_25_member_3)_Takifugu_rubripes_partial_(66%)
60959	0.811234	1.32714	0.00199	0.0496	TC193391	1829	612	CDKN1B	weakly_similar_to_UniRef100_P46414Cyclin-dependent_kinase_inhibitor_1B_n=2_Mus_musculus|Rep_Cyclin-dependent_kinase_inhibitor_1B_Mus_musculus_(Mouse)_partial_(21%)
146493	1.02176	1.19592	0.002	0.0499	SRR020740-4148	755	613	FABP10	Danio rerio fatty acid binding protein 10, liver basic, mRNA (cDNA clone MGC:192103 IMAGE:100060412), complete cds
116509	0.75265	6.85463	0.00201	0.05	CT570202	1159	614	CKM	creatine_kinase_3_(ckm3)_mRNA_complete_cds
62511	1.13712	-0.22322	0.00201	0.0501	TC195527	1412	615	?	unknown
114615	0.733097	8.09707	0.00202	0.0503	CT570056	1225	616	CKM	similar_to_UniRef100_Q9YI15Creatine_kinase_M2-CK_Cyprinus_carpio|Rep_Creatine_kinase_M2-CK_Cyprinus_carpio_(Common_carp)_partial_(39%)
122806	2.08544	2.8979	0.00205	0.0509	SRR020739-1825	806	617		unknown
66645	1.08566	0.252524	0.00206	0.0511	TC201223	762	618		similar_to_UniRef100_UPI000065CE33Homolog_of_Homo_sapiens_bubblegum_related_protein_Takifugu_rubripes|Rep_Homolog_of_Homo_sapiens_bubblegum_related_protein_Takifugu_rubripes_partial_(7%)
120387	1.99182	1.41546	0.00206	0.0511	FP325059	1051	619		troponin_I_slow_skeletal_muscle_putative_mRNA_complete_cds
145168	0.834189	2.95375	0.00206	0.0511	SRR020740-2408	940	620		unknown
144739	0.918726	0.76413	0.00207	0.0512	SRR020740-1843	929	621		unknown
69031	0.73914	2.3515	0.00207	0.0512	TC204300	1328	622		weakly_similar_to_UniRef100_Q8RDE3ATPase_involved_in_DNA_replication_Thermoanaerobacter_tengcongensis|Rep_ATPase_involved_in_DNA_replication_Thermoanaerobacter_tengcongensis_partial_(9%)
34775	0.731796	3.08656	0.00209	0.0512	GSONMT00048302001	1404	623		_Cysteine_desulfurase_mitochondrial_precursor_[Salmo_salar]
31356	0.851194	3.58489	0.00208	0.0512	GSONMT00014544001	2325	624		_PREDICTED:_long-chain-fatty-acid--CoA_ligase_ACSBG2-like_[Takifugu_rubripes]
49264	0.996627	-0.0740685	0.00208	0.0512	TC176673	1683	625		homologue_to_UniRef100_Q2LK91FBPL4|Rep_FBPL4___partial_(40%)
91705	1.43216	-0.888722	0.00208	0.0512	BX884839	800	626		similar_to_UniRef100_A7SIA5Predicted_protein_Nematostella_vectensis|Rep_Predicted_protein_Nematostella_vectensis_(Starlet_sea_anemone)_partial_(6%)
53203	0.781841	1.51103	0.00209	0.0512	TC182368	1034	627		similar_to_UniRef100_A4QX31Predicted_protein_Magnaporthe_grisea|Rep_Predicted_protein_Magnaporthe_grisea_(Rice_blast_fungus)_(Pyricularia_grisea)_partial_(11%)
57044	0.740581	3.58977	0.00209	0.0512	TC187844	1313	628		weakly_similar_to_UniRef100_A9YMB7Cytochrome_c_oxidase_subunit_3_Hydra_oligactis|Rep_Cytochrome_c_oxidase_subunit_3_Hydra_oligactis_(Hydra)_partial_(9%)
73452	1.1248	0.947875	0.00209	0.0513	TC209927	991	629		weakly_similar_to_UniRef100_A8HTH314_kDa_apolipoprotein_Perca_flavescens|Rep_14_kDa_apolipoprotein_Perca_flavescens_(Yellow_perch)_partial_(95%)
76573	1.09562	0.246408	0.0021	0.0513	TC215052	956	630		homologue_to_UniRef100_Q89EF6Oligoendopeptidase_F_Bradyrhizobium_japonicum|Rep_Oligoendopeptidase_F_Bradyrhizobium_japonicum_partial_(3%)
58625	0.811921	3.64076	0.00211	0.0515	TC190099	667	631		similar_to_UniRef100_Q6P5L6Zgc77703_Danio_rerio|Rep_Zgc77703_Danio_rerio_(Zebrafish)_(Brachydanio_rerio)_partial_(66%)
44944	0.883051	0.445612	0.00211	0.0516	GSONMT00071514001	2730	632		_PREDICTED:_CREB-regulated_transcription_coactivator_2-like_isoform_X1_[Neolamprologus_brichardi]
56857	0.846612	4.13497	0.00212	0.0517	TC187583	1432	633		similar_to_UniRef100_Q6P5L6Zgc77703_Danio_rerio|Rep_Zgc77703_Danio_rerio_(Zebrafish)_(Brachydanio_rerio)_partial_(68%)
80528	1.03344	0.513484	0.00213	0.0519	BX082049	778	634		similar_to_UniRef100_Q057F9Phosphoglycerate_kinase_Buchnera_aphidicola_str_Cc_(Cinara_cedri)|Rep_partial_(3%)
118362	0.742783	7.38012	0.00214	0.0521	CT570880	1535	635		similar_to_UniRef100_Q9YI15Creatine_kinase_M2-CK_Cyprinus_carpio|Rep_Creatine_kinase_M2-CK_Cyprinus_carpio_(Common_carp)_partial_(28%)
7870	1.1683	0.035395	0.00215	0.0522	GSONMT00059022001	2454	636		_PREDICTED:_inter-alpha-trypsin_inhibitor_heavy_chain_H3-like_[Haplochromis_burtoni]
34982	1.08483	1.28057	0.00215	0.0522	GSONMT00011010001	933	637		_Tropomyosin_alpha-3_chain_[Cricetulus_griseus]
85237	0.661085	4.93314	0.00216	0.0523	BX311129	682	638		UniRef100_P62158Calmodulin_n=22_Deuterostomia|Rep_Calmodulin_Homo_sapiens_(Human)
73534	0.682894	8.03597	0.00216	0.0523	TC210034	391	639		homologue_to_UniRef100_A0MZ74Cytochrome_c_oxidase_subunit_2_Oncorhynchus_nerka|Rep_Cytochrome_c_oxidase_subunit_2_Oncorhynchus_nerka_(Sockeye_salmon)_partial_(51%)
50653	0.744511	3.16379	0.00216	0.0523	TC178645	1333	640		homologue_to_UniRef100_Q28BK3Acyl-Coenzyme_A_dehydrogenase_long_chain_Xenopus_tropicalis|Rep_Acyl-Coenzyme_A_dehydrogenase_long_chain_Xenopus_tropicalis_(Western_clawed_frog)_(Silurana_tropicalis)_partial_(30%)
143657	0.990599	0.179637	0.00217	0.0523	SRR020740-452	1385	641		unknown
84418	1.02351	-0.0453277	0.00216	0.0523	BX307808	790	642		unknown
28247	2.00207	2.02917	0.00216	0.0523	GSONMT00005090001	264	643		_Troponin_C_slow_skeletal_and_cardiac_muscles_[Salmo_salar]
65165	0.867412	2.90398	0.00217	0.0523	TC199224	1506	644		unknown
207998	1.25808	0.134273	0.00217	0.0523	NODE_56560_length_222_cov_1.837838	320	645		unknown
108806	0.855846	2.64784	0.00219	0.0528	CX136235	678	646		unknown
118238	0.84641	4.83174	0.0022	0.0529	CT571063	1426	647		homologue_to_UniRef100_Q4RFW9Chromosome_16_SCAF15113_whole_genome_shotgun_sequence_Tetraodon_nigroviridis|Rep_Chromosome_16_SCAF15113_whole_genome_shotgun_sequence_Tetraodon_nigroviridis_(Green_puffer)_partial_(12%)
72564	1.07853	9.92124	0.00222	0.0534	TC208805	476	648		similar_to_UniRef100_Q99NI2Nucleoside_diphosphate_kinase_A_Cavia_porcellus|Rep_Nucleoside_diphosphate_kinase_A_Cavia_porcellus_(Guinea_pig)_partial_(90%)
72658	0.958909	0.496123	0.00224	0.0537	TC208920	456	649		UniRef100_A6PXJ3Inositol_phosphate_phosphatase_Photorhabdus_asymbiotica_subsp_asymbiotica|Rep_Inositol_phosphate_phosphatase_Photorhabdus_asymbiotica_subsp_asymbiotica_partial_(9%)
6174	1.33648	-0.408856	0.00226	0.0541	GSONMT00023794001	600	650		_Tenascin_precursor_[Salmo_salar]
149312	0.881103	1.65727	0.00227	0.0542	SRR020740-7874	652	651		neuroblast differentiation-associated protein
78168	0.874866	3.14393	0.00227	0.0542	TC216950	1336	652		homologue_to_UniRef100_Q91208Myosin_heavy_chain|Rep_Myosin_heavy_chain___partial_(25%)
119466	0.772142	1.26456	0.00229	0.0544	GE836836	904	653		homologue_to_UniRef100_Q8JFN6Invariant_chain-like_protein_14-1|Rep_Invariant_chain-like_protein_14-1___partial_(7%)
200135	0.99202	0.0993419	0.00229	0.0544	NODE_46332_length_217_cov_2.023041	315	654		unknown
31219	0.729474	5.46317	0.00229	0.0545	GSONMT00055114001	1122	655		_fast_myotomal_muscle_actin_2_[Salmo_salar]
68885	0.72412	2.12372	0.00229	0.0546	TC204119	1935	656		weakly_similar_to_UniRef100_Q634U3ComG_operon_protein_2_Bacillus_cereus_E33L|Rep_ComG_operon_protein_2_Bacillus_cereus_(strain_ZK_/_E33L)_partial_(6%)
24124	0.720337	1.4816	0.0023	0.0547	GSONMT00018684001	483	657		_Transmembrane_protein_50A_[Salmo_salar]
63956	0.809296	3.49535	0.00232	0.055	TC197558	1024	658		similar_to_UniRef100_Q6P5L6Zgc77703_Danio_rerio|Rep_Zgc77703_Danio_rerio_(Zebrafish)_(Brachydanio_rerio)_partial_(69%)
68348	1.39059	-0.121101	0.00232	0.055	TC203396	837	659		unknown
154690	0.725761	1.63376	0.00234	0.0554	SRR020740-15325	444	660		unknown
79518	0.919108	0.829055	0.00235	0.0554	BX074547	896	661		similar_to_UniRef100_A2QCR8Complex_S_cerevisiae_Mob1_binds_the_cell_cycle-regulated_protein_kinase_Dbf2p_precursor_Aspergillus_niger|Rep_Complex_S_cerevisiae_Mob1_binds_the_cell_cycle-regulated_protein_kinase_Dbf2p_precursor_Aspergillus_niger_partial_(5%)
143836	0.77751	1.75725	0.00236	0.0558	SRR020740-674	1295	662		unknown
38956	0.738428	3.25394	0.00238	0.056	GSONMT00069245001	924	663		_CCAAT/enhancer_binding_protein_delta1_[Oncorhynchus_mykiss]
63547	1.04045	0.332512	0.00238	0.056	TC197000	1299	664		similar_to_UniRef100_A6NL27Uncharacterized_protein_ENSP00000372306_Homo_sapiens|Rep_Uncharacterized_protein_ENSP00000372306_Homo_sapiens_(Human)_partial_(31%)
36759	1.45767	-0.555466	0.00239	0.0561	GSONMT00073804001	888	665		_C1_inhibitor_[Oncorhynchus_mykiss]
148975	2.05585	2.47298	0.00242	0.0567	SRR020740-7434	630	666		tropomyosin_alpha-4_chain-like_isoform_6
51555	0.980986	0.551633	0.00243	0.0567	TC179980	913	667		UniRef100_Q4RE77Chromosome_2_SCAF15135_whole_genome_shotgun_sequence_Tetraodon_nigroviridis|Rep_Chromosome_2_SCAF15135_whole_genome_shotgun_sequence_Tetraodon_nigroviridis_(Green_puffer)
116690	0.729248	7.69374	0.00244	0.057	CT569885	269	668		similar_to_UniRef100_Q9YI15Creatine_kinase_M2-CK_Cyprinus_carpio|Rep_Creatine_kinase_M2-CK_Cyprinus_carpio_(Common_carp)_partial_(20%)
57932	1.02164	-0.132042	0.00247	0.0575	TC189118	957	669		homologue_to_UniRef100_Q6DGP0OTU_domain_ubiquitin_aldehyde_binding_1_n=2_Danio_rerio|Rep_OTU_domain_ubiquitin_aldehyde_binding_1_Danio_rerio_(Zebrafish)_(Brachydanio_rerio)_partial_(74%)
53634	1.14222	-0.352379	0.00247	0.0575	TC182964	809	670		UniRef100_P79826Myelin_proteolipid_protein|Rep_Myelin_proteolipid_protein___partial_(88%)
70973	1.07214	-0.0301918	0.00248	0.0576	TC206792	876	671		similar_to_UniRef100_UPI000038D971COG0480_Translation_elongation_factors_(GTPases)_Nostoc_punctiforme_PCC_73102|Rep_COG0480_Translation_elongation_factors_(GTPases)_Nostoc_punctiforme_PCC_73102_partial_(3%)
133734	0.701899	7.00818	0.00249	0.0577	SRR020739-21117	455	672		calsequestrin-like_precursor
13250	0.811542	5.63062	0.00251	0.0582	GSONMT00057542001	909	673		_myosin_heavy_chain_[Oncorhynchus_keta]
204895	1.13822	-0.287791	0.00252	0.0583	NODE_52675_length_519_cov_0.710983	617	674		transposable_element_tcb1_transposase
128674	0.747098	3.10992	0.00253	0.0583	SRR020739-11625	626	675		unknown
82112	1.0782	0.00901953	0.00253	0.0583	BX298544	897	676		unknown
177941	1.04987	0.743514	0.00253	0.0583	NODE_16527_length_389_cov_3.894602	487	677		unknown
88774	0.82998	0.970349	0.00255	0.0587	BX859966	788	678		similar_to_UniRef100_UPI000065F07ECoiled-coil_domain-containing_protein_56_Takifugu_rubripes|Rep_Coiled-coil_domain-containing_protein_56_Takifugu_rubripes_partial_(80%)
36300	0.753882	3.95747	0.00258	0.0591	GSONMT00074840001	7923	679		_PREDICTED:_neuroblast_differentiation-associated_protein_AHNAK_isoform_X3_[Danio_rerio]
61035	0.808133	2.76854	0.00258	0.0591	TC193492	1349	680		similar_to_UniRef100_A4L2N3Inhibitor_of_nuclear_factor_kappa_B_alpha_Siniperca_chuatsi|Rep_Inhibitor_of_nuclear_factor_kappa_B_alpha_Siniperca_chuatsi_(Chinese_perch)_partial_(46%)
49831	0.914741	0.499087	0.00258	0.0591	TC177460	823	681		similar_to_UniRef100_UPI000065F05DMyelin_basic_protein_(MBP)_(Myelin_A1_protein)_(Myelin_membrane_encephalitogenic_protein)_Takifugu_rubripes|Rep_Myelin_basic_protein_(MBP)_(Myelin_A1_protein)_(Myelin_membrane_encephalitogenic_protein)_Takifugu_rubripes_partial_(49%)
76812	0.81958	11.2029	0.00259	0.0592	TC215333	737	682		homologue_to_UniRef100_Q8AYB4Parvalbumin_beta_542_Salvelinus_alpinus|Rep_Parvalbumin_beta_542_Salvelinus_alpinus_(Arctic_char)
55101	1.34329	0.72395	0.00259	0.0592	TC185068	1312	683		unknown
129002	0.705888	1.74295	0.00259	0.0593	SRR020739-12265	564	684		unknown
104580	1.1434	-0.340088	0.0026	0.0594	CR370471	576	685		similar_to_UniRef100_Q9KDR1DNA-damage-inducible_protein_Bacillus_halodurans|Rep_DNA-damage-inducible_protein_partial_(3%)
145342	0.680805	7.97606	0.00264	0.0601	SRR020740-2629	860	686		unknown
68422	0.920274	6.01274	0.00264	0.0602	TC203493	534	687		homologue_to_UniRef100_Q9YGF4Embryonic_beta-type_globin2|Rep_Embryonic_beta-type_globin2___partial_(65%)
147561	1.18836	-0.440368	0.00268	0.0608	SRR020740-5539	727	688		unknown
25726	1.04144	-0.330252	0.0027	0.061	GSONMT00059192001	663	689		_eukaryotic_translation_initiation_factor_4E_type_3_[Salmo_salar]
86543	1.33745	1.24814	0.00271	0.0613	BX320406	856	690		similar_to_UniRef100_UPI000065CAC1PiggyBac_transposable_element-derived_protein_4_Takifugu_rubripes|Rep_PiggyBac_transposable_element-derived_protein_4_Takifugu_rubripes_partial_(15%)
58180	1.20674	0.164005	0.00272	0.0614	TC189472	686	691		weakly_similar_to_UniRef100_Q4RDL7Chromosome_undetermined_SCAF16203_whole_genome_shotgun_sequence_Tetraodon_nigroviridis|Rep_Chromosome_undetermined_SCAF16203_whole_genome_shotgun_sequence_Tetraodon_nigroviridis_(Green_puffer)_partial_(60%)
50923	0.999913	1.90974	0.00273	0.0615	TC179034	917	692		similar_to_UniRef100_UPI000035F28DPhosphate_carrier_protein_mitochondrial_precursor_(PTP)_(Solute_carrier_family_25_member_3)_Takifugu_rubripes|Rep_Phosphate_carrier_protein_mitochondrial_precursor_(PTP)_(Solute_carrier_family_25_member_3)_Takifugu_rubripes_partial_(58%)
120737	1.1037	0.629906	0.00274	0.0618	FP319761	1302	693		similar_to_UniRef100_Q4RP49Chromosome_1_SCAF15008_whole_genome_shotgun_sequence_Tetraodon_nigroviridis|Rep_Chromosome_1_SCAF15008_whole_genome_shotgun_sequence_Tetraodon_nigroviridis_(Green_puffer)_partial_(70%)
120030	0.942194	0.708273	0.00276	0.0621	FP320547	1165	694		similar_to_UniRef100_UPI000065D63BCD9_antigen_(p24)_(Leukocyte_antigen_MIC3)_(Motility-related_protein)_(MRP-1)_(Tetraspanin-29)_(Tspan-29)_Takifugu_rubripes|Rep_CD9_antigen_(p24)_(Leukocyte_antigen_MIC3)_(Motility-related_protein)_(MRP-1)_(Tetraspanin-29)_(Tspan-29)_Takifugu_rubripes_partial_(93%)
116789	0.980665	0.627841	0.00276	0.0621	CT563398	1315	695		unknown
13120	0.77329	1.26958	0.00279	0.0626	GSONMT00064012001	5028	696		_PREDICTED:_alpha-protein_kinase_3_isoform_X3_[Danio_rerio]
81669	0.761294	2.32114	0.0028	0.0628	BX297741	854	697		homologue_to_UniRef100_Q0RER7Glycine-rich_cell_wall_structural_protein_Frankia_alni_ACN14a|Rep_Glycine-rich_cell_partial_(1%)
163102	2.12437	-0.0750119	0.0028	0.0628	SRR020740-26652	336	698		slow_myosin_heavy_chain_1
216755	0.997668	0.358367	0.00281	0.0629	NODE_67470_length_356_cov_1.292135	454	699		reticulon_4
55346	1.10496	1.13625	0.00281	0.0629	TC185396	1648	700		biotinidase_fragment_2_[Oncorhynchus_mykiss]
211841	1.69001	4.03069	0.00281	0.0629	NODE_61391_length_222_cov_0.995495	320	701		unknown
93981	0.72564	1.87543	0.00285	0.0635	CA351204	626	702		unknown
34680	0.718209	1.76892	0.00285	0.0635	GSONMT00061158001	612	703		_transcription_initiation_factor_TFIID_subunit_11_[Salmo_salar]
79696	0.940037	0.211024	0.00286	0.0637	BX075616	802	704		unknown
36269	0.752025	1.91953	0.00287	0.0637	GSONMT00074911001	3492	705		_PREDICTED:_CAP-Gly_domain-containing_linker_protein_1-like_[Oreochromis_niloticus]
65125	0.672058	2.02165	0.0029	0.0643	TC199173	1933	706		similar_to_UniRef100_Q4T568Chromosome_14_SCAF9379_whole_genome_shotgun_sequence_Tetraodon_nigroviridis|Rep_Chromosome_14_SCAF9379_whole_genome_shotgun_sequence_Tetraodon_nigroviridis_(Green_puffer)_partial_(33%)
199012	1.0255	0.178188	0.00292	0.0645	NODE_44859_length_251_cov_1.992032	349	707		unknown
52645	1.33851	0.231013	0.00292	0.0645	TC181537	1257	708		similar_to_UniRef100_Q91480Apolipoprotein_B_Salmo_salar|Rep_Apolipoprotein_B_Salmo_salar_(Atlantic_salmon)_partial_(19%)
62178	0.942194	-0.0446794	0.00293	0.0647	TC195079	698	709		unknown
79929	1.00137	1.27549	0.00295	0.0649	BX078681	898	710		similar_to_UniRef100_Q5RGX6Solute_carrier_family_25_(Mitochondrial_carrier_phosphate_carrier)_member_3_like_n=2_Danio_rerio|Rep_Solute_carrier_family_25_(Mitochondrial_carrier_phosphate_carrier)_member_3_like_Danio_rerio_(Zebrafish)_(Brachydanio_rerio)_partial_(60%)
149868	1.25925	-0.372891	0.00295	0.0649	SRR020740-8618	634	711		unknown
54429	0.939717	0.526447	0.00296	0.065	TC184097	1473	712		similar_to_UniRef100_Q8QGW2Alpha_amylase_Anguilla_japonica|Rep_Alpha_amylase_Anguilla_japonica_(Japanese_eel)_partial_(28%)
65360	1.62975	0.605592	0.00296	0.065	TC199484	844	713		unknown
68456	0.73222	2.63189	0.00297	0.0651	TC203541	924	714		similar_to_UniRef100_UPI00003ACC95Cytochrome_c_oxidase_subunit_VIIa-related_protein_mitochondrial_precursor_(COX7a-related_protein)_(EB1)_n=2_Gallus_gallus|Rep_Cytochrome_c_oxidase_subunit_VIIa-related_protein_mitochondrial_precursor_(COX7a-related_protein)_(EB1)_Gallus_gallus_partial_(46%)
85458	0.653385	2.44561	0.00298	0.0653	BX309661	966	715		weakly_similar_to_UniRef100_A4WK65Uroporphyrinogen_III_synthase_HEM4_Pyrobaculum_arsenaticum_DSM_13514|Rep_Uroporphyrinogen_III_synthase_HEM4_Pyrobaculum_arsenaticum_(strain_DSM_13514_/_JCM_11321)_partial_(7%)
60735	1.19924	-0.1788	0.003	0.0656	TC193087	722	716		unknown
36625	0.793693	1.42835	0.00301	0.0658	GSONMT00074156001	726	717		_Inhibitor_of_growth_protein_5_[Esox_lucius]
48515	0.735136	3.00388	0.00302	0.0659	TC175578	1436	718		similar_to_UniRef100_UPI00006604BBDelta(35)-Delta(24)-dienoyl-CoA_isomerase_mitochondrial_precursor_(EC_533-)_Takifugu_rubripes|Rep_Delta(35)-Delta(24)-dienoyl-CoA_isomerase_mitochondrial_precursor_(EC_533-)_Takifugu_rubripes_partial_(52%)
38246	0.769259	4.16015	0.00302	0.0659	GSONMT00070637001	768	719		_Myozenin-2_[Salmo_salar]
67768	1.13094	-0.255327	0.00303	0.066	TC202661	1090	720		similar_to_UniRef100_UPI000065D63BCD9_antigen_(p24)_(Leukocyte_antigen_MIC3)_(Motility-related_protein)_(MRP-1)_(Tetraspanin-29)_(Tspan-29)_Takifugu_rubripes|Rep_CD9_antigen_(p24)_(Leukocyte_antigen_MIC3)_(Motility-related_protein)_(MRP-1)_(Tetraspanin-29)_(Tspan-29)_Takifugu_rubripes_partial_(79%)
51014	0.675879	4.8459	0.00305	0.0662	TC179160	1033	721		homologue_to_UniRef100_Q6IQM2Cytochrome_c_Danio_rerio|Rep_Cytochrome_c_Danio_rerio_(Zebrafish)_(Brachydanio_rerio)
88014	0.821457	0.640969	0.00305	0.0662	BX857298	792	722		unknown
146412	0.823247	1.43262	0.00312	0.0675	SRR020740-4045	754	723		probable_acyl_coa_dehydrogenase_6-like
82955	0.860501	0.837654	0.00312	0.0675	BX302128	923	724		homologue_to_UniRef100_Q66HY7Eukaryotic_translation_initiation_factor_4E_type_3_Danio_rerio|Rep_Eukaryotic_translation_initiation_factor_4E_type_3_Danio_rerio_(Zebrafish)_(Brachydanio_rerio)_partial_(86%)
73493	1.19361	0.292603	0.00312	0.0675	TC209980	1847	725		similar_to_UniRef100_Q67EX5Alpha-2-macroglobulin_Sparus_aurata|Rep_Alpha-2-macroglobulin_Sparus_aurata_(Gilthead_sea_bream)_partial_(83%)
66766	0.894654	0.186606	0.00314	0.0676	TC201372	1132	726		similar_to_UniRef100_Q4S985Chromosome_3_SCAF14700_whole_genome_shotgun_sequence_Tetraodon_nigroviridis|Rep_Chromosome_3_SCAF14700_whole_genome_shotgun_sequence_Tetraodon_nigroviridis_(Green_puffer)_partial_(9%)
46482	2.04674	2.87999	0.00314	0.0676	GSONMT00067106001	561	727		_myosin_light_chain_1-3_[Salmo_salar]
85032	0.727921	9.1682	0.00315	0.0677	BX309377	1037	728		homologue_to_UniRef100_O13095Troponin-I_isoform_3_Salmo_salar|Rep_Troponin-I_isoform_3_Salmo_salar_(Atlantic_salmon)_partial_(95%)
60142	0.85343	1.18355	0.00315	0.0677	TC192252	1009	729		homologue_to_UniRef100_UPI000065D0B0Fibroleukin_precursor_(Fibrinogen-like_protein_2)_(pT49)_Takifugu_rubripes|Rep_Fibroleukin_precursor_(Fibrinogen-like_protein_2)_(pT49)_Takifugu_rubripes_partial_(12%)
61974	0.777475	0.966866	0.00315	0.0678	TC194793	1086	730		homologue_to_UniRef100_Q4RHS1Chromosome_8_SCAF15044_whole_genome_shotgun_sequence_Tetraodon_nigroviridis|Rep_Chromosome_8_SCAF15044_whole_genome_shotgun_sequence_Tetraodon_nigroviridis_(Green_puffer)
187694	0.980055	0.110802	0.00319	0.0683	NODE_29970_length_357_cov_3.935574	455	731		unknown
128617	1.26609	-0.792257	0.00319	0.0683	SRR020739-11527	584	732		unknown
149583	2.24485	-0.65729	0.00319	0.0683	SRR020740-8242	636	733		PREDICTED:_myosin-6-like
153735	1.2461	0.121684	0.0032	0.0684	SRR020740-13972	483	734		unknown
32158	2.19585	0.250818	0.0032	0.0684	GSONMT00017990001	771	735		_slow_skeletal_myosin_heavy_chain_5_[Danio_rerio]
26698	0.94996	0.489648	0.00322	0.0687	GSONMT00022230001	663	736		_eukaryotic_translation_initiation_factor_4E_type_3_[Salmo_salar]
78698	0.820582	6.71583	0.00323	0.0688	TC217566	1575	737		similar_to_UniRef100_A8E1W4Cytochrome_c_oxidase_subunit_1_Coreoperca_kawamebari|Rep_Cytochrome_c_oxidase_subunit_1_Coreoperca_kawamebari_(Japanese_aucha_perch)_partial_(46%)
110734	0.739389	1.4033	0.00325	0.069	BX306821	843	738		homologue_to_UniRef100_Q4RPP1Chromosome_12_SCAF15007_whole_genome_shotgun_sequence_Tetraodon_nigroviridis|Rep_Chromosome_12_SCAF15007_whole_genome_shotgun_sequence_Tetraodon_nigroviridis_(Green_puffer)_partial_(65%)
121900	0.79774	1.18953	0.00326	0.0692	SRR020739-418	1045	739		unknown
22932	0.812789	0.622146	0.00327	0.0693	GSONMT00014141001	654	740		_Retinitis_pigmentosa_9_protein_homolog_[Oncorhynchus_mykiss]
82803	0.870617	0.708691	0.00326	0.0693	BX301766	917	741		homologue_to_UniRef100_UPI0000016BC1CTP_synthase_1_(EC_6342)_(UTP--ammonia_ligase_1)_(CTP_synthetase_1)_Takifugu_rubripes|Rep_CTP_synthase_1_(EC_6342)_(UTP--ammonia_ligase_1)_(CTP_synthetase_1)_Takifugu_rubripes_partial_(31%)
72453	0.936143	2.16975	0.00327	0.0693	TC208655	532	742		UniRef100_Q8JJ66Toxin-1|Rep_Toxin-1
58567	0.70524	3.56879	0.00327	0.0693	TC190016	1987	743		similar_to_UniRef100_UPI000065D4F7Homolog_of_Homo_sapiens_Von_Willebrand_factor-cleaving_protease_precursor_Takifugu_rubripes|Rep_Homolog_of_Homo_sapiens_Von_Willebrand_factor-cleaving_protease_precursor_Takifugu_rubripes_partial_(13%)
17057	0.565613	10.3901	0.00328	0.0695	GSONMT00002572001	1302	744		_calsequestrin-like_precursor_[Salmo_salar]
25898	1.1297	-0.341539	0.0033	0.0698	GSONMT00049457001	453	745		_PREDICTED:_sestrin-1-like_isoform_X2_[Oreochromis_niloticus]
53676	0.750023	3.31405	0.0033	0.0698	TC183025	2297	746		similar_to_UniRef100_Q66HX7Ferritin_Danio_rerio|Rep_Ferritin_Danio_rerio_(Zebrafish)_(Brachydanio_rerio)
50427	0.895882	0.516143	0.00334	0.0704	TC178298	906	747		similar_to_UniRef100_UPI000065D63BCD9_antigen_(p24)_(Leukocyte_antigen_MIC3)_(Motility-related_protein)_(MRP-1)_(Tetraspanin-29)_(Tspan-29)_Takifugu_rubripes|Rep_CD9_antigen_(p24)_(Leukocyte_antigen_MIC3)_(Motility-related_protein)_(MRP-1)_(Tetraspanin-29)_(Tspan-29)_Takifugu_rubripes_partial_(62%)
29892	0.716391	2.19147	0.00336	0.0708	GSONMT00048250001	696	748		_CTP_synthase_1_[Salmo_salar]
130738	0.88349	1.19127	0.00337	0.0709	SRR020739-15424	508	749		unknown
29776	0.911611	2.34244	0.0034	0.0712	GSONMT00008602001	1263	750		_PREDICTED:_serine/threonine-protein_kinase_SBK1-like_[Oreochromis_niloticus]
121293	1.93608	2.31397	0.00339	0.0712	FP324333	1353	751		homologue_to_UniRef100_Q06B21Slow_myosin_light_chain_1_Salmo_salar|Rep_Slow_myosin_light_chain_1_Salmo_salar_(Atlantic_salmon)_partial_(67%)
87396	0.668592	4.69383	0.0034	0.0713	BX317039	1051	752		similar_to_UniRef100_A4IGU9LOC100037910_protein_Xenopus_tropicalis|Rep_LOC100037910_protein_Xenopus_tropicalis_(Western_clawed_frog)_(Silurana_tropicalis)_partial_(53%)
144258	0.775574	1.77581	0.00341	0.0714	SRR020740-1205	1077	753		unknown
84658	0.733562	2.92755	0.00341	0.0714	BX309746	1041	754		similar_to_UniRef100_P00026Cytochrome_c_iso-1/iso-2_Cyprinus_carpio|Rep_Cytochrome_c_iso-1/iso-2_Cyprinus_carpio_(Common_carp)_partial_(56%)
70777	0.966461	0.115301	0.00343	0.0716	TC206533	1481	755		homologue_to_UniRef100_P70116Cytochrome_b5_Mesocricetus_auratus|Rep_Cytochrome_b5_Mesocricetus_auratus_(Golden_hamster)_partial_(9%)
48990	0.827144	1.23033	0.00344	0.0718	TC176279	1323	756		homologue_to_UniRef100_UPI0000016BC1CTP_synthase_1_(EC_6342)_(UTP--ammonia_ligase_1)_(CTP_synthetase_1)_Takifugu_rubripes|Rep_CTP_synthase_1_(EC_6342)_(UTP--ammonia_ligase_1)_(CTP_synthetase_1)_Takifugu_rubripes_partial_(32%)
128995	0.817097	1.27851	0.00345	0.0719	SRR020739-12254	554	757		transitional_endoplasmic_reticulum_atpase
46240	1.22469	1.67751	0.00346	0.0719	GSONMT00064112001	1869	758		_coagulation_factor_II_precursor_[Oncorhynchus_mykiss]
147371	0.743827	1.8943	0.00348	0.0722	SRR020740-5291	701	759		zgc:158138_protein
75569	0.838603	5.03824	0.00348	0.0722	TC212539	2259	760		homologue_to_UniRef100_UPI0000019426Creatine_kinase_M-type_(EC_2732)_(Creatine_kinase_M_chain)_(M-CK)_Takifugu_rubripes|Rep_Creatine_kinase_M-type_(EC_2732)_(Creatine_kinase_M_chain)_(M-CK)_Takifugu_rubripes_partial_(35%)
64235	1.05136	0.159772	0.0035	0.0724	TC197945	686	761		similar_to_UniRef100_UPI0000660DD4Homolog_of_Homo_sapiens_Splice_Isoform_Long_of_ES1_protein_homolog_mitochondrial_precursor_Takifugu_rubripes|Rep_Homolog_of_Homo_sapiens_Splice_Isoform_Long_of_ES1_protein_homolog_mitochondrial_precursor_Takifugu_rubripes_partial_(48%)
143896	1.06213	1.36239	0.00352	0.0728	SRR020740-757	1199	762		unknown
74653	1.37905	0.24116	0.00353	0.0728	TC211418	867	763		homologue_to_UniRef100_P79825Hemopexin-like_protein|Rep_Hemopexin-like_protein___partial_(34%)
46870	0.693866	1.69724	0.00354	0.0729	TC173037	1491	764		Retinitis_pigmentosa_9_protein_homologpredicted_coding_region_syn_Pim-1-associated_protein_PAP-1
94249	0.841729	1.59717	0.00354	0.0729	CA348276	769	765		weakly_similar_to_UniRef100_Q8K0L0Ankyrin_repeat_and_SOCS_box_protein_2_Mus_musculus|Rep_Ankyrin_repeat_and_SOCS_box_protein_2_Mus_musculus_(Mouse)_partial_(9%)
138791	0.909303	1.04724	0.00355	0.073	SRR020739-29949	408	766		unknown
19817	0.716997	2.23733	0.00355	0.0731	GSONMT00025113001	354	767		_Gamma-aminobutyric_acid_receptor-associated_protein-like_1_[Salmo_salar]
60443	1.84966	1.23931	0.00356	0.0731	TC192671	1567	768		homologue_to_UniRef100_A8IER2Intestinal_fatty_acid-binding_protein_Paralichthys_olivaceus|Rep_Intestinal_fatty_acid-binding_protein_Paralichthys_olivaceus_(Japanese_flounder)
115882	0.907571	0.474391	0.00361	0.0738	BX298062	852	769		similar_to_UniRef100_UPI000065D63BCD9_antigen_(p24)_(Leukocyte_antigen_MIC3)_(Motility-related_protein)_(MRP-1)_(Tetraspanin-29)_(Tspan-29)_Takifugu_rubripes|Rep_CD9_antigen_(p24)_(Leukocyte_antigen_MIC3)_(Motility-related_protein)_(MRP-1)_(Tetraspanin-29)_(Tspan-29)_Takifugu_rubripes_partial_(78%)
116664	0.669035	7.38693	0.00362	0.074	CT570155	1241	770		similar_to_UniRef100_Q9YI15Creatine_kinase_M2-CK_Cyprinus_carpio|Rep_Creatine_kinase_M2-CK_Cyprinus_carpio_(Common_carp)_partial_(41%)
51838	0.722644	1.81813	0.00362	0.074	TC180388	827	771		similar_to_UniRef100_Q503U1Zgc110145_protein_Danio_rerio|Rep_Zgc110145_protein_Danio_rerio_(Zebrafish)_(Brachydanio_rerio)
57302	1.04378	-0.226262	0.00364	0.0743	TC188202	2187	772		weakly_similar_to_UniRef100_Q4T1I5Chromosome_17_SCAF10574_whole_genome_shotgun_sequence_Tetraodon_nigroviridis|Rep_Chromosome_17_SCAF10574_whole_genome_shotgun_sequence_Tetraodon_nigroviridis_(Green_puffer)_partial_(42%)
49505	0.960881	1.47704	0.00365	0.0745	TC177020	1061	773		similar_to_UniRef100_Q5RGX6Solute_carrier_family_25_(Mitochondrial_carrier_phosphate_carrier)_member_3_like_n=2_Danio_rerio|Rep_Solute_carrier_family_25_(Mitochondrial_carrier_phosphate_carrier)_member_3_like_Danio_rerio_(Zebrafish)_(Brachydanio_rerio)_partial_(67%)
69324	0.729067	6.61093	0.00366	0.0746	TC204690	2177	774		similar_to_UniRef100_Q9YI15Creatine_kinase_M2-CK_Cyprinus_carpio|Rep_Creatine_kinase_M2-CK_Cyprinus_carpio_(Common_carp)_partial_(53%)
32341	0.866387	0.255209	0.0037	0.0751	GSONMT00006055001	1215	775		_lysosomal_membrane_glycoprotein_2_precursor_[Salmo_salar]
127438	0.780401	1.68264	0.00373	0.0756	SRR020739-9480	591	776		unknown
29493	1.08736	0.0754868	0.00372	0.0756	GSONMT00019246001	1707	777		_PREDICTED:_arrestin_domain-containing_protein_3-like_[Haplochromis_burtoni]
53674	1.18779	0.304197	0.00373	0.0756	TC183023	1712	778		similar_to_UniRef100_Q86SE9Polycomb_group_RING_finger_protein_5_Homo_sapiens|Rep_Polycomb_group_RING_finger_protein_5_Homo_sapiens_(Human)_partial_(83%)
194759	1.08655	0.0134013	0.00373	0.0756	NODE_39256_length_350_cov_2.188571	448	779		unknown
25686	0.853636	1.53826	0.00375	0.0759	GSONMT00058061001	2715	780		_PREDICTED:_myopalladin-like_isoform_X2_[Oreochromis_niloticus]
32777	0.690267	2.08129	0.00376	0.0759	GSONMT00000254001	471	781		_Peripheral_myelin_protein_22_[Salmo_salar]
4940	2.73163	-1.3498	0.00375	0.0759	GSONMT00027540001	600	782		_cardiac_muscle_myosin_heavy_chain_6_alpha_[Siganus_doliatus]
18902	1.19831	0.867436	0.00377	0.0762	GSONMT00020946001	5010	783		_complement_component_C3-3_[Oncorhynchus_mykiss]
61492	0.952744	2.72486	0.00379	0.0764	TC194117	768	784		homologue_to_UniRef100_Q8JIP5Myosin_heavy_chain_n=2_Oncorhynchus_keta|Rep_Myosin_heavy_chain_Oncorhynchus_keta_(Chum_salmon)_partial_(5%)
120197	0.906547	0.611899	0.00381	0.0767	FP322663	1348	785		homologue_to_UniRef100_Q6VV65Inhibitor_of_differentiation_1C|Rep_Inhibitor_of_differentiation_1C___partial_(55%)
130203	1.06061	-0.211553	0.00382	0.0768	SRR020739-14436	529	786		unknown
72340	1.01107	0.310635	0.00383	0.0769	TC208516	1056	787		similar_to_UniRef100_A8Q4I7ZIP_Zinc_transporter_family_protein_Brugia_malayi|Rep_ZIP_Zinc_transporter_family_protein_Brugia_malayi_(Filarial_nematode_worm)_partial_(5%)
100541	1.20017	0.778904	0.00384	0.0771	CA379497	334	788		unknown
77559	0.559291	9.69386	0.00385	0.0772	TC216229	911	789		homologue_to_UniRef100_P48172Cytochrome_c_oxidase_subunit_3_n=3|Rep_Cytochrome_c_oxidase_subunit_3
61354	0.795292	1.43799	0.00387	0.0774	TC193931	1053	790		UniRef100_UPI0000DC21C4Eif4g2_protein_Rattus_norvegicus|Rep_Eif4g2_protein_Rattus_norvegicus_partial_(21%)
68575	1.09642	-0.413523	0.00386	0.0774	TC203700	1701	791		homologue_to_UniRef100_UPI0000E10DF4general_secretion_pathway_protein_G_alpha_proteobacterium_HTCC2255|Rep_general_secretion_pathway_protein_G_alpha_proteobacterium_HTCC2255_partial_(10%)
71383	0.556611	10.5482	0.00388	0.0776	TC207307	1891	792		UniRef100_Q78BU2Fast_myotomal_muscle_actin_n=2_Salmonidae|Rep_Fast_myotomal_muscle_actin_Salmo_salar_(Atlantic_salmon)_partial_(60%)
49653	0.939426	0.154384	0.00388	0.0776	TC177222	1019	793		unknown
46698	1.4021	-0.055409	0.00391	0.0779	TC172788	2382	794		homologue_to_UniRef100_Q70W31C1R/C1S_subunit_of_Ca2+-dependent_complex|Rep_C1R/C1S_subunit_of_Ca2+-dependent_complex
190095	0.868297	0.380097	0.00394	0.0784	NODE_33069_length_477_cov_2.802935	575	795		unknown
77517	0.841472	2.141	0.00397	0.0789	TC216178	1517	796		UniRef100_P98093Complement_C3-1_[Contains_Complement_C3_beta_chain_Complement_C3_alpha_chain_C3a_anaphylatoxin_Complement_C3b_alpha_chain_Complement_C3c_alpha_chain_fragment_1_Complement_C3dg_fragment_Complement_C3g_fragment_Complement_C3d_fragment_Complement_C3f_fragment_Complement_C3c_alpha_chain_fragment_2]|Rep_Complement_C3-1_[Contains_Complement_C3_beta_chain_Complement_C3_alpha_chain_C3a_an…
108679	0.669528	6.87552	0.00401	0.0795	CX068461	326	797		homologue_to_UniRef100_A0MZ83Cytochrome_b_n=4_Oncorhynchus|Rep_Cytochrome_b_Oncorhynchus_nerka_(Sockeye_salmon)_partial_(26%)
103396	0.91049	0.631101	0.00403	0.0798	CR364131	812	798		homologue_to_UniRef100_Q1WSU8DNA_polymerase_III__delta_subunit_Lactobacillus_salivarius_UCC118|Rep_DNA_partial_(3%)
55015	0.67986	2.87042	0.00406	0.0801	TC184942	1746	799		similar_to_UniRef100_UPI000060FDFENFS1_nitrogen_fixation_1_Gallus_gallus|Rep_NFS1_nitrogen_fixation_1_Gallus_gallus_partial_(53%)
54858	1.0003	0.0424275	0.00407	0.0803	TC184704	920	800		similar_to_UniRef100_Q6TGZ54-hydroxyphenylpyruvate_dioxygenase_Danio_rerio|Rep_4-hydroxyphenylpyruvate_dioxygenase_Danio_rerio_(Zebrafish)_(Brachydanio_rerio)_partial_(59%)
63068	1.14725	1.0289	0.00408	0.0804	TC196320	1414	801		UniRef100_O42309Gamma_fibrinogen_Cyprinus_carpio|Rep_Gamma_fibrinogen_Cyprinus_carpio_(Common_carp)_partial_(43%)
116296	0.621996	9.75913	0.00409	0.0806	CT570346	1292	802		similar_to_UniRef100_Q4RFW9Chromosome_16_SCAF15113_whole_genome_shotgun_sequence_Tetraodon_nigroviridis|Rep_Chromosome_16_SCAF15113_whole_genome_shotgun_sequence_Tetraodon_nigroviridis_(Green_puffer)_partial_(24%)
100035	0.91112	1.62372	0.00411	0.0807	CA382511	643	803		similar_to_UniRef100_Q4T497Chromosome_undetermined_SCAF9774_whole_genome_shotgun_sequence_Tetraodon_nigroviridis|Rep_Chromosome_undetermined_SCAF9774_whole_genome_shotgun_sequence_Tetraodon_nigroviridis_(Green_puffer)_partial_(97%)
56064	1.38019	-0.275495	0.00411	0.0807	TC186423	887	804		weakly_similar_to_UniRef100_A8MVM2Uncharacterized_protein_MFAP4_Homo_sapiens|Rep_Uncharacterized_protein_MFAP4_Homo_sapiens_(Human)_partial_(56%)
65507	0.988331	1.20111	0.00414	0.0812	TC199685	727	805		weakly_similar_to_UniRef100_Q21IF3Nitrate_transport_ATP-binding_subunits_C_and_D_Saccharophagus_degradans_2-40|Rep_Nitrate_transport_ATP-binding_subunits_C_and_D_Saccharophagus_degradans_(strain_2-40_/_ATCC_43961_/_DSM_17024)_partial_(3%)
71473	0.7443	1.16452	0.00416	0.0815	TC207421	1410	806		UniRef100_Q9DDJ0SUMO-conjugating_enzyme_UBC9-B_n=2_Euteleostomi|Rep_SUMO-conjugating_enzyme_UBC9-B_Danio_rerio_(Zebrafish)_(Brachydanio_rerio)
131310	1.04417	0.158544	0.00417	0.0816	SRR020739-16490	506	807		nf-kappa-b_inhibitor_alpha
55345	1.22959	-0.768992	0.00417	0.0816	TC185394	1392	808		similar_to_UniRef100_A8PI94Predicted_protein_Coprinopsis_cinerea_okayama7#130|Rep_Predicted_protein_Coprinopsis_cinerea_okayama7#130_partial_(7%)
73044	0.594538	8.19511	0.00421	0.0821	TC209412	427	809		homologue_to_UniRef100_Q070S8Cytochrome_c_oxidase_subunit_I_Microgadus_proximus|Rep_Cytochrome_c_oxidase_subunit_I_Microgadus_proximus_partial_(23%)
25186	0.701584	2.88988	0.00421	0.0821	GSONMT00037544001	930	810		_Delta35-delta24-dienoyl-CoA_isomerase_mitochondrial_precursor_[Osmerus_mordax]
78056	0.76871	4.42355	0.0042	0.0821	TC216821	3950	811		UniRef100_O57523Apolipoprotein_A-I-1_precursor|Rep_Apolipoprotein_A-I-1_precursor
21641	1.23163	-0.386707	0.00423	0.0824	GSONMT00051656001	1809	812		_complement_component_C8_alpha_chain_precursor_[Oncorhynchus_mykiss]
52853	0.756299	2.05259	0.00425	0.0825	TC181842	1010	813		similar_to_UniRef100_Q4SN47Chromosome_8_SCAF14543_whole_genome_shotgun_sequence_Tetraodon_nigroviridis|Rep_Chromosome_8_SCAF14543_whole_genome_shotgun_sequence_Tetraodon_nigroviridis_(Green_puffer)_partial_(63%)
145907	0.887102	0.517203	0.00425	0.0825	SRR020740-3370	754	814		5
55804	0.747855	2.09828	0.00427	0.0829	TC186038	802	815		similar_to_UniRef100_Q4RFI9Chromosome_8_SCAF15119_whole_genome_shotgun_sequence_Tetraodon_nigroviridis|Rep_Chromosome_8_SCAF15119_whole_genome_shotgun_sequence_Tetraodon_nigroviridis_(Green_puffer)_partial_(32%)
99416	0.836211	0.484016	0.00427	0.0829	CA366814	718	816		similar_to_UniRef100_Q7TPB4CD276_antigen_precursor_Rattus_norvegicus|Rep_CD276_antigen_precursor_Rattus_norvegicus_(Rat)_partial_(5%)
45820	0.698724	3.73486	0.00431	0.0833	GSONMT00078933001	1905	817		_PREDICTED:_carnitine_O-acetyltransferase-like_isoform_X1_[Haplochromis_burtoni]
43823	0.889301	0.0592752	0.00431	0.0833	GSONMT00078143001	2178	818		_PREDICTED:_DNA_mismatch_repair_protein_Mlh1_isoform_X1_[Oreochromis_niloticus]
77087	0.554123	10.1623	0.00431	0.0833	TC215667	1154	819		homologue_to_UniRef100_A0MZ83Cytochrome_b_n=4_Oncorhynchus|Rep_Cytochrome_b_Oncorhynchus_nerka_(Sockeye_salmon)
76816	0.682971	4.62421	0.00434	0.0836	TC215337	562	820		similar_to_UniRef100_Q4SXD1Chromosome_undetermined_SCAF12473_whole_genome_shotgun_sequence_Tetraodon_nigroviridis|Rep_Chromosome_undetermined_SCAF12473_whole_genome_shotgun_sequence_Tetraodon_nigroviridis_(Green_puffer)_partial_(19%)
144652	0.821883	0.626503	0.00435	0.0836	SRR020740-1727	968	821		unknown
41651	1.04417	1.42217	0.00436	0.0836	GSONMT00082350001	381	822		_liver-basic_fatty_acid_binding_protein_a_[Cyprinus_carpio]
86961	1.1213	-0.21112	0.00436	0.0836	BX318999	881	823		unknown
72473	2.25042	1.04797	0.00436	0.0836	TC208686	979	824		similar_to_UniRef100_Q6IQ92Zgc86895_Danio_rerio|Rep_Zgc86895_Danio_rerio_(Zebrafish)_(Brachydanio_rerio)_partial_(70%)
32255	1.09812	0.212957	0.00438	0.0839	GSONMT00022621001	2637	825		_hyaluronan_binding_protein_2_precursor_[Pagrus_major]
20790	1.27514	-0.307422	0.00438	0.0839	GSONMT00048875001	1149	826		_Dual_specificity_protein_phosphatase_6_[Salmo_salar]
152739	0.912746	-0.113866	0.00439	0.084	SRR020740-12612	492	827		unknown
129424	0.905536	0.163045	0.0044	0.084	SRR020739-12993	596	828		unknown
143498	0.838695	1.58764	0.00442	0.0842	SRR020740-246	1653	829		unknown
89561	0.796181	3.0567	0.00443	0.0843	BX871539	785	830		UniRef100_A9U527Predicted_protein_Physcomitrella_patens_subsp_patens|Rep_Predicted_protein_Physcomitrella_patens_subsp_patens_partial_(14%)
121738	0.801465	0.192896	0.00443	0.0843	SRR020739-133	1120	831		unknown
105182	0.923595	-0.127521	0.00444	0.0844	CR368355	787	832		unknown
129376	0.628967	7.48203	0.00447	0.0846	SRR020739-12911	561	833		calsequestrin-like_precursor
68712	0.798497	1.56088	0.00446	0.0846	TC203895	1151	834		similar_to_UniRef100_Q6PEI7CTP_synthase_1_n=2_Danio_rerio|Rep_CTP_synthase_1_Danio_rerio_(Zebrafish)_(Brachydanio_rerio)_partial_(61%)
69039	1.17747	-0.583267	0.00447	0.0847	TC204315	853	835		UniRef100_Q1LVN2Sialyltransferase_8_Danio_rerio|Rep_Sialyltransferase_8_Danio_rerio_(Zebrafish)_(Brachydanio_rerio)_partial_(5%)
34970	0.95438	0.480132	0.00448	0.0848	GSONMT00029058001	1323	836		_Chloride_channel_CLIC-like_protein_1_precursor_[Salmo_salar]
83863	0.973229	-0.219815	0.0045	0.085	BX307316	823	837		similar_to_UniRef100_A9XJP9Breast_and_ovarian_cancer_susceptibility_protein_Mustela_frenata|Rep_Breast_and_ovarian_cancer_susceptibility_protein_Mustela_frenata_(Long-tailed_weasel)_partial_(8%)
16947	0.598089	6.0345	0.00457	0.086	GSONMT00052513001	2289	838		_Trifunctional_enzyme_subunit_alpha_mitochondrial_precursor_[Salmo_salar]
34295	1.01532	-0.286974	0.00457	0.086	GSONMT00015728001	1083	839		_NDRG3_[Salmo_salar]
110688	0.890732	0.108981	0.00458	0.086	BX306726	1256	840		unknown
64101	0.827249	1.47072	0.00461	0.0865	TC197754	1596	841		similar_to_UniRef100_Q4SMM6Chromosome_undetermined_SCAF14546_whole_genome_shotgun_sequence_Tetraodon_nigroviridis|Rep_Chromosome_undetermined_SCAF14546_whole_genome_shotgun_sequence_Tetraodon_nigroviridis_(Green_puffer)_partial_(21%)
77370	0.673403	2.17279	0.00461	0.0865	TC216008	734	842		homologue_to_UniRef100_Q199F2NADH-ubiquinone_oxidoreductase_chain_5_Percina_macrolepida|Rep_NADH-ubiquinone_oxidoreductase_chain_5_Percina_macrolepida_(bigscale_logperch)_partial_(4%)
159108	1.95544	0.243237	0.00466	0.0869	SRR020740-21492	407	843		sarcoplasmic_endoplasmic_reticulum_calcium_atpase_1a
125685	1.115	-0.543153	0.00466	0.087	SRR020739-6468	649	844		unknown
80012	0.957218	0.121545	0.00467	0.087	BX079676	753	845		unknown
144403	0.917766	0.118705	0.00471	0.0876	SRR020740-1399	984	846		unknown
64801	0.783719	0.735642	0.00472	0.0877	TC198734	2046	847		UniRef100_Q860J0MHC_class_1b_antigen|Rep_MHC_class_1b_antigen
53781	1.45708	0.148593	0.00472	0.0877	TC183175	1385	848		similar_to_UniRef100_P61012Cardiac_phospholamban_n=2_Laurasiatheria|Rep_Cardiac_phospholamban_Canis_familiaris_(Dog)_partial_(90%)
71385	0.815188	0.312516	0.00476	0.0881	TC207311	707	849		unknown
115711	0.666371	7.86355	0.00477	0.0883	CT570215	821	850		homologue_to_UniRef100_A3RH11Creatine_kinase_1_Poecilia_reticulata|Rep_Creatine_kinase_1_Poecilia_reticulata_(Guppy)_partial_(24%)
203913	0.991411	-0.00674316	0.00477	0.0883	NODE_51419_length_641_cov_0.569423	739	851		unknown
68998	0.834288	0.770108	0.00478	0.0883	TC204259	1071	852		homologue_to_UniRef100_UPI00006609CD10-formyltetrahydrofolate_dehydrogenase_(EC_1516)_(10-FTHFDH)_(Aldehyde_dehydrogenase_1_family_member_L1)_Takifugu_rubripes|Rep_10-formyltetrahydrofolate_dehydrogenase_(EC_1516)_(10-FTHFDH)_(Aldehyde_dehydrogenase_1_family_member_L1)_Takifugu_rubripes_partial_(28%)
80277	1.05853	-0.326534	0.00478	0.0884	BX080029	704	853		homologue_to_UniRef100_Q4VBR8Proteasome_subunit_alpha_type_Danio_rerio|Rep_Proteasome_subunit_alpha_type_Danio_rerio_(Zebrafish)_(Brachydanio_rerio)_partial_(73%)
78228	1.03358	1.34446	0.00479	0.0884	TC217021	800	854		similar_to_UniRef100_O57523Apolipoprotein_A-I-1_precursor|Rep_Apolipoprotein_A-I-1_precursor___partial_(20%)
156635	0.770957	1.91585	0.0048	0.0886	SRR020740-18090	474	855		unknown
46096	0.799018	0.512768	0.00482	0.0888	GSONMT00076715001	660	856		_Charged_multivesicular_body_protein_3_[Salmo_salar]
63390	1.24163	-0.48739	0.00482	0.0888	TC196775	766	857		similar_to_UniRef100_Q5D8R0SJCHGC04690_protein_Schistosoma_japonicum|Rep_SJCHGC04690_protein_Schistosoma_japonicum_(Blood_fluke)_partial_(8%)
70435	0.674134	2.57106	0.00485	0.0891	TC206113	1109	858		UniRef100_Q5I0B1Aconitase_2_mitochondrial_Xenopus_tropicalis|Rep_Aconitase_2_mitochondrial_Xenopus_tropicalis_(Western_clawed_frog)_(Silurana_tropicalis)_partial_(3%)
102175	1.06692	0.333248	0.00485	0.0892	CB491239	191	859		unknown
88942	0.66171	1.81032	0.00486	0.0893	BX866460	791	860		unknown
30128	1.91716	5.06964	0.00489	0.0896	GSONMT00007606001	561	861		_myosin_light_chain_1-2_[Salmo_salar]
15182	0.675213	2.5878	0.00492	0.0901	GSONMT00059948001	804	862		_PREDICTED:_calcium_uptake_protein_3_mitochondrial-like_[Pundamilia_nyererei]
80408	0.816065	0.417243	0.00498	0.0909	BX081229	946	863		unknown
49209	0.931033	-0.164214	0.00498	0.0909	TC176600	1328	864		similar_to_UniRef100_UPI000065E446Epidermal_growth_factor_receptor_precursor_(EC_27101)_(Receptor_tyrosine-protein_kinase_ErbB-1)_Takifugu_rubripes|Rep_Epidermal_growth_factor_receptor_precursor_(EC_27101)_(Receptor_tyrosine-protein_kinase_ErbB-1)_Takifugu_rubripes_partial_(22%)
2644	1.17265	-0.601886	0.00498	0.0909	GSONMT00036430001	777	865		_PREDICTED:_T-cell_ecto-ADP-ribosyltransferase_2-like_isoform_X2_[Astyanax_mexicanus]
26206	1.30336	-0.732211	0.00498	0.0909	GSONMT00045391001	1074	866		_PREDICTED:_U2_snRNP-associated_SURP_motif-containing_protein-like_isoform_X2_[Pundamilia_nyererei]
118121	0.651477	2.18673	0.00502	0.0912	CU064249	1034	867		similar_to_UniRef100_O95563Brain_protein_44_n=3_Homo_sapiens|Rep_Brain_protein_44_Homo_sapiens_(Human)_partial_(87%)
143598	0.729978	3.37958	0.00504	0.0915	SRR020740-369	1441	868		unknown
106708	0.620595	6.76539	0.00505	0.0916	CX067327	296	869		homologue_to_UniRef100_Q070S8Cytochrome_c_oxidase_subunit_I_Microgadus_proximus|Rep_Cytochrome_c_oxidase_subunit_I_Microgadus_proximus_partial_(17%)
96990	1.0678	1.12625	0.00504	0.0916	CA353006	693	870		UniRef100_Q967D4Multiadhesive_protein_Geodia_cydonium|Rep_Multiadhesive_protein_Geodia_cydonium_partial_(1%)
21281	1.11803	1.10558	0.00506	0.0918	GSONMT00026836001	1008	871		_cardiac_calsequestrin_[Oncorhynchus_mykiss]
55961	0.913384	0.255397	0.0051	0.0922	TC186274	1484	872		unknown
82354	1.92654	1.20355	0.0051	0.0922	BX299272	887	873		similar_to_UniRef100_Q6IQ92Zgc86895_Danio_rerio|Rep_Zgc86895_Danio_rerio_(Zebrafish)_(Brachydanio_rerio)_partial_(88%)
73191	0.751172	0.743727	0.00511	0.0922	TC209602	865	874		homologue_to_UniRef100_UPI0000660810Nucleolar_GTP-binding_protein_1_(Chronic_renal_failure_gene_protein)_(GTP-binding_protein_NGB)_Takifugu_rubripes|Rep_Nucleolar_GTP-binding_protein_1_(Chronic_renal_failure_gene_protein)_(GTP-binding_protein_NGB)_Takifugu_rubripes_partial_(4%)
26822	0.982872	0.27437	0.00511	0.0922	GSONMT00031536001	1542	875		_heparin_cofactor_II_[Oplegnathus_fasciatus]
24708	1.05114	-0.295907	0.00517	0.093	GSONMT00045325001	1269	876		_PREDICTED:_cysteine_protease_ATG4A-like_[Astyanax_mexicanus]
86392	1.96549	0.859505	0.00518	0.0932	BX315425	738	877		similar_to_UniRef100_Q6IQ92Zgc86895_Danio_rerio|Rep_Zgc86895_Danio_rerio_(Zebrafish)_(Brachydanio_rerio)_partial_(82%)
107016	0.641176	7.67517	0.00521	0.0935	CX066793	346	878		homologue_to_UniRef100_A0MZ74Cytochrome_c_oxidase_subunit_2_Oncorhynchus_nerka|Rep_Cytochrome_c_oxidase_subunit_2_Oncorhynchus_nerka_(Sockeye_salmon)_partial_(45%)
70156	0.886416	0.277017	0.0052	0.0935	TC205777	1164	879		weakly_similar_to_UniRef100_Q6FSP3Candida_glabrata_strain_CBS138_chromosome_G_sequence_Candida_glabrata|Rep_Candida_glabrata_strain_CBS138_chromosome_G_sequence_Candida_glabrata_(Yeast)_(Torulopsis_glabrata)_partial_(5%)
144851	0.975935	0.405993	0.00521	0.0935	SRR020740-1992	930	880		unknown
72930	0.663889	4.02027	0.00525	0.094	TC209278	1173	881		unknown
127968	1.06022	-0.00681077	0.00526	0.094	SRR020739-10395	585	882		unknown
148841	0.603011	5.98046	0.00529	0.0943	SRR020740-7260	621	883		zgc:136371_protein
29036	0.772009	1.42838	0.00529	0.0943	GSONMT00011643001	1377	884		_PREDICTED:_myocilin-like_[Oreochromis_niloticus]
42997	0.881571	2.83659	0.00529	0.0943	GSONMT00079892001	492	885		_Tumor_protein_p53-inducible_nuclear_protein_2_[Salmo_salar]
70792	1.15497	0.0941739	0.00529	0.0943	TC206551	1306	886		weakly_similar_to_UniRef100_P14723Uncharacterized_16_kDa_protein_in_middle_repetitive_insertion_sequence_WIS1_Triticum_aestivum|Rep_Uncharacterized_16_kDa_protein_in_middle_repetitive_insertion_sequence_WIS1_Triticum_aestivum_(Wheat)_partial_(13%)
127024	1.30602	-0.803214	0.00529	0.0943	SRR020739-8789	641	887		unknown
108467	0.657631	5.95532	0.0053	0.0944	CX068723	258	888		homologue_to_UniRef100_A9Q289Cytochrome_oxidase_subunit_I_Potamotrygon_orbignyi|Rep_Cytochrome_oxidase_subunit_I_Potamotrygon_orbignyi_(Smooth_back_river_stingray)_partial_(43%)
138022	0.911937	-0.130172	0.00532	0.0944	SRR020739-28662	384	889		cysteine_mitochondrial_precursor
51217	0.952345	0.0355495	0.00531	0.0944	TC179461	1160	890		similar_to_UniRef100_Q02393Mmusculus_DNA_for_HC1_locus_Mus_musculus|Rep_Mmusculus_DNA_for_HC1_locus_Mus_musculus_(Mouse)_partial_(31%)
213690	1.45073	2.93434	0.00531	0.0944	NODE_63608_length_328_cov_1.286585	426	891		unknown
203826	0.875895	0.124073	0.00533	0.0944	NODE_51313_length_222_cov_1.396396	320	892		unknown
59587	0.677447	2.70941	0.00538	0.0951	TC191477	1216	893		similar_to_UniRef100_A9UWT3Predicted_protein_Monosiga_brevicollis_MX1|Rep_Predicted_protein_Monosiga_brevicollis_MX1_partial_(27%)
146567	0.922994	-0.227914	0.00538	0.0952	SRR020740-4237	771	894		unknown
25897	0.715529	2.00376	0.0054	0.0953	GSONMT00049456001	1014	895		_PREDICTED:_sestrin-1-like_isoform_2_[Oryzias_latipes]
49031	0.73446	0.826571	0.0054	0.0953	TC176339	816	896		UniRef100_A5CCC1Maf-like_protein_OTBS_0250_Orientia_tsutsugamushi_Boryong|Rep_Maf-like_protein_OTBS_0250_Orientia_tsutsugamushi_(strain_Boryong)_(Rickettsia_tsutsugamushi)_partial_(8%)
110521	0.662091	2.33006	0.00542	0.0957	BX303464	877	897		homologue_to_UniRef100_UPI0000EB6EB7proteasome_(prosome_macropain)_26S_subunit_ATPase_3_Danio_rerio|Rep_proteasome_(prosome_macropain)_26S_subunit_ATPase_3_Danio_rerio_partial_(51%)
144467	0.658331	3.59656	0.00545	0.096	SRR020740-1474	1075	898		unknown
84787	0.695341	3.01543	0.00545	0.096	BX309970	977	899		homologue_to_UniRef100_Q6IQM2Cytochrome_c_Danio_rerio|Rep_Cytochrome_c_Danio_rerio_(Zebrafish)_(Brachydanio_rerio)_partial_(58%)
35408	1.75018	-0.28679	0.00548	0.0962	GSONMT00076980001	780	900		_Myosin_regulatory_light_chain_2_ventricular/cardiac_muscle_isoform_[Salmo_salar]
147848	0.558942	9.04058	0.00549	0.0962	SRR020740-5913	717	901		cytochrome_c_oxidase_subunit_1
48882	0.66765	1.73443	0.0055	0.0962	TC176118	1161	902		similar_to_UniRef100_Q9PTH5Proteasome_activator_subunit_1_Danio_rerio|Rep_Proteasome_activator_subunit_1_Danio_rerio_(Zebrafish)_(Brachydanio_rerio)_partial_(82%)
61859	0.69633	2.03009	0.00548	0.0962	TC194631	696	903		similar_to_UniRef100_Q11UK9Sensor_protein_Cytophaga_hutchinsonii_ATCC_33406|Rep_Sensor_protein_Cytophaga_hutchinsonii_(strain_ATCC_33406_/_NCIMB_9469)_partial_(3%)
142466	0.823563	1.47259	0.00551	0.0962	SRR020739-35516	369	904		neuroblast_differentiation-associated_protein_ahnak-like
56850	1.0473	0.377863	0.00551	0.0962	TC187574	1531	905		similar_to_UniRef100_UPI00015A609BRas-associated_and_pleckstrin_homology_domains-containing_protein_1_(RAPH1)_(Lamellipodin)_(Proline-rich_EVH1_ligand_2)_(PREL-2)_(Protein_RMO1)_(Amyotrophic_lateral_sclerosis_2_chromosomal_region_candidate_9_gene_protein)_Danio_rerio|Rep_Ras-associated_and_pleckstrin_homology_domains-containing_protein_1_(RAPH1)_(Lamellipodin)_(Proline-rich_EVH1_ligand_2)_(PREL-2…
65770	1.12826	-0.323982	0.00549	0.0962	TC200053	1428	906		unknown
135813	1.22263	-0.299119	0.00549	0.0962	SRR020739-24943	455	907		lysosomal_alpha-glucosidase-like
56211	0.730499	1.06077	0.00556	0.0968	TC186637	1307	908		UniRef100_Q5F398Macrophage_erythroblast_attacher_Gallus_gallus|Rep_Macrophage_erythroblast_attacher_Gallus_gallus_(Chicken)_partial_(7%)
50605	0.665115	2.51579	0.00556	0.0969	TC178571	1263	909		similar_to_UniRef100_UPI000065D1C7Receptor_expression-enhancing_protein_6_(Polyposis_locus_protein_1-_like_1)_Takifugu_rubripes|Rep_Receptor_expression-enhancing_protein_6_(Polyposis_locus_protein_1-_like_1)_Takifugu_rubripes_partial_(87%)
56239	0.711346	4.32289	0.00558	0.0971	TC186684	971	910		unknown
119262	0.937364	0.33182	0.00559	0.0971	CU072809	1248	911		similar_to_UniRef100_Q5F0G5Myocilin_Danio_rerio|Rep_Myocilin_Danio_rerio_(Zebrafish)_(Brachydanio_rerio)_partial_(27%)
63066	0.663869	1.87188	0.00562	0.0976	TC196318	1189	912		unknown
56552	0.685601	1.9753	0.00565	0.098	TC187120	2172	913		similar_to_UniRef100_Q502J6Zgc112131_Danio_rerio|Rep_Zgc112131_Danio_rerio_(Zebrafish)_(Brachydanio_rerio)_partial_(90%)
4897	0.671189	2.30969	0.00569	0.0986	GSONMT00033285001	537	914		_PREDICTED:_uncharacterized_protein_LOC101464778_[Maylandia_zebra]
139171	0.843772	0.515659	0.00576	0.0997	SRR020739-30571	393	915		unknown
64622	1.02001	-0.272265	0.0058	0.1	TC198495	995	916		homologue_to_UniRef100_Q1RM59Zgc136422_protein_Danio_rerio|Rep_Zgc136422_protein_Danio_rerio_(Zebrafish)_(Brachydanio_rerio)_partial_(24%)
32574	1.41309	0.0365223	0.00581	0.1	GSONMT00004066001	14376	917		_PREDICTED:_ryanodine_receptor_1-like_[Pundamilia_nyererei]
21236	0.653339	2.19962	0.00584	0.1	GSONMT00047776001	585	918		_Histone_H1x_[Oncorhynchus_mykiss]
59223	0.619051	2.42953	0.00584	0.101	TC190936	1161	919		similar_to_UniRef100_UPI000065F7E2Cysteine_desulfurase_mitochondrial_precursor_(EC_2817)_Takifugu_rubripes|Rep_Cysteine_desulfurase_mitochondrial_precursor_(EC_2817)_Takifugu_rubripes_partial_(81%)
157737	0.972737	0.704343	0.00585	0.101	SRR020740-19650	423	920		unknown
54321	0.987714	-0.0060977	0.00586	0.101	TC183944	861	921		unknown
102607	0.736771	0.706222	0.00588	0.101	CA386821	778	922		similar_to_UniRef100_Q4KVT5NADH-ubiquinone_oxidoreductase_chain_1_Odontobutis_potamophila|Rep_NADH-ubiquinone_oxidoreductase_chain_1_Odontobutis_potamophila_partial_(6%)
215251	0.741072	1.01886	0.00588	0.101	NODE_65572_length_363_cov_1.471074	461	923		myelin_protein_zero-like_protein_2
48667	0.852497	0.907045	0.00589	0.101	TC175817	895	924		similar_to_UniRef100_Q567C7Zgc112155_Danio_rerio|Rep_Zgc112155_Danio_rerio_(Zebrafish)_(Brachydanio_rerio)_partial_(90%)
123049	2.03565	1.26313	0.00589	0.101	SRR020739-2202	859	925		unknown
76848	0.781603	0.710689	0.00591	0.101	TC215372	655	926		UniRef100_Q5C6Y2SJCHGC07590_protein_Schistosoma_japonicum|Rep_SJCHGC07590_protein_Schistosoma_japonicum_(Blood_fluke)_partial_(13%)
139576	0.749979	2.01398	0.00592	0.101	SRR020739-31231	362	927		unknown
13767	1.96471	3.78846	0.00593	0.101	GSONMT00062720001	441	928		_myoglobin_[Oncorhynchus_mykiss]
71467	0.802543	0.602821	0.00596	0.102	TC207414	832	929		unknown
139664	0.653232	1.89537	0.00596	0.102	SRR020739-31378	358	930		unknown
65423	1.05283	0.0308069	0.00598	0.102	TC199575	677	931		homologue_to_UniRef100_Q8QFM4Interferon_inducible_protein|Rep_Interferon_inducible_protein___partial_(96%)
47040	1.01053	-0.206571	0.00599	0.102	TC173358	1916	932		UniRef100_Q1XD49MHC_class_Ib_antigen|Rep_MHC_class_Ib_antigen
143480	0.582666	5.20125	0.00602	0.103	SRR020740-220	1717	933		unknown
152922	0.861472	1.77497	0.00604	0.103	SRR020740-12863	545	934		unknown
121807	1.00214	-0.281062	0.00604	0.103	SRR020739-259	1140	935		unknown
63480	0.649646	2.75402	0.00606	0.103	TC196904	2146	936		Small_EDRK-rich_factor_2predicted_coding_region_syn_4F5rel_h4F5rel_Gastric_cancer-related_protein_VRG107
49663	0.844721	0.639633	0.00606	0.103	TC177234	1284	937		unknown
54075	1.52222	0.0844843	0.00611	0.104	TC183596	817	938		homologue_to_UniRef100_Q9DFE5Trout_C-polysaccharide_binding_protein_1|Rep_Trout_C-polysaccharide_binding_protein_1
41246	0.73112	0.99662	0.00611	0.104	GSONMT00064561001	414	939		_PREDICTED:_WW_domain_binding_protein_1-like_b_isoform_X2_[Danio_rerio]
148429	1.36603	0.833006	0.00612	0.104	SRR020740-6705	632	940		l-serine_dehydratase_l-threonine_deaminase-like
64829	0.630773	1.63182	0.00614	0.104	TC198771	1914	941		weakly_similar_to_UniRef100_A4S7A5Predicted_protein_Ostreococcus_lucimarinus_CCE9901|Rep_Predicted_protein_Ostreococcus_lucimarinus_(strain_CCE9901)_partial_(3%)
206776	1.27175	-0.648945	0.00614	0.104	NODE_55036_length_353_cov_1.147309	451	942		unknown
17514	1.53874	-0.227639	0.00614	0.104	GSONMT00043393001	4260	943		_PREDICTED:_nebulin-like_partial_[Oryzias_latipes]
118536	0.732194	5.78694	0.00617	0.104	CT571010	1401	944		similar_to_UniRef100_Q8TA86Retinitis_pigmentosa_9_protein_Homo_sapiens|Rep_Retinitis_pigmentosa_9_protein_Homo_sapiens_(Human)_partial_(8%)
36641	0.911319	0.050157	0.00618	0.104	GSONMT00074183001	4848	945		_PREDICTED:_RNA_exonuclease_1_homolog_isoform_X2_[Maylandia_zebra]
25438	0.85189	0.863624	0.00619	0.104	GSONMT00003860001	1338	946		_PREDICTED:_sestrin-3-like_[Astyanax_mexicanus]
56789	0.912793	-0.284362	0.00625	0.105	TC187478	1266	947		similar_to_UniRef100_Q8AYB8Homeodomain-only_protein_n=3_Danio_rerio|Rep_Homeodomain-only_protein_Danio_rerio_(Zebrafish)_(Brachydanio_rerio)_partial_(84%)
37631	0.754505	0.967901	0.00627	0.105	GSONMT00071981001	795	948		_PREDICTED:_transmembrane_protein_106B-like_[Oryzias_latipes]
74872	1.19021	-0.485817	0.00629	0.105	TC211696	716	949		unknown
47211	0.625619	2.52036	0.0063	0.105	TC173648	985	950		homologue_to_UniRef100_Q6DH82Zgc92606_Danio_rerio|Rep_Zgc92606_Danio_rerio_(Zebrafish)_(Brachydanio_rerio)
46589	0.688916	1.52003	0.00633	0.106	TC172643	5684	951		UniRef100_Q78CN1Aryl_hydrocarbon_receptor_alpha|Rep_Aryl_hydrocarbon_receptor_alpha
8412	0.814071	0.176652	0.00636	0.106	GSONMT00049049001	636	952		_Proteasome_assembly_chaperone_2_[Esox_lucius]
61073	1.23404	-0.450346	0.00636	0.106	TC193542	773	953		unknown
60583	0.657175	2.14253	0.00639	0.107	TC192880	821	954		weakly_similar_to_UniRef100_A7RUU0Predicted_protein_Nematostella_vectensis|Rep_Predicted_protein_Nematostella_vectensis_(Starlet_sea_anemone)_partial_(46%)
128623	1.7727	0.337339	0.0064	0.107	SRR020739-11534	555	955		slow_myosin_heavy_chain_1
76726	0.634878	3.85389	0.00642	0.107	TC215231	1134	956		similar_to_UniRef100_Q8JIN9Mitochondrial_ATP_synthase_c-subunit_Cyprinus_carpio|Rep_Mitochondrial_ATP_synthase_c-subunit_Cyprinus_carpio_(Common_carp)_partial_(73%)
155672	0.974413	-0.336119	0.00641	0.107	SRR020740-16713	483	957		unknown
55953	0.636663	1.65886	0.00644	0.107	TC186263	1094	958		similar_to_UniRef100_Q1ZI05MotA/TolQ/ExbB_family_proton_channel_protein_Psychromonas_sp_CNPT3|Rep_MotA/TolQ/ExbB_family_proton_channel_protein_Psychromonas_sp_CNPT3_partial_(6%)
63624	0.746402	1.0188	0.00649	0.108	TC197117	1000	959		unknown
65399	1.304	-0.229701	0.00649	0.108	TC199539	1031	960		homologue_to_UniRef100_UPI000065F1F7Kinesin-like_protein_KIF13B_(Kinesin-like_protein_GAKIN)_Takifugu_rubripes|Rep_Kinesin-like_protein_KIF13B_(Kinesin-like_protein_GAKIN)_Takifugu_rubripes_partial_(3%)
47908	0.759829	0.794689	0.00651	0.108	TC174701	1066	961		similar_to_UniRef100_Q6QWC3Cyclin-dependent_kinase_inhibitor_p27_Kip1_Anas_platyrhynchos|Rep_Cyclin-dependent_kinase_inhibitor_p27_Kip1_Anas_platyrhynchos_(Domestic_duck)_partial_(43%)
20503	0.646198	2.95869	0.00652	0.108	GSONMT00058010001	540	962		_Cold-inducible_RNA-binding_protein_[Salmo_salar]
66221	0.845502	0.373197	0.00653	0.108	TC200665	564	963		unknown
57108	0.664904	1.37681	0.00654	0.109	TC187922	780	964		similar_to_UniRef100_UPI0000EB19A5Synaptic_glycoprotein_SC2_Canis_lupus_familiaris|Rep_Synaptic_glycoprotein_SC2_Canis_familiaris_partial_(64%)
84788	0.667934	4.29878	0.00655	0.109	BX309971	1140	965		homologue_to_UniRef100_Q6IQM2Cytochrome_c_Danio_rerio|Rep_Cytochrome_c_Danio_rerio_(Zebrafish)_(Brachydanio_rerio)
122497	0.591764	8.43188	0.00657	0.109	SRR020739-1342	864	966		calsequestrin-like_precursor
58916	0.645238	4.08839	0.00656	0.109	TC190497	1452	967		unknown
129441	0.799583	1.48677	0.00658	0.109	SRR020739-13025	557	968		unknown
209705	0.864669	0.579332	0.00661	0.109	NODE_58668_length_558_cov_1.064516	656	969		unknown
60442	0.748051	0.893212	0.00662	0.109	TC192670	883	970		weakly_similar_to_UniRef100_A3HPB3Amino_acid_permease-associated_region_Pseudomonas_putida_GB-1|Rep_Amino_acid_permease-associated_region_Pseudomonas_putida_(strain_GB-1)_partial_(5%)
27703	0.801451	0.650191	0.00663	0.109	GSONMT00019794001	1662	971		_PREDICTED:_nuclear_factor_erythroid_2-related_factor_1-like_[Lepisosteus_oculatus]
150821	0.734017	2.45484	0.00665	0.11	SRR020740-9926	557	972		valosin-containing_protein
87118	0.668595	1.704	0.00667	0.11	BX318853	822	973		homologue_to_UniRef100_Q9IA79Probable_Bax_inhibitor_1_Paralichthys_olivaceus|Rep_Probable_Bax_inhibitor_1_Paralichthys_olivaceus_(Japanese_flounder)_partial_(23%)
96057	0.818772	-0.0113287	0.00667	0.11	CA361417	725	974		homologue_to_UniRef100_Q5BRQ3SJCHGC07670_protein_Schistosoma_japonicum|Rep_SJCHGC07670_protein_Schistosoma_japonicum_(Blood_fluke)_partial_(59%)
117473	0.836225	0.256661	0.00668	0.11	CU067332	814	975		unknown
151422	0.82608	-0.00474755	0.00671	0.11	SRR020740-10749	515	976		charged_multivesicular_body_protein_7-like
49253	1.02912	3.42899	0.00672	0.11	TC176658	1017	977		similar_to_UniRef100_Q2VF29Envelope_protein_Atlantic_salmon_swim_bladder_sarcoma_virus|Rep_Envelope_protein_Atlantic_salmon_swim_bladder_sarcoma_virus_partial_(17%)
70746	1.14513	1.2597	0.00674	0.111	TC206490	2340	978		homologue_to_UniRef100_Q5NKF9Prothrombin|Rep_Prothrombin___partial_(54%)
155711	0.886636	1.74266	0.00676	0.111	SRR020740-16767	482	979		envelope_protein
58036	0.924081	1.21401	0.00675	0.111	TC189262	2042	980		UniRef100_Q4QZ25Complement_component_C9|Rep_Complement_component_C9___partial_(44%)
79704	0.817311	0.447776	0.00676	0.111	BX075584	567	981		unknown
49782	0.843437	0.0616672	0.00678	0.111	TC177389	1245	982		homologue_to_UniRef100_Q6PH25Vacuolar_protein_sorting_28_Danio_rerio|Rep_Vacuolar_protein_sorting_28_Danio_rerio_(Zebrafish)_(Brachydanio_rerio)
124982	0.772048	0.474791	0.0068	0.111	SRR020739-5278	675	983		sodium_channel_subunit_beta-4-like
59016	0.634668	4.76743	0.00682	0.111	TC190635	1647	984		homologue_to_UniRef100_Q5XZF0Anti-mullerian_hormone_Salmo_salar|Rep_Anti-mullerian_hormone_Salmo_salar_(Atlantic_salmon)_partial_(33%)
78358	1.36503	0.62786	0.00684	0.111	TC217171	1181	985		similar_to_UniRef100_Q28GF0Tropomyosin_4_Xenopus_tropicalis|Rep_Tropomyosin_4_Xenopus_tropicalis_(Western_clawed_frog)_(Silurana_tropicalis)
74757	0.615595	4.52141	0.00686	0.112	TC211552	906	986		similar_to_UniRef100_Q4RHT7Chromosome_8_SCAF15044_whole_genome_shotgun_sequence_Tetraodon_nigroviridis|Rep_Chromosome_8_SCAF15044_whole_genome_shotgun_sequence_Tetraodon_nigroviridis_(Green_puffer)_partial_(48%)
69125	0.770034	0.56424	0.00686	0.112	TC204434	1711	987		similar_to_UniRef100_Q0IHU5Isochorismatase_domain-containing_protein_1_Xenopus_tropicalis|Rep_Isochorismatase_domain-containing_protein_1_Xenopus_tropicalis_(Western_clawed_frog)_(Silurana_tropicalis)_partial_(5%)
82695	0.679312	1.25228	0.00687	0.112	BX300918	825	988		homologue_to_UniRef100_Q6IQT4COP9_signalosome_complex_subunit_2_Danio_rerio|Rep_COP9_signalosome_complex_subunit_2_Danio_rerio_(Zebrafish)_(Brachydanio_rerio)_partial_(11%)
105361	0.587466	7.34281	0.00692	0.112	CX032629	682	989		homologue_to_UniRef100_A0MZ83Cytochrome_b_n=4_Oncorhynchus|Rep_Cytochrome_b_Oncorhynchus_nerka_(Sockeye_salmon)_partial_(17%)
65359	0.63401	2.48637	0.00691	0.112	TC199482	1876	990		similar_to_UniRef100_Q4L8U7Lipoprotein_homolog_Staphylococcus_haemolyticus_JCSC1435|Rep_Lipoprotein_homolog_Staphylococcus_haemolyticus_(strain_JCSC1435)_partial_(6%)
127510	0.854409	0.344	0.00691	0.112	SRR020739-9596	605	991		transposase-like
56022	0.778789	0.351856	0.00692	0.112	TC186359	1111	992		similar_to_UniRef100_A6NMI5Uncharacterized_protein_ENSP00000308196_n=2_Homo_sapiens|Rep_Uncharacterized_protein_ENSP00000308196_Homo_sapiens_(Human)_partial_(53%)
208943	0.660176	2.33372	0.00694	0.113	NODE_57735_length_215_cov_0.130233	313	993		myosin_heavy_chain
27567	0.639737	2.30029	0.00696	0.113	GSONMT00016425001	4467	994		_PREDICTED:_matrix-remodeling-associated_protein_5-like_[Neolamprologus_brichardi]
106947	0.652198	6.71467	0.00696	0.113	CX066062	362	995		homologue_to_UniRef100_A0MZ74Cytochrome_c_oxidase_subunit_2_Oncorhynchus_nerka|Rep_Cytochrome_c_oxidase_subunit_2_Oncorhynchus_nerka_(Sockeye_salmon)_partial_(47%)
46846	0.679424	1.89041	0.00695	0.113	TC172986	2371	996		fish_virus_induced_TRIM_protein
59102	0.764604	0.919118	0.00696	0.113	TC190757	1968	997		weakly_similar_to_UniRef100_Q4RI56Chromosome_8_SCAF15044_whole_genome_shotgun_sequence_Tetraodon_nigroviridis|Rep_Chromosome_8_SCAF15044_whole_genome_shotgun_sequence_Tetraodon_nigroviridis_(Green_puffer)_partial_(15%)
117885	0.746053	0.631802	0.00697	0.113	CT566078	1308	998		homologue_to_UniRef100_UPI0000660810Nucleolar_GTP-binding_protein_1_(Chronic_renal_failure_gene_protein)_(GTP-binding_protein_NGB)_Takifugu_rubripes|Rep_Nucleolar_GTP-binding_protein_1_(Chronic_renal_failure_gene_protein)_(GTP-binding_protein_NGB)_Takifugu_rubripes_partial_(4%)
72485	0.73665	1.2179	0.007	0.113	TC208699	1927	999		similar_to_UniRef100_UPI000065FE75Prenylated_Rab_acceptor_protein_1_(PRA1_family_protein_1)_Takifugu_rubripes|Rep_Prenylated_Rab_acceptor_protein_1_(PRA1_family_protein_1)_Takifugu_rubripes_partial_(87%)
68693	0.840591	1.68828	0.00703	0.113	TC203869	861	1000		similar_to_UniRef100_UPI0000EB32AFNonhistone_chromosomal_protein_HMG-14_(High-mobility_group_nucleosome-_binding_domain-containing_protein_1)_Canis_lupus_familiaris|Rep_Nonhistone_chromosomal_protein_HMG-14_(High-mobility_group_nucleosome-_binding_domain-containing_protein_1)_Canis_familiaris_partial_(12%)
14641	0.8943	0.984451	0.00703	0.113	GSONMT00060138001	1593	1001		_PREDICTED:_sterol_26-hydroxylase_mitochondrial-like_[Astyanax_mexicanus]
128257	0.817694	0.832373	0.00705	0.114	SRR020739-10884	567	1002		very_long-chain_specific_acyl-_mitochondrial-like
61935	0.632312	2.3095	0.00707	0.114	TC194739	638	1003		similar_to_UniRef100_UPI000065F93FHomolog_of_Brachydanio_rerio_Protein_kinase_Bsk146_Takifugu_rubripes|Rep_Homolog_of_Brachydanio_rerio_Protein_kinase_Bsk146_Takifugu_rubripes_partial_(21%)
87573	0.643107	3.07969	0.00707	0.114	BX857586	782	1004		homologue_to_UniRef100_Q6DH82Zgc92606_Danio_rerio|Rep_Zgc92606_Danio_rerio_(Zebrafish)_(Brachydanio_rerio)
27343	1.1582	-0.707045	0.00707	0.114	GSONMT00012270001	504	1005		_Centrin-3_[Osmerus_mordax]
11446	0.88511	0.181888	0.00707	0.114	GSONMT00044598001	1251	1006		_PREDICTED:_gap_junction_delta-4_protein-like_[Danio_rerio]
74577	0.558821	5.95766	0.00709	0.114	TC211316	1240	1007		similar_to_UniRef100_UPI0000364939Cyclin-G1_(Cyclin-G)_Takifugu_rubripes|Rep_Cyclin-G1_(Cyclin-G)_Takifugu_rubripes_partial_(7%)
133899	0.570372	7.59515	0.0071	0.114	SRR020739-21415	555	1008		cytochrome_c_oxidase_subunit_iii
105505	0.936681	0.00726031	0.0071	0.114	CX032869	709	1009		UniRef100_Q9AIZ4Alkyl_hydroperoxide_reductase_small_subunit_Candidatus_Carsonella_ruddii|Rep_Alkyl_hydroperoxide_reductase_small_subunit_Carsonella_ruddii_partial_(6%)
74184	0.78306	0.63489	0.00713	0.114	TC210843	1058	1010		homologue_to_UniRef100_Q6DHL4Small_ubiquitin-related_modifier_2_precursor_Danio_rerio|Rep_Small_ubiquitin-related_modifier_2_precursor_Danio_rerio_(Zebrafish)_(Brachydanio_rerio)_partial_(90%)
47408	0.696604	1.39205	0.0072	0.115	TC173970	1520	1011		similar_to_UniRef100_Q6PUW4DNA-dependent_DNA_polymerase_Chameleon_adenovirus_1|Rep_DNA-dependent_DNA_polymerase_Chameleon_adenovirus_1_partial_(15%)
8851	0.644142	11.6192	0.00722	0.115	GSONMT00050340001	2433	1012		_myosin_heavy_chain_[Oncorhynchus_keta]
215266	0.974366	4.50174	0.00724	0.115	NODE_65590_length_334_cov_1.473054	432	1013		glyceraldehyde-3-phosphate_dehydrogenase_2-like
23120	0.945259	0.00135101	0.00727	0.115	GSONMT00007135001	951	1014		_Annexin_A13_[Salmo_salar]
47037	1.08957	2.04278	0.00727	0.115	TC173353	2138	1015		UniRef100_Q9TNN4MHC_class_I_heavy_chain_precursor_n=2|Rep_MHC_class_I_heavy_chain_precursor
55264	1.22829	0.453004	0.00728	0.116	TC185283	1503	1016		homologue_to_UniRef100_Q3AGE1ATPase_Synechococcus_sp_CC9605|Rep_ATPase_Synechococcus_sp_(strain_CC9605)_partial_(6%)
123425	0.77142	1.83963	0.0073	0.116	SRR020739-2828	765	1017		septin-_partial
37745	0.670178	3.85381	0.00738	0.117	GSONMT00071779001	2934	1018		_PREDICTED:_flocculation_protein_FLO11-like_isoform_X1_[Oreochromis_niloticus]
75782	1.21768	0.580235	0.00738	0.117	TC212806	387	1019		similar_to_UniRef100_Q6SXN714kDa_apolipoprotein_Ctenopharyngodon_idella|Rep_14kDa_apolipoprotein_Ctenopharyngodon_idella_(Grass_carp)_partial_(35%)
119110	0.63949	1.58368	0.0074	0.117	CU068188	863	1020		unknown
94645	0.776982	0.741029	0.00741	0.117	CA347735	736	1021		similar_to_UniRef100_A7C8H8Transcriptional_regulator_PadR-like_family_n=2_Ralstonia_pickettii|Rep_Transcriptional_regulator_PadR-like_family_Ralstonia_pickettii_12D_partial_(6%)
52225	0.920232	-0.178293	0.00742	0.117	TC180931	862	1022		unknown
49772	0.626707	2.55942	0.00743	0.117	TC177378	875	1023		unknown
30336	0.862321	-0.196587	0.00746	0.118	GSONMT00001878001	939	1024		_PREDICTED:_deoxynucleotidyltransferase_terminal-interacting_protein_1-like_[Lepisosteus_oculatus]
78285	0.662432	1.38554	0.00747	0.118	TC217090	659	1025		similar_to_UniRef100_Q5U3A2Zgc92122_Danio_rerio|Rep_Zgc92122_Danio_rerio_(Zebrafish)_(Brachydanio_rerio)_partial_(5%)
31970	0.96881	-0.264407	0.00749	0.118	GSONMT00040569001	1647	1026		_PREDICTED:_nuclear_factor_erythroid_2-related_factor_1-like_[Lepisosteus_oculatus]
16764	1.57319	-0.367812	0.00751	0.118	GSONMT00038203001	603	1027		_hemopexin-like_protein_[Oncorhynchus_mykiss]
74965	1.35163	0.0528595	0.00751	0.118	TC211822	833	1028		UniRef100_Q5QT17Uncharacterized_protein_C6orf58_homolog_precursor|Rep_Uncharacterized_protein_C6orf58_homolog_precursor___partial_(44%)
145725	0.843228	7.98008	0.00756	0.119	SRR020740-3136	839	1029		unknown
70239	0.806465	0.450349	0.0076	0.119	TC205882	481	1030		unknown
130119	1.08049	0.424268	0.0076	0.119	SRR020739-14269	547	1031		unknown
126233	1.10637	-0.535887	0.0076	0.119	SRR020739-7391	613	1032		unknown
49540	0.867278	0.949373	0.00761	0.119	TC177072	1094	1033		homologue_to_UniRef100_Q1JPZ8Serine/threonine_protein_phosphatase_Danio_rerio|Rep_Serine/threonine_protein_phosphatase_Danio_rerio_(Zebrafish)_(Brachydanio_rerio)_partial_(8%)
30166	1.1015	3.74566	0.00763	0.119	GSONMT00041053001	894	1034		_ADP/ATP_translocase_2_[Salmo_salar]
87201	0.801014	0.42004	0.00764	0.119	BX318065	889	1035		UniRef100_A0FQY9Na+/H+_antiporter_Burkholderia_phymatum_STM815|Rep_Na+/H+_antiporter_Burkholderia_partial_(1%)
72332	0.575791	7.21974	0.00767	0.12	TC208506	470	1036		homologue_to_UniRef100_P20684Cytochrome_c_oxidase_subunit_3_n=2_Oncorhynchus_clarkii|Rep_Cytochrome_c_oxidase_subunit_3_Oncorhynchus_clarki_(Cutthroat_trout)_(Salmo_clarki)_partial_(37%)
67459	0.762678	1.13921	0.00768	0.12	TC202264	1045	1037		similar_to_UniRef100_Q4V9H8Zgc112356_n=2_Danio_rerio|Rep_Zgc112356_Danio_rerio_(Zebrafish)_(Brachydanio_rerio)_partial_(96%)
69341	0.915446	0.701699	0.00769	0.12	TC204710	1091	1038		similar_to_UniRef100_Q64HX7CD59-like_protein|Rep_CD59-like_protein___partial_(13%)
81293	0.714125	1.88789	0.00774	0.12	BX086904	700	1039		unknown
44982	0.667164	1.83684	0.00774	0.121	GSONMT00071574001	1578	1040		_tenascin_XB-like_protein_[Salmo_salar]
43371	0.719367	4.69089	0.00776	0.121	GSONMT00079057001	936	1041		_PREDICTED:_mitochondrial_uncoupling_protein_2-like_isoform_X1_[Astyanax_mexicanus]
130475	0.982522	0.0499616	0.00777	0.121	SRR020739-14952	516	1042		unknown
102120	1.02023	9.28466	0.00778	0.121	CB488158	475	1043		similar_to_UniRef100_Q50KA8Nucleoside_diphosphate_kinase_B_n=2_Canis_lupus_familiaris|Rep_Nucleoside_diphosphate_kinase_B_Canis_familiaris_(Dog)_partial_(91%)
143442	0.673859	4.1307	0.00781	0.121	SRR020740-168	1837	1044		unknown
143880	0.794059	0.364299	0.0078	0.121	SRR020740-739	1239	1045		unknown
86313	0.769261	0.860037	0.00782	0.121	BX316167	845	1046		unknown
14634	0.663581	2.5832	0.00783	0.121	GSONMT00000505001	510	1047		_PREDICTED:_thioredoxin-interacting_protein-like_[Astyanax_mexicanus]
10194	0.691246	2.93943	0.00783	0.121	GSONMT00052536001	231	1048		_Nuclear_protein_1_[Salmo_salar]
150653	1.06287	-0.244083	0.00783	0.121	SRR020740-9699	567	1049		unknown
57695	0.615052	2.6735	0.00784	0.121	TC188779	844	1050		unknown
33741	0.639059	1.78486	0.00787	0.122	GSONMT00045433001	2028	1051		_solute_carrier_family_6_member_6_[Salmo_salar]
2304	1.03478	-0.369376	0.00788	0.122	GSONMT00024955001	1668	1052		_PREDICTED:_protein_NLRC3-like_[Xiphophorus_maculatus]
159431	0.674739	3.72664	0.00791	0.122	SRR020740-21921	434	1053		unknown
74962	0.993094	0.161276	0.00791	0.122	TC211819	2502	1054		unknown
69749	1.0341	-0.362959	0.00793	0.122	TC205258	1815	1055		unknown
143716	0.65729	2.33334	0.00795	0.122	SRR020740-521	1432	1056		unknown
101652	0.732101	0.931492	0.00797	0.123	CA377723	721	1057		UniRef100_A7IGB6Apolipoprotein_N-acyltransferase_precursor_Xanthobacter_autotrophicus_Py2|Rep_partial_(1%)
39233	0.863896	0.320931	0.00799	0.123	GSONMT00068622001	864	1058		_PREDICTED:_aspartoacylase-like_[Oreochromis_niloticus]
114300	1.12599	-0.433001	0.00801	0.123	CX262305	591	1059		unknown
74588	0.655089	1.99146	0.00805	0.123	TC211328	358	1060		unknown
76616	0.704287	2.79459	0.00805	0.123	TC215102	1290	1061		similar_to_UniRef100_Q6K195NF-kappaB_inhibitor_alpha-like_protein_B_Danio_rerio|Rep_NF-kappaB_inhibitor_alpha-like_protein_B_Danio_rerio_(Zebrafish)_(Brachydanio_rerio)_partial_(67%)
68700	0.702345	1.1499	0.00809	0.124	TC203878	945	1062		unknown
134008	0.727382	6.17155	0.00811	0.124	SRR020739-21619	474	1063		unknown
114925	0.627479	7.87693	0.00811	0.124	CT569774	1184	1064		homologue_to_UniRef100_Q4RFW9Chromosome_16_SCAF15113_whole_genome_shotgun_sequence_Tetraodon_nigroviridis|Rep_Chromosome_16_SCAF15113_whole_genome_shotgun_sequence_Tetraodon_nigroviridis_(Green_puffer)_partial_(13%)
71567	0.844717	0.020365	0.00814	0.124	TC207550	1537	1065		similar_to_UniRef100_Q805D1Tropomyosin1-10_Percomorpha|Rep_Tropomyosin1-1_Fugu_rubripes_(Japanese_pufferfish)_(Takifugu_rubripes)
112504	0.845612	1.24492	0.00815	0.124	CX258065	710	1066		unknown
137963	0.828862	0.0518501	0.00816	0.125	SRR020739-28574	423	1067		unknown
52231	0.717282	0.830858	0.00818	0.125	TC180939	857	1068		unknown
107040	0.635091	6.90335	0.0082	0.125	CX067092	336	1069		homologue_to_UniRef100_A0MZ74Cytochrome_c_oxidase_subunit_2_Oncorhynchus_nerka|Rep_Cytochrome_c_oxidase_subunit_2_Oncorhynchus_nerka_(Sockeye_salmon)_partial_(43%)
21168	0.693609	3.78312	0.0082	0.125	GSONMT00052539001	2316	1070		_carnitine_palmitoyltransferase_I-like_[Oncorhynchus_mykiss]
107163	0.721307	4.18684	0.00821	0.125	CX040639	729	1071		homologue_to_UniRef100_Q7ZSY2Malate_dehydrogenase_Danio_rerio|Rep_Malate_dehydrogenase_Danio_rerio_(Zebrafish)_(Brachydanio_rerio)_partial_(29%)
57707	0.822936	1.11831	0.00819	0.125	TC188799	927	1072		weakly_similar_to_UniRef100_Q9EPC5Retinoid-binding_protein_7_n=2_Mus_musculus|Rep_Retinoid-binding_protein_7_Mus_musculus_(Mouse)_partial_(96%)
143351	0.979214	-0.0503571	0.0082	0.125	SRR020740-41	2801	1073		unknown
129380	0.791402	0.677823	0.00822	0.125	SRR020739-12918	541	1074		unknown
79821	0.607761	2.38635	0.00823	0.125	BX077232	876	1075		UniRef100_A5X2W0CCAAT/enhancer_binding_protein_delta2|Rep_CCAAT/enhancer_binding_protein_delta2___partial_(77%)
65708	0.592997	2.26718	0.00828	0.125	TC199960	1676	1076		similar_to_UniRef100_A8QVS3Pf48/45_n=2_Plasmodium_falciparum|Rep_Pf48/45_Plasmodium_falciparum_partial_(4%)
122977	0.699508	1.42752	0.0083	0.125	SRR020739-2096	888	1077		unknown
79645	0.877865	-0.249533	0.00831	0.125	BX075590	874	1078		unknown
143689	0.662043	2.68621	0.00832	0.126	SRR020740-491	1331	1079		unknown
121777	1.92791	-0.361131	0.00832	0.126	SRR020739-200	1121	1080		myosin-binding_protein_cardiac-type
69166	0.583057	4.57332	0.00835	0.126	TC204486	2279	1081		unknown
122644	0.652564	4.1998	0.00835	0.126	SRR020739-1573	782	1082		unknown
73715	0.887429	0.435374	0.00835	0.126	TC210254	462	1083		unknown
66730	0.738389	0.893842	0.00838	0.126	TC201324	882	1084		similar_to_UniRef100_UPI00015A45EELOC565764_protein_n=2_Danio_rerio|Rep_LOC565764_protein_Danio_rerio_partial_(52%)
15057	0.706982	1.87934	0.00846	0.127	GSONMT00019717001	558	1085		_PREDICTED:_receptor_expression-enhancing_protein_5-like_isoform_X1_[Oreochromis_niloticus]
20814	0.67125	0.997798	0.00846	0.127	GSONMT00056394001	1089	1086		_Serine/threonine-protein_phosphatase_2A_56_kDa_regulatory_subunit_epsilon_isoform_[Salmo_salar]
41436	0.712805	1.53178	0.00849	0.127	GSONMT00082782001	771	1087		_PREDICTED:_protein_phosphatase_PTC7_homolog_[Xiphophorus_maculatus]
114385	0.945531	0.113668	0.0085	0.127	CX717825	511	1088		unknown
54572	0.768562	0.471922	0.00851	0.127	TC184301	841	1089		unknown
144496	0.614492	3.12392	0.00854	0.128	SRR020740-1514	1011	1090		unknown
87341	0.712804	4.30027	0.00854	0.128	BX317569	704	1091		UniRef100_UPI0000EB6EC3troponin_T3b_skeletal_fast_Danio_rerio|Rep_troponin_T3b_skeletal_fast_Danio_rerio_partial_(8%)
88190	0.651365	4.26885	0.00855	0.128	BX321723	924	1092		homologue_to_UniRef100_Q6IQM2Cytochrome_c_Danio_rerio|Rep_Cytochrome_c_Danio_rerio_(Zebrafish)_(Brachydanio_rerio)
78079	0.924246	-0.297756	0.00856	0.128	TC216847	1572	1093		UniRef100_Q29ZQ9Dirigent_protein_Sesamum_indicum|Rep_Dirigent_protein_Sesamum_indicum_(Oriental_sesame)_(Gingelly)_partial_(6%)
123898	0.618733	2.14434	0.00862	0.129	SRR020739-3575	856	1094		unknown
52882	0.733034	0.393094	0.00867	0.129	TC181882	786	1095		similar_to_UniRef100_Q4V9H8Zgc112356_n=2_Danio_rerio|Rep_Zgc112356_Danio_rerio_(Zebrafish)_(Brachydanio_rerio)_partial_(42%)
57829	1.01531	-0.387563	0.00867	0.129	TC188973	1608	1096		similar_to_UniRef100_Q9I9N4Bax_Danio_rerio|Rep_Bax_Danio_rerio_(Zebrafish)_(Brachydanio_rerio)_partial_(93%)
40530	0.7426	1.47252	0.00871	0.13	GSONMT00066098001	2475	1097		_cell_cycle_progression_1_[Salmo_salar]
214489	1.20926	-1.11563	0.00873	0.13	NODE_64619_length_264_cov_1.295455	362	1098		unknown
70851	0.541811	8.56804	0.00874	0.13	TC206633	1590	1099		homologue_to_UniRef100_A0MZ74Cytochrome_c_oxidase_subunit_2_Oncorhynchus_nerka|Rep_Cytochrome_c_oxidase_subunit_2_Oncorhynchus_nerka_(Sockeye_salmon)_partial_(36%)
50848	0.804118	1.68868	0.00875	0.13	TC178929	1540	1100		unknown
50399	1.08376	-0.369196	0.00874	0.13	TC178261	1373	1101		unknown
9703	2.12802	-0.0178358	0.00876	0.13	GSONMT00004885001	474	1102		_PREDICTED:_troponin_I_slow_skeletal_muscle-like_isoform_X1_[Pundamilia_nyererei]
69404	0.622618	2.55628	0.00881	0.13	TC204800	517	1103		unknown
18265	0.881344	0.747407	0.00884	0.131	GSONMT00007146001	936	1104		_PREDICTED:_myosin-binding_protein_C_fast-type-like_[Astyanax_mexicanus]
78812	0.932071	0.210089	0.00886	0.131	TC217689	1793	1105		homologue_to_UniRef100_Q6NZW7Dlst_protein_n=2_Danio_rerio|Rep_Dlst_protein_Danio_rerio_(Zebrafish)_(Brachydanio_rerio)_partial_(30%)
108706	0.636673	7.45276	0.00889	0.131	CX068711	453	1106		homologue_to_UniRef100_A0MZ74Cytochrome_c_oxidase_subunit_2_Oncorhynchus_nerka|Rep_Cytochrome_c_oxidase_subunit_2_Oncorhynchus_nerka_(Sockeye_salmon)_partial_(60%)
62065	0.640623	2.87514	0.00892	0.131	TC194917	1970	1107		weakly_similar_to_UniRef100_Q8D3I3SurA_protein_Wigglesworthia_glossinidia_endosymbiont_of_Glossina_brevipalpis|Rep_SurA_protein_Wigglesworthia_glossinidia_brevipalpis_partial_(6%)
71903	0.68793	1.09928	0.00891	0.131	TC207968	1560	1108		similar_to_UniRef100_Q4T3C5Chromosome_undetermined_SCAF10101_whole_genome_shotgun_sequence_Tetraodon_nigroviridis|Rep_Chromosome_undetermined_SCAF10101_whole_genome_shotgun_sequence_Tetraodon_nigroviridis_(Green_puffer)_partial_(7%)
66109	0.760131	1.13027	0.00892	0.131	TC200512	1508	1109		similar_to_UniRef100_Q8MQU2Hm2_protein_Schistosoma_japonicum|Rep_Hm2_protein_Schistosoma_japonicum_(Blood_fluke)_partial_(68%)
160852	1.251	-0.382792	0.00892	0.131	SRR020740-23804	364	1110		unknown
24650	0.766499	1.14363	0.00897	0.132	GSONMT00012216001	354	1111		_Gamma-aminobutyric_acid_receptor-associated_protein-like_1_[Salmo_salar]
76630	0.973927	2.42116	0.00899	0.132	TC215119	1164	1112		weakly_similar_to_UniRef100_A9V532Predicted_protein_Monosiga_brevicollis_MX1|Rep_Predicted_protein_Monosiga_brevicollis_MX1_partial_(28%)
16149	0.590973	2.11382	0.00906	0.133	GSONMT00025304001	1137	1113		_PREDICTED:_COP9_signalosome_complex_subunit_2_[Melopsittacus_undulatus]
69130	0.594278	3.03209	0.00909	0.133	TC204440	964	1114		homologue_to_UniRef100_Q91195Cystatin_precursor|Rep_Cystatin_precursor___partial_(15%)
144563	0.616808	2.15911	0.00912	0.133	SRR020740-1599	892	1115		unknown
46590	0.953224	1.19932	0.00913	0.133	TC172644	5483	1116		UniRef100_Q70TF5Complement_C4|Rep_Complement_C4
33993	0.635253	4.23895	0.00919	0.134	GSONMT00063523001	2358	1117		_PREDICTED:_pre-B-cell_leukemia_transcription_factor-interacting_protein_1-like_isoform_X4_[Maylandia_zebra]
123222	0.958562	-0.168395	0.00922	0.135	SRR020739-2496	845	1118		unknown
23104	0.76559	0.194908	0.00925	0.135	GSONMT00005179001	669	1119		_zinc_finger_matrin-type_protein_2_[Oncorhynchus_mykiss]
125813	0.934236	-0.0396801	0.00926	0.135	SRR020739-6674	670	1120		unknown
89521	0.990077	-0.0712715	0.00926	0.135	BX863969	712	1121		similar_to_UniRef100_UPI00015A551ANucleolar_protein_14_(Nucleolar_complex_protein_14)_Danio_rerio|Rep_Nucleolar_protein_14_(Nucleolar_complex_protein_14)_Danio_rerio_partial_(4%)
27861	0.751899	0.740734	0.00931	0.135	GSONMT00053156001	510	1122		_PREDICTED:_polyadenylate-binding_protein_4-like_isoform_X3_[Lepisosteus_oculatus]
3484	0.858851	0.0663167	0.00931	0.135	GSONMT00008249001	897	1123		_PREDICTED:_neural_cell_adhesion_molecule_1-like_[Xiphophorus_maculatus]
122639	0.900985	0.102843	0.00933	0.135	SRR020739-1565	801	1124		PREDICTED:_hypothetical_protein_LOC100700678
118342	0.600779	10.9704	0.00937	0.136	CU062993	630	1125		similar_to_UniRef100_P19804Nucleoside_diphosphate_kinase_B_n=2_Rattus_norvegicus|Rep_Nucleoside_diphosphate_kinase_B_Rattus_norvegicus_(Rat)
61759	0.680102	1.1893	0.00938	0.136	TC194482	2131	1126		similar_to_UniRef100_Q6CYN8Binding-protein-dependent_transport_system_inner_membrane_component_Pectobacterium_atrosepticum|Rep_Binding-protein-dependent_transport_system_inner_membrane_component_Erwinia_carotovora_subsp_atroseptica_(Pectobacterium_atrosepticum)_partial_(8%)
63895	0.798795	0.871408	0.00937	0.136	TC197477	1619	1127		similar_to_UniRef100_Q2SUJ3Enoyl-CoA_hydratase/isomerase_family_protein_Burkholderia_thailandensis_E264|Rep_Enoyl-CoA_hydratase/isomerase_family_protein_Burkholderia_thailandensis_(strain_E264_/_ATCC_700388_/_DSM_13276_/CIP_106301)_partial_(5%)
155705	0.909992	0.136511	0.00938	0.136	SRR020740-16758	501	1128		unknown
115370	0.92904	-0.190648	0.00936	0.136	DV193521	701	1129		similar_to_UniRef100_Q4RLD2Chromosome_21_SCAF15022_whole_genome_shotgun_sequence_Tetraodon_nigroviridis|Rep_Chromosome_21_SCAF15022_whole_genome_shotgun_sequence_Tetraodon_nigroviridis_(Green_puffer)_partial_(56%)
24651	0.72689	0.25682	0.00945	0.136	GSONMT00012217001	756	1130		_CD209_antigen-like_protein_E_[Salmo_salar]
29057	0.81404	9.31629	0.00944	0.136	GSONMT00043621001	327	1131		_parvalbumin_beta_2_[Salmo_salar]
86426	0.643699	4.11215	0.00946	0.136	BX320310	813	1132		similar_to_UniRef100_A7GFB1CRISPR-associated_RAMP_protein__Cmr1_family_Clostridium_botulinum_F_str_Langeland|_partial_(3%)
72787	0.806592	2.51006	0.00946	0.136	TC209087	977	1133		unknown
46984	0.647675	1.48355	0.00948	0.137	TC173272	1267	1134		homologue_to_UniRef100_Q4S3T4Chromosome_20_SCAF14744_whole_genome_shotgun_sequence_Tetraodon_nigroviridis|Rep_Chromosome_20_SCAF14744_whole_genome_shotgun_sequence_Tetraodon_nigroviridis_(Green_puffer)
147226	0.77378	1.08305	0.00949	0.137	SRR020740-5103	771	1135		unknown
200988	0.865945	-0.0963172	0.00952	0.137	NODE_47549_length_311_cov_1.778135	409	1136		calcium-binding_and_coiled-coil_domain-containing_protein_2
103273	1.33689	0.121598	0.00959	0.138	CA386500	789	1137		weakly_similar_to_UniRef100_A9VCR8Predicted_protein_Monosiga_brevicollis_MX1|Rep_Predicted_protein_Monosiga_brevicollis_MX1_partial_(5%)
44605	0.647347	3.99888	0.0096	0.138	GSONMT00074627001	1356	1138		_acetylcholin_receptor_subunit_alpha_partial_[Campylomormyrus_compressirostris]
63946	0.61686	3.46721	0.00966	0.139	TC197539	1111	1139		similar_to_UniRef100_UPI00006611ADHomolog_of_Brachydanio_rerio_Peripheral_myelin_protein_22_Takifugu_rubripes|Rep_Homolog_of_Brachydanio_rerio_Peripheral_myelin_protein_22_Takifugu_rubripes
151530	0.870101	0.0648356	0.00969	0.139	SRR020740-10901	583	1140		unknown
97139	0.727946	1.04427	0.0097	0.139	CA352267	612	1141		UniRef100_Q8TA73NPmz19_protein_Eimeria_necatrix|Rep_NPmz19_protein_Eimeria_necatrix_partial_(3%)
45987	0.94882	-0.0673137	0.00971	0.139	GSONMT00076552001	1134	1142		_PREDICTED:_actin_alpha_cardiac_muscle_1_[Panthera_tigris_altaica]
9135	1.0987	-0.683166	0.00971	0.139	GSONMT00062997001	1716	1143		_PREDICTED:_zinc_finger_protein_Dzip1-like_isoform_X3_[Oreochromis_niloticus]
149782	0.72569	1.60841	0.00981	0.14	SRR020740-8510	609	1144		unknown
24476	0.831101	9.59419	0.00979	0.14	GSONMT00029228001	459	1145		_Nucleoside_diphosphate_kinase_A_[Salmo_salar]
61792	0.999637	-0.0188033	0.00981	0.14	TC194529	895	1146		similar_to_UniRef100_A4S2T1Predicted_protein_Ostreococcus_lucimarinus_CCE9901|Rep_Predicted_protein_Ostreococcus_lucimarinus_(strain_CCE9901)_partial_(3%)
100334	1.2265	0.695289	0.0098	0.14	CA379857	624	1147		weakly_similar_to_UniRef100_Q9C1K1PEP1-1_Nectria_haematococca|Rep_PEP1-1_Nectria_haematococca_partial_(7%)
122571	1.34646	-0.603672	0.0098	0.14	SRR020739-1465	866	1148		polyprotein
70546	1.71167	-0.447065	0.00981	0.14	TC206247	462	1149		UniRef100_Q3EN31Fiber_protein_Bacillus_thuringiensis_serovar_israelensis_ATCC_35646|Rep_Fiber_protein_Bacillus_thuringiensis_serovar_israelensis_ATCC_35646_partial_(8%)
31719	0.698341	1.58511	0.00983	0.14	GSONMT00054273001	762	1150		_Tetraspanin-3_[Salmo_salar]
103535	1.39788	2.56221	0.00984	0.14	CN211094	200	1151		homologue_to_UniRef100_A1IGU6Glyceraldehyde_3-phosphate_dehydrogenase_Misgurnus_anguillicaudatus|Rep_Glyceraldehyde_3-phosphate_dehydrogenase_Misgurnus_anguillicaudatus_(Oriental_weatherfish)_(Orientalweatherloach)_partial_(16%)
42169	0.588314	3.96897	0.00987	0.14	GSONMT00081235001	2070	1152		_Calcium-binding_and_coiled-coil_domain-containing_protein_2_[Salmo_salar]
106045	0.826812	0.234005	0.00986	0.14	CR376073	811	1153		similar_to_UniRef100_Q567C7Zgc112155_Danio_rerio|Rep_Zgc112155_Danio_rerio_(Zebrafish)_(Brachydanio_rerio)_partial_(83%)
118277	1.31842	2.76058	0.00987	0.14	CU075998	466	1154		homologue_to_UniRef100_O13096Slow_myotomal_muscle_troponin-T_isoform_1S_Salmo_trutta|Rep_Slow_myotomal_muscle_troponin-T_isoform_1S_Salmo_trutta_(Brown_trout)_partial_(31%)
119620	0.677859	1.788	0.00989	0.14	GE830392	904	1155		similar_to_UniRef100_Q921V3Nitrogen_fixation_gene_1_Mus_musculus|Rep_Nitrogen_fixation_gene_1_Mus_musculus_(Mouse)_partial_(31%)
89156	0.921891	0.00830807	0.00993	0.141	BX868143	802	1156		weakly_similar_to_UniRef100_Q6TNR3Class_III_histocompatibility_antigen_RD_Danio_rerio|Rep_Class_III_histocompatibility_antigen_RD_Danio_rerio_(Zebrafish)_(Brachydanio_rerio)_partial_(11%)
39600	0.629516	1.5927	0.00995	0.141	GSONMT00067886001	876	1157		_PREDICTED:_3-mercaptopyruvate_sulfurtransferase-like_[Takifugu_rubripes]
51433	0.70475	3.61792	0.00998	0.141	TC179788	2375	1158		mitochondrial_carnitine_palmitoyltransferase_I_alpha1aCPT_I_alpha_1a
144390	2.04395	-0.561896	0.00997	0.141	SRR020740-1380	982	1159		unknown
108933	0.735616	0.790911	0.01	0.141	CX152566	474	1160		unknown
31119	0.773827	0.579921	0.01	0.141	GSONMT00042719001	744	1161		_phosphatidylinositol-glycan_biosynthesis_class_X_protein_precursor_[Salmo_salar]
126829	0.881405	-0.265169	0.01	0.142	SRR020739-8453	612	1162		unknown
56335	0.943473	3.61765	0.01	0.142	TC186821	1442	1163		weakly_similar_to_UniRef100_Q2VF29Envelope_protein_Atlantic_salmon_swim_bladder_sarcoma_virus|Rep_Envelope_protein_Atlantic_salmon_swim_bladder_sarcoma_virus_partial_(40%)
86345	0.910884	0.610841	0.0101	0.142	BX315899	838	1164		unknown
69729	1.057	-0.160526	0.0101	0.142	TC205233	1951	1165		homologue_to_UniRef100_Q6NYQ4Rab32_protein_Danio_rerio|Rep_Rab32_protein_Danio_rerio_(Zebrafish)_(Brachydanio_rerio)
127711	0.672909	3.27665	0.0101	0.143	SRR020739-9957	633	1166		telethonin
54059	0.779738	3.0666	0.0101	0.143	TC183572	2073	1167		similar_to_UniRef100_Q4SBP3Chromosome_18_SCAF14665_whole_genome_shotgun_sequence_Tetraodon_nigroviridis|Rep_Chromosome_18_SCAF14665_whole_genome_shotgun_sequence_Tetraodon_nigroviridis_(Green_puffer)_partial_(27%)
128034	0.790102	0.153791	0.0101	0.143	SRR020739-10518	606	1168		acidic_leucine-rich_nuclear_phosphoprotein_32_family_member_b
64365	0.609335	1.85905	0.0102	0.143	TC198137	885	1169		unknown
68982	0.927514	0.00310009	0.0103	0.144	TC204241	1077	1170		similar_to_UniRef100_UPI0000ECA87AMRG-binding_protein_n=2_Gallus_gallus|Rep_MRG-binding_protein_Gallus_gallus_partial_(13%)
59106	0.585843	4.48872	0.0103	0.144	TC190766	1104	1171		similar_to_UniRef100_Q4REL3Chromosome_10_SCAF15123_whole_genome_shotgun_sequence_Tetraodon_nigroviridis|Rep_Chromosome_10_SCAF15123_whole_genome_shotgun_sequence_Tetraodon_nigroviridis_(Green_puffer)_partial_(23%)
69454	0.733489	0.589469	0.0103	0.144	TC204862	1293	1172		unknown
145810	1.01776	-0.425921	0.0103	0.144	SRR020740-3244	851	1173		unknown
42734	1.05912	-0.465679	0.0103	0.144	GSONMT00080308001	3429	1174		_PREDICTED:_insulin_receptor_substrate_2-like_isoform_X2_[Oreochromis_niloticus]
149901	0.857757	0.44441	0.0104	0.145	SRR020740-8661	622	1175		unknown
55060	0.571021	2.64477	0.0104	0.145	TC185002	770	1176		unknown
13011	1.17216	-0.530406	0.0104	0.145	GSONMT00038913001	735	1177		_Apolipoprotein_O_[Salmo_salar]
70836	0.687389	0.778565	0.0105	0.145	TC206614	1817	1178		similar_to_UniRef100_Q6ID69At3g09032_Arabidopsis_thaliana|Rep_At3g09032_Arabidopsis_thaliana_(Mouse-ear_cress)_partial_(10%)
27497	0.628237	1.9074	0.0105	0.146	GSONMT00004282001	1047	1179		_PREDICTED:_septin-2A-like_[Takifugu_rubripes]
53702	0.736925	0.126356	0.0105	0.146	TC183066	1334	1180		similar_to_UniRef100_Q7ZW42Tumor_protein_D52-like_2_Danio_rerio|Rep_Tumor_protein_D52-like_2_Danio_rerio_(Zebrafish)_(Brachydanio_rerio)_partial_(77%)
95068	0.568274	1.86258	0.0105	0.146	BX913841	673	1181		UniRef100_Q64150Nuclear_localization_signal_binding_protein_Mus_musculus|Rep_Nuclear_localization_signal_binding_protein_Mus_musculus_(Mouse)_partial_(12%)
58549	0.695415	0.521553	0.0106	0.146	TC189982	1775	1182		unknown
116750	0.690586	2.46189	0.0106	0.146	BX297312	893	1183		similar_to_UniRef100_Q6P5L6Zgc77703_Danio_rerio|Rep_Zgc77703_Danio_rerio_(Zebrafish)_(Brachydanio_rerio)_partial_(27%)
83954	0.673728	2.14269	0.0106	0.147	BX306958	571	1184		unknown
63793	0.701326	2.16714	0.0106	0.147	TC197344	1702	1185		homologue_to_UniRef100_A5GRE7Uncharacterized_secreted_protein_Synechococcus_sp_RCC307|Rep_Uncharacterized_secreted_protein_Synechococcus_sp_(strain_RCC307)_partial_(18%)
18595	0.805623	0.872946	0.0106	0.147	GSONMT00050232001	1281	1186		_acyl-CoA_thioesterase_9_tandem_duplicate_1_[Danio_rerio]
129049	0.687604	1.27828	0.0106	0.147	SRR020739-12343	579	1187		zgc:158138_protein
62084	0.706265	1.01581	0.0107	0.147	TC194942	1091	1188		similar_to_UniRef100_Q6VV65Inhibitor_of_differentiation_1C|Rep_Inhibitor_of_differentiation_1C___partial_(38%)
10707	0.916459	-0.122084	0.0107	0.147	GSONMT00016786001	1740	1189		_PREDICTED:_heterogeneous_nuclear_ribonucleoprotein_U-like_protein_2-like_[Neolamprologus_brichardi]
25679	0.707214	0.629691	0.0107	0.147	GSONMT00061827001	15810	1190		_PREDICTED:_plectin-like_isoform_X1_[Haplochromis_burtoni]
39766	0.994415	-0.190947	0.0107	0.147	GSONMT00067554001	1131	1191		_PREDICTED:_CMP-N-acetylneuraminate-beta-galactosamide-alpha-23-sialyltransferase_4-like_isoform_X2_[Neolamprologus_brichardi]
98327	0.728416	0.707174	0.0107	0.148	CA368892	521	1192		homologue_to_UniRef100_Q7T3G5Poly(A)_binding_protein_cytoplasmic_4_Danio_rerio|Rep_Poly(A)_binding_protein_cytoplasmic_4_Danio_rerio_(Zebrafish)_(Brachydanio_rerio)_partial_(7%)
59872	0.915183	0.79728	0.0108	0.148	TC191888	658	1193		homologue_to_UniRef100_Q9BQE3Tubulin_alpha-1C_chain_n=2_Homo/Pan/Gorilla_group|Rep_Tubulin_alpha-1C_chain_Homo_sapiens_(Human)_partial_(36%)
68166	0.672172	2.17943	0.0108	0.149	TC203177	1190	1194		similar_to_UniRef100_O43772Mitochondrial_carnitine/acylcarnitine_carrier_protein_Homo_sapiens|Rep_Mitochondrial_carnitine/acylcarnitine_carrier_protein_Homo_sapiens_(Human)_partial_(16%)
96724	0.696857	1.21969	0.0108	0.149	CA359319	743	1195		similar_to_UniRef100_Q2L4U4BHLH_protein_DEC1b_Oryzias_latipes|Rep_BHLH_protein_DEC1b_Oryzias_latipes_(Medaka_fish)_(Japanese_ricefish)_partial_(24%)
24477	1.08795	-0.395823	0.0108	0.149	GSONMT00029230001	1707	1196		_PREDICTED:_MBT_domain-containing_protein_1-like_isoform_X2_[Astyanax_mexicanus]
60265	0.773984	0.891366	0.0109	0.149	TC192430	837	1197		weakly_similar_to_UniRef100_Q4TAI3Chromosome_undetermined_SCAF7322_whole_genome_shotgun_sequence_Tetraodon_nigroviridis|Rep_Chromosome_undetermined_SCAF7322_whole_genome_shotgun_sequence_Tetraodon_nigroviridis_(Green_puffer)_partial_(10%)
129500	0.643116	3.22275	0.0109	0.149	SRR020739-13130	582	1198		unknown
109097	0.657952	1.71252	0.0109	0.15	CX147809	429	1199		similar_to_UniRef100_Q3D2D9Sortase_family_protein_Streptococcus_agalactiae_H36B|Rep_Sortase_family_protein_Streptococcus_agalactiae_H36B_partial_(5%)
47797	0.669765	1.68031	0.0109	0.15	TC174544	1634	1200		homologue_to_UniRef100_Q803J3RAB2A_member_RAS_oncogene_family_Danio_rerio|Rep_RAB2A_member_RAS_oncogene_family_Danio_rerio_(Zebrafish)_(Brachydanio_rerio)_partial_(36%)
46901	0.699349	1.24496	0.011	0.15	TC173116	1385	1201		Tissue_factor_pathway_inhibitor_2_precursorpredicted_coding_region_syn_TFPI-2
80477	0.863274	0.604817	0.011	0.15	BX082898	608	1202		unknown
52244	0.653476	1.63709	0.011	0.15	TC180959	1362	1203		SRA_stem-loop-interacting_RNA-binding_protein_mitochondrial_precursorpredicted_coding_region
63863	0.670165	0.576804	0.0111	0.15	TC197426	806	1204		unknown
19080	0.67622	1.21364	0.011	0.15	GSONMT00026779001	2199	1205		_PREDICTED:_CCR4-NOT_transcription_complex_subunit_10_isoform_X1_[Danio_rerio]
39344	0.705956	0.820341	0.0111	0.15	GSONMT00068520001	1311	1206		_PREDICTED:_vacuolar_protein_sorting-associated_protein_4A-like_[Xiphophorus_maculatus]
45957	0.763286	1.45575	0.0111	0.15	GSONMT00077886001	1239	1207		_eukaryotic_translation_initiation_factor_4A_isoform_2_[Danio_rerio]
103622	1.86084	-0.750161	0.0111	0.15	CK991344	465	1208		similar_to_UniRef100_Q5U3A4Atp2a1_protein_Danio_rerio|Rep_Atp2a1_protein_Danio_rerio_(Zebrafish)_(Brachydanio_rerio)_partial_(5%)
14276	0.835327	1.04988	0.0111	0.15	GSONMT00029001001	1191	1209		_PREDICTED:_class_E_basic_helix-loop-helix_protein_40-like_[Xiphophorus_maculatus]
53262	1.03838	0.760133	0.0111	0.151	TC182449	741	1210		UniRef100_Q9DFJ1Chemotaxin|Rep_Chemotaxin___partial_(91%)
25423	0.868249	5.04028	0.0111	0.151	GSONMT00003836001	894	1211		_solute_carrier_family_25-1_[Salmo_salar]
111216	0.716831	2.35823	0.0112	0.151	CR363733	897	1212		homologue_to_UniRef100_A9Z0M3Ribosomal_protein_L13A_Oncorhynchus_masou_formosanus|Rep_Ribosomal_protein_L13A_Oncorhynchus_masou_formosanus_partial_(61%)
87699	0.77767	0.509872	0.0112	0.151	BX317926	1125	1213		weakly_similar_to_UniRef100_Q7M560Replicase/helicase/endonuclease_Danio_rerio|Rep_Replicase/helicase/endonuclease_partial_(0%)
72760	0.816994	0.353533	0.0112	0.151	TC209053	1108	1214		unknown
111367	1.91689	-0.815695	0.0112	0.151	BX321204	968	1215		similar_to_UniRef100_UPI000065D037Homolog_of_Gallus_gallus_Myosin-binding_protein_C_cardiac-type_(Cardiac_MyBP-C)_(C-protein_cardiac_muscle_isoform)_Takifugu_rubripes|Rep_Homolog_of_Gallus_gallus_Myosin-binding_protein_C_cardiac-type_(Cardiac_MyBP-C)_(C-protein_cardiac_muscle_isoform)_Takifugu_rubripes_partial_(7%)
19595	0.691787	1.13077	0.0112	0.152	GSONMT00013835001	378	1216		_PREDICTED:_pre-mRNA_branch_site_protein_p14-like_[Oryzias_latipes]
40670	1.12988	0.729676	0.0112	0.152	GSONMT00065856001	471	1217		_chemotaxin_[Oncorhynchus_mykiss]
153522	0.761173	1.5812	0.0113	0.152	SRR020740-13673	527	1218		glutathione_s-transferase_kappa_1
128486	0.923848	-0.256838	0.0113	0.152	SRR020739-11290	631	1219		unknown
4778	1.10204	-0.859451	0.0113	0.152	GSONMT00012279001	603	1220		_solute_carrier_family_6_member_6_[Salmo_salar]
68281	0.964205	-0.278206	0.0114	0.152	TC203318	2198	1221		homologue_to_UniRef100_UPI000065E00ERho-related_GTP-binding_protein_RhoQ_precursor_(Ras-related_GTP-_binding_protein_TC10)_Takifugu_rubripes|Rep_Rho-related_GTP-binding_protein_RhoQ_precursor_(Ras-related_GTP-_binding_protein_TC10)_Takifugu_rubripes_partial_(57%)
74802	1.16701	0.188908	0.0114	0.152	TC211615	1354	1222		similar_to_UniRef100_Q8AV84Biotinidase_precursor_Takifugu_rubripes|Rep_Biotinidase_precursor_Fugu_rubripes_(Japanese_pufferfish)_(Takifugu_rubripes)_partial_(64%)
112421	1.07046	-0.00597977	0.0114	0.152	CX258389	686	1223		UniRef100_O57523Apolipoprotein_A-I-1_precursor|Rep_Apolipoprotein_A-I-1_precursor___partial_(23%)
53915	0.98735	-0.514409	0.0114	0.153	TC183369	996	1224		similar_to_UniRef100_UPI000065F868Replication_protein_A_32_kDa_subunit_(RP-A)_(RF-A)_(Replication_factor-A_protein_2)_(p32)_(p34)_Takifugu_rubripes|Rep_Replication_protein_A_32_kDa_subunit_(RP-A)_(RF-A)_(Replication_factor-A_protein_2)_(p32)_(p34)_Takifugu_rubripes_partial_(22%)
121908	1.0913	-0.463395	0.0114	0.153	SRR020739-428	941	1225		unknown
50748	0.933018	-0.108428	0.0114	0.153	TC178775	810	1226		unknown
51370	0.948244	-0.182105	0.0114	0.153	TC179690	986	1227		similar_to_UniRef100_UPI00006601DDAdenosine_deaminase_(EC_3544)_(Adenosine_aminohydrolase)_Takifugu_rubripes|Rep_Adenosine_deaminase_(EC_3544)_(Adenosine_aminohydrolase)_Takifugu_rubripes_partial_(26%)
116484	0.556116	8.50244	0.0115	0.153	CT569192	1316	1228		similar_to_UniRef100_A3RH11Creatine_kinase_1_Poecilia_reticulata|Rep_Creatine_kinase_1_Poecilia_reticulata_(Guppy)_partial_(26%)
47853	0.665587	1.25933	0.0114	0.153	TC174622	1070	1229		Proteasome_activator_complex_subunit_1predicted_coding_region_syn_Proteasome_activator_28-alpha_subunit_PA28alpha_PA28a_Activator_of_multicatalytic_protease_subunit_1_11S_regulator_complex_subunit_alpha_REG-alpha
36569	0.808041	0.736592	0.0114	0.153	GSONMT00074275001	732	1230		_Tetraspanin-3_[Salmo_salar]
210368	0.910502	-0.174787	0.0115	0.153	NODE_59563_length_622_cov_1.561093	720	1231		FGF2
69160	0.692086	0.723482	0.0115	0.153	TC204480	1820	1232		weakly_similar_to_UniRef100_A7SJQ9Predicted_protein_Nematostella_vectensis|Rep_Predicted_protein_Nematostella_vectensis_(Starlet_sea_anemone)_partial_(4%)
17513	0.701947	2.25965	0.0115	0.153	GSONMT00043392001	3015	1233		_PREDICTED:_LOW_QUALITY_PROTEIN:_nebulin-like_[Xiphophorus_maculatus]
61927	0.898212	-0.104686	0.0115	0.153	TC194726	762	1234		similar_to_UniRef100_A3EWH1Multidrug_resistance_efflux_pump_Leptospirillum_sp_Group_II_UBA|Rep_Multidrug_resistance_efflux_pump_Leptospirillum_sp_Group_II_UBA_partial_(5%)
73503	0.697067	0.349675	0.0115	0.153	TC209996	1643	1235		similar_to_UniRef100_P57212Riboflavin_synthase_alpha_chain_Buchnera_aphidicola_(Acyrthosiphon_pisum)|Rep_Riboflavin_synthase_alpha_chain_Buchnera_aphidicola_subsp_Acyrthosiphon_pisum_(Acyrthosiphon_pisumsymbiotic_bacterium)_partial_(6%)
41937	0.851871	2.04087	0.0116	0.154	GSONMT00081823001	1386	1236		_Probable_glutamate_receptor_precursor_[Salmo_salar]
116666	0.800222	8.52679	0.0116	0.154	CT569322	790	1237		homologue_to_UniRef100_Q7ZZN0Myosin_regulatory_light_chain_2_n=2_Salmo_salar|Rep_Myosin_regulatory_light_chain_2_Salmo_salar_(Atlantic_salmon)_partial_(84%)
55146	0.755058	-0.0192563	0.0116	0.154	TC185131	1067	1238		similar_to_UniRef100_A6SWE9Methyl-accepting_chemotaxis_protein_I_Janthinobacterium_sp_Marseille|Rep_Methyl-accepting_chemotaxis_protein_I_Janthinobacterium_sp_(strain_Marseille)_(Minibacterium_massiliensis)_partial_(4%)
77288	0.60329	6.14757	0.0116	0.154	TC215911	248	1239		homologue_to_UniRef100_A0MZ73Cytochrome_c_oxidase_subunit_I_Oncorhynchus_nerka|Rep_Cytochrome_c_oxidase_subunit_I_Oncorhynchus_nerka_(Sockeye_salmon)_partial_(14%)
156235	0.64348	1.25268	0.0117	0.154	SRR020740-17503	473	1240		unknown
70839	0.588818	5.76794	0.0117	0.155	TC206618	761	1241		unknown
94275	0.614667	1.42916	0.0117	0.155	CA351287	606	1242		similar_to_UniRef100_Q9I933Complement_C4-1_Cyprinus_carpio|Rep_Complement_C4-1_Cyprinus_carpio_(Common_carp)_partial_(3%)
207273	0.929531	-0.00455561	0.0118	0.155	NODE_55670_length_249_cov_1.321285	347	1243		unknown
213444	1.29605	3.82505	0.0118	0.155	NODE_63310_length_237_cov_1.025316	335	1244		unknown
55835	0.58381	2.65512	0.0118	0.156	TC186078	778	1245		similar_to_UniRef100_UPI000065F12Aleucine-rich_repeat-containing_protein_14-like_(LOC389257)_mRNA_Takifugu_rubripes|Rep_leucine-rich_repeat-containing_protein_14-like_(LOC389257)_mRNA_Takifugu_rubripes_partial_(6%)
34381	0.857819	-0.136924	0.0118	0.156	GSONMT00039784001	546	1246		_progestin_membrane_receptor_component_1_[Oncorhynchus_mykiss]
36170	0.688599	1.155	0.0118	0.156	GSONMT00075156001	1062	1247		_PREDICTED:_LIM_domain-binding_protein_1-A-like_isoform_X6_[Astyanax_mexicanus]
114259	0.774288	0.00305463	0.0119	0.156	CX262100	717	1248		similar_to_UniRef100_UPI000065CC5EHMG_box-containing_protein_1_(HMG_box_transcription_factor_1)_(High_mobility_group_box_transcription_factor_1)_Takifugu_rubripes|Rep_HMG_box-containing_protein_1_(HMG_box_transcription_factor_1)_(High_mobility_group_box_transcription_factor_1)_Takifugu_rubripes_partial_(51%)
52458	0.677067	2.53326	0.0119	0.156	TC181275	975	1249		unknown
102825	0.772811	0.200159	0.012	0.158	CA388514	589	1250		unknown
56386	1.21443	0.418372	0.012	0.158	TC186892	867	1251		unknown
49445	0.579503	6.29997	0.0121	0.158	TC176937	1017	1252		similar_to_UniRef100_Q7T3D9Malate_dehydrogenase_Danio_rerio|Rep_Malate_dehydrogenase_Danio_rerio_(Zebrafish)_(Brachydanio_rerio)_partial_(31%)
63343	0.854244	0.47891	0.0121	0.158	TC196710	611	1253		weakly_similar_to_UniRef100_Q8CMU7Streptococcal_hemagglutinin_protein_Staphylococcus_epidermidis_ATCC_12228|Rep_Streptococcal_hemagglutinin_protein_Staphylococcus_epidermidis_(strain_ATCC_12228)_partial_(6%)
53978	0.600815	2.17359	0.0121	0.158	TC183460	1205	1254		homologue_to_UniRef100_A9JT21Zgc100914_protein_Danio_rerio|Rep_Zgc100914_protein_Danio_rerio_(Zebrafish)_(Brachydanio_rerio)_partial_(39%)
201225	0.838523	0.781612	0.0121	0.158	NODE_47877_length_509_cov_1.642436	607	1255		unknown
37763	1.13836	-0.767707	0.0121	0.158	GSONMT00071707001	4035	1256		_PREDICTED:_G-protein_coupled_receptor_126-like_isoform_X1_[Haplochromis_burtoni]
56982	0.613317	1.31559	0.0121	0.158	TC187757	1219	1257		homologue_to_UniRef100_Q8YJY7Alr8543_protein_Nostoc_sp_PCC_7120|Rep_Alr8543_protein_Anabaena_sp_(strain_PCC_7120)_partial_(6%)
71434	0.790829	8.53963	0.0122	0.158	TC207373	1802	1258		homologue_to_UniRef100_Q7ZZN0Myosin_regulatory_light_chain_2_n=2_Salmo_salar|Rep_Myosin_regulatory_light_chain_2_Salmo_salar_(Atlantic_salmon)_partial_(88%)
40639	0.808995	1.28272	0.0122	0.158	GSONMT00065898001	327	1259		-
23347	1.76249	1.42033	0.0122	0.158	GSONMT00019204001	582	1260		_troponin_I_slow_skeletal_muscle_[Salmo_salar]
79680	0.696013	0.73556	0.0122	0.159	BX075836	842	1261		weakly_similar_to_UniRef100_A6AYE9Virulence_metalloprotease_Vibrio_parahaemolyticus_AQ3810|Rep_Virulence_metalloprotease_Vibrio_parahaemolyticus_AQ3810_partial_(3%)
77553	0.726177	0.622287	0.0122	0.159	TC216222	937	1262		similar_to_UniRef100_A4WL45ABC_transporter_related_Pyrobaculum_arsenaticum_DSM_13514|Rep_ABC_transporter_related_Pyrobaculum_arsenaticum_(strain_DSM_13514_/_JCM_11321)_partial_(3%)
34230	0.818295	0.571419	0.0122	0.159	GSONMT00043215001	1113	1263		_solute_carrier_family_6_member_6_[Salmo_salar]
145993	1.07114	0.0592272	0.0122	0.159	SRR020740-3483	744	1264		myosin-binding_protein_fast-type-like
37441	0.86176	0.0882197	0.0123	0.159	GSONMT00072415001	861	1265		_Immediate_early_response_gene_5_protein_[Salmo_salar]
119609	0.965784	0.411855	0.0123	0.159	GE829185	768	1266		UniRef100_A2U7Q7YcdA_Bacillus_coagulans_36D1|Rep_YcdA_Bacillus_coagulans_36D1_partial_(7%)
14489	1.01249	0.496374	0.0123	0.159	GSONMT00049136001	579	1267		_secreted_phosphoprotein_24_precursor_[Oncorhynchus_mykiss]
33791	0.671952	0.541598	0.0124	0.16	GSONMT00038839001	429	1268		_Spindle_and_kinetochore-associated_protein_2_[Salmo_salar]
147542	0.719136	0.629045	0.0124	0.16	SRR020740-5511	691	1269		unknown
130811	0.639821	1.53646	0.0124	0.16	SRR020739-15552	523	1270		unknown
95856	0.623056	0.975129	0.0125	0.161	CA360291	581	1271		unknown
37063	0.595623	2.60724	0.0125	0.161	GSONMT00073184001	909	1272		_PREDICTED:_peptidase_M20_domain-containing_protein_2-like_[Oryzias_latipes]
65065	0.792621	0.375014	0.0125	0.161	TC199097	827	1273		homologue_to_UniRef100_A6M929Eukaryotic_translation_initiation_factor_4A_isoform_2_Sus_scrofa|Rep_Eukaryotic_translation_initiation_factor_4A_isoform_2_Sus_scrofa_(Pig)_partial_(14%)
83086	1.11984	0.314145	0.0125	0.161	BX303005	964	1274		homologue_to_UniRef100_Q91218Thrombin|Rep_Thrombin___partial_(78%)
83607	0.671851	0.691758	0.0125	0.161	BX303419	1043	1275		homologue_to_UniRef100_Q1RM59Zgc136422_protein_Danio_rerio|Rep_Zgc136422_protein_Danio_rerio_(Zebrafish)_(Brachydanio_rerio)_partial_(20%)
75514	0.754528	0.143248	0.0125	0.161	TC212467	1047	1276		similar_to_UniRef100_Q4RXG9Chromosome_11_SCAF14979_whole_genome_shotgun_sequence_Tetraodon_nigroviridis|Rep_Chromosome_11_SCAF14979_whole_genome_shotgun_sequence_Tetraodon_nigroviridis_(Green_puffer)_partial_(9%)
110094	0.874726	0.406779	0.0125	0.161	BX302192	867	1277		similar_to_UniRef100_Q4SJU1Chromosome_1_SCAF14573_whole_genome_shotgun_sequence_Tetraodon_nigroviridis|Rep_Chromosome_1_SCAF14573_whole_genome_shotgun_sequence_Tetraodon_nigroviridis_(Green_puffer)_partial_(62%)
66939	0.634174	3.01162	0.0125	0.161	TC201602	759	1278		similar_to_UniRef100_Q6IQM2Cytochrome_c_Danio_rerio|Rep_Cytochrome_c_Danio_rerio_(Zebrafish)_(Brachydanio_rerio)_partial_(63%)
40973	0.784689	0.240266	0.0126	0.161	GSONMT00065259001	1203	1279		_PREDICTED:_methionyl-tRNA_formyltransferase_mitochondrial-like_[Maylandia_zebra]
96641	0.731079	0.608763	0.0126	0.161	CA358829	813	1280		homologue_to_UniRef100_Q4WJY4F-box_domain_protein_Aspergillus_fumigatus|Rep_F-box_domain_protein_Aspergillus_fumigatus_(Sartorya_fumigata)_partial_(4%)
32694	0.848764	0.00822317	0.0126	0.162	GSONMT00049407001	3531	1281		_Neural_cell_adhesion_molecule_L1-like_protein_[Dicentrarchus_labrax]
145103	1.05291	0.000468037	0.0127	0.162	SRR020740-2322	879	1282		unknown
119775	0.839098	0.49221	0.0127	0.162	GE825747	794	1283		similar_to_UniRef100_Q0N440P26_Clanis_bilineata_nucleopolyhedrosis_virus|Rep_P26_Clanis_bilineata_nucleopolyhedrosis_virus_partial_(6%)
115110	1.18825	0.0783078	0.0127	0.163	CR943529	620	1284		homologue_to_UniRef100_P98093Complement_C3-1_[Contains_Complement_C3_beta_chain_Complement_C3_alpha_chain_C3a_anaphylatoxin_Complement_C3b_alpha_chain_Complement_C3c_alpha_chain_fragment_1_Complement_C3dg_fragment_Complement_C3g_fragment_Complement_C3d_fragment_Complement_C3f_fragment_Complement_C3c_alpha_chain_fragment_2]|Rep_Complement_C3-1_[Contains_Complement_C3_beta_chain_Complement_C3_alpha…
162894	0.867814	0.782783	0.0128	0.163	SRR020740-26402	374	1285		unknown
59522	1.11323	-0.487781	0.0128	0.163	TC191375	1078	1286		homologue_to_UniRef100_Q00UM9Chromosome_16_contig_1_DNA_sequence_Ostreococcus_tauri|Rep_Chromosome_16_contig_1_DNA_sequence_Ostreococcus_tauri_partial_(29%)
156661	2.248	-0.773983	0.0128	0.163	SRR020740-18132	482	1287		slow_troponin_t_1
23422	0.588422	1.59997	0.0128	0.163	GSONMT00063480001	1308	1288		_inositol_hexaphosphate_kinase_2_[Salmo_salar]
41652	1.22922	1.25475	0.0128	0.163	GSONMT00082351001	3114	1289		_PREDICTED:_myomesin-3-like_[Maylandia_zebra]
118335	0.631659	2.88972	0.0129	0.164	CT962851	573	1290		unknown
63233	1.02225	-0.568056	0.0129	0.164	TC196539	1162	1291		similar_to_UniRef100_UPI000065DB6FBET1_homolog_(Golgi_vesicular_membrane-trafficking_protein_p18)_(hBET1)_Takifugu_rubripes|Rep_BET1_homolog_(Golgi_vesicular_membrane-trafficking_protein_p18)_(hBET1)_Takifugu_rubripes_partial_(62%)
144947	0.573293	2.62155	0.0129	0.164	SRR020740-2116	892	1292		unknown
63799	0.71178	0.960408	0.0129	0.164	TC197350	1317	1293		unknown
118085	0.777717	3.09334	0.0129	0.164	CU063767	1438	1294		unknown
135178	0.634964	1.66429	0.013	0.164	SRR020739-23822	481	1295		unknown
54273	0.671911	0.693103	0.013	0.164	TC183880	1748	1296		weakly_similar_to_UniRef100_Q4SYE1Chromosome_undetermined_SCAF12087_whole_genome_shotgun_sequence_Tetraodon_nigroviridis|Rep_Chromosome_undetermined_SCAF12087_whole_genome_shotgun_sequence_Tetraodon_nigroviridis_(Green_puffer)_partial_(64%)
20469	0.734258	0.476684	0.013	0.164	GSONMT00062816001	288	1297		_Ferritin_heavy_subunit_[Salmo_salar]
114862	0.96156	1.80457	0.013	0.164	DV202156	335	1298		homologue_to_UniRef100_Q8JIP5Myosin_heavy_chain_n=2_Oncorhynchus_keta|Rep_Myosin_heavy_chain_Oncorhynchus_keta_(Chum_salmon)_partial_(4%)
88241	1.06556	-0.33284	0.013	0.164	BX862414	777	1299		similar_to_UniRef100_A1AVP9Thymidylate_kinase_Candidatus_Ruthia_magnifica_str_Cm_(Calyptogena_magnifica)|Rep_Thymidylate_kinase_Ruthia_magnifica_subsp_Calyptogena_magnifica_partial_(8%)
56995	0.683653	0.348185	0.013	0.164	TC187778	999	1300		unknown
148346	0.606335	1.22294	0.013	0.165	SRR020740-6589	694	1301		unknown
47822	0.782855	0.400042	0.0131	0.165	TC174577	1099	1302		unknown
46802	0.741648	0.433362	0.0131	0.165	TC172931	1908	1303		fish_virus_induced_TRIM_protein
31347	0.898799	0.0663166	0.0131	0.165	GSONMT00014531001	1305	1304		_PREDICTED:_transmembrane_protein_8C-like_[Takifugu_rubripes]
155948	0.632749	1.50304	0.0132	0.166	SRR020740-17093	501	1305		unknown
89008	0.753139	0.978912	0.0132	0.166	BX866986	781	1306		similar_to_UniRef100_UPI000065ED18Homolog_of_Homo_sapiens_ring_finger_protein_122_Takifugu_rubripes|Rep_Homolog_of_Homo_sapiens_ring_finger_protein_122_Takifugu_rubripes_partial_(70%)
47742	0.650242	1.46035	0.0132	0.166	TC174457	866	1307		similar_to_UniRef100_Q19KL8Cytochrome_b_Epipedobates_hahneli|Rep_Cytochrome_b_Epipedobates_hahneli_partial_(7%)
37491	1.30686	-0.88006	0.0132	0.166	GSONMT00072339001	1344	1308		_PREDICTED:_epithelial_discoidin_domain-containing_receptor_1-like_isoform_X2_[Pundamilia_nyererei]
61302	0.538157	2.56815	0.0132	0.166	TC193862	1247	1309		similar_to_UniRef100_A3M9A1Magnesium_and_cobalt_transport_protein_Acinetobacter_baumannii_ATCC_17978|Rep_Magnesium_and_cobalt_transport_protein_Acinetobacter_baumannii_(strain_ATCC_17978_/_NCDC_KC_755)_partial_(5%)
62126	1.04236	-0.367678	0.0132	0.166	TC195005	692	1310		similar_to_UniRef100_Q08CH0Zgc153093_Danio_rerio|Rep_Zgc153093_Danio_rerio_(Zebrafish)_(Brachydanio_rerio)_partial_(39%)
55167	0.778202	0.239477	0.0133	0.166	TC185156	850	1311		UniRef100_Q865V1Latherin_Equus_burchellii_antiquorum|Rep_Latherin_Equus_burchellii_antiquorum_(Damara_zebra)_(Chapman_zebra)_partial_(8%)
68629	0.878582	0.25173	0.0133	0.166	TC203773	594	1312		similar_to_UniRef100_Q99311Lipopolysaccharide_core_(lic3)_locus_Haemophilus_influenzae|Rep_Lipopolysaccharide_core_(lic3)_locus_Haemophilus_influenzae_partial_(44%)
1002	0.924221	2.43188	0.0133	0.167	GSONMT00017102001	510	1313		_apolipoprotein_A-II_precursor_[Oncorhynchus_mykiss]
122984	0.815724	-0.0139833	0.0134	0.167	SRR020739-2110	787	1314		unknown
126158	0.808162	-0.237776	0.0134	0.167	SRR020739-7264	662	1315		unknown
58099	0.582003	1.93151	0.0134	0.167	TC189351	906	1316		UniRef100_P45433Translocon-associated_protein_subunit_alpha_precursor|Rep_Translocon-associated_protein_subunit_alpha_precursor___partial_(82%)
61584	0.868354	0.47992	0.0134	0.167	TC194244	1061	1317		similar_to_UniRef100_UPI00015A42C0solute_carrier_family_25_(mitochondrial_carrier_phosphate_carrier)_member_3_n=2_Danio_rerio|Rep_solute_carrier_family_25_(mitochondrial_carrier_phosphate_carrier)_member_3_Danio_rerio_partial_(83%)
54294	0.570331	2.21502	0.0135	0.168	TC183904	1600	1318		homologue_to_UniRef100_A8DT15Metaxin_2b_Astatotilapia_burtoni|Rep_Metaxin_2b_Haplochromis_burtoni_(Burtons_mouthbrooder)
74563	0.743787	0.731935	0.0135	0.168	TC211298	1167	1319		weakly_similar_to_UniRef100_A7T941Predicted_protein_Nematostella_vectensis|Rep_Predicted_protein_Nematostella_vectensis_(Starlet_sea_anemone)_partial_(39%)
119488	0.82533	0.80232	0.0135	0.168	GE837285	877	1320		similar_to_UniRef100_UPI000065F089Peripheral_myelin_protein_22_(PMP-22)_Takifugu_rubripes|Rep_Peripheral_myelin_protein_22_(PMP-22)_Takifugu_rubripes_partial_(45%)
119764	0.749341	2.3789	0.0135	0.168	GE824539	825	1321		homologue_to_UniRef100_UPI00004D09F9Tumor_protein_p53-inducible_nuclear_protein_2_(p53-inducible_protein_U)_(PIG-U)_Xenopus_tropicalis|Rep_Tumor_protein_p53-inducible_nuclear_protein_2_(p53-inducible_protein_U)_(PIG-U)_Xenopus_tropicalis_partial_(10%)
102747	0.711041	0.357333	0.0136	0.168	CA384786	698	1322		unknown
46840	0.919217	-0.282738	0.0136	0.168	TC172980	1609	1323		UniRef100_Q8JIC9Interferon_regulatory_factor_1|Rep_Interferon_regulatory_factor_1
17821	1.10425	-0.495976	0.0136	0.168	GSONMT00056756001	1017	1324		_PREDICTED:_cyclin-G2_[Astyanax_mexicanus]
73479	0.744248	0.430347	0.0137	0.169	TC209963	1074	1325		UniRef100_Q7Q5V2AGAP006193-PA_Anopheles_gambiae_str_PEST|Rep_AGAP006193-PA_Anopheles_gambiae_str_PEST_partial_(5%)
53576	1.14692	0.0544118	0.0137	0.169	TC182881	1296	1326		unknown
34819	1.61904	0.683548	0.0137	0.169	GSONMT00031155001	309	1327		_PREDICTED:_tropomyosin_alpha-3_chain-like_[Neolamprologus_brichardi]
143752	0.920515	-0.293651	0.0138	0.17	SRR020740-566	1286	1328		unknown
87229	0.684397	1.28355	0.0138	0.17	BX317236	721	1329		similar_to_UniRef100_Q1IIA5ABC_efflux_pump__inner_membrane_subunit_Acidobacteria_bacterium_Ellin345|Rep_ABC_partial_(1%)
51910	0.726561	0.694693	0.0138	0.17	TC180486	1425	1330		unknown
60642	0.708359	0.981993	0.0139	0.171	TC192959	1636	1331		similar_to_UniRef100_UPI000065F3BASynaptosomal-associated_protein_23_(SNAP-23)_(Vesicle-membrane_fusion_protein_SNAP-23)_Takifugu_rubripes|Rep_Synaptosomal-associated_protein_23_(SNAP-23)_(Vesicle-membrane_fusion_protein_SNAP-23)_Takifugu_rubripes_partial_(97%)
93922	0.821919	1.90118	0.0139	0.171	CA350779	738	1332		unknown
76397	0.850563	-0.201461	0.0139	0.171	TC214826	1638	1333		similar_to_UniRef100_UPI0000F1DCE7PREDICTED_ethanolamine_kinase-like_isoform_1_Danio_rerio|Rep_PREDICTED_ethanolamine_kinase-like_isoform_1_Danio_rerio_partial_(13%)
42091	0.542401	4.80409	0.014	0.171	GSONMT00081520001	216	1334		_ATP_synthase_subunit_e_mitochondrial_[Salmo_salar]
61971	0.64077	1.33036	0.014	0.171	TC194788	1017	1335		unknown
123272	0.643218	1.34922	0.0139	0.171	SRR020739-2578	767	1336		unknown
78423	1.25888	0.0439636	0.014	0.171	TC217244	1103	1337		unknown
28395	0.700884	0.738611	0.0141	0.172	GSONMT00026685001	2499	1338		_deltex-3-like_[Salmo_salar]
39170	0.730557	0.113665	0.0141	0.172	GSONMT00068749001	1509	1339		_PREDICTED:_transmembrane_prolyl_4-hydroxylase-like_[Takifugu_rubripes]
65906	0.594013	3.31631	0.0141	0.172	TC200242	802	1340		unknown
24879	0.838948	0.177739	0.0141	0.172	GSONMT00004922001	474	1341		_PREDICTED:_SUMO-conjugating_enzyme_UBC9-like_isoform_X2_[Oreochromis_niloticus]
36233	0.759841	0.972744	0.0141	0.172	GSONMT00075003001	1398	1342		_PREDICTED:_beclin_1-associated_autophagy-related_key_regulator_[Astyanax_mexicanus]
119207	1.21459	-0.562023	0.0141	0.172	CU072526	1352	1343		similar_to_UniRef100_UPI000065E69EHomolog_of_Brachydanio_rerio_Ventricular_myosin_heavy_chain_Takifugu_rubripes|Rep_Homolog_of_Brachydanio_rerio_Ventricular_myosin_heavy_chain_Takifugu_rubripes_partial_(13%)
59174	0.771325	0.634617	0.0142	0.173	TC190869	1322	1344		similar_to_UniRef100_Q08C96Zgc153357_Danio_rerio|Rep_Zgc153357_Danio_rerio_(Zebrafish)_(Brachydanio_rerio)_partial_(47%)
152405	0.716592	0.611197	0.0142	0.173	SRR020740-12144	533	1345		unknown
53704	0.892095	-0.00446661	0.0143	0.173	TC183069	1073	1346		unknown
62066	0.624236	2.1636	0.0143	0.173	TC194919	1535	1347		weakly_similar_to_UniRef100_Q05075Linear_plasmid_pSCL_Streptomyces_clavuligerus|Rep_Linear_plasmid_pSCL_Streptomyces_clavuligerus_partial_(6%)
41842	0.707549	0.738579	0.0143	0.173	GSONMT00082034001	318	1348		_dpy-30_homolog_[Salmo_salar]
75878	0.552933	2.18855	0.0143	0.174	TC212933	1243	1349		similar_to_UniRef100_Q5BQR9SJCHGC09832_protein_Schistosoma_japonicum|Rep_SJCHGC09832_protein_Schistosoma_japonicum_(Blood_fluke)_partial_(44%)
115148	0.797941	-0.0169276	0.0143	0.174	CR943949	557	1350		similar_to_UniRef100_Q1WA47Transposase_Ictalurus_punctatus|Rep_Transposase_Ictalurus_punctatus_(Channel_catfish)_partial_(75%)
121681	0.570158	8.1613	0.0144	0.175	SRR020739-43	1387	1351		calsequestrin_1
122370	0.675171	1.24801	0.0144	0.175	SRR020739-1135	907	1352		unknown
26463	0.742702	0.121396	0.0145	0.175	GSONMT00047661001	1605	1353		IMA6_DANRE_RecName:_Full=Importin_subunit_alpha-6;_AltName:_Full=Karyopherin_subunit_alpha-5
117782	0.694089	0.713545	0.0145	0.175	CU068499	828	1354		homologue_to_UniRef100_A5X2W0CCAAT/enhancer_binding_protein_delta2|Rep_CCAAT/enhancer_binding_protein_delta2___partial_(39%)
45656	0.84183	0.327535	0.0146	0.176	GSONMT00081440001	1182	1355		_Endothelin-converting_enzyme_1_[Dicentrarchus_labrax]
89911	0.923047	-0.010445	0.0146	0.177	BX870099	750	1356		similar_to_UniRef100_A8M492IMP_dehydrogenase_family_protein_Salinispora_arenicola_CNS-205|Rep_IMP_dehydrogenase_family_protein_Salinispora_arenicola_CNS-205_partial_(5%)
134255	0.829722	-0.0607662	0.0147	0.177	SRR020739-22068	501	1357		unknown
207473	0.792898	2.62841	0.0147	0.177	NODE_55910_length_469_cov_1.059701	567	1358		nucleoside_diphosphate_kinase_a
124447	0.770792	-0.031962	0.0147	0.177	SRR020739-4459	692	1359		unknown
109868	0.959984	-0.129208	0.0148	0.178	CX245102	674	1360		weakly_similar_to_UniRef100_Q8RXB5Origin_recognition_complex_subunit_5_Zea_mays|Rep_Origin_recognition_complex_subunit_5_Zea_mays_(Maize)_partial_(7%)
82954	0.66695	0.918454	0.0148	0.178	BX302127	951	1361		unknown
52764	0.758893	0.913106	0.0148	0.178	TC181707	2257	1362		weakly_similar_to_UniRef100_UPI000065E85EInter-alpha-trypsin_inhibitor_heavy_chain_H4_precursor_(ITI_heavy_chain_H4)_(Inter-alpha-inhibitor_heavy_chain_4)_(Inter-alpha-trypsin_inhibitor_family_heavy_chain-related_protein)_(IHRP)_(Plasma_kallikrein_sensitive_glycoprotein_120)_(PK-120)_(GP120)_[Co_Takifugu_rubripes|Rep_Inter-alpha-trypsin_inhibitor_heavy_chain_H4_precursor_(ITI_heavy_chain_H4)_(Int…
79017	1.70522	-0.0287702	0.0148	0.178	NP544026	684	1363		GB|AF1155261|AAD530231_MHC_class_I_heavy_chain_precursor_[Oncorhynchus_mykiss]
59207	0.71603	1.15413	0.0148	0.178	TC190918	685	1364		similar_to_UniRef100_A0JMM1Zgc153981_Danio_rerio|Rep_Zgc153981_Danio_rerio_(Zebrafish)_(Brachydanio_rerio)_partial_(49%)
122999	0.97887	-0.463135	0.0148	0.178	SRR020739-2132	764	1365		protein_phosphatase_mitochondrial
57824	1.12795	0.377611	0.0149	0.178	TC188967	1237	1366		homologue_to_UniRef100_Q7ZVG7Fibrinogen_gamma_polypeptide_Danio_rerio|Rep_Fibrinogen_gamma_polypeptide_Danio_rerio_(Zebrafish)_(Brachydanio_rerio)_partial_(24%)
41867	0.551739	1.97649	0.0149	0.178	GSONMT00081949001	804	1367		_THO_complex_subunit_7_homolog_[Salmo_salar]
10078	0.825545	1.0779	0.015	0.179	GSONMT00033762001	3282	1368		_PREDICTED:_AMP_deaminase_3-like_isoform_X1_[Danio_rerio]
71829	0.77337	0.191437	0.015	0.179	TC207873	653	1369		weakly_similar_to_UniRef100_Q1ZFK3Secreted_trypsin-like_serine_protease_Psychromonas_sp_CNPT3|Rep_Secreted_trypsin-like_serine_protease_Psychromonas_sp_CNPT3_partial_(5%)
193573	0.881104	-0.095078	0.015	0.179	NODE_37690_length_371_cov_0.145553	469	1370		letm1_domain-containing_protein_1
78237	0.552314	2.41044	0.015	0.179	TC217033	1185	1371		similar_to_UniRef100_Q6IQN8Acyl-Coenzyme_A_dehydrogenase_long_chain_Danio_rerio|Rep_Acyl-Coenzyme_A_dehydrogenase_long_chain_Danio_rerio_(Zebrafish)_(Brachydanio_rerio)_partial_(24%)
156131	0.673322	0.76552	0.015	0.179	SRR020740-17358	454	1372		transmembrane_and_tpr_repeat-containing_protein_4
85599	0.947408	0.713586	0.015	0.179	BX311390	824	1373		similar_to_UniRef100_Q3KCW8Sensor_protein_Pseudomonas_fluorescens_PfO-1|Rep_Sensor_protein_Pseudomonas_partial_(1%)
19365	0.683152	1.19507	0.015	0.179	GSONMT00044983001	408	1374		_Pterin-4-alpha-carbinolamine_dehydratase_2_[Salmo_salar]
53080	0.678438	1.16229	0.0151	0.179	TC182190	1581	1375		similar_to_UniRef100_Q2YYK4Probable_membrane-bound_oxidoreductase_Staphylococcus_aureus_RF122|Rep_Probable_membrane-bound_oxidoreductase_Staphylococcus_aureus_(strain_bovine_RF122)_partial_(8%)
56082	0.634663	2.50871	0.0151	0.179	TC186452	1226	1376		similar_to_UniRef100_A9UPM9Predicted_protein_Monosiga_brevicollis_MX1|Rep_Predicted_protein_Monosiga_brevicollis_MX1_partial_(5%)
150532	0.928429	-0.352224	0.0151	0.18	SRR020740-9537	628	1377		unknown
72342	0.504776	8.16792	0.0152	0.18	TC208518	456	1378		homologue_to_UniRef100_A0MZ83Cytochrome_b_n=4_Oncorhynchus|Rep_Cytochrome_b_Oncorhynchus_nerka_(Sockeye_salmon)_partial_(34%)
80130	0.642124	2.3835	0.0152	0.18	BX080722	626	1379		similar_to_UniRef100_Q24JV4UPF0390_protein_zgc136864_Danio_rerio|Rep_UPF0390_protein_zgc136864_Danio_rerio_(Zebrafish)_(Brachydanio_rerio)_partial_(74%)
106079	0.839981	0.457228	0.0152	0.18	CR375063	800	1380		unknown
103084	0.626991	0.886325	0.0152	0.181	CA388497	412	1381		unknown
13248	0.655392	6.8713	0.0152	0.181	GSONMT00057539001	831	1382		_myosin_head_[Gadus_chalcogrammus]
208616	0.693465	1.12332	0.0153	0.181	NODE_57310_length_377_cov_1.397878	475	1383		neuroblast_differentiation-associated_protein_ahnak-like_isoform_x1
59755	0.733843	0.401999	0.0153	0.181	TC191729	718	1384		unknown
153399	0.66929	1.08924	0.0153	0.181	SRR020740-13507	496	1385		unknown
83872	1.18167	-0.128173	0.0153	0.181	BX307436	790	1386		similar_to_UniRef100_Q5WRG9Cytochrome_b_Perisoreus_internigrans|Rep_Cytochrome_b_Perisoreus_internigrans_(Sichuan_jay)_partial_(5%)
68877	0.823614	-0.282701	0.0153	0.181	TC204109	1369	1387		homologue_to_UniRef100_Q0GQQ3Cytochrome_c_oxidase_subunit_I_Artema_atlanta|Rep_Cytochrome_c_oxidase_subunit_I_Artema_atlanta_partial_(15%)
121282	0.895509	0.0789899	0.0153	0.181	FP324269	1064	1388		homologue_to_UniRef100_Q1KKX4EAP30_subunit_of_ELL_complex_Takifugu_rubripes|Rep_EAP30_subunit_of_ELL_complex_Fugu_rubripes_(Japanese_pufferfish)_(Takifugu_rubripes)_partial_(61%)
209176	1.03844	-0.523604	0.0153	0.181	NODE_58023_length_221_cov_0.565611	319	1389		unknown
100118	0.726954	0.463711	0.0154	0.181	CA381425	618	1390		unknown
143563	0.936094	-0.215039	0.0154	0.182	SRR020740-325	1591	1391		unknown
100674	0.972271	-0.508075	0.0154	0.182	CA375355	687	1392		similar_to_UniRef100_A7GXN4NADPH-flavin_oxidoreductase_Campylobacter_curvus_52592|Rep_NADPH-flavin_oxidoreductase_Campylobacter_curvus_(strain_52592)_partial_(8%)
118396	1.01547	3.20073	0.0154	0.182	CT571045	1426	1393		homologue_to_UniRef100_Q4STH0Chromosome_undetermined_SCAF14228_whole_genome_shotgun_sequence_Tetraodon_nigroviridis|Rep_Chromosome_undetermined_SCAF14228_whole_genome_shotgun_sequence_Tetraodon_nigroviridis_(Green_puffer)_partial_(30%)
56885	0.725237	0.293924	0.0154	0.182	TC187618	1367	1394		UniRef100_A7EVK2Predicted_protein_Sclerotinia_sclerotiorum_1980|Rep_Predicted_protein_Sclerotinia_sclerotiorum_(strain_ATCC_18683_/_1980_/_Ss-1)_(Whitemold)_(Whetzelinia_sclerotiorum)_partial_(15%)
38829	1.09033	-0.26414	0.0155	0.182	GSONMT00069475001	792	1395		_c-reactive_protein_pentraxin-related_precursor_[Salmo_salar]
47105	0.583423	3.20927	0.0155	0.182	TC173457	1479	1396		UniRef100_A5X2W0CCAAT/enhancer_binding_protein_delta2|Rep_CCAAT/enhancer_binding_protein_delta2
65844	0.660806	1.57598	0.0155	0.182	TC200155	577	1397		homologue_to_UniRef100_UPI000065DBE0erythropoietin_4_immediate_early_response_Takifugu_rubripes|Rep_erythropoietin_4_immediate_early_response_Takifugu_rubripes_partial_(42%)
34187	0.903803	-0.389414	0.0155	0.182	GSONMT00030632001	705	1398		_CobIyrinic_acid_ac-diamide_adenosyltransferase_mitochondrial_precursor_[Oncorhynchus_mykiss]
115806	0.769849	5.45533	0.0155	0.182	CT569820	1221	1399		weakly_similar_to_UniRef100_Q98SS7Creatine_kinase7_Holacanthopterygii|Rep_Creatine_kinase_Gadus_morhua_(Atlantic_cod)_partial_(12%)
21904	0.742613	2.9755	0.0155	0.182	GSONMT00000420001	1044	1400		_salarin_[Salvelinus_alpinus]
43093	0.643522	0.847969	0.0156	0.182	GSONMT00079576001	2238	1401		_PREDICTED:_poly_[ADP-ribose]_polymerase_9-like_isoform_X1_[Maylandia_zebra]
71501	0.662226	1.30324	0.0156	0.183	TC207464	1462	1402		unknown
85301	0.777745	1.49899	0.0156	0.183	BX309595	760	1403		unknown
199345	0.992672	0.16952	0.0156	0.183	NODE_45313_length_258_cov_0.976744	356	1404		uveal_autoantigen_with_coiled-coil_domains_and_ankyrin_repeats
130099	0.648881	2.50297	0.0157	0.183	SRR020739-14237	559	1405		unknown
49261	0.573736	2.76914	0.0157	0.183	TC176670	956	1406		similar_to_UniRef100_A8E5M2Dci_protein_Danio_rerio|Rep_Dci_protein_Danio_rerio_(Zebrafish)_(Brachydanio_rerio)_partial_(38%)
22460	1.01586	-0.689232	0.0157	0.183	GSONMT00011840001	831	1407		_PREDICTED:_F-box_only_protein_31-like_isoform_X2_[Astyanax_mexicanus]
49572	0.733453	0.749904	0.0158	0.184	TC177113	1450	1408		similar_to_UniRef100_A4QP06Prpf3_protein_Danio_rerio|Rep_Prpf3_protein_Danio_rerio_(Zebrafish)_(Brachydanio_rerio)_partial_(21%)
81955	0.904907	-0.381555	0.0159	0.185	BX298061	907	1409		similar_to_UniRef100_UPI000065D63BCD9_antigen_(p24)_(Leukocyte_antigen_MIC3)_(Motility-related_protein)_(MRP-1)_(Tetraspanin-29)_(Tspan-29)_Takifugu_rubripes|Rep_CD9_antigen_(p24)_(Leukocyte_antigen_MIC3)_(Motility-related_protein)_(MRP-1)_(Tetraspanin-29)_(Tspan-29)_Takifugu_rubripes_partial_(37%)
70908	0.56423	2.73933	0.016	0.185	TC206708	1094	1410		similar_to_UniRef100_A7MCN0Peptidyl-prolyl_cis-trans_isomerase_Danio_rerio|Rep_Peptidyl-prolyl_cis-trans_isomerase_Danio_rerio_(Zebrafish)_(Brachydanio_rerio)_partial_(85%)
214455	0.630009	2.51155	0.016	0.185	NODE_64578_length_230_cov_1.017391	328	1411		unknown
31127	1.02377	-0.181046	0.016	0.185	GSONMT00042730001	2889	1412		_PREDICTED:_oxysterol-binding_protein-related_protein_1-like_isoform_X1_[Neolamprologus_brichardi]
151427	0.568477	2.2443	0.016	0.185	SRR020740-10756	548	1413		unknown
157551	1.39939	-0.895172	0.016	0.186	SRR020740-19389	467	1414		unknown
86688	0.621115	4.02706	0.016	0.186	BX321567	836	1415		homologue_to_UniRef100_Q6IQM2Cytochrome_c_Danio_rerio|Rep_Cytochrome_c_Danio_rerio_(Zebrafish)_(Brachydanio_rerio)
114817	0.835351	-0.181223	0.016	0.186	CT568161	838	1416		similar_to_UniRef100_Q6PZ61PgaE_Mycobacterium_mageritense|Rep_PgaE_Mycobacterium_mageritense_partial_(5%)
135947	0.517019	11.177	0.0161	0.186	SRR020739-25164	426	1417		nucleoside_diphosphate_kinase_a
83769	0.713931	0.523806	0.0161	0.186	BX305185	833	1418		unknown
101775	0.783309	0.602958	0.0162	0.187	CB493522	589	1419		similar_to_UniRef100_Q6AAV2Response_regulator_Propionibacterium_acnes|Rep_Response_regulator_Propionibacterium_acnes_partial_(6%)
147985	0.861828	0.893818	0.0162	0.187	SRR020740-6093	648	1420		co3_oncmy_ame:_full=complement_c3_contains:_ame:_full=complement_c3_beta_chain_contains:_ame:_full=complement_c3_alpha_chain_contains:_ame:_full=c3a_anaphylatoxin_contains:_ame:_full=complement_c3b_alpha_chain_contains:_ame:_full=complement_c3c_alpha_chain_fragment_1_contains:_ame:_full=complement_c3dg_fragment_contains:_ame:_full=complement_c3g_fragment_contains:_ame:_full=complement_c3d_fragmen…
35127	0.735257	2.57519	0.0163	0.187	GSONMT00002188001	1332	1421		_PREDICTED:_phosphate_carrier_protein_mitochondrial-like_isoform_2_[Takifugu_rubripes]
46745	1.24374	1.08376	0.0163	0.187	TC172854	2191	1422		UniRef100_Q5NKF9Prothrombin|Rep_Prothrombin
22457	0.567466	2.71038	0.0163	0.188	GSONMT00026983001	1194	1423		_PREDICTED:_tektin-3_[Oreochromis_niloticus]
144377	0.702065	1.11519	0.0164	0.189	SRR020740-1358	1067	1424		unknown
57913	0.682746	1.04013	0.0164	0.189	TC189092	712	1425		similar_to_UniRef100_UPI000065ED35ATP_synthase_e_chain_mitochondrial_(EC_36314)_Takifugu_rubripes|Rep_ATP_synthase_e_chain_mitochondrial_(EC_36314)_Takifugu_rubripes
33968	0.588913	1.53428	0.0165	0.189	GSONMT00003287001	855	1426		_PREDICTED:_very-long-chain_enoyl-CoA_reductase-like_[Neolamprologus_brichardi]
122234	0.764404	-0.152739	0.0164	0.189	SRR020739-932	922	1427		unknown
84659	0.616745	4.05563	0.0165	0.189	BX309747	738	1428		homologue_to_UniRef100_Q6IQM2Cytochrome_c_Danio_rerio|Rep_Cytochrome_c_Danio_rerio_(Zebrafish)_(Brachydanio_rerio)
145098	0.743469	0.224886	0.0165	0.189	SRR020740-2314	851	1429		unknown
71725	0.756742	0.22646	0.0165	0.189	TC207734	1129	1430		similar_to_UniRef100_Q5U3D6Zgc77060_protein_Danio_rerio|Rep_Zgc77060_protein_Danio_rerio_(Zebrafish)_(Brachydanio_rerio)_partial_(8%)
59371	0.835886	-0.144177	0.0166	0.19	TC191164	1421	1431		similar_to_UniRef100_Q4ECI8Transposase_Wolbachia_endosymbiont_of_Drosophila_ananassae|Rep_Transposase_Wolbachia_endosymbiont_of_Drosophila_ananassae_partial_(8%)
42195	0.787123	1.96035	0.0166	0.19	GSONMT00081272001	1224	1432		_Arrestin_domain-containing_protein_2_[Salmo_salar]
175669	0.766913	0.68106	0.0166	0.19	NODE_13663_length_517_cov_2.866538	615	1433		unknown
69198	0.73377	1.37593	0.0167	0.191	TC204530	928	1434		unknown
81423	0.637582	3.81689	0.0168	0.191	BX295474	842	1435		homologue_to_UniRef100_Q6IQM2Cytochrome_c_Danio_rerio|Rep_Cytochrome_c_Danio_rerio_(Zebrafish)_(Brachydanio_rerio)
201963	0.861927	-0.0282746	0.0168	0.191	NODE_48874_length_239_cov_2.297071	337	1436		gtp-binding_protein_sar1b
47053	1.13056	0.404931	0.0168	0.192	TC173382	2116	1437		homologue_to_UniRef100_Q9GJC2MHC_class_I_heavy_chain_precursor_n=2|Rep_MHC_class_I_heavy_chain_precursor
32220	0.830252	0.738432	0.0169	0.192	GSONMT00008727001	2982	1438		_PREDICTED:_synemin-like_[Oreochromis_niloticus]
86746	1.15685	-0.542085	0.0169	0.193	BX321564	802	1439		unknown
14596	0.797975	0.856829	0.0169	0.193	GSONMT00022755001	1167	1440		_Class_B_basic_helix-loop-helix_protein_3_[Salmo_salar]
127134	0.863348	0.298435	0.017	0.193	SRR020739-8964	667	1441		unknown
105866	0.508553	6.98827	0.017	0.193	CX029724	578	1442		homologue_to_UniRef100_P69306NADH-ubiquinone_oxidoreductase_chain_4L6_Salmonidae|Rep_NADH-ubiquinone_oxidoreductase_chain_4L_Oncorhynchus_clarki_(Cutthroat_trout)_(Salmo_clarki)_partial_(87%)
152265	0.756885	5.17385	0.017	0.193	SRR020740-11948	563	1443		cytochrome_oxidase_subunit_ii
74857	0.615182	2.1369	0.0171	0.194	TC211679	800	1444		similar_to_UniRef100_Q4RFI9Chromosome_8_SCAF15119_whole_genome_shotgun_sequence_Tetraodon_nigroviridis|Rep_Chromosome_8_SCAF15119_whole_genome_shotgun_sequence_Tetraodon_nigroviridis_(Green_puffer)_partial_(37%)
144114	0.859859	-0.293295	0.0171	0.194	SRR020740-1032	1104	1445		unknown
124701	0.78222	-0.19299	0.0172	0.194	SRR020739-4841	668	1446		unknown
59130	0.60175	3.06193	0.0172	0.194	TC190804	907	1447		unknown
73617	0.508891	8.85987	0.0172	0.194	TC210132	380	1448		homologue_to_UniRef100_A0MZ73Cytochrome_c_oxidase_subunit_I_Oncorhynchus_nerka|Rep_Cytochrome_c_oxidase_subunit_I_Oncorhynchus_nerka_(Sockeye_salmon)_partial_(22%)
96089	0.6896	0.0892043	0.0172	0.194	CA360070	737	1449		UniRef100_Q4VKK4Inhibitor_of_DNA_binding/differentiation_1D|Rep_Inhibitor_of_DNA_binding/differentiation_1D
36257	0.908981	1.74297	0.0172	0.194	GSONMT00074893001	984	1450		_PREDICTED:_LOW_QUALITY_PROTEIN:_L-serine_dehydratase/L-threonine_deaminase-like_[Xiphophorus_maculatus]
65189	0.610279	1.68796	0.0173	0.194	TC199250	615	1451		unknown
65787	0.689877	1.83483	0.0173	0.194	TC200080	1049	1452		similar_to_UniRef100_A0D5Z1Chromosome_undetermined_scaffold_39_whole_genome_shotgun_sequence_Paramecium_tetraurelia|Rep_Chromosome_undetermined_scaffold_39_whole_genome_shotgun_sequence_Paramecium_tetraurelia_partial_(3%)
93888	0.73571	0.80784	0.0173	0.194	CA347773	673	1453		similar_to_UniRef100_Q4RKQ6Chromosome_5_SCAF15026_whole_genome_shotgun_sequence_Tetraodon_nigroviridis|Rep_Chromosome_5_SCAF15026_whole_genome_shotgun_sequence_Tetraodon_nigroviridis_(Green_puffer)_partial_(28%)
146880	0.705775	0.33081	0.0173	0.195	SRR020740-4641	711	1454		unknown
27708	0.91004	-0.0742323	0.0173	0.195	GSONMT00019800001	1230	1455		_Pyruvate_dehydrogenase_kinase_isozyme_2_mitochondrial_precursor_[Salmo_salar]
57922	0.709727	0.551621	0.0173	0.195	TC189102	1687	1456		homologue_to_UniRef100_A8WCK1Myosin_1_Salmo_salar|Rep_Myosin_1_Salmo_salar_(Atlantic_salmon)_partial_(8%)
64427	0.732629	0.124571	0.0173	0.195	TC198220	601	1457		similar_to_UniRef100_Q2L969Metaxin-2_Sus_scrofa|Rep_Metaxin-2_Sus_scrofa_(Pig)_partial_(20%)
101842	0.545801	2.80684	0.0174	0.195	CB494021	560	1458		unknown
57067	0.677549	0.658113	0.0174	0.195	TC187873	1106	1459		unknown
65074	0.838471	-0.214239	0.0174	0.195	TC199110	577	1460		similar_to_UniRef100_Q7QHN8AGAP011275-PA_Anopheles_gambiae_str_PEST|Rep_AGAP011275-PA_Anopheles_gambiae_str_PEST_partial_(3%)
19800	0.629943	0.6098	0.0174	0.195	GSONMT00033449001	663	1461		_PREDICTED:_UPF0461_protein_C5orf24_homolog_[Astyanax_mexicanus]
73600	0.671655	0.922816	0.0175	0.196	TC210113	1022	1462		unknown
67442	0.512889	4.91126	0.0176	0.197	TC202242	2411	1463		similar_to_UniRef100_Q9IA79Probable_Bax_inhibitor_1_Paralichthys_olivaceus|Rep_Probable_Bax_inhibitor_1_Paralichthys_olivaceus_(Japanese_flounder)_partial_(97%)
82647	0.75849	1.1896	0.0176	0.197	BX299900	926	1464		similar_to_UniRef100_A9YVJ0Adipose_differentiation-related_protein_Anas_platyrhynchos|Rep_Adipose_differentiation-related_protein_Anas_platyrhynchos_(Domestic_duck)_partial_(21%)
81680	0.767959	0.210853	0.0177	0.197	BX297785	632	1465		similar_to_UniRef100_Q9V005UPF0271_protein_PYRAB09930_Pyrococcus_abyssi|Rep_UPF0271_protein_PYRAB09930_Pyrococcus_abyssi_partial_(6%)
61903	0.811387	0.41018	0.0178	0.198	TC194692	842	1466		weakly_similar_to_UniRef100_Q4SJU1Chromosome_1_SCAF14573_whole_genome_shotgun_sequence_Tetraodon_nigroviridis|Rep_Chromosome_1_SCAF14573_whole_genome_shotgun_sequence_Tetraodon_nigroviridis_(Green_puffer)_partial_(52%)
129749	0.646416	0.638782	0.0179	0.199	SRR020739-13599	524	1467		protein-cysteine_n-palmitoyltransferase_hhat-like_protein
145577	0.687369	1.16693	0.0179	0.199	SRR020740-2946	855	1468		unknown
61334	0.700036	0.81912	0.0179	0.199	TC193905	1174	1469		weakly_similar_to_UniRef100_P27806Histone_H1_Triticum_aestivum|Rep_Histone_H1_Triticum_aestivum_(Wheat)_partial_(14%)
60334	0.807893	0.860368	0.0179	0.199	TC192517	778	1470		similar_to_UniRef100_A6YPH3DNA-binding_nuclear_protein_p8_Triatoma_infestans|Rep_DNA-binding_nuclear_protein_p8_Triatoma_infestans_(Assassin_bug)_partial_(51%)
153252	0.939255	-0.337885	0.0179	0.199	SRR020740-13303	498	1471		unknown
119639	1.00642	-0.430845	0.018	0.199	FP319150	1214	1472		similar_to_UniRef100_A5PL18B-cell_CLL/lymphoma_6_Homo_sapiens|Rep_B-cell_CLL/lymphoma_6_Homo_sapiens_(Human)_partial_(24%)
17182	0.742232	1.67211	0.018	0.199	GSONMT00026833001	708	1473		_CD34a_molecule_precursor_[Oncorhynchus_mykiss]
114332	0.781616	0.394958	0.018	0.199	CX258118	690	1474		homologue_to_UniRef100_A3KMU6LOC100049097_protein_Xenopus_laevis|Rep_LOC100049097_protein_Xenopus_laevis_(African_clawed_frog)_partial_(54%)
29278	0.946516	-0.709083	0.018	0.199	GSONMT00018114001	2364	1475		_PREDICTED:_leucine-rich_repeat-containing_protein_8C-like_isoform_X2_[Lepisosteus_oculatus]
83346	0.583494	2.67917	0.018	0.2	BX302188	881	1476		homologue_to_UniRef100_Q6DH82Zgc92606_Danio_rerio|Rep_Zgc92606_Danio_rerio_(Zebrafish)_(Brachydanio_rerio)_partial_(42%)
138724	0.792281	0.0547607	0.018	0.2	SRR020739-29841	357	1477		kelch-like_protein_30-like
50280	0.954745	-0.228714	0.0181	0.2	TC178089	2235	1478		weakly_similar_to_UniRef100_Q6WC70NADH-ubiquinone_oxidoreductase_chain_1_Metacyrba_taeniola|Rep_NADH-ubiquinone_oxidoreductase_chain_1_Metacyrba_taeniola_partial_(20%)
59211	0.966242	-0.461123	0.0181	0.2	TC190922	1668	1479		UniRef100_A8NDU8Microfilarial_sheath_protein_identical_Brugia_malayi|Rep_Microfilarial_sheath_protein_identical_Brugia_malayi_(Filarial_nematode_worm)_partial_(6%)
74378	0.610425	1.23834	0.0181	0.2	TC211078	720	1480		homologue_to_UniRef100_A6PZ09Amyloid_protein_A_n=2|Rep_Amyloid_protein_A___partial_(76%)
85598	1.00067	0.0672367	0.0181	0.2	BX311389	879	1481		similar_to_UniRef100_Q7VSG5DNA_topoisomerase_iii_Bordetella_pertussis|Rep_DNA_topoisomerase_iii_Bordetella_partial_(1%)
96144	0.668285	1.284	0.0182	0.201	CA360485	643	1482		similar_to_UniRef100_Q4SYH6Chromosome_undetermined_SCAF12061_whole_genome_shotgun_sequence_Tetraodon_nigroviridis|Rep_Chromosome_undetermined_SCAF12061_whole_genome_shotgun_sequence_Tetraodon_nigroviridis_(Green_puffer)_partial_(61%)
67926	0.614976	3.2875	0.0183	0.201	TC202865	1260	1483		similar_to_UniRef100_UPI000065D1C7Receptor_expression-enhancing_protein_6_(Polyposis_locus_protein_1-_like_1)_Takifugu_rubripes|Rep_Receptor_expression-enhancing_protein_6_(Polyposis_locus_protein_1-_like_1)_Takifugu_rubripes_partial_(10%)
123315	0.974738	-0.486062	0.0183	0.201	SRR020739-2648	798	1484		unknown
75805	0.506432	9.73235	0.0183	0.202	TC212838	983	1485		similar_to_UniRef100_A8E5L0MGC174525_protein_Danio_rerio|Rep_MGC174525_protein_Danio_rerio_(Zebrafish)_(Brachydanio_rerio)_partial_(41%)
3559	0.603206	1.3196	0.0183	0.202	GSONMT00003028001	711	1486		_PREDICTED:_solute_carrier_family_43_member_3-like_[Oryzias_latipes]
70088	0.639667	1.64604	0.0184	0.202	TC205691	1156	1487		similar_to_UniRef100_Q6BIY4Similarities_with_tr|Q8TGE1_Saccharomyces_cerevisiae_Cell_wall_protein_Awa1p_Debaryomyces_hansenii|Rep_Similarities_with_tr|Q8TGE1_Saccharomyces_cerevisiae_Cell_wall_protein_Awa1p_Debaryomyces_hansenii_(Yeast)_(Torulaspora_hansenii)_partial_(4%)
74980	0.577749	1.45349	0.0184	0.202	TC211844	1515	1488		similar_to_UniRef100_Q9IA79Probable_Bax_inhibitor_1_Paralichthys_olivaceus|Rep_Probable_Bax_inhibitor_1_Paralichthys_olivaceus_(Japanese_flounder)_partial_(37%)
152584	0.772105	-0.0810348	0.0184	0.202	SRR020740-12387	536	1489		unknown
125778	0.629026	0.517357	0.0185	0.203	SRR020739-6614	664	1490		unknown
155264	0.731212	3.94348	0.0185	0.203	SRR020740-16131	512	1491		adp_atp_translocase_2
111493	1.13009	-0.487085	0.0185	0.203	BX309769	774	1492		weakly_similar_to_UniRef100_Q2EF31Warm_temperature_acclimation-related_65kDa_protein_Xiphophorus_hellerii|Rep_Warm_temperature_acclimation-related_65kDa_protein_Xiphophorus_helleri_(Green_swordtail)_partial_(28%)
57630	0.82493	0.158654	0.0186	0.203	TC188681	1316	1493		unknown
25907	0.571486	1.5399	0.0187	0.204	GSONMT00022686001	786	1494		_enolase-phosphatase_E1_[Salmo_salar]
51596	0.582588	1.2939	0.0187	0.204	TC180033	2004	1495		homologue_to_UniRef100_Q4RHS1Chromosome_8_SCAF15044_whole_genome_shotgun_sequence_Tetraodon_nigroviridis|Rep_Chromosome_8_SCAF15044_whole_genome_shotgun_sequence_Tetraodon_nigroviridis_(Green_puffer)
12807	0.576977	1.9124	0.0187	0.204	GSONMT00017746001	828	1496		_Im:7141484_protein_partial_[Danio_rerio]
125058	0.703607	0.341638	0.0188	0.205	SRR020739-5420	667	1497		unknown
49284	0.779203	0.38484	0.0188	0.205	TC176699	986	1498		UniRef100_Q8JHX8Taurine_transporter_Salmo_salar|Rep_Taurine_transporter_Salmo_salar_(Atlantic_salmon)_partial_(32%)
47170	0.637414	1.14355	0.0189	0.205	TC173571	987	1499		homologue_to_UniRef100_Q8QGA8VHSV-induced_protein|Rep_VHSV-induced_protein
20843	1.32708	-0.561488	0.0189	0.205	GSONMT00037678001	2094	1500		_PREDICTED:_acyl-CoA_synthetase_long-chain_family_member_1_isoform_X1_[Danio_rerio]
72848	0.836862	0.569033	0.0189	0.206	TC209159	786	1501		homologue_to_UniRef100_Q70I47Secreted_phosphoprotein_24_precursor|Rep_Secreted_phosphoprotein_24_precursor___partial_(77%)
210351	1.12989	-0.264479	0.0189	0.206	NODE_59542_length_331_cov_1.135952	429	1502		unknown
72150	0.623984	1.17005	0.019	0.206	TC208287	1277	1503		homologue_to_UniRef100_Q6NYS3Cullin_1a_Danio_rerio|Rep_Cullin_1a_Danio_rerio_(Zebrafish)_(Brachydanio_rerio)_partial_(23%)
103961	0.675153	0.378021	0.019	0.206	CF752847	834	1504		unknown
49105	0.913709	0.0497694	0.019	0.206	TC176446	875	1505		similar_to_UniRef100_Q2VF30Polyprotein_Atlantic_salmon_swim_bladder_sarcoma_virus|Rep_Polyprotein_Atlantic_salmon_swim_bladder_sarcoma_virus_partial_(4%)
129099	0.591764	1.51233	0.0191	0.207	SRR020739-12439	573	1506		unknown
35181	0.48327	9.09346	0.0191	0.207	GSONMT00061495001	1221	1507		_calsequestrin-like_precursor_[Salmo_salar]
70820	0.84337	1.02116	0.0191	0.207	TC206596	887	1508		UniRef100_P98093Complement_C3-1_[Contains_Complement_C3_beta_chain_Complement_C3_alpha_chain_C3a_anaphylatoxin_Complement_C3b_alpha_chain_Complement_C3c_alpha_chain_fragment_1_Complement_C3dg_fragment_Complement_C3g_fragment_Complement_C3d_fragment_Complement_C3f_fragment_Complement_C3c_alpha_chain_fragment_2]|Rep_Complement_C3-1_[Contains_Complement_C3_beta_chain_Complement_C3_alpha_chain_C3a_an…
101905	0.539781	1.75318	0.0191	0.207	CB493374	649	1509		similar_to_UniRef100_Q5U3R6Zgc101711_Danio_rerio|Rep_Zgc101711_Danio_rerio_(Zebrafish)_(Brachydanio_rerio)_partial_(6%)
143365	0.654569	0.848086	0.0192	0.208	SRR020740-62	2454	1510		unknown
53561	0.562818	2.04256	0.0193	0.208	TC182863	796	1511		unknown
26125	0.631436	1.19137	0.0193	0.208	GSONMT00009195001	816	1512		_hydroxypyruvate_isomerase_[Salmo_salar]
56570	0.799906	-0.147637	0.0193	0.208	TC187145	1321	1513		similar_to_UniRef100_A0GYU6Phosphoglucomutase/phosphomannomutase_alpha/beta/alpha_domain_I_Chloroflexus_aggregans_DSM_9485|Rep_Phosphoglucomutase/phosphomannomutase_alpha/beta/alpha_domain_I_Chloroflexus_aggregans_DSM_9485_partial_(7%)
46548	0.814793	-0.250675	0.0193	0.208	GSONMT00066505001	1308	1514		_Galactonate_dehydratase_[Salmo_salar]
151168	0.567053	3.92917	0.0195	0.21	SRR020740-10396	567	1515		unknown
144141	0.58053	1.70697	0.0196	0.21	SRR020740-1062	1096	1516		unknown
60300	0.6994	1.30748	0.0196	0.21	TC192469	1186	1517		similar_to_UniRef100_UPI00006603C8Splicing_factor_arginine/serine-rich_2_(Splicing_factor_SC35)_(SC-35)_(Splicing_component_35_kDa)_(Protein_PR264)_Takifugu_rubripes|Rep_Splicing_factor_arginine/serine-rich_2_(Splicing_factor_SC35)_(SC-35)_(Splicing_component_35_kDa)_(Protein_PR264)_Takifugu_rubripes_partial_(41%)
92690	0.709667	0.378948	0.0196	0.21	BX913131	841	1518		similar_to_UniRef100_A6NJX2Uncharacterized_protein_ENSP00000359458_Homo_sapiens|Rep_Uncharacterized_protein_ENSP00000359458_Homo_sapiens_(Human)_partial_(17%)
60199	0.717596	0.135502	0.0196	0.21	TC192331	1238	1519		unknown
137675	0.720184	0.25543	0.0196	0.21	SRR020739-28121	385	1520		very_long-chain_specific_acyl-_mitochondrial-like
186414	0.969453	-0.586493	0.0196	0.21	NODE_28229_length_413_cov_0.472155	511	1521		unknown
125439	0.568623	2.17754	0.0196	0.21	SRR020739-6049	674	1522		unknown
71350	0.852189	1.38794	0.0196	0.21	TC207263	1674	1523		UniRef100_P98093Complement_C3-1_[Contains_Complement_C3_beta_chain_Complement_C3_alpha_chain_C3a_anaphylatoxin_Complement_C3b_alpha_chain_Complement_C3c_alpha_chain_fragment_1_Complement_C3dg_fragment_Complement_C3g_fragment_Complement_C3d_fragment_Complement_C3f_fragment_Complement_C3c_alpha_chain_fragment_2]|Rep_Complement_C3-1_[Contains_Complement_C3_beta_chain_Complement_C3_alpha_chain_C3a_an…
193142	0.756289	-0.0353072	0.0196	0.21	NODE_37115_length_594_cov_2.080808	692	1524		unknown
47187	0.699125	1.65364	0.0196	0.21	TC173609	944	1525		UniRef100_Q71B04RBP_n=2_Euteleostei|Rep_RBP_Epinephelus_aeneus_(White_grouper)
73487	0.576829	2.14332	0.0197	0.21	TC209974	388	1526		similar_to_UniRef100_Q12460Protein_SIK1_n=2_Saccharomyces_cerevisiae|Rep_Protein_SIK1_Saccharomyces_cerevisiae_(Bakers_yeast)_partial_(6%)
62587	0.711198	0.556091	0.0197	0.21	TC195632	1451	1527		homologue_to_UniRef100_Q6AQ94Probable_two-component_system_response_regulator_Desulfotalea_psychrophila|Rep_Probable_two-component_system_response_regulator_Desulfotalea_psychrophila_partial_(6%)
63663	0.72666	0.0273281	0.0197	0.21	TC197165	1357	1528		UniRef100_Q5MB08DNA_polymerase_Mule_deer_poxvirus|Rep_DNA_polymerase_Mule_deer_poxvirus_partial_(7%)
31828	1.2415	-0.803127	0.0197	0.21	GSONMT00021191001	900	1529		_PREDICTED:_uncharacterized_protein_LOC101158054_[Oryzias_latipes]
9602	0.634499	2.02507	0.0198	0.211	GSONMT00001826001	303	1530		_Leydig_cell_tumor_10_kDa_protein_[Oncorhynchus_mykiss]
69509	0.665674	0.661118	0.0198	0.211	TC204940	1405	1531		similar_to_UniRef100_Q4SU95Chromosome_3_SCAF13974_whole_genome_shotgun_sequence_Tetraodon_nigroviridis|Rep_Chromosome_3_SCAF13974_whole_genome_shotgun_sequence_Tetraodon_nigroviridis_(Green_puffer)_partial_(41%)
52752	0.697769	1.03045	0.0198	0.211	TC181689	2453	1532		similar_to_UniRef100_UPI000065CCBERNA_exonuclease_4_(EC_31--)_(Exonuclease_XPMC2)_(hPMC2)_(Prevents_mitotic_catastrophe_2_protein_homolog)_Takifugu_rubripes|Rep_RNA_exonuclease_4_(EC_31--)_(Exonuclease_XPMC2)_(hPMC2)_(Prevents_mitotic_catastrophe_2_protein_homolog)_Takifugu_rubripes_partial_(37%)
55371	0.910423	-0.333726	0.0199	0.211	TC185437	1545	1533		homologue_to_UniRef100_Q8TUR4Predicted_ATPase_of_the_PP-loop_superfamily_implicated_in_cell_cycle_control_Methanopyrus_kandleri|Rep_Predicted_ATPase_of_the_PP-loop_superfamily_implicated_in_cell_cycle_control_Methanopyrus_kandleri_partial_(5%)
56645	0.725697	0.508127	0.0199	0.211	TC187253	1429	1534		similar_to_UniRef100_Q80WR5Uncharacterized_protein_C1orf174_homolog_Mus_musculus|Rep_Uncharacterized_protein_C1orf174_homolog_Mus_musculus_(Mouse)_partial_(13%)
74146	0.846489	0.11828	0.0199	0.211	TC210801	2346	1535		homologue_to_UniRef100_Q860J0MHC_class_1b_antigen|Rep_MHC_class_1b_antigen___partial_(84%)
84022	0.731116	0.400199	0.0199	0.211	BX307457	1005	1536		UniRef100_Q38153Orf41_Bacillus_phage_SPP1|Rep_Orf41_Bacteriophage_SPP1_partial_(8%)
59744	0.639685	1.00173	0.0199	0.211	TC191715	1007	1537		unknown
7071	0.679596	1.30617	0.0199	0.211	GSONMT00050435001	828	1538		_Methylcrotonoyl-CoA_carboxylase_beta_chain_mitochondrial_precursor_[Salmo_salar]
96113	0.54572	2.18347	0.02	0.212	CA360236	722	1539		similar_to_UniRef100_UPI000065FC15Aminoacylase_1-like_protein_2_Takifugu_rubripes|Rep_Aminoacylase_1-like_protein_2_Takifugu_rubripes_partial_(48%)
100260	0.717787	0.470652	0.02	0.212	CA379406	633	1540		weakly_similar_to_UniRef100_A6QR37MGC166145_protein_Bos_taurus|Rep_MGC166145_protein_Bos_taurus_(Bovine)_partial_(8%)
201111	0.780633	-0.0449664	0.02	0.212	NODE_47722_length_384_cov_1.104167	482	1541		transposable_element_tcb1_transposase
146548	1.07442	-0.759973	0.02	0.212	SRR020740-4213	760	1542		unknown
152494	0.691578	0.207602	0.0201	0.213	SRR020740-12269	548	1543		unknown
121883	0.766746	0.332079	0.0202	0.213	SRR020739-389	1032	1544		cell_division_cycle_and_apoptosis_regulator_protein_1
97289	0.793189	0.344843	0.0202	0.214	CA351571	514	1545		unknown
192501	1.01407	-0.37344	0.0202	0.214	NODE_36267_length_234_cov_2.987180	332	1546		unknown
119566	0.536082	1.57374	0.0203	0.214	GE840581	823	1547		similar_to_UniRef100_P55061Bax_inhibitor_1_n=3_Euarchontoglires|Rep_Bax_inhibitor_1_Homo_sapiens_(Human)_partial_(9%)
84761	0.596958	2.30106	0.0203	0.214	BX310008	873	1548		unknown
65014	0.841772	-0.140835	0.0203	0.214	TC199027	622	1549		similar_to_UniRef100_Q6TS35Microtubule-associated_protein_tau_Spermophilus_citellus|Rep_Microtubule-associated_protein_tau_Spermophilus_citellus_(European_suslik)_(Citellus_citellus)_partial_(37%)
145586	0.616679	1.58481	0.0203	0.214	SRR020740-2957	820	1550		unknown
143357	0.968936	-0.634172	0.0203	0.214	SRR020740-49	2650	1551		unknown
72086	0.72543	0.508023	0.0204	0.214	TC208201	992	1552		similar_to_UniRef100_Q8VBA0Wsv080_Shrimp_white_spot_syndrome_virus|Rep_Wsv080_White_spot_syndrome_virus_(WSSV)_partial_(14%)
63474	0.559419	2.97769	0.0204	0.215	TC196894	1853	1553		homologue_to_UniRef100_Q64HX9Cathepsin_Y_n=2_Euteleostei|Rep_Cathepsin_Y
62529	0.759742	1.01752	0.0205	0.215	TC195551	1279	1554		weakly_similar_to_UniRef100_Q8R436Glutathione_synthetase_n=2_Mus_musculus|Rep_Glutathione_synthetase_Mus_musculus_(Mouse)_partial_(4%)
133566	0.619501	1.59348	0.0205	0.215	SRR020739-20815	511	1555		unknown
122137	1.14607	-0.865427	0.0205	0.215	SRR020739-779	978	1556		unknown
120075	0.594075	3.23802	0.0205	0.215	FP320750	1219	1557		similar_to_UniRef100_Q6DI22Hydroxyacyl-Coenzyme_A_dehydrogenase_n=2_Danio_rerio|Rep_Hydroxyacyl-Coenzyme_A_dehydrogenase_Danio_rerio_(Zebrafish)_(Brachydanio_rerio)_partial_(49%)
132426	0.619867	1.00049	0.0205	0.215	SRR020739-18556	514	1558		unknown
147312	0.91184	-0.395147	0.0206	0.215	SRR020740-5212	712	1559		unknown
72460	0.515353	2.12126	0.0206	0.215	TC208665	1770	1560		unknown
124808	0.684257	0.289062	0.0206	0.215	SRR020739-5009	749	1561		unknown
39117	0.65319	1.21114	0.0207	0.216	GSONMT00068995001	1431	1562		_PREDICTED:_serine_protease_HTRA1A-like_[Maylandia_zebra]
86187	0.667354	0.682919	0.0207	0.216	BX314981	844	1563		UniRef100_A5DZ85Predicted_protein_Lodderomyces_elongisporus_NRRL_YB-4239|Rep_Predicted_protein_Lodderomyces_elongisporus_(Yeast)_(Saccharomyces_elongisporus)_partial_(6%)
84673	0.787144	0.0751087	0.0207	0.216	BX309951	801	1564		similar_to_UniRef100_Q6DBW2Poly(A)_binding_protein_interacting_protein_1_Danio_rerio|Rep_Poly(A)_binding_protein_interacting_protein_1_Danio_rerio_(Zebrafish)_(Brachydanio_rerio)_partial_(31%)
33762	1.02362	-0.524521	0.0207	0.216	GSONMT00031647001	3192	1565		_PREDICTED:_pregnancy_zone_protein-like_[Lepisosteus_oculatus]
64408	0.514917	2.54112	0.0208	0.217	TC198194	1910	1566		similar_to_UniRef100_Q08BH8Zgc153675_Danio_rerio|Rep_Zgc153675_Danio_rerio_(Zebrafish)_(Brachydanio_rerio)_partial_(76%)
66353	1.23506	0.192099	0.0208	0.217	TC200837	952	1567		similar_to_UniRef100_UPI00015A6655myomesin_family_member_3_Danio_rerio|Rep_myomesin_family_member_3_Danio_rerio_partial_(13%)
120141	0.541051	1.62095	0.0208	0.217	FP322651	983	1568		similar_to_UniRef100_Q4RTM3Chromosome_2_SCAF14997_whole_genome_shotgun_sequence_Tetraodon_nigroviridis|Rep_Chromosome_2_SCAF14997_whole_genome_shotgun_sequence_Tetraodon_nigroviridis_(Green_puffer)_partial_(49%)
53087	0.624969	0.58853	0.0208	0.217	TC182202	1305	1569		homologue_to_UniRef100_Q4RLU9Chromosome_10_SCAF15019_whole_genome_shotgun_sequence_Tetraodon_nigroviridis|Rep_Chromosome_10_SCAF15019_whole_genome_shotgun_sequence_Tetraodon_nigroviridis_(Green_puffer)_partial_(47%)
32398	0.643221	1.05479	0.0208	0.217	GSONMT00054121001	1170	1570		_PREDICTED:_RCC1_domain-containing_protein_1-like_[Oreochromis_niloticus]
35310	0.576039	1.71314	0.0208	0.217	GSONMT00046331001	3585	1571		_band_4.1-like_protein_3_[Danio_rerio]
71960	0.945383	-0.527651	0.0208	0.217	TC208043	997	1572		unknown
58498	0.524825	3.2814	0.0209	0.217	TC189911	1822	1573		homologue_to_UniRef100_A8M0K2Amidinotransferase_Salinispora_arenicola_CNS-205|Rep_Amidinotransferase_Salinispora_arenicola_CNS-205_partial_(5%)
10045	0.744287	0.152457	0.0209	0.217	GSONMT00000089001	684	1574		_PREDICTED:_thyroid_hormone_receptor-associated_protein_3-like_[Lepisosteus_oculatus]
95959	0.469395	5.358	0.021	0.218	CA362028	439	1575		homologue_to_UniRef100_A4KWC5NADH-ubiquinone_oxidoreductase_chain_4_n=2_Oncorhynchus|Rep_NADH-ubiquinone_oxidoreductase_chain_4_Oncorhynchus_keta_(Chum_salmon)_partial_(27%)
52661	0.531249	2.48658	0.021	0.218	TC181561	881	1576		similar_to_UniRef100_Q4RF22Chromosome_14_SCAF15120_whole_genome_shotgun_sequence_Tetraodon_nigroviridis|Rep_Chromosome_14_SCAF15120_whole_genome_shotgun_sequence_Tetraodon_nigroviridis_(Green_puffer)_partial_(61%)
78897	0.486347	9.04552	0.021	0.218	TC217780	1237	1577		similar_to_UniRef100_A9RPB5Predicted_protein_Physcomitrella_patens_subsp_patens|Rep_Predicted_protein_Physcomitrella_patens_subsp_patens_partial_(9%)
51917	0.630675	1.33806	0.021	0.218	TC180497	1130	1578		unknown
100155	0.756308	0.00422683	0.021	0.218	CA381822	672	1579		similar_to_UniRef100_A0P1834Fe-4S_ferredoxin_iron-sulfur_binding_protein_Labrenzia_aggregata_IAM_12614|Rep_4Fe-4S_ferredoxin_iron-sulfur_binding_protein_Labrenzia_aggregata_IAM_12614_partial_(17%)
11786	0.720167	-0.0569586	0.021	0.218	GSONMT00062098001	1377	1580		_PREDICTED:_iroquois-class_homeodomain_protein_irx-3-like_[Lepisosteus_oculatus]
9221	0.551706	2.43892	0.0211	0.218	GSONMT00031843001	594	1581		_Lysosomal-associated_transmembrane_protein_4A_[Salmo_salar]
57075	0.731066	0.155438	0.0212	0.218	TC187881	1539	1582		UniRef100_UPI0000660B54Homolog_of_Homo_sapiens_Ras-related_protein_Rab-35_Takifugu_rubripes|Rep_Homolog_of_Homo_sapiens_Ras-related_protein_Rab-35_Takifugu_rubripes_partial_(27%)
152557	0.780806	0.218183	0.0212	0.218	SRR020740-12347	534	1583		unknown
172041	1.16146	-0.669021	0.0212	0.219	NODE_9072_length_723_cov_1.531120	821	1584		lysosomal_alpha-glucosidase-like
52467	0.567467	2.85121	0.0212	0.219	TC181286	1174	1585		similar_to_UniRef100_Q4RY79Chromosome_3_SCAF14978_whole_genome_shotgun_sequence_Tetraodon_nigroviridis|Rep_Chromosome_3_SCAF14978_whole_genome_shotgun_sequence_Tetraodon_nigroviridis_(Green_puffer)_partial_(96%)
51216	0.56329	1.56391	0.0212	0.219	TC179458	1081	1586		similar_to_UniRef100_Q568A9Sidkey-171o172_n=2_Danio_rerio|Rep_Sidkey-171o172_Danio_rerio_(Zebrafish)_(Brachydanio_rerio)_partial_(92%)
29820	0.815681	0.0124624	0.0213	0.219	GSONMT00036118001	1044	1587		_C1orf51_[Osmerus_mordax]
57568	0.833463	-0.245837	0.0213	0.219	TC188585	851	1588		unknown
37768	0.851801	-0.0470916	0.0213	0.219	GSONMT00071716001	705	1589		_PREDICTED:_cbp/p300-interacting_transactivator_2-like_[Lepisosteus_oculatus]
1057	0.923853	-0.248209	0.0213	0.219	GSONMT00023806001	369	1590		_C_type_lectin_receptor_B_[Oncorhynchus_mykiss]
75187	0.713893	0.163801	0.0213	0.219	TC212087	666	1591		unknown
66474	0.541206	2.63057	0.0214	0.219	TC201000	759	1592		homologue_to_UniRef100_UPI000065E6C8Medium-chain_specific_acyl-CoA_dehydrogenase_mitochondrial_precursor_(EC_13993)_(MCAD)_Takifugu_rubripes|Rep_Medium-chain_specific_acyl-CoA_dehydrogenase_mitochondrial_precursor_(EC_13993)_(MCAD)_Takifugu_rubripes_partial_(20%)
84447	0.588285	2.92762	0.0214	0.219	BX308478	914	1593		UniRef100_Q16KY5Endomembrane_protein_emp70_Aedes_aegypti|Rep_Endomembrane_protein_emp70_Aedes_partial_(1%)
8814	0.971406	1.27507	0.0214	0.219	GSONMT00043755001	336	1594		A_Chain_A_Comparison_Between_The_Crystal_And_The_Solution_Structures_Of_The_Ef_Hand_Parvalbumin
75326	0.661903	2.04859	0.0214	0.22	TC212247	416	1595		unknown
65322	0.548705	4.16059	0.0215	0.22	TC199436	1236	1596		unknown
108563	0.586687	6.30099	0.0215	0.22	CX124792	381	1597		homologue_to_UniRef100_P20684Cytochrome_c_oxidase_subunit_3_n=2_Oncorhynchus_clarkii|Rep_Cytochrome_c_oxidase_subunit_3_Oncorhynchus_clarki_(Cutthroat_trout)_(Salmo_clarki)_partial_(43%)
144041	0.579753	3.2622	0.0215	0.22	SRR020740-939	1194	1598		unknown
1713	0.631097	8.80604	0.0215	0.22	GSONMT00017878001	621	1599		_myosin_heavy_chain_[Oncorhynchus_mykiss]
152980	0.62634	1.05116	0.0216	0.22	SRR020740-12932	541	1600		unknown
193805	0.630028	0.767858	0.0216	0.22	NODE_37968_length_319_cov_1.147335	417	1601		unknown
57941	0.814916	-0.0360678	0.0216	0.221	TC189130	997	1602		similar_to_UniRef100_Q6NS26CDK5_regulatory_subunit-associated_protein_1-like_1_Xenopus_laevis|Rep_CDK5_regulatory_subunit-associated_protein_1-like_1_Xenopus_laevis_(African_clawed_frog)_partial_(36%)
122407	0.469323	8.67637	0.0217	0.221	SRR020739-1200	889	1603		calsequestrin-like_precursor
74206	0.546426	2.39495	0.0217	0.221	TC210872	1383	1604		homologue_to_UniRef100_Q5U3V9Vacuolar-sorting_protein_SNF8_Danio_rerio|Rep_Vacuolar-sorting_protein_SNF8_Danio_rerio_(Zebrafish)_(Brachydanio_rerio)_partial_(50%)
79773	0.466829	5.88958	0.0217	0.221	BX077212	847	1605		unknown
45628	0.523776	2.66795	0.0217	0.221	GSONMT00081399001	723	1606		_mRNA_turnover_protein_4_homolog_[Salmo_salar]
156450	0.556692	2.66596	0.0217	0.221	SRR020740-17824	446	1607		unknown
125906	0.841529	0.128617	0.0217	0.221	SRR020739-6834	699	1608		ethanolamine-phosphate_cytidylyltransferase-like
49832	0.848732	-0.318469	0.0217	0.221	TC177461	1053	1609		similar_to_UniRef100_Q5XJP6Zgc101705_Danio_rerio|Rep_Zgc101705_Danio_rerio_(Zebrafish)_(Brachydanio_rerio)_partial_(79%)
60939	0.547469	3.06154	0.0218	0.221	TC193364	816	1610		similar_to_UniRef100_Q48BN4Sodium/alanine_transporter_Pseudomonas_syringae_pv_phaseolicola_1448A|Rep_Sodium/alanine_transporter_Pseudomonas_syringae_pv_phaseolicola_(strain_1448A_/_Race_6)_partial_(4%)
7670	0.773581	0.141516	0.0218	0.221	GSONMT00029730001	816	1611		_PREDICTED:_protein_phosphatase_1_regulatory_subunit_3B-like_[Lepisosteus_oculatus]
83454	0.67729	0.993186	0.0218	0.221	BX304950	582	1612		similar_to_UniRef100_Q4SA25Chromosome_12_SCAF14692_whole_genome_shotgun_sequence_Tetraodon_nigroviridis|Rep_Chromosome_12_SCAF14692_whole_genome_shotgun_sequence_Tetraodon_nigroviridis_(Green_puffer)_partial_(73%)
37929	0.614344	3.4074	0.0219	0.222	GSONMT00071335001	960	1613		_NF-kappa-B_inhibitor_alpha_[Oncorhynchus_mykiss]
79609	0.792248	-0.351588	0.0219	0.222	BX076411	859	1614		unknown
39456	0.810494	-0.13537	0.0219	0.222	GSONMT00068159001	1155	1615		_Tripartite_motif-containing_protein_13_[Salmo_salar]
152149	1.03325	-0.432765	0.0219	0.222	SRR020740-11788	556	1616		unknown
159386	0.790841	0.124952	0.022	0.222	SRR020740-21858	401	1617		unknown
145362	0.856703	-0.273071	0.022	0.222	SRR020740-2658	875	1618		unknown
27356	0.882169	-0.286363	0.0221	0.222	GSONMT00062627001	819	1619		_FAM57A_[Esox_lucius]
50097	0.663632	1.3935	0.0221	0.223	TC177851	817	1620		unknown
68200	0.751263	0.40137	0.0221	0.223	TC203219	1137	1621		unknown
127761	0.690305	0.213285	0.0221	0.223	SRR020739-10053	581	1622		sjchgc03009_protein
75394	0.992642	1.3171	0.0222	0.223	TC212331	1809	1623		weakly_similar_to_UniRef100_A8HTH314_kDa_apolipoprotein_Perca_flavescens|Rep_14_kDa_apolipoprotein_Perca_flavescens_(Yellow_perch)_partial_(71%)
17403	0.972779	-0.530743	0.0222	0.223	GSONMT00032722001	1536	1624		_PREDICTED:_rab_GTPase-activating_protein_1-like_isoform_10-like_isoform_X2_[Astyanax_mexicanus]
29380	0.560769	3.67748	0.0223	0.223	GSONMT00004853001	918	1625		SELPA_DANRE_RecName:_Full=Selenoprotein_Pa;_Short=zSelPa;_Flags:_Precursor
84117	0.562403	3.27164	0.0223	0.223	BX306755	918	1626		similar_to_UniRef100_Q4RYE8Chromosome_2_SCAF14976_whole_genome_shotgun_sequence_Tetraodon_nigroviridis|Rep_Chromosome_2_SCAF14976_whole_genome_shotgun_sequence_Tetraodon_nigroviridis_(Green_puffer)_partial_(97%)
132776	0.633397	1.66488	0.0224	0.224	SRR020739-19254	496	1627		brain_protein_44-like_protein
143755	0.554211	4.01379	0.0224	0.224	SRR020740-569	1389	1628		unknown
54916	0.738406	0.800359	0.0225	0.225	TC184801	838	1629		similar_to_UniRef100_UPI0000660DD4Homolog_of_Homo_sapiens_Splice_Isoform_Long_of_ES1_protein_homolog_mitochondrial_precursor_Takifugu_rubripes|Rep_Homolog_of_Homo_sapiens_Splice_Isoform_Long_of_ES1_protein_homolog_mitochondrial_precursor_Takifugu_rubripes_partial_(77%)
107744	0.68033	0.199391	0.0225	0.225	CX034846	717	1630		similar_to_UniRef100_A3HDA9Acyl_transferase_domain_protein_Pseudomonas_putida_GB-1|Rep_Acyl_transferase_domain_protein_Pseudomonas_putida_(strain_GB-1)_partial_(7%)
55940	0.574514	1.35342	0.0226	0.225	TC186237	1412	1631		similar_to_UniRef100_Q9SQ61NADPH_oxidase_Solanum_lycopersicum|Rep_NADPH_oxidase_Solanum_lycopersicum_(Tomato)_(Lycopersicon_esculentum)_partial_(5%)
137141	0.645701	0.553591	0.0226	0.225	SRR020739-27227	439	1632		unknown
68132	1.41635	0.805861	0.0226	0.225	TC203130	540	1633		similar_to_UniRef100_Q4S4P4Chromosome_2_SCAF14738_whole_genome_shotgun_sequence_Tetraodon_nigroviridis|Rep_Chromosome_2_SCAF14738_whole_genome_shotgun_sequence_Tetraodon_nigroviridis_(Green_puffer)
20250	0.616377	2.11235	0.0226	0.226	GSONMT00026104001	2298	1634		_PREDICTED:_cell_cycle_and_apoptosis_regulator_protein_2-like_[Astyanax_mexicanus]
145588	0.553148	1.35153	0.0227	0.226	SRR020740-2960	804	1635		unknown
30951	0.647458	0.849052	0.0227	0.226	GSONMT00037826001	1095	1636		_Cell_cycle_control_protein_50A_[Salmo_salar]
51498	0.673883	0.985027	0.0227	0.226	TC179898	809	1637		homologue_to_UniRef100_Q4T1H5Chromosome_undetermined_SCAF10576_whole_genome_shotgun_sequence_Tetraodon_nigroviridis|Rep_Chromosome_undetermined_SCAF10576_whole_genome_shotgun_sequence_Tetraodon_nigroviridis_(Green_puffer)_partial_(40%)
82248	0.79766	0.0081563	0.0227	0.226	BX299390	862	1638		unknown
76195	0.878118	-0.372387	0.0226	0.226	TC213319	509	1639		unknown
72025	0.504117	2.24142	0.0227	0.226	TC208130	467	1640		homologue_to_UniRef100_Q4SEZ1Chromosome_1_SCAF14609_whole_genome_shotgun_sequence_Tetraodon_nigroviridis|Rep_Chromosome_1_SCAF14609_whole_genome_shotgun_sequence_Tetraodon_nigroviridis_(Green_puffer)_partial_(18%)
52069	0.576095	2.32721	0.0227	0.226	TC180715	844	1641		UniRef100_A7QXJ0Chromosome_undetermined_scaffold_225_whole_genome_shotgun_sequence_Vitis_vinifera|Rep_Chromosome_undetermined_scaffold_225_whole_genome_shotgun_sequence_Vitis_vinifera_(Grape)_partial_(13%)
140067	0.675398	1.09885	0.0227	0.226	SRR020739-31984	393	1642		unknown
101827	0.927749	-0.399536	0.0227	0.226	CB494040	730	1643		unknown
53121	0.670553	0.94191	0.0228	0.226	TC182251	1738	1644		similar_to_UniRef100_Q1RM59Zgc136422_protein_Danio_rerio|Rep_Zgc136422_protein_Danio_rerio_(Zebrafish)_(Brachydanio_rerio)_partial_(44%)
104901	0.617401	1.02179	0.0228	0.227	CR372882	660	1645		similar_to_UniRef100_Q6AHD5Phosphoglycerate_mutase_Leifsonia_xyli_subsp_xyli|Rep_Phosphoglycerate_mutase_Leifsonia_xyli_subsp_xyli_partial_(7%)
33877	0.656923	1.13832	0.0228	0.227	GSONMT00029956001	6063	1646		_PREDICTED:_DENN_domain-containing_protein_4C-like_isoform_X1_[Oreochromis_niloticus]
29114	0.784862	-0.130339	0.0229	0.227	GSONMT00015424001	2460	1647		_PREDICTED:_uncharacterized_protein_LOC102776935_isoform_X1_[Neolamprologus_brichardi]
72552	0.511601	4.29112	0.0229	0.227	TC208789	452	1648		unknown
130020	0.593389	1.82723	0.0229	0.227	SRR020739-14090	511	1649		unknown
65402	0.646238	0.863884	0.0229	0.227	TC199546	1654	1650		similar_to_UniRef100_Q62783Tensin_Rattus_norvegicus|Rep_Tensin_Rattus_norvegicus_(Rat)_partial_(23%)
101959	0.660022	1.37203	0.0229	0.227	CB488520	430	1651		similar_to_UniRef100_Q69AR3NADH-ubiquinone_oxidoreductase_chain_1_Hemorrhois_algirus|Rep_NADH-ubiquinone_oxidoreductase_chain_1_Hemorrhois_algirus_partial_(5%)
143883	0.62195	0.942693	0.023	0.227	SRR020740-743	1242	1652		unknown
52340	0.54927	2.40317	0.023	0.227	TC181108	977	1653		similar_to_UniRef100_Q4T2T1Chromosome_undetermined_SCAF10190_whole_genome_shotgun_sequence_Tetraodon_nigroviridis|Rep_Chromosome_undetermined_SCAF10190_whole_genome_shotgun_sequence_Tetraodon_nigroviridis_(Green_puffer)
121006	0.751451	-0.230234	0.0231	0.227	FP323299	1231	1654		UniRef100_Q6VV65Inhibitor_of_differentiation_1C|Rep_Inhibitor_of_differentiation_1C___partial_(92%)
148550	1.03501	-0.471167	0.023	0.227	SRR020740-6867	640	1655		polyadenylate-binding_protein_4
71912	1.1312	-0.395556	0.0232	0.228	TC207981	472	1656		homologue_to_UniRef100_Q3ELJ2NADH-quinone_oxidoreductase_chain_L_Bacillus_thuringiensis_serovar_israelensis_ATCC_35646|Rep_NADH-quinone_oxidoreductase_chain_L_Bacillus_thuringiensis_serovar_israelensis_ATCC_35646_partial_(9%)
23336	0.648946	0.7862	0.0232	0.228	GSONMT00019189001	1764	1657		_PREDICTED:_putative_adenosylhomocysteinase_3-like_isoform_X2_[Xiphophorus_maculatus]
150623	0.727118	0.844919	0.0232	0.228	SRR020740-9653	588	1658		target_of_nesh-sh3-like
108424	0.461392	6.35008	0.0233	0.228	CX068373	458	1659		homologue_to_UniRef100_P11631NADH-ubiquinone_oxidoreductase_chain_4|Rep_NADH-ubiquinone_oxidoreductase_chain_4___partial_(31%)
80222	0.552442	1.89763	0.0232	0.228	BX080187	528	1660		homologue_to_UniRef100_A5G1Z6Phosphatidylserine_decarboxylase_related_protein_precursor_Acidiphilium_cryptum_JF-5|Rep_Phosphatidylserine_decarboxylase_related_protein_precursor_Acidiphilium_cryptum_(strain_JF-5)_partial_(7%)
1050	0.76731	0.276538	0.0232	0.228	GSONMT00050450001	447	1661		_SJCHGC09227_protein_[Schistosoma_japonicum]
148029	0.777121	-0.123104	0.0233	0.228	SRR020740-6155	712	1662		unknown
162533	0.831561	0.138816	0.0233	0.228	SRR020740-25932	397	1663		unknown
147844	0.489321	4.69345	0.0233	0.228	SRR020740-5908	702	1664		unknown
60723	0.658561	0.538682	0.0234	0.229	TC193071	1469	1665		unknown
203775	0.637958	0.84095	0.0234	0.229	NODE_51249_length_475_cov_0.250526	573	1666		uridine-cytidine_kinase-like_1-like
127936	0.923866	-0.586405	0.0234	0.229	SRR020739-10341	634	1667		sjchgc04714_protein
57559	0.583511	1.01011	0.0234	0.229	TC188570	1020	1668		similar_to_UniRef100_Q5BJJ4Zgc110340_protein_Danio_rerio|Rep_Zgc110340_protein_Danio_rerio_(Zebrafish)_(Brachydanio_rerio)_partial_(94%)
129388	0.738158	0.164167	0.0234	0.229	SRR020739-12930	554	1669		mitochondrial_rho_gtpase_1-a-like_isoform_1
29517	0.87698	-0.245816	0.0235	0.229	GSONMT00054074001	2535	1670		_PREDICTED:_protein_bicaudal_D_homolog_2-like_isoform_X3_[Pundamilia_nyererei]
107093	0.936593	-0.554196	0.0235	0.229	CX041353	684	1671		similar_to_UniRef100_A0EM52Transposase_Siniperca_chuatsi|Rep_Transposase_Siniperca_chuatsi_(Chinese_perch)_partial_(60%)
73588	0.483684	5.12142	0.0235	0.229	TC210098	444	1672		weakly_similar_to_UniRef100_A9V3K8Predicted_protein_Monosiga_brevicollis_MX1|Rep_Predicted_protein_Monosiga_brevicollis_MX1_partial_(11%)
91653	0.632905	1.40227	0.0235	0.229	BX884473	616	1673		homologue_to_UniRef100_Q53FP3NFS1_nitrogen_fixation_1_isoform_a_variant_Homo_sapiens|Rep_NFS1_nitrogen_fixation_1_isoform_a_variant_Homo_sapiens_(Human)_partial_(17%)
73871	0.839183	-0.306096	0.0235	0.229	TC210440	1423	1674		unknown
106809	0.546969	6.77791	0.0236	0.23	CX066514	340	1675		homologue_to_UniRef100_A0MZ83Cytochrome_b_n=4_Oncorhynchus|Rep_Cytochrome_b_Oncorhynchus_nerka_(Sockeye_salmon)_partial_(27%)
35938	1.59182	0.342523	0.0236	0.23	GSONMT00075636001	618	1676		_Myosin_light_polypeptide_4_[Salmo_salar]
22787	0.821282	0.14434	0.0236	0.23	GSONMT00048125001	774	1677		_Catechol-O-methyltransferase_domain-containing_protein_1_[Oncorhynchus_mykiss]
40238	0.542615	1.87418	0.0238	0.231	GSONMT00066708001	1833	1678		_methylcrotonoyl-Coenzyme_A_carboxylase_2_[Danio_rerio]
69049	0.68282	0.342529	0.0238	0.231	TC204328	971	1679		unknown
77094	0.903165	-0.296574	0.0238	0.231	TC215675	1601	1680		unknown
149203	0.77472	0.157663	0.0238	0.231	SRR020740-7731	635	1681		protein_phosphatase_ptc7_homolog
57071	0.60363	1.53485	0.0239	0.231	TC187877	799	1682		weakly_similar_to_UniRef100_A9X5H6Transposase_Tribolium_castaneum|Rep_Transposase_Tribolium_castaneum_(Red_flour_beetle)_partial_(11%)
141955	0.633692	1.00477	0.0239	0.231	SRR020739-34758	350	1683		unknown
45407	0.931777	-0.375658	0.0239	0.231	GSONMT00065759001	417	1684		_transposase_[Cloning_vector_pT2/Gene-Trap]
144052	0.993852	-0.536451	0.0239	0.231	SRR020740-953	1165	1685		unknown
109738	0.64806	0.743407	0.0239	0.231	CX244951	559	1686		similar_to_UniRef100_Q4RFG2Chromosome_8_SCAF15119_whole_genome_shotgun_sequence_Tetraodon_nigroviridis|Rep_Chromosome_8_SCAF15119_whole_genome_shotgun_sequence_Tetraodon_nigroviridis_(Green_puffer)_partial_(69%)
125538	0.737094	0.0614708	0.024	0.232	SRR020739-6217	660	1687		unknown
45556	0.535273	4.6825	0.024	0.232	GSONMT00064279001	2337	1688		_PREDICTED:_pre-B-cell_leukemia_transcription_factor-interacting_protein_1-like_isoform_X4_[Maylandia_zebra]
154924	0.991398	-0.447819	0.024	0.232	SRR020740-15660	491	1689		eukaryotic_translation_initiation_factor_4e_type_3
100773	0.55161	1.75721	0.0241	0.232	CA374313	710	1690		unknown
67463	0.891207	-0.381153	0.0242	0.233	TC202270	1779	1691		similar_to_UniRef100_Q7TU78Possible_Helix-turn-helix_Prochlorococcus_marinus_subsp_pastoris_str_CCMP1986|Rep_Possible_Helix-turn-helix_Prochlorococcus_marinus_subsp_pastoris_(strain_CCMP_1378_/_MED4)_partial_(9%)
10506	0.646992	1.96945	0.0242	0.233	GSONMT00007795001	279	1692		_myosin_heavy_chain_[Oncorhynchus_keta]
204053	0.730144	-0.0938395	0.0243	0.233	NODE_51591_length_355_cov_1.197183	453	1693		unknown
64771	0.598586	1.70651	0.0243	0.233	TC198697	1143	1694		UniRef100_Q70US4NADH_dehydrogenase_6_Dirofilaria_immitis|Rep_NADH_dehydrogenase_6_Dirofilaria_immitis_(Canine_heartworm)_partial_(8%)
19347	0.798877	0.409165	0.0243	0.233	GSONMT00048143001	627	1695		_transposase_[Cloning_vector_pT2/Gene-Trap]
127385	0.82302	-0.129116	0.0243	0.233	SRR020739-9390	591	1696		unknown
63249	0.844237	-0.4692	0.0243	0.233	TC196567	962	1697		similar_to_UniRef100_Q5BS64SJCHGC05948_protein_Schistosoma_japonicum|Rep_SJCHGC05948_protein_Schistosoma_japonicum_(Blood_fluke)_partial_(92%)
214742	0.49597	5.80324	0.0244	0.234	NODE_64951_length_245_cov_0.995918	343	1698		unknown
54586	0.588325	1.34724	0.0244	0.234	TC184319	835	1699		similar_to_UniRef100_Q1RM04Mbp_protein_Danio_rerio|Rep_Mbp_protein_Danio_rerio_(Zebrafish)_(Brachydanio_rerio)_partial_(58%)
81943	0.651505	1.07544	0.0244	0.234	BX298756	872	1700		UniRef100_A0AAQ6RNA-dependent_RNA_polymerase_Narcissus_symptomless_virus|Rep_RNA-dependent_RNA_partial_(0%)
61418	0.751633	-0.0768295	0.0244	0.234	TC194013	1684	1701		similar_to_UniRef100_UPI0000564BA5contactin_1_Mus_musculus|Rep_contactin_1_Mus_musculus_partial_(11%)
61882	0.53201	1.8663	0.0245	0.234	TC194663	1112	1702		similar_to_UniRef100_Q6PBQ2Charged_multivesicular_body_protein_7_Danio_rerio|Rep_Charged_multivesicular_body_protein_7_Danio_rerio_(Zebrafish)_(Brachydanio_rerio)_partial_(27%)
84176	1.91242	-0.335571	0.0245	0.234	BX306446	843	1703		similar_to_UniRef100_UPI000065DD3BHomolog_of_Brachydanio_rerio_Cardiac_myosin_light_chain-1_Takifugu_rubripes|Rep_Homolog_of_Brachydanio_rerio_Cardiac_myosin_light_chain-1_Takifugu_rubripes_partial_(86%)
199197	0.605993	1.03174	0.0245	0.234	NODE_45108_length_315_cov_1.768254	413	1704		unknown
143684	0.694727	0.0345845	0.0246	0.235	SRR020740-484	1374	1705		unknown
121862	0.787464	0.0965373	0.0247	0.235	SRR020739-355	1095	1706		unknown
85018	0.667548	0.622144	0.0247	0.235	BX308357	1027	1707		unknown
37935	0.491915	4.95843	0.0247	0.235	GSONMT00071342001	552	1708		_PREDICTED:_calmodulin_[Zonotrichia_albicollis]
208134	0.652358	0.841895	0.0247	0.235	NODE_56723_length_259_cov_1.193050	357	1709		unknown
97854	0.701488	0.110198	0.0247	0.235	CA371476	661	1710		similar_to_UniRef100_Q4SGV4Chromosome_14_SCAF14590_whole_genome_shotgun_sequence_Tetraodon_nigroviridis|Rep_Chromosome_14_SCAF14590_whole_genome_shotgun_sequence_Tetraodon_nigroviridis_(Green_puffer)_partial_(66%)
125316	0.523076	2.1763	0.0248	0.236	SRR020739-5841	628	1711		taxilin_isoform_cra_b
61504	0.589071	0.590311	0.0248	0.236	TC194132	1029	1712		homologue_to_UniRef100_A9HYU2Transporter_drug/metabolite_exporter_family_protein_Vibrio_fischeri_MJ11|Rep_Transporter_drug/metabolite_exporter_family_protein_Vibrio_fischeri_MJ11_partial_(5%)
45749	0.773113	-0.162988	0.0248	0.236	GSONMT00079818001	2139	1713		_PREDICTED:_E3_ubiquitin-protein_ligase_RFWD2-like_[Pundamilia_nyererei]
103769	0.915636	-0.25242	0.0248	0.236	CB496387	568	1714		similar_to_UniRef100_Q4ABX04D11_17_Brassica_rapa_subsp_pekinensis|Rep_4D11_17_Brassica_rapa_subsp_pekinensis_(Chinese_cabbage)_partial_(7%)
27212	0.7348	1.59047	0.0248	0.236	GSONMT00032740001	1572	1715		_Catalase_[Salmo_salar]
48611	0.551261	1.32512	0.0248	0.236	TC175719	1960	1716		similar_to_UniRef100_Q6DH87FUN14_domain-containing_protein_1_Danio_rerio|Rep_FUN14_domain-containing_protein_1_Danio_rerio_(Zebrafish)_(Brachydanio_rerio)_partial_(78%)
59392	0.632707	0.488373	0.0249	0.236	TC191192	712	1717		similar_to_UniRef100_Q4SYH6Chromosome_undetermined_SCAF12061_whole_genome_shotgun_sequence_Tetraodon_nigroviridis|Rep_Chromosome_undetermined_SCAF12061_whole_genome_shotgun_sequence_Tetraodon_nigroviridis_(Green_puffer)_partial_(81%)
216105	0.938393	-0.623029	0.0249	0.237	NODE_66637_length_264_cov_1.174242	362	1718		unknown
89368	0.577087	2.00076	0.025	0.237	BX865982	799	1719		weakly_similar_to_UniRef100_Q9I933Complement_C4-1_Cyprinus_carpio|Rep_Complement_C4-1_Cyprinus_carpio_(Common_carp)_partial_(5%)
105437	0.613352	0.887955	0.025	0.237	CX030910	591	1720		similar_to_UniRef100_UPI00015A71EDUncharacterized_protein_C4orf29_Danio_rerio|Rep_Uncharacterized_protein_C4orf29_Danio_rerio_partial_(31%)
84038	0.664696	0.962525	0.025	0.237	BX307143	915	1721		unknown
51514	0.682835	0.308717	0.025	0.237	TC179921	875	1722		unknown
30620	0.749069	-0.00906761	0.025	0.237	GSONMT00020153001	675	1723		_Serine/threonine/tyrosine-interacting_protein_[Oncorhynchus_mykiss]
83109	0.985412	-0.751999	0.0251	0.237	BX303727	896	1724		weakly_similar_to_UniRef100_A9UWT3Predicted_protein_Monosiga_brevicollis_MX1|Rep_Predicted_protein_Monosiga_brevicollis_MX1_partial_(32%)
28322	0.756612	-0.141715	0.0251	0.237	GSONMT00010434001	585	1725		_Bcl10-interacting_CARD_protein_[Salmo_salar]
206863	1.33068	0.762559	0.0252	0.237	NODE_55157_length_598_cov_0.690635	696	1726		high_affinity_cgmp-specific_3_-cyclic_phosphodiesterase_9a-like
104178	0.632194	0.961549	0.0252	0.238	CR372212	813	1727		similar_to_UniRef100_Q4T2Z6Chromosome_18_SCAF10147_whole_genome_shotgun_sequence_Tetraodon_nigroviridis|Rep_Chromosome_18_SCAF10147_whole_genome_shotgun_sequence_Tetraodon_nigroviridis_(Green_puffer)_partial_(11%)
59152	0.6475	0.281435	0.0252	0.238	TC190835	843	1728		unknown
144086	0.566528	1.46327	0.0253	0.238	SRR020740-999	1236	1729		unknown
38054	0.593633	1.05761	0.0254	0.239	GSONMT00071160001	1074	1730		_si:dkey-15j16.2-like_precursor_[Salmo_salar]
143376	0.714253	0.126896	0.0254	0.239	SRR020740-77	2470	1731		unknown
116451	0.9825	4.19505	0.0254	0.239	CT563736	872	1732		homologue_to_UniRef100_P28771Ependymin-2_precursor|Rep_Ependymin-2_precursor___partial_(49%)
122161	0.709791	0.0726856	0.0255	0.239	SRR020739-820	979	1733		unknown
216363	0.711953	3.31862	0.0255	0.239	NODE_66977_length_710_cov_1.074648	808	1734		unknown
68208	0.706773	0.020053	0.0255	0.239	TC203229	1442	1735		unknown
66683	0.526996	1.65928	0.0256	0.24	TC201268	693	1736		homologue_to_UniRef100_A6H8T1LOC558466_protein_n=2_Danio_rerio|Rep_LOC558466_protein_Danio_rerio_(Zebrafish)_(Brachydanio_rerio)_partial_(29%)
76746	0.762401	-0.145759	0.0256	0.24	TC215257	501	1737		unknown
46436	0.577797	2.93927	0.0256	0.24	GSONMT00070230001	2493	1738		_PREDICTED:_uro-adherence_factor_A-like_[Maylandia_zebra]
91463	0.536206	1.78551	0.0256	0.24	BX884894	836	1739		homologue_to_UniRef100_UPI000001394B26S_proteasome_non-ATPase_regulatory_subunit_12_(26S_proteasome_regulatory_subunit_p55)_Takifugu_rubripes|Rep_26S_proteasome_non-ATPase_regulatory_subunit_12_(26S_proteasome_regulatory_subunit_p55)_Takifugu_rubripes_partial_(51%)
74968	0.516849	2.47319	0.0257	0.24	TC211826	1048	1740		similar_to_UniRef100_UPI000065F49CGamma-sarcoglycan_(Gamma-SG)_(35_kDa_dystrophin-associated_glycoprotein)_(35DAG)_Takifugu_rubripes|Rep_Gamma-sarcoglycan_(Gamma-SG)_(35_kDa_dystrophin-associated_glycoprotein)_(35DAG)_Takifugu_rubripes_partial_(63%)
214551	0.682603	0.332639	0.0257	0.24	NODE_64695_length_355_cov_0.188732	453	1741		hbs1-like_protein
43344	0.862615	0.0532468	0.0257	0.24	GSONMT00079189001	5196	1742		_PREDICTED:_rho_GTPase-activating_protein_21-A-like_isoform_X5_[Maylandia_zebra]
118400	0.867941	0.254544	0.0257	0.24	CT570767	437	1743		UniRef100_A0P9K9Tc1-like_transporase|Rep_Tc1-like_transporase___partial_(7%)
52687	0.683473	-0.0791565	0.0258	0.24	TC181596	1075	1744		UniRef100_Q6VV65Inhibitor_of_differentiation_1C|Rep_Inhibitor_of_differentiation_1C
74552	0.523617	2.23487	0.026	0.242	TC211284	1342	1745		homologue_to_UniRef100_Q4RX96Chromosome_11_SCAF14979_whole_genome_shotgun_sequence_Tetraodon_nigroviridis|Rep_Chromosome_11_SCAF14979_whole_genome_shotgun_sequence_Tetraodon_nigroviridis_(Green_puffer)_partial_(8%)
71678	0.572869	3.0242	0.026	0.242	TC207676	2284	1746		similar_to_UniRef100_Q7ZUJ5Zgc56388_Danio_rerio|Rep_Zgc56388_Danio_rerio_(Zebrafish)_(Brachydanio_rerio)_partial_(46%)
30998	0.601897	0.879997	0.026	0.242	GSONMT00016998001	3399	1747		_PREDICTED:_nck-associated_protein_1_isoform_X3_[Danio_rerio]
85771	0.655223	0.48528	0.026	0.242	BX311423	1156	1748		unknown
41541	0.684067	0.999955	0.0261	0.242	GSONMT00082609001	1647	1749		_PREDICTED:_cAMP-specific_3'5'-cyclic_phosphodiesterase_4B-like_isoform_X1_[Astyanax_mexicanus]
80168	0.734344	-0.203544	0.0261	0.242	BX080498	823	1750		homologue_to_UniRef100_Q6TLH9Z2610510D14Rik_Danio_rerio|Rep_Z2610510D14Rik_Danio_rerio_(Zebrafish)_(Brachydanio_rerio)_partial_(96%)
129568	0.564202	1.67673	0.0261	0.243	SRR020739-13236	536	1751		acyl-_dehydrogenase_family_member_mitochondrial
6875	0.836641	-0.296634	0.0261	0.243	GSONMT00034957001	570	1752		_phosphatidylinositol_N-acetylglucosaminyltransferase_subunit_H_[Salmo_salar]
77853	0.712685	0.769282	0.0262	0.243	TC216584	978	1753		unknown
48869	0.762088	-0.299238	0.0262	0.243	TC176101	1118	1754		weakly_similar_to_UniRef100_A5PJU1MGC155163_protein_n=2_Bos_taurus|Rep_MGC155163_protein_Bos_taurus_(Bovine)_partial_(28%)
67350	0.614652	0.737947	0.0262	0.243	TC202127	1810	1755		similar_to_UniRef100_Q1E3F9Predicted_protein_Coccidioides_immitis|Rep_Predicted_protein_Coccidioides_immitis_partial_(12%)
99686	0.671315	0.659158	0.0263	0.243	CA366966	653	1756		unknown
63044	0.716964	0.638317	0.0263	0.243	TC196282	867	1757		unknown
28658	0.850222	0.0997954	0.0263	0.243	GSONMT00007837001	777	1758		_Myelin_proteolipid_protein_[Salmo_salar]
218718	0.746535	0.313056	0.0264	0.243	NODE_69955_length_248_cov_0.995968	346	1759		unknown
20972	0.496288	2.07139	0.0264	0.244	GSONMT00043064001	2436	1760		_PREDICTED:_type_II_inositol_145-trisphosphate_5-phosphatase_isoform_X1_[Astyanax_mexicanus]
74276	0.744567	-0.0794988	0.0264	0.244	TC210952	1336	1761		similar_to_UniRef100_A0AGY7Complete_genome_Listeria_welshimeri_serovar_6b_str_SLCC5334|Rep_Complete_genome_Listeria_welshimeri_serovar_6b_(strain_ATCC_35897_/_DSM_20650_/SLCC5334)_partial_(5%)
78769	0.685711	-0.0279944	0.0265	0.245	TC217643	1482	1762		unknown
137609	0.692348	0.328701	0.0266	0.245	SRR020739-27998	412	1763		unknown
36925	0.476759	11.776	0.0266	0.245	GSONMT00073564001	459	1764		_non-metastatic_cells_1_protein_[Salmo_salar]
85462	0.506243	2.08581	0.0266	0.245	BX310612	1064	1765		unknown
63524	0.53619	2.16701	0.0266	0.245	TC196972	1014	1766		UniRef100_A6PXJ3Inositol_phosphate_phosphatase_Photorhabdus_asymbiotica_subsp_asymbiotica|Rep_Inositol_phosphate_phosphatase_Photorhabdus_asymbiotica_subsp_asymbiotica_partial_(9%)
99064	0.576362	1.07065	0.0266	0.245	CA364889	603	1767		unknown
105588	0.576554	1.24164	0.0266	0.245	CX030881	509	1768		weakly_similar_to_UniRef100_UPI000065DB24Protein_S100-A16_(S100_calcium-binding_protein_A16)_(Protein_S100F)_(Aging-associated_protein_13)_Takifugu_rubripes|Rep_Protein_S100-A16_(S100_calcium-binding_protein_A16)_(Protein_S100F)_(Aging-associated_protein_13)_Takifugu_rubripes_partial_(88%)
128044	0.7008	-0.0502249	0.0266	0.245	SRR020739-10534	616	1769		unknown
65918	0.75984	0.734681	0.0266	0.245	TC200256	1522	1770		similar_to_UniRef100_UPI00015A6581NAC-alpha_domain-containing_protein_1_Danio_rerio|Rep_NAC-alpha_domain-containing_protein_1_Danio_rerio_partial_(84%)
116702	0.932093	3.74286	0.0267	0.245	CT569761	1236	1771		weakly_similar_to_UniRef100_A3RH11Creatine_kinase_1_Poecilia_reticulata|Rep_Creatine_kinase_1_Poecilia_reticulata_(Guppy)_partial_(13%)
127343	0.788844	-0.215189	0.0267	0.245	SRR020739-9317	571	1772		tsc22_domain_family_protein_3
72667	0.61847	1.87859	0.0268	0.246	TC208933	802	1773		unknown
77503	0.813927	-0.234843	0.0268	0.246	TC216163	1216	1774		similar_to_UniRef100_O97641Fibrinogen_A-alpha_chain_Equus_caballus|Rep_Fibrinogen_A-alpha_chain_Equus_caballus_(Horse)_partial_(7%)
215443	0.945518	-0.51791	0.0268	0.246	NODE_65815_length_455_cov_0.997802	553	1775		acetylcholinesterase_collagenic_tail_peptide-like
15436	0.702996	0.272678	0.0268	0.246	GSONMT00008629001	861	1776		_Krueppel-like_factor_6_[Salmo_salar]
87301	0.649123	0.162022	0.0268	0.246	BX318064	1184	1777		homologue_to_UniRef100_Q4RQ74Chromosome_17_SCAF15006_whole_genome_shotgun_sequence_Tetraodon_nigroviridis|Rep_Chromosome_17_SCAF15006_whole_genome_shotgun_sequence_Tetraodon_nigroviridis_(Green_puffer)_partial_(13%)
173	0.57395	1.01124	0.0269	0.246	GSONMT00021917001	318	1778		_72_kDa_type_IV_collagenase_precursor_[Salmo_salar]
97285	0.584361	1.29089	0.0269	0.246	CA351706	738	1779		similar_to_UniRef100_Q1RM04Mbp_protein_Danio_rerio|Rep_Mbp_protein_Danio_rerio_(Zebrafish)_(Brachydanio_rerio)_partial_(58%)
26406	0.672037	0.00314808	0.0269	0.246	GSONMT00037772001	945	1780		_junctional_adhesion_molecule_3b_[Danio_rerio]
41309	1.03694	-0.568006	0.027	0.247	GSONMT00064459001	4080	1781		_PREDICTED:_sorbin_and_SH3_domain-containing_protein_1-like_isoform_X1_[Pundamilia_nyererei]
152129	0.630725	1.27646	0.027	0.247	SRR020740-11762	543	1782		unknown
199436	0.670796	-0.0934294	0.0271	0.247	NODE_45444_length_363_cov_1.975207	461	1783		unknown
52736	0.619923	2.5456	0.0271	0.247	TC181667	1558	1784		unknown
41830	1.13425	-0.506164	0.0271	0.247	GSONMT00082016001	3648	1785		_complement_component_C3-4_[Oncorhynchus_mykiss]
28903	0.622953	1.14169	0.0272	0.248	GSONMT00029356001	1464	1786		_PREDICTED:_basement_membrane-specific_heparan_sulfate_proteoglycan_core_protein_[Danio_rerio]
68765	0.562486	3.74469	0.0272	0.248	TC203958	813	1787		homologue_to_UniRef100_Q4SJE0Chromosome_4_SCAF14575_whole_genome_shotgun_sequence_Tetraodon_nigroviridis|Rep_Chromosome_4_SCAF14575_whole_genome_shotgun_sequence_Tetraodon_nigroviridis_(Green_puffer)_partial_(70%)
150093	0.570081	1.32427	0.0272	0.248	SRR020740-8926	621	1788		unknown
88183	0.767544	-0.309542	0.0274	0.249	BX321643	800	1789		similar_to_UniRef100_A5D8M9LOC100049752_protein_Xenopus_laevis|Rep_LOC100049752_protein_Xenopus_laevis_(African_clawed_frog)_partial_(50%)
65570	1.04617	-0.798867	0.0274	0.249	TC199776	1088	1790		similar_to_UniRef100_Q5C539SJCHGC07872_protein_Schistosoma_japonicum|Rep_SJCHGC07872_protein_Schistosoma_japonicum_(Blood_fluke)_partial_(22%)
104684	0.578633	0.931737	0.0274	0.249	CR369943	617	1791		weakly_similar_to_UniRef100_A7S597Predicted_protein_Nematostella_vectensis|Rep_Predicted_protein_Nematostella_vectensis_(Starlet_sea_anemone)_partial_(8%)
119836	0.956089	-0.450665	0.0274	0.249	GE828438	918	1792		similar_to_UniRef100_A3KNK1Transmembrane_protein_120A_Danio_rerio|Rep_Transmembrane_protein_120A_Danio_rerio_(Zebrafish)_(Brachydanio_rerio)_partial_(61%)
88979	0.798317	-0.169137	0.0275	0.249	BX866125	770	1793		weakly_similar_to_UniRef100_UPI0000ECBD92Iron-sulfur_cluster_assembly_2_homolog_mitochondrial_precursor_(HESB-_like_domain-containing_protein_1)_Gallus_gallus|Rep_Iron-sulfur_cluster_assembly_2_homolog_mitochondrial_precursor_(HESB-_like_domain-containing_protein_1)_Gallus_gallus_partial_(66%)
72142	0.724095	0.13762	0.0275	0.249	TC208274	857	1794		UniRef100_A7USW6AGAP002321-PA_Anopheles_gambiae_str_PEST|Rep_AGAP002321-PA_Anopheles_gambiae_str_PEST_partial_(8%)
58711	0.862423	0.585667	0.0276	0.25	TC190235	769	1795		similar_to_UniRef100_Q171W1Oviductin_Aedes_aegypti|Rep_Oviductin_Aedes_aegypti_(Yellowfever_mosquito)_partial_(26%)
110383	0.542806	3.36124	0.0276	0.25	BX074036	808	1796		similar_to_UniRef100_Q7ZUP6Isocitrate_dehydrogenase_2_(NADP+)_mitochondrial_Danio_rerio|Rep_Isocitrate_dehydrogenase_2_(NADP+)_mitochondrial_Danio_rerio_(Zebrafish)_(Brachydanio_rerio)_partial_(24%)
47050	0.70966	0.733072	0.0276	0.25	TC173375	2181	1797		UniRef100_Q9GJC1MHC_class_I_heavy_chain_precursor_n=3|Rep_MHC_class_I_heavy_chain_precursor
61243	0.44491	10.1466	0.0276	0.25	TC193778	767	1798		homologue_to_UniRef100_A1XQQ4Cytochrome_c_oxidase_subunit_I_n=8_Oncorhynchus|Rep_Cytochrome_c_oxidase_subunit_I_Oncorhynchus_masou_formosanus_partial_(39%)
121684	0.592888	4.54358	0.0278	0.251	SRR020739-49	1395	1799		telethonin
56458	0.56337	2.86909	0.0279	0.251	TC186988	1104	1800		unknown
25592	0.730777	1.2452	0.0279	0.252	GSONMT00015318001	1200	1801		_PREDICTED:_butyrophilin_subfamily_3_member_A3-like_isoform_X2_[Maylandia_zebra]
73679	0.540674	2.97119	0.028	0.252	TC210210	974	1802		similar_to_UniRef100_Q8JJB1Cold_inducible_RNA-binding_protein_beta_Hyla_japonica|Rep_Cold_inducible_RNA-binding_protein_beta_Hyla_japonica_(Japanese_tree_frog)_partial_(83%)
101046	0.59223	0.939735	0.028	0.252	CA374501	720	1803		similar_to_UniRef100_Q7T314Translocase_of_outer_mitochondrial_membrane_40_homolog_Danio_rerio|Rep_Translocase_of_outer_mitochondrial_membrane_40_homolog_Danio_rerio_(Zebrafish)_(Brachydanio_rerio)_partial_(11%)
75309	0.739751	0.89365	0.028	0.252	TC212230	1379	1804		similar_to_UniRef100_Q503F8Zgc110643_Danio_rerio|Rep_Zgc110643_Danio_rerio_(Zebrafish)_(Brachydanio_rerio)_partial_(54%)
147769	0.926241	1.35145	0.028	0.252	SRR020740-5811	721	1805		polyprotein
2038	0.582027	1.76201	0.0281	0.252	GSONMT00034239001	585	1806		_CDC-like_kinase_4_[Salmo_salar]
82594	0.735594	-0.171184	0.0282	0.253	BX301377	1001	1807		similar_to_UniRef100_A0CV63Chromosome_undetermined_scaffold_29__whole_genome_shotgun_sequence_Paramecium_partial_(2%)
126059	0.824644	-0.0349881	0.0282	0.253	SRR020739-7095	659	1808		voltage-dependent_calcium_channel_subunit_alpha-2_delta-1
29305	0.424283	11.7382	0.0283	0.253	GSONMT00046281001	1143	1809		_creatine_kinase_[Salmo_salar]
47501	0.509022	4.17924	0.0283	0.253	TC174106	1461	1810		Enoyl-CoA_hydratase_mitochondrial_precursorpredicted_coding_region_syn_Short_chain_enoyl-CoA_hydratase_SCEH_Enoyl-CoA_hydratase_1
45174	0.583441	4.18799	0.0282	0.253	GSONMT00068906001	1608	1811		_very_long-chain_specific_acyl-CoA_dehydrogenase_mitochondrial_[Danio_rerio]
104443	0.672835	0.0625968	0.0283	0.253	CR369874	680	1812		similar_to_UniRef100_Q32LJ2ADP-ribosylation_factor-related_protein_1_Bos_taurus|Rep_ADP-ribosylation_factor-related_protein_1_Bos_taurus_(Bovine)_partial_(83%)
74660	0.719589	0.018935	0.0283	0.253	TC211427	953	1813		unknown
103753	0.81627	-0.136524	0.0283	0.253	CB494452	523	1814		similar_to_UniRef100_A7QHP5Chromosome_chr8_scaffold_99_whole_genome_shotgun_sequence_Vitis_vinifera|Rep_Chromosome_chr8_scaffold_99_whole_genome_shotgun_sequence_Vitis_vinifera_(Grape)_partial_(6%)
108998	0.920597	-0.480103	0.0283	0.253	CX143808	665	1815		weakly_similar_to_UniRef100_A2BQ83ABC_transporter_ATP_binding_domain_possibly_Mn_transporter_n=2_Prochlorococcus_marinus|Rep_ABC_transporter_ATP_binding_domain_possibly_Mn_transporter_Prochlorococcus_marinus_(strain_AS9601)_partial_(8%)
77073	0.559999	2.34262	0.0284	0.254	TC215649	563	1816		homologue_to_UniRef100_A9V5I1Predicted_protein_Monosiga_brevicollis_MX1|Rep_Predicted_protein_Monosiga_brevicollis_MX1_partial_(4%)
61326	0.640909	3.33217	0.0284	0.254	TC193894	726	1817		homologue_to_UniRef100_A9Z0M3Ribosomal_protein_L13A_Oncorhynchus_masou_formosanus|Rep_Ribosomal_protein_L13A_Oncorhynchus_masou_formosanus_partial_(96%)
57963	0.568311	0.923443	0.0284	0.254	TC189159	1050	1818		homologue_to_UniRef100_UPI0000564BA5contactin_1_Mus_musculus|Rep_contactin_1_Mus_musculus_partial_(10%)
17739	0.552477	2.9804	0.0284	0.254	GSONMT00014863001	2292	1819		_PREDICTED:_primary_amine_oxidase_liver_isozyme-like_[Xiphophorus_maculatus]
116369	1.28665	-0.660283	0.0284	0.254	CT563523	1105	1820		similar_to_UniRef100_Q91484Alpha-1-microglobulin/bikunin_3_end_precursor_Salmo_salar|Rep_Alpha-1-microglobulin/bikunin_3_end_precursor_Salmo_salar_(Atlantic_salmon)_partial_(56%)
60054	0.578471	1.45593	0.0285	0.254	TC192143	1314	1821		unknown
29816	0.500439	2.08465	0.0287	0.254	GSONMT00036112001	759	1822		_DnaJ_homolog_subfamily_C_member_8_[Salmo_salar]
56776	0.504728	4.31702	0.0288	0.254	TC187458	1066	1823		similar_to_UniRef100_A0JQ68At1g70990_n=2_Arabidopsis_thaliana|Rep_At1g70990_Arabidopsis_thaliana_(Mouse-ear_cress)_partial_(10%)
116581	0.508166	8.61536	0.0288	0.254	CT570561	1401	1824		similar_to_UniRef100_A8E5L0MGC174525_protein_Danio_rerio|Rep_MGC174525_protein_Danio_rerio_(Zebrafish)_(Brachydanio_rerio)_partial_(38%)
53907	0.562701	3.07355	0.0286	0.254	TC183358	1329	1825		unknown
108662	0.593846	1.78832	0.0287	0.254	CX125418	290	1826		homologue_to_UniRef100_Q4RGV5Chromosome_undetermined_SCAF15091_whole_genome_shotgun_sequence_n=2_Tetraodontidae|Rep_Chromosome_undetermined_SCAF15091_whole_genome_shotgun_sequence_Tetraodon_nigroviridis_(Green_puffer)_partial_(40%)
21068	0.594181	0.937381	0.0288	0.254	GSONMT00011183001	2619	1827		_phospholipase_C_delta_3A_[Paralichthys_olivaceus]
74110	0.602051	0.617939	0.0288	0.254	TC210754	2258	1828		homologue_to_UniRef100_Q6AXK7Zgc100913_Danio_rerio|Rep_Zgc100913_Danio_rerio_(Zebrafish)_(Brachydanio_rerio)_partial_(9%)
66158	0.6076	2.77386	0.0288	0.254	TC200576	558	1829		UniRef100_Q9DFR7Alpha_tubulin_Chionodraco_rastrospinosus|Rep_Alpha_tubulin_Chionodraco_rastrospinosus_(Ocellated_icefish)_partial_(8%)
146013	0.638116	0.148004	0.0287	0.254	SRR020740-3512	729	1830		unknown
127813	0.643335	0.645212	0.0285	0.254	SRR020739-10141	629	1831		unknown
115605	0.656875	1.4345	0.0287	0.254	CU065212	416	1832		similar_to_UniRef100_Q7SYJ8Tceb2_protein_Danio_rerio|Rep_Tceb2_protein_Danio_rerio_(Zebrafish)_(Brachydanio_rerio)_partial_(29%)
47503	0.667339	0.782752	0.0287	0.254	TC174111	1152	1833		similar_to_UniRef100_UPI000066094EN-glycosylase/DNA_lyase_[Includes_8-oxoguanine_DNA_glycosylase_(EC_322-)_DNA-(apurinic_or_apyrimidinic_site)_lyase_(EC_429918)_(AP_lyase)]_Takifugu_rubripes|Rep_N-glycosylase/DNA_lyase_[Includes_8-oxoguanine_DNA_glycosylase_(EC_322-)_DNA-(apurinic_or_apyrimidinic_site)_lyase_(EC_429918)_(AP_lyase)]_Takifugu_rubripes_partial_(28%)
120539	0.682081	0.00565947	0.0287	0.254	FP323009	1092	1834		UniRef100_A9UPT4Predicted_protein_Monosiga_brevicollis_MX1|Rep_Predicted_protein_Monosiga_partial_(0%)
47909	0.708145	-0.201575	0.0285	0.254	TC174702	1426	1835		similar_to_UniRef100_A5WW18N-myc_downstream_regulated_gene_1_n=2_Danio_rerio|Rep_N-myc_downstream_regulated_gene_1_Danio_rerio_(Zebrafish)_(Brachydanio_rerio)_partial_(14%)
61329	0.892712	-0.330302	0.0286	0.254	TC193898	1052	1836		unknown
71255	0.901399	0.0621809	0.0287	0.254	TC207150	1537	1837		unknown
190174	0.972018	-0.519262	0.0288	0.254	NODE_33185_length_204_cov_1.764706	302	1838		carnitine_o-acetyltransferase
50906	1.08095	-1.0721	0.0287	0.254	TC179008	856	1839		unknown
129254	0.845254	-0.27012	0.0289	0.255	SRR020739-12682	574	1840		unknown
138323	1.06659	3.01595	0.029	0.255	SRR020739-29175	386	1841		unknown
144407	0.737848	-0.251268	0.029	0.255	SRR020740-1405	1070	1842		unknown
75449	0.549594	3.70956	0.029	0.255	TC212392	937	1843		similar_to_UniRef100_Q7ZTH6Hydroxyacyl-Coenzyme_A_dehydrogenase/3-ketoacyl-Coenzyme_A_thiolase/enoyl-Coenzyme_A_hydratase_(Trifunctional_protein)_beta_subunit_Danio_rerio|Rep_Hydroxyacyl-Coenzyme_A_dehydrogenase/3-ketoacyl-Coenzyme_A_thiolase/enoyl-Coenzyme_A_hydratase_(Trifunctional_protein)_beta_subunit_Danio_rerio_(Zebrafish)_(Brachydanio_rerio)_partial_(41%)
62878	0.568046	1.86696	0.029	0.255	TC196041	780	1844		similar_to_UniRef100_Q66HX7Ferritin_Danio_rerio|Rep_Ferritin_Danio_rerio_(Zebrafish)_(Brachydanio_rerio)
156806	0.84458	-0.388574	0.0292	0.256	SRR020740-18345	461	1845		transposable_element_tcb1_transposase
121636	0.845722	-0.0447266	0.0292	0.256	FP319000	1123	1846		weakly_similar_to_UniRef100_Q4SJU1Chromosome_1_SCAF14573_whole_genome_shotgun_sequence_Tetraodon_nigroviridis|Rep_Chromosome_1_SCAF14573_whole_genome_shotgun_sequence_Tetraodon_nigroviridis_(Green_puffer)_partial_(77%)
110066	0.86523	-0.10425	0.0292	0.256	CX351298	474	1847		unknown
120313	0.644016	0.325844	0.0293	0.256	FP321358	1221	1848		similar_to_UniRef100_Q6NYB0Zgc77366_Danio_rerio|Rep_Zgc77366_Danio_rerio_(Zebrafish)_(Brachydanio_rerio)_partial_(23%)
60060	0.744358	-0.187526	0.0293	0.256	TC192149	1159	1849		similar_to_UniRef100_Q1MW94Shematrin-3_Pinctada_fucata|Rep_Shematrin-3_Pinctada_fucata_(Pearl_oyster)_partial_(5%)
122200	0.578844	1.9748	0.0293	0.257	SRR020739-881	993	1850		carnitine_o-palmitoyltransferase_liver_isoform
115721	0.630821	0.310453	0.0293	0.257	CU075936	987	1851		similar_to_UniRef100_A0YRK7WD-repeat_protein_Lyngbya_sp_PCC_8106|Rep_WD-repeat_protein_Lyngbya_sp_PCC_8106_partial_(1%)
121578	0.573644	0.842748	0.0293	0.257	FP322085	1175	1852		similar_to_UniRef100_UPI0000F34971Sorting_nexin-2_Bos_taurus|Rep_Sorting_nexin-2_Bos_Taurus_partial_(40%)
41352	0.648211	0.875743	0.0294	0.257	GSONMT00064417001	930	1853		_FAM82B_[Salmo_salar]
114533	0.566659	4.23481	0.0294	0.257	CR943014	1189	1854		similar_to_UniRef100_Q4SL25Chromosome_17_SCAF14563_whole_genome_shotgun_sequence_Tetraodon_nigroviridis|Rep_Chromosome_17_SCAF14563_whole_genome_shotgun_sequence_Tetraodon_nigroviridis_(Green_puffer)_partial_(32%)
65195	0.527877	2.72216	0.0295	0.257	TC199259	789	1855		unknown
111516	0.561301	1.66578	0.0295	0.258	BX317170	949	1856		similar_to_UniRef100_UPI00015DEC60novel_member_of_the_keratin_associated_protein_4_(Krtap4)_family_(LOC665992)_mRNA_Mus_musculus|Rep_novel_member_of_the_keratin_associated_protein_4_(Krtap4)_family_(LOC665992)_mRNA_Mus_musculus_partial_(8%)
56914	0.487679	4.46401	0.0295	0.258	TC187656	786	1857		homologue_to_UniRef100_UPI00006605D9Trifunctional_enzyme_subunit_beta_mitochondrial_precursor_(TP-beta)_[Includes_3-ketoacyl-CoA_thiolase_(EC_23116)_(Acetyl-CoA_acyltransferase)_(Beta-ketothiolase)]_Takifugu_rubripes|Rep_Trifunctional_enzyme_subunit_beta_mitochondrial_precursor_(TP-beta)_[Includes_3-ketoacyl-CoA_thiolase_(EC_23116)_(Acetyl-CoA_acyltransferase)_(Beta-ketothiolase)]_Takifugu_rubrip…
13609	0.763595	-0.111142	0.0295	0.258	GSONMT00051217001	3273	1858		_PREDICTED:_uncharacterized_protein_LOC101062865_[Takifugu_rubripes]
56313	0.99312	-0.128806	0.0295	0.258	TC186789	5785	1859		UniRef100_Q9DDV9Complement_component_C3-4|Rep_Complement_component_C3-4
84777	0.676603	0.997416	0.0296	0.258	BX309527	864	1860		similar_to_UniRef100_A9YWS6Lectin_Medicago_truncatula|Rep_Lectin_Medicago_truncatula_(Barrel_medic)_partial_(5%)
123517	0.770072	-0.134881	0.0296	0.259	SRR020739-2966	732	1861		unknown
69021	0.60533	0.827139	0.0297	0.259	TC204289	652	1862		weakly_similar_to_UniRef100_Q9PW00Transposase_Pleuronectes_platessa|Rep_Transposase_Pleuronectes_platessa_(Plaice)_partial_(23%)
11390	0.620248	0.174096	0.0297	0.259	GSONMT00004393001	1623	1863		_PREDICTED:_d-2-hydroxyglutarate_dehydrogenase_mitochondrial-like_[Pundamilia_nyererei]
74369	0.576471	0.761649	0.0298	0.259	TC211066	1709	1864		similar_to_UniRef100_UPI00015A6442CCR4-NOT_transcription_complex_subunit_10_Danio_rerio|Rep_CCR4-NOT_transcription_complex_subunit_10_Danio_rerio_partial_(62%)
109373	0.509481	3.14367	0.0298	0.259	CX248389	602	1865		similar_to_UniRef100_P53862Uncharacterized_membrane_protein_YNL228W_precursor_Saccharomyces_cerevisiae|Rep_Uncharacterized_membrane_protein_YNL228W_precursor_Saccharomyces_cerevisiae_(Bakers_yeast)_partial_(10%)
147102	0.867079	0.129262	0.0298	0.259	SRR020740-4925	720	1866		unknown
145269	0.669958	0.297638	0.0299	0.259	SRR020740-2537	856	1867		unknown
122088	0.511149	2.90992	0.03	0.259	SRR020739-703	917	1868		unknown
124024	0.516635	3.03273	0.03	0.259	SRR020739-3778	763	1869		unknown
27501	0.503522	1.96016	0.03	0.259	GSONMT00004288001	915	1870		_Ubiquitin_fusion_degradation_protein_1_homolog_[Salmo_salar]
58890	0.566139	1.18159	0.03	0.259	TC190465	780	1871		similar_to_UniRef100_Q2H1R2Predicted_protein_Chaetomium_globosum|Rep_Predicted_protein_Chaetomium_globosum_(Soil_fungus)_partial_(13%)
99338	0.621498	0.58024	0.03	0.259	CA365929	442	1872		homologue_to_UniRef100_Q1LWX4Proteasome_subunit_alpha_type_Danio_rerio|Rep_Proteasome_subunit_alpha_type_Danio_rerio_(Zebrafish)_(Brachydanio_rerio)_partial_(61%)
24866	0.789334	0.1826	0.03	0.259	GSONMT00041451001	2865	1873		_PREDICTED:_transient_receptor_potential_cation_channel_subfamily_M_member_4-like_[Xiphophorus_maculatus]
62171	0.797046	-0.392456	0.03	0.259	TC195068	782	1874		homologue_to_UniRef100_Q4SPP0Chromosome_16_SCAF14537_whole_genome_shotgun_sequence_Tetraodon_nigroviridis|Rep_Chromosome_16_SCAF14537_whole_genome_shotgun_sequence_Tetraodon_nigroviridis_(Green_puffer)_partial_(18%)
154172	0.729778	-0.0631097	0.0301	0.26	SRR020740-14608	536	1875		unknown
55422	0.515904	1.60087	0.0301	0.26	TC185501	812	1876		unknown
121542	0.768699	-0.149039	0.0301	0.26	FP320325	928	1877		similar_to_UniRef100_Q6DGT8S100_calcium_binding_protein_beta_Danio_rerio|Rep_S100_calcium_binding_protein_beta_Danio_rerio_(Zebrafish)_(Brachydanio_rerio)
133591	0.4569	4.94535	0.0302	0.26	SRR020739-20852	497	1878		nadh_dehydrogenase_subunit_2
76957	0.54773	1.39738	0.0302	0.26	TC215499	420	1879		weakly_similar_to_UniRef100_A0H9C9Relaxase_Comamonas_testosteroni_KF-1|Rep_Relaxase_Comamonas_testosteroni_KF-1_partial_(3%)
51026	0.637355	0.252607	0.0302	0.26	TC179175	887	1880		unknown
105776	0.753416	-0.202644	0.0302	0.26	CX030428	650	1881		UniRef100_Q6IQ86Probable_protein_BRICK1_n=3_Euteleostomi|Rep_Probable_protein_BRICK1_Danio_rerio_(Zebrafish)_(Brachydanio_rerio)_partial_(48%)
16571	0.720028	0.155574	0.0303	0.26	GSONMT00043041001	753	1882		_PREDICTED:_myocyte-specific_enhancer_factor_2C-like_isoform_X5_[Xiphophorus_maculatus]
122118	0.663813	0.475463	0.0303	0.261	SRR020739-754	966	1883		unknown
49680	0.551353	7.04743	0.0304	0.261	TC177255	835	1884		homologue_to_UniRef100_Q8JIP5Myosin_heavy_chain_n=2_Oncorhynchus_keta|Rep_Myosin_heavy_chain_Oncorhynchus_keta_(Chum_salmon)_partial_(7%)
53118	0.62033	2.38959	0.0304	0.261	TC182246	743	1885		homologue_to_UniRef100_Q5XJN1Zgc101755_n=3_Danio_rerio|Rep_Zgc101755_Danio_rerio_(Zebrafish)_(Brachydanio_rerio)_partial_(12%)
59890	0.567094	0.783018	0.0305	0.261	TC191915	752	1886		unknown
113291	0.589837	0.995183	0.0305	0.261	CX254919	704	1887		unknown
155773	0.75233	-0.217613	0.0304	0.261	SRR020740-16855	408	1888		unknown
107281	0.817108	-0.201333	0.0305	0.261	CX041487	685	1889		weakly_similar_to_UniRef100_A6GBL5RNA-binding_protein_Plesiocystis_pacifica_SIR-1|Rep_RNA-binding_protein_Plesiocystis_pacifica_SIR-1_partial_(15%)
126776	0.976832	-0.478669	0.0305	0.261	SRR020739-8360	614	1890		protein_fam13a-like
145676	0.81205	-0.320446	0.0305	0.261	SRR020740-3073	809	1891		unknown
207805	0.478284	2.33905	0.0306	0.262	NODE_56318_length_290_cov_1.362069	388	1892		unknown
137381	1.04154	3.21068	0.0307	0.262	SRR020739-27643	406	1893		tc1-like_transposase
87043	0.540866	1.34059	0.0307	0.262	BX318839	866	1894		similar_to_UniRef100_Q568A9Sidkey-171o172_n=2_Danio_rerio|Rep_Sidkey-171o172_Danio_rerio_(Zebrafish)_(Brachydanio_rerio)_partial_(10%)
27503	0.619996	3.38645	0.0307	0.262	GSONMT00004291001	1194	1895		_3-ketoacyl-CoA_thiolase_mitochondrial_[Salmo_salar]
108887	0.667215	0.105619	0.0307	0.262	CX151354	666	1896		similar_to_UniRef100_Q568A9Sidkey-171o172_n=2_Danio_rerio|Rep_Sidkey-171o172_Danio_rerio_(Zebrafish)_(Brachydanio_rerio)_partial_(68%)
98654	1.04365	-0.589116	0.0307	0.262	CA370523	335	1897		unknown
29576	0.505145	2.08218	0.0308	0.262	GSONMT00013057001	279	1898		_Coiled-coil_domain-containing_protein_56_[Salmo_salar]
36707	0.509085	3.41469	0.0308	0.262	GSONMT00073829001	720	1899		_testis_enhanced_gene_transcript_(BAX_inhibitor_1)_[Salmo_salar]
50383	0.516219	3.09819	0.0308	0.262	TC178240	927	1900		unknown
48040	0.57676	1.50997	0.0308	0.263	TC174893	1443	1901		unknown
55808	0.603156	0.768193	0.0309	0.263	TC186043	900	1902		unknown
193783	0.719322	0.222944	0.0309	0.263	NODE_37942_length_245_cov_1.428571	343	1903		unknown
71482	1.08336	-0.648344	0.0309	0.263	TC207434	1250	1904		unknown
46337	0.578463	3.40684	0.0309	0.263	GSONMT00075279001	1887	1905		_AIDB_protein_[Salmo_salar]
144162	0.566487	3.55924	0.0309	0.263	SRR020740-1089	1187	1906		unknown
55807	0.598442	0.507128	0.0309	0.263	TC186042	1010	1907		unknown
28353	0.579138	0.963323	0.031	0.264	GSONMT00063624001	930	1908		_PREDICTED:_GTP-binding_protein_2-like_[Lepisosteus_oculatus]
128203	0.584781	0.979088	0.031	0.264	SRR020739-10798	600	1909		olfactory_receptor_family_c_subfamily_4_member_5
59378	0.629309	3.82171	0.0311	0.264	TC191173	742	1910		UniRef100_Q0GPS7Lactate_dehydrogenase_B_gene_n=2|Rep_Lactate_dehydrogenase_B_gene___partial_(98%)
56774	0.509766	2.43972	0.0312	0.264	TC187456	923	1911		unknown
146805	0.635492	0.671688	0.0312	0.264	SRR020740-4540	719	1912		zgc:158138_protein
49890	0.666695	0.328398	0.0312	0.265	TC177538	1068	1913		similar_to_UniRef100_Q803S0Fumarylacetoacetate_hydrolase_Danio_rerio|Rep_Fumarylacetoacetate_hydrolase_Danio_rerio_(Zebrafish)_(Brachydanio_rerio)_partial_(39%)
117751	0.576133	2.02074	0.0313	0.265	CU066988	490	1914		homologue_to_UniRef100_Q6S9V6Citrate_synthase_mitochondrial_precursor_Xiphias_gladius|Rep_Citrate_synthase_mitochondrial_precursor_Xiphias_gladius_(Swordfish)_partial_(9%)
143367	0.717009	0.299244	0.0313	0.265	SRR020740-64	2424	1915		unknown
55977	0.53292	1.55828	0.0314	0.265	TC186294	1031	1916		similar_to_UniRef100_Q6NYD7OCIA_domain-containing_protein_1_Danio_rerio|Rep_OCIA_domain-containing_protein_1_Danio_rerio_(Zebrafish)_(Brachydanio_rerio)_partial_(35%)
68075	0.854178	-0.596666	0.0314	0.265	TC203058	521	1917		UniRef100_Q6H8S8Vascular_endothelial_growth_factor_precursor|Rep_Vascular_endothelial_growth_factor_precursor
28225	0.493213	2.76651	0.0314	0.265	GSONMT00038478001	1998	1918		_carnitine_O-palmitoyltransferase_2_mitochondrial_[Danio_rerio]
48666	0.581423	0.569155	0.0316	0.266	TC175816	875	1919		UniRef100_Q38VA5N-acetylglucosamyldiphospho-undecaprenol-N-acetyl-beta-D-_mannosaminyltransferase_Lactobacillus_sakei_subsp_sakei_23K|Rep_N-acetylglucosamyldiphospho-undecaprenol-N-acetyl-beta-D-_mannosaminyltransferase_Lactobacillus_sakei_subsp_sakei_(strain_23K)_partial_(6%)
127171	0.529155	2.44224	0.0316	0.266	SRR020739-9021	646	1920		unknown
84540	0.603383	3.09128	0.0316	0.266	BX307832	879	1921		similar_to_UniRef100_UPI00003638ECCytochrome_c_oxidase_subunit_4_isoform_1_mitochondrial_precursor_(EC_1931)_(Cytochrome_c_oxidase_subunit_IV_isoform_1)_(COX_IV-1)_(Cytochrome_c_oxidase_polypeptide_IV)_Takifugu_rubripes|Rep_Cytochrome_c_oxidase_subunit_4_isoform_1_mitochondrial_precursor_(EC_1931)_(Cytochrome_c_oxidase_subunit_IV_isoform_1)_(COX_IV-1)_(Cytochrome_c_oxidase_polypeptide_IV)_Takifug…
62241	0.714798	0.911939	0.0316	0.266	TC195164	633	1922		homologue_to_UniRef100_A7E2P9DnaJ_(Hsp40)_homolog_subfamily_C_member_19_Danio_rerio|Rep_DnaJ_(Hsp40)_homolog_subfamily_C_member_19_Danio_rerio_(Zebrafish)_(Brachydanio_rerio)_partial_(97%)
80916	0.653977	2.51379	0.0317	0.267	BX086112	577	1923		unknown
51097	0.570856	2.60058	0.0318	0.267	TC179278	823	1924		unknown
101820	0.706257	-0.144675	0.0318	0.267	CB493656	698	1925		similar_to_UniRef100_UPI0000564BA5contactin_1_Mus_musculus|Rep_contactin_1_Mus_musculus_partial_(17%)
57865	0.778568	0.191215	0.0318	0.267	TC189022	870	1926		unknown
65742	0.845544	-0.0512329	0.0318	0.267	TC200014	916	1927		homologue_to_UniRef100_Q4SLC8Chromosome_7_SCAF14557_whole_genome_shotgun_sequence_Tetraodon_nigroviridis|Rep_Chromosome_7_SCAF14557_whole_genome_shotgun_sequence_Tetraodon_nigroviridis_(Green_puffer)_partial_(18%)
54070	0.483146	2.38199	0.0318	0.267	TC183587	2578	1928		similar_to_UniRef100_UPI000065F53Cmatrix-remodelling_associated_8_Takifugu_rubripes|Rep_matrix-remodelling_associated_8_Takifugu_rubripes_partial_(57%)
50981	0.680825	-0.180499	0.0318	0.267	TC179112	1199	1929		similar_to_UniRef100_Q7ZVX9Thioredoxin_domain_containing_9_Danio_rerio|Rep_Thioredoxin_domain_containing_9_Danio_rerio_(Zebrafish)_(Brachydanio_rerio)_partial_(96%)
2216	0.607793	8.73141	0.0319	0.267	GSONMT00015540001	795	1930		_myosin_heavy_chain_[Oncorhynchus_keta]
104029	0.688456	0.164239	0.0318	0.267	CR374062	839	1931		similar_to_UniRef100_Q4T3B9Chromosome_undetermined_SCAF10102_whole_genome_shotgun_sequence_Tetraodon_nigroviridis|Rep_Chromosome_undetermined_SCAF10102_whole_genome_shotgun_sequence_Tetraodon_nigroviridis_(Green_puffer)_partial_(20%)
8136	0.79779	-0.402922	0.0319	0.267	GSONMT00051075001	426	1932		_PREDICTED:_oxysterol-binding_protein-related_protein_5-like_isoform_X2_[Xiphophorus_maculatus]
80758	0.813563	-0.103381	0.0319	0.267	BX083454	598	1933		similar_to_UniRef100_UPI000065E158Protein_CREG1_precursor_(Cellular_repressor_of_E1A-stimulated_genes_1)_Takifugu_rubripes|Rep_Protein_CREG1_precursor_(Cellular_repressor_of_E1A-stimulated_genes_1)_Takifugu_rubripes_partial_(42%)
32264	0.69609	1.74179	0.032	0.267	GSONMT00010250001	504	1934		_PREDICTED:_dnaJ_homolog_subfamily_C_member_7-like_isoform_X1_[Neolamprologus_brichardi]
64194	0.655399	0.504569	0.032	0.268	TC197880	1094	1935		UniRef100_UPI000065DE07Sorting_nexin-4_Takifugu_rubripes|Rep_Sorting_nexin-4_Takifugu_rubripes_partial_(5%)
205967	0.695866	-0.0409387	0.0321	0.268	NODE_54022_length_449_cov_1.837417	547	1936		tetraspanin-12
69523	0.709258	0.989647	0.0321	0.268	TC204965	833	1937		homologue_to_UniRef100_A6DWF0ZIP_zinc_transporter_family_protein_Roseovarius_sp_TM1035|Rep_ZIP_zinc_transporter_family_protein_Roseovarius_sp_TM1035_partial_(6%)
51807	0.490356	3.9642	0.0322	0.269	TC180336	1628	1938		homologue_to_UniRef100_Q4T9U7Chromosome_14_SCAF7491_whole_genome_shotgun_sequence_Tetraodon_nigroviridis|Rep_Chromosome_14_SCAF7491_whole_genome_shotgun_sequence_Tetraodon_nigroviridis_(Green_puffer)_partial_(94%)
17446	0.559567	2.58857	0.0322	0.269	GSONMT00023015001	1107	1939		_PREDICTED:_protein_FAM13A-like_[Xiphophorus_maculatus]
24475	0.581286	1.38045	0.0322	0.269	GSONMT00029227001	1569	1940		_U3_small_nucleolar_RNA-associated_protein_18_homolog_[Salmo_salar]
194848	0.648714	0.78406	0.0322	0.269	NODE_39387_length_331_cov_2.441088	429	1941		unknown
49980	0.654161	0.334445	0.0322	0.269	TC177670	866	1942		similar_to_UniRef100_Q4SJX7Chromosome_1_SCAF14573_whole_genome_shotgun_sequence_Tetraodon_nigroviridis|Rep_Chromosome_1_SCAF14573_whole_genome_shotgun_sequence_Tetraodon_nigroviridis_(Green_puffer)_partial_(55%)
62871	0.726235	-0.274301	0.0322	0.269	TC196029	753	1943		homologue_to_UniRef100_UPI000065FC81Homeobox_protein_MOX-1_(Mesenchyme_homeobox_1)_Takifugu_rubripes|Rep_Homeobox_protein_MOX-1_(Mesenchyme_homeobox_1)_Takifugu_rubripes_partial_(7%)
24515	0.510269	2.26475	0.0323	0.269	GSONMT00040972001	906	1944		_ATP11_mitochondrial_precursor_[Oncorhynchus_mykiss]
122859	0.507287	2.69712	0.0323	0.269	SRR020739-1912	838	1945		unknown
80060	0.500834	2.22004	0.0324	0.27	BX078197	741	1946		unknown
24112	0.501594	2.25091	0.0324	0.27	GSONMT00058886001	1173	1947		_TAR_DNA-binding_protein_43_[Salmo_salar]
77848	0.571742	1.17004	0.0324	0.27	TC216577	802	1948		homologue_to_UniRef100_Q7TPK7Ac2-048_Rattus_norvegicus|Rep_Ac2-048_Rattus_norvegicus_(Rat)_partial_(10%)
84480	0.779419	0.213337	0.0324	0.27	BX307201	736	1949		similar_to_UniRef100_UPI0000660DD4Homolog_of_Homo_sapiens_Splice_Isoform_Long_of_ES1_protein_homolog_mitochondrial_precursor_Takifugu_rubripes|Rep_Homolog_of_Homo_sapiens_Splice_Isoform_Long_of_ES1_protein_homolog_mitochondrial_precursor_Takifugu_rubripes_partial_(45%)
47253	0.727578	0.0842643	0.0324	0.27	TC173713	1268	1950		homologue_to_UniRef100_Q90846G_protein_Gallus_gallus|Rep_G_protein_Gallus_gallus_(Chicken)_partial_(51%)
200222	0.734052	0.159965	0.0325	0.27	NODE_46443_length_380_cov_1.210526	478	1951		unknown
25292	0.526137	2.63906	0.0325	0.27	GSONMT00057293001	903	1952		_MAK16-like_protein_RBM13_[Esox_lucius]
59244	0.679943	0.0190551	0.0325	0.27	TC190967	1684	1953		weakly_similar_to_UniRef100_A9V532Predicted_protein_Monosiga_brevicollis_MX1|Rep_Predicted_protein_Monosiga_brevicollis_MX1_partial_(24%)
78663	0.725995	-0.0420754	0.0326	0.271	TC217526	1060	1954		UniRef100_UPI00004D722CT-lymphocyte_activation_antigen_CD86_precursor_(Activation_B7-2_antigen)_(CTLA-4_counter-receptor_B72)_(B70)_(FUN-1)_(BU63)_Xenopus_tropicalis|Rep_T-lymphocyte_activation_antigen_CD86_precursor_(Activation_B7-2_antigen)_(CTLA-4_counter-receptor_B72)_(B70)_(FUN-1)_(BU63)_Xenopus_tropicalis_partial_(7%)
61480	0.742317	0.437595	0.0326	0.271	TC194103	1121	1955		similar_to_UniRef100_Q4RRX6Chromosome_7_SCAF15001_whole_genome_shotgun_sequence_n=2_Tetraodon_nigroviridis|Rep_Chromosome_7_SCAF15001_whole_genome_shotgun_sequence_Tetraodon_nigroviridis_(Green_puffer)_partial_(79%)
66592	0.526215	1.67963	0.0326	0.271	TC201155	1224	1956		similar_to_UniRef100_A9US83Predicted_protein_Monosiga_brevicollis_MX1|Rep_Predicted_protein_Monosiga_brevicollis_MX1_partial_(7%)
73528	0.543511	1.21212	0.0326	0.271	TC210028	2122	1957		homologue_to_UniRef100_Q5BQS8SJCHGC09823_protein_Schistosoma_japonicum|Rep_SJCHGC09823_protein_Schistosoma_japonicum_(Blood_fluke)
70305	0.501583	2.36463	0.0328	0.271	TC205958	1951	1958		similar_to_UniRef100_UPI000065DFFEButyrate_response_factor_2_(Protein_TIS11D)_(EGF-response_factor_2)_(ERF-2)_Takifugu_rubripes|Rep_Butyrate_response_factor_2_(Protein_TIS11D)_(EGF-response_factor_2)_(ERF-2)_Takifugu_rubripes_partial_(39%)
28474	0.486833	4.31263	0.0329	0.271	GSONMT00011146001	555	1959		_titin-cap_[Oncorhynchus_mykiss]
67254	0.520622	7.53713	0.0328	0.271	TC202006	1160	1960		similar_to_UniRef100_A9V060Predicted_protein_Monosiga_brevicollis_MX1|Rep_Predicted_protein_Monosiga_brevicollis_MX1_partial_(3%)
75105	0.549816	1.69269	0.0328	0.271	TC211990	2576	1961		similar_to_UniRef100_Q08BL5Zgc153351_Danio_rerio|Rep_Zgc153351_Danio_rerio_(Zebrafish)_(Brachydanio_rerio)_partial_(69%)
33974	0.585001	0.659226	0.0328	0.271	GSONMT00003294001	1005	1962		_alpha_amylase_[Anguilla_japonica]
130842	0.631263	0.970564	0.0329	0.271	SRR020739-15607	541	1963		unknown
54873	0.646159	1.5071	0.0328	0.271	TC184736	824	1964		weakly_similar_to_UniRef100_Q98TC8XP8_Xenopus_laevis|Rep_XP8_Xenopus_laevis_(African_clawed_frog)_partial_(71%)
44919	0.766081	-0.275478	0.0329	0.272	GSONMT00071474001	675	1965		_PREDICTED:_myocyte-specific_enhancer_factor_2D_homolog_isoform_X6_[Neolamprologus_brichardi]
76595	0.536825	1.77645	0.0329	0.272	TC215077	875	1966		UniRef100_P45433Translocon-associated_protein_subunit_alpha_precursor|Rep_Translocon-associated_protein_subunit_alpha_precursor___partial_(72%)
17736	0.746709	-0.0372031	0.0329	0.272	GSONMT00014859001	720	1967		_Transmembrane_protein_106B_[Salmo_salar]
59258	0.678731	2.04244	0.033	0.272	TC190995	1378	1968		similar_to_UniRef100_Q6DG88Cysteine_protease_ATG4B_Danio_rerio|Rep_Cysteine_protease_ATG4B_Danio_rerio_(Zebrafish)_(Brachydanio_rerio)_partial_(91%)
39697	0.518921	2.62656	0.033	0.272	GSONMT00067681001	1194	1969		_3-ketoacyl-CoA_thiolase_mitochondrial_[Salmo_salar]
42669	0.852167	-0.118507	0.033	0.272	GSONMT00080446001	2169	1970		_PREDICTED:_uncharacterized_protein_LOC103023462_[Astyanax_mexicanus]
59283	0.508443	1.6737	0.0331	0.272	TC191034	997	1971		unknown
117634	0.518805	3.05181	0.0331	0.273	CU068750	626	1972		weakly_similar_to_UniRef100_A8JE30Predicted_protein_Chlamydomonas_reinhardtii|Rep_Predicted_protein_Chlamydomonas_partial_(1%)
160119	0.640314	0.521541	0.0332	0.273	SRR020740-22826	386	1973		sjchgc03032_protein
60066	0.764284	-0.41298	0.0332	0.273	TC192159	1426	1974		unknown
132544	0.480096	2.64058	0.0333	0.273	SRR020739-18790	486	1975		taxilin_beta_muscle-derived_protein_77-like
106610	0.588571	0.34429	0.0333	0.274	CX026852	704	1976		similar_to_UniRef100_A7GW53Mate_efflux_family_protein_Campylobacter_curvus_52592|Rep_Mate_efflux_family_protein_Campylobacter_curvus_(strain_52592)_partial_(4%)
62995	0.715913	-0.195525	0.0334	0.274	TC196211	973	1977		similar_to_UniRef100_Q7N2B4DedA_protein_Photorhabdus_luminescens_subsp_laumondii|Rep_DedA_protein_Photorhabdus_luminescens_subsp_laumondii_partial_(6%)
99536	1.23236	-1.09517	0.0334	0.274	CA365546	695	1978		UniRef100_P59466Tryptophanyl-tRNA_synthetase_Buchnera_aphidicola_(Baizongia_pistaciae)|Rep_partial_(3%)
57261	0.499043	3.43072	0.0334	0.274	TC188141	2056	1979		similar_to_UniRef100_Q6P0V9COBW_domain_containing_Danio_rerio|Rep_COBW_domain_containing_Danio_rerio_(Zebrafish)_(Brachydanio_rerio)_partial_(95%)
63885	0.510118	1.87554	0.0334	0.274	TC197463	1575	1980		homologue_to_UniRef100_Q66I16Zgc92093_Danio_rerio|Rep_Zgc92093_Danio_rerio_(Zebrafish)_(Brachydanio_rerio)_partial_(49%)
147981	0.535963	2.45407	0.0335	0.274	SRR020740-6088	680	1981		ubiquitin_carboxyl-terminal_hydrolase_28-like
143381	0.606443	0.499997	0.0334	0.274	SRR020740-86	2203	1982		unknown
22785	0.68006	-0.0552499	0.0334	0.274	GSONMT00048123001	576	1983		_PREDICTED:_dual_specificity_protein_phosphatase_13_isoform_MDSP-like_[Maylandia_zebra]
66212	0.595198	1.70702	0.0335	0.274	TC200653	557	1984		similar_to_UniRef100_Q5RKN3Mediator_of_RNA_polymerase_II_transcription_subunit_28_Danio_rerio|Rep_Mediator_of_RNA_polymerase_II_transcription_subunit_28_Danio_rerio_(Zebrafish)_(Brachydanio_rerio)_partial_(71%)
21379	0.482509	1.8604	0.0335	0.274	GSONMT00059645001	753	1985		_Proteasome_activator_complex_subunit_1_[Oncorhynchus_mykiss]
56078	0.520756	1.80344	0.0335	0.274	TC186444	781	1986		UniRef100_A6PXJ3Inositol_phosphate_phosphatase_Photorhabdus_asymbiotica_subsp_asymbiotica|Rep_Inositol_phosphate_phosphatase_Photorhabdus_asymbiotica_subsp_asymbiotica_partial_(7%)
51904	0.638897	1.11113	0.0335	0.274	TC180479	814	1987		unknown
39650	0.659297	0.426339	0.0335	0.274	GSONMT00067845001	786	1988		_Phosphoinositide-3-kinase-interacting_protein_1_precursor_[Salmo_salar]
64232	0.548654	2.09436	0.0336	0.274	TC197939	916	1989		unknown
17941	0.727829	0.226201	0.0336	0.274	GSONMT00026077001	801	1990		_Replication_protein_A_32_kDa_subunit_[Osmerus_mordax]
151246	0.668582	-0.0438852	0.0336	0.274	SRR020740-10503	549	1991		low_quality_protein:_cytosolic_10-formyltetrahydrofolate_dehydrogenase-like
78296	0.754022	-0.345954	0.0336	0.274	TC217101	1288	1992		unknown
193563	0.681757	-0.114278	0.0337	0.275	NODE_37676_length_560_cov_2.728571	658	1993		tripartite_motif-containing_protein_55-like
32473	0.704944	0.818823	0.0337	0.275	GSONMT00040360001	846	1994		_Four_and_a_half_LIM_domains_protein_1_[Salmo_salar]
74161	0.434702	5.69008	0.0337	0.275	TC210817	1082	1995		similar_to_UniRef100_Q6NWH2Zgc85717_Danio_rerio|Rep_Zgc85717_Danio_rerio_(Zebrafish)_(Brachydanio_rerio)_partial_(18%)
66499	0.595662	0.863859	0.0337	0.275	TC201029	1230	1996		unknown
59167	0.605977	1.60249	0.0337	0.275	TC190853	992	1997		homologue_to_UniRef100_Q9MX25MHC_class_II_alpha_chain_precursor|Rep_MHC_class_II_alpha_chain_precursor
105913	0.609409	0.639583	0.0337	0.275	CX029937	527	1998		similar_to_UniRef100_A7P5N1Chromosome_chr4_scaffold_6__whole_genome_shotgun_sequence_Vitis_vinifera|Rep_partial_(1%)
[truncated: 448 more rows]
