# Supplementary material for: Transcriptome profiling in fast versus slow-growing rainbow trout across seasonal gradients
Source: BMC Genomics. 2016 Jan 15;17:60. doi: 10.1186/s12864-016-2363-5 (PMC4714434; doi:10.1186/s12864-016-2363-5)
Supplement: Additional file 9: — Contigs with higher expression in December fish. FDR significant genes used for the GSEA are highlighted in column E and their associated HGNC symbol is given in column I. (XLSX 264 kb) [file 12864_2016_2363_MOESM9_ESM.xlsx]

## Sheet: Dec-sigs-add
	negative logFC values = higher up-regulation in December fish.
Reference_ID	FC	logCPM	P-value	BH-FDR	Gene_ID	bp-length	Rank	HGNC	Description
116406	-2.47604	5.67953	1.86e-19	5.87e-15	CT570154	1315	1	PGK1	similar_to_UniRef100_P51903Phosphoglycerate_kinase_Gallus_gallus|Rep_Phosphoglycerate_kinase_Gallus_gallus_(Chicken)_partial_(8%)
116676	-2.12399	6.13673	1.03e-15	1.09e-11	CT570244	1402	2	ALDOA	similar_to_UniRef100_UPI000036321EFructose-bisphosphate_aldolase_A_(EC_41213)_(Muscle-type_aldolase)_(Lung_cancer_antigen_NY-LU-1)_Takifugu_rubripes|Rep_Fructose-bisphosphate_aldolase_A_(EC_41213)_(Muscle-type_aldolase)_(Lung_cancer_antigen_NY-LU-1)_Takifugu_rubripes_partial_(40%)
43532	-2.11313	11.6321	8.41e-16	1.09e-11	GSONMT00078591001	1191	3	ALDOA	_aldolase_a_fructose-bisphosphate_2_[Salmo_salar]
82352	-2.13437	9.65001	1.76e-15	1.39e-11	BX299492	986	4	ALDOA	similar_to_UniRef100_UPI000036321EFructose-bisphosphate_aldolase_A_(EC_41213)_(Muscle-type_aldolase)_(Lung_cancer_antigen_NY-LU-1)_Takifugu_rubripes|Rep_Fructose-bisphosphate_aldolase_A_(EC_41213)_(Muscle-type_aldolase)_(Lung_cancer_antigen_NY-LU-1)_Takifugu_rubripes_partial_(51%)
114614	-1.99072	9.17515	3.16e-15	2e-11	CT570055	502	5	ALDOA	similar_to_UniRef100_UPI000036321EFructose-bisphosphate_aldolase_A_(EC_41213)_(Muscle-type_aldolase)_(Lung_cancer_antigen_NY-LU-1)_Takifugu_rubripes|Rep_Fructose-bisphosphate_aldolase_A_(EC_41213)_(Muscle-type_aldolase)_(Lung_cancer_antigen_NY-LU-1)_Takifugu_rubripes_partial_(40%)
37871	-1.83147	9.69823	2.99e-14	1.58e-10	GSONMT00071424001	1254	6	PGK1	_phosphoglycerate_kinase_1_[Salmo_salar]
72139	-1.64516	10.1888	1.04e-13	4.7e-10	TC208270	630	7	PKM	homologue_to_UniRef100_Q4S1B0Pyruvate_kinase_Tetraodon_nigroviridis|Rep_Pyruvate_kinase_Tetraodon_nigroviridis_(Green_puffer)_partial_(39%)
52537	-1.74913	10.899	1.34e-13	5.31e-10	TC181387	1023	8	GAPDH	UniRef100_Q90ZF1Glyceraldehyde_3-phosphate_dehydrogenase|Rep_Glyceraldehyde_3-phosphate_dehydrogenase___partial_(71%)
103560	-1.66576	7.7181	1.84e-13	6.45e-10	CN211171	434	9	GNAI1	homologue_to_UniRef100_P10824Guanine_nucleotide-binding_protein_G(i)_alpha-1_subunit_Rattus_norvegicus|Rep_Guanine_nucleotide-binding_protein_G(i)_alpha-1_subunit_Rattus_norvegicus_(Rat)_partial_(21%)
82351	-2.2506	10.0274	2.47e-13	7.81e-10	BX299491	842	10	ALDOA	similar_to_UniRef100_UPI000036321EFructose-bisphosphate_aldolase_A_(EC_41213)_(Muscle-type_aldolase)_(Lung_cancer_antigen_NY-LU-1)_Takifugu_rubripes|Rep_Fructose-bisphosphate_aldolase_A_(EC_41213)_(Muscle-type_aldolase)_(Lung_cancer_antigen_NY-LU-1)_Takifugu_rubripes_partial_(34%)
8673	-1.69623	7.81776	5.11e-13	1.35e-09	GSONMT00032476001	288	11	PKM	_pyruvate_kinase_[Salmo_salar]
84018	-1.63319	8.77651	5.13e-13	1.35e-09	BX306327	838	12	PKM	similar_to_UniRef100_Q8QGU8Pyruvate_kinase_Takifugu_rubripes|Rep_Pyruvate_kinase_Fugu_rubripes_(Japanese_pufferfish)_(Takifugu_rubripes)_partial_(38%)
85721	-1.84099	9.07563	6.17e-13	1.39e-09	BX311487	1088	13	ALDOA	similar_to_UniRef100_UPI000036321EFructose-bisphosphate_aldolase_A_(EC_41213)_(Muscle-type_aldolase)_(Lung_cancer_antigen_NY-LU-1)_Takifugu_rubripes|Rep_Fructose-bisphosphate_aldolase_A_(EC_41213)_(Muscle-type_aldolase)_(Lung_cancer_antigen_NY-LU-1)_Takifugu_rubripes_partial_(55%)
52689	-1.69869	10.9305	5.97e-13	1.39e-09	TC181601	805	14	ENO3	homologue_to_UniRef100_Q568G3Enolase_Danio_rerio|Rep_Enolase_Danio_rerio_(Zebrafish)_(Brachydanio_rerio)_partial_(56%)
22090	-1.58321	10.2295	7.33e-13	1.54e-09	GSONMT00002257001	744	15	TPI1	_triosephosphate_isomerase_B_[Salmo_salar]
738	-1.64377	9.39759	1.09e-12	2.15e-09	GSONMT00050270001	492	16	PKM	_pyruvate_kinase_[Salmo_salar]
115596	-1.77931	8.59035	1.16e-12	2.16e-09	CT569836	1181	17	PGK1	similar_to_UniRef100_Q76BE9Phosphoglycerate_kinase_Lepisosteus_osseus|Rep_Phosphoglycerate_kinase_Lepisosteus_osseus_(Long-nosed_gar)_partial_(38%)
42363	-2.53573	1.76973	1.77e-12	2.72e-09	GSONMT00080945001	1686	18	NR4A1	_nuclear_receptor_subfamily_4_group_A_member_1_[Danio_rerio]
53184	-1.89089	11.2311	1.58e-12	2.72e-09	TC182342	1343	19	GAPDH	homologue_to_UniRef100_Q90ZF1Glyceraldehyde_3-phosphate_dehydrogenase|Rep_Glyceraldehyde_3-phosphate_dehydrogenase___partial_(71%)
109000	-1.87044	8.81337	1.89e-12	2.72e-09	CX143770	709	20	ALDOA	Salmo salar clone HM6_0494 aldolase a, fructose-bisphosphate (aldoaa) mRNA, partial cds
157088	-1.79203	4.96079	1.89e-12	2.72e-09	SRR020740-18740	437	21	PGK1	phosphoglycerate_kinase
393	-1.66661	11.3245	1.8e-12	2.72e-09	GSONMT00040319001	714	22	ENO3	_enolase_3-1_[Salmo_salar]
35873	-1.92143	9.71311	4.86e-12	6.41e-09	GSONMT00075887001	2343	23	PFKM	_PREDICTED:_6-phosphofructokinase_muscle_type-like_[Xiphophorus_maculatus]
89257	-1.77263	11.0905	4.87e-12	6.41e-09	BX865482	793	24	ENO3	homologue_to_UniRef100_Q568G3Enolase_Danio_rerio|Rep_Enolase_Danio_rerio_(Zebrafish)_(Brachydanio_rerio)_partial_(56%)
85720	-1.87223	9.8433	6.6e-12	8.34e-09	BX311486	867	25	ALDOA	similar_to_UniRef100_UPI000036321EFructose-bisphosphate_aldolase_A_(EC_41213)_(Muscle-type_aldolase)_(Lung_cancer_antigen_NY-LU-1)_Takifugu_rubripes|Rep_Fructose-bisphosphate_aldolase_A_(EC_41213)_(Muscle-type_aldolase)_(Lung_cancer_antigen_NY-LU-1)_Takifugu_rubripes_partial_(23%)
149013	-1.53264	11.1296	7.21e-12	8.76e-09	SRR020740-7486	622	26	GAPDH	glyceraldehyde-3-phosphate_dehydrogenase
70614	-1.42582	13.1764	1.05e-11	1.22e-08	TC206334	1305	27	GAPDH	UniRef100_Q90ZF1Glyceraldehyde_3-phosphate_dehydrogenase|Rep_Glyceraldehyde_3-phosphate_dehydrogenase
82517	-1.99166	5.42951	1.12e-11	1.26e-08	BX301012	847	28	PYGM	Salmo salar phosphorylase, glycogen (muscle) A (pygma), mRNA
116535	-2.02302	2.20195	1.19e-11	1.3e-08	CT571164	1322	29	MYH	similar_to_UniRef100_Q8JIP5Myosin_heavy_chain_n=2_Oncorhynchus_keta|Rep_Myosin_heavy_chain_Oncorhynchus_keta_(Chum_salmon)_partial_(4%)
50738	-1.74324	11.8553	1.38e-11	1.45e-08	TC178761	1100	30	ENO3	homologue_to_UniRef100_Q6TH14Enolase_Danio_rerio|Rep_Enolase_Danio_rerio_(Zebrafish)_(Brachydanio_rerio)_partial_(70%)
87426	-1.54742	10.0654	2.09e-11	2.08e-08	BX317429	933	31	PKM	similar_to_UniRef100_Q8QGU8Pyruvate_kinase_Takifugu_rubripes|Rep_Pyruvate_kinase_Fugu_rubripes_(Japanese_pufferfish)_(Takifugu_rubripes)_partial_(45%)
125589	-1.544	9.0593	2.1e-11	2.08e-08	SRR020739-6306	651	32	PKM	pyruvate_kinase
63890	-1.77432	7.52886	3.09e-11	2.89e-08	TC197470	779	33	PYGM	Salmo salar phosphorylase, glycogen (muscle) A (pygma), mRNA
120573	-1.759	11.0484	3.11e-11	2.89e-08	FP321126	1303	34	ENO3	homologue_to_UniRef100_Q6TH14Enolase_Danio_rerio|Rep_Enolase_Danio_rerio_(Zebrafish)_(Brachydanio_rerio)_partial_(48%)
18696	-1.51798	10.0693	5.02e-11	4.53e-08	GSONMT00030907001	360	35	GAPDH	_glyceraldehyde-3-phosphate_dehydrogenase_[Salmo_trutta]
156252	-3.14	5.48702	6.16e-11	5.41e-08	SRR020740-17525	452	36	TNNI2	troponin_i
53115	-1.31497	13.2333	6.47e-11	5.53e-08	TC182241	1301	37	GAPDH	UniRef100_Q90ZF1Glyceraldehyde_3-phosphate_dehydrogenase|Rep_Glyceraldehyde_3-phosphate_dehydrogenase
148220	-1.58034	9.47636	1.03e-10	8.53e-08	SRR020740-6433	667	38	PKM	pyruvate_kinase
79588	-1.87545	10.4193	1.27e-10	1.03e-07	BX074538	867	39	GAPDH	homologue_to_UniRef100_Q90ZF1Glyceraldehyde_3-phosphate_dehydrogenase|Rep_Glyceraldehyde_3-phosphate_dehydrogenase___partial_(48%)
41018	-3.85966	3.45362	1.47e-10	1.13e-07	GSONMT00065198001	1101	40	ANKRD1	_ankyrin_repeat_domain_1_[Salmo_salar]
10042	-1.75916	1.04865	1.43e-10	1.13e-07	GSONMT00009585001	1047	41	?	_PREDICTED:_uncharacterized_protein_LOC100704070_[Oreochromis_niloticus]
79552	-1.58661	8.17118	1.5e-10	1.13e-07	BX074891	712	42	TPI1	homologue_to_UniRef100_Q70I40Triosephosphate_isomerase|Rep_Triosephosphate_isomerase___partial_(42%)
36790	-2.25652	1.47527	1.68e-10	1.24e-07	GSONMT00073752001	1722	43	NR4A1	_nuclear_receptor_subfamily_4_group_A_member_1_[Danio_rerio]
18695	-1.97326	9.52704	1.75e-10	1.26e-07	GSONMT00030906001	369	44	GAPDH	_glyceraldehyde-3-phosphate_dehydrogenase-2_[Salmo_salar]
124872	-1.98199	0.667224	1.85e-10	1.3e-07	SRR020739-5105	731	45	?	unknown
116680	-2.1029	1.66902	1.94e-10	1.33e-07	CT569541	1424	46	ALDOA	similar_to_UniRef100_UPI000036321EFructose-bisphosphate_aldolase_A_(EC_41213)_(Muscle-type_aldolase)_(Lung_cancer_antigen_NY-LU-1)_Takifugu_rubripes|Rep_Fructose-bisphosphate_aldolase_A_(EC_41213)_(Muscle-type_aldolase)_(Lung_cancer_antigen_NY-LU-1)_Takifugu_rubripes_partial_(33%)
7859	-1.64279	6.04762	2.18e-10	1.46e-07	GSONMT00063008001	954	47	MYH	_myosin_heavy_chain_[Oncorhynchus_mykiss]
116373	-1.40582	7.64834	2.31e-10	1.52e-07	CT570722	1210	48	ALDOA	similar_to_UniRef100_UPI000036321EFructose-bisphosphate_aldolase_A_(EC_41213)_(Muscle-type_aldolase)_(Lung_cancer_antigen_NY-LU-1)_Takifugu_rubripes|Rep_Fructose-bisphosphate_aldolase_A_(EC_41213)_(Muscle-type_aldolase)_(Lung_cancer_antigen_NY-LU-1)_Takifugu_rubripes_partial_(37%)
15671	-1.40392	11.2171	2.61e-10	1.69e-07	GSONMT00036687001	675	49	GAPDH	_glyceraldehyde_3-phosphate_dehydrogenase_[Oncorhynchus_mykiss]
71015	-1.30154	11.7689	2.72e-10	1.72e-07	TC206848	752	50	ALDOA	similar_to_UniRef100_UPI000036321EFructose-bisphosphate_aldolase_A_(EC_41213)_(Muscle-type_aldolase)_(Lung_cancer_antigen_NY-LU-1)_Takifugu_rubripes|Rep_Fructose-bisphosphate_aldolase_A_(EC_41213)_(Muscle-type_aldolase)_(Lung_cancer_antigen_NY-LU-1)_Takifugu_rubripes_partial_(37%)
150721	-1.81604	5.5935	2.84e-10	1.73e-07	SRR020740-9796	568	51	SLC25A1	Salmo salar clone HM4_1638 solute carrier family 25-1 mRNA, complete cds
70538	-1.49795	9.86253	2.84e-10	1.73e-07	TC206237	830	52	TPI1	similar_to_UniRef100_Q7T315Triosephosphate_isomerase_Danio_rerio|Rep_Triosephosphate_isomerase_Danio_rerio_(Zebrafish)_(Brachydanio_rerio)_partial_(32%)
35528	-2.28963	1.95577	3.25e-10	1.91e-07	GSONMT00076512001	1986	53	COL10A1	_PREDICTED:_collagen_alpha-1(X)_chain-like_isoform_2_[Oreochromis_niloticus]
71353	-1.27803	12.3012	3.26e-10	1.91e-07	TC207267	1431	54	ALDOA	homologue_to_UniRef100_UPI000036321EFructose-bisphosphate_aldolase_A_(EC_41213)_(Muscle-type_aldolase)_(Lung_cancer_antigen_NY-LU-1)_Takifugu_rubripes|Rep_Fructose-bisphosphate_aldolase_A_(EC_41213)_(Muscle-type_aldolase)_(Lung_cancer_antigen_NY-LU-1)_Takifugu_rubripes_partial_(42%)
84160	-1.64418	7.53939	5.14e-10	2.95e-07	BX306876	720	55	PYGM	Salmo salar phosphorylase, glycogen (muscle) A (pygma), mRNA
40638	-2.93299	7.27384	5.49e-10	3.1e-07	GSONMT00065897001	789	56	TNNI2	_troponin_I_[Oncorhynchus_mykiss]
118511	-1.62758	5.04362	5.88e-10	3.24e-07	CT570925	1416	57	PGK1	Salmo salar clone HM4_1823 phosphoglycerate kinase 1 (pgk1) mRNA, complete cds
111006	-1.52214	7.55638	5.94e-10	3.24e-07	BX317577	1008	58	PGAM2	Salmo salar phosphoglycerate mutase 2-2 (muscle) (LOC100194645), mRNA
31485	-1.18488	12.7256	6.75e-10	3.62e-07	GSONMT00043637001	1092	59	ALDOA	_fructose-bisphosphate_aldolase_A_[Salmo_salar]
103201	-1.94322	7.41267	6.88e-10	3.62e-07	CA387761	263	60	ACTA1	Salmo salar clone HM4_4065 actin, alpha 1-2 (actc1-2) mRNA, complete cds
134161	-3.08925	4.27514	7.93e-10	4.11e-07	SRR020739-21906	478	61	TNNI2	fast_myotomal_muscle_troponin-i
58869	-2.59117	8.81185	9.67e-10	4.85e-07	TC190436	865	62	TNNI2	homologue_to_UniRef100_O13093Fast_myotomal_muscle_troponin-I_Salmo_salar|Rep_Fast_myotomal_muscle_troponin-I_Salmo_salar_(Atlantic_salmon)
75900	-1.27225	11.5441	9.66e-10	4.85e-07	TC212962	1549	63	ALDOA	similar_to_UniRef100_UPI000036321EFructose-bisphosphate_aldolase_A_(EC_41213)_(Muscle-type_aldolase)_(Lung_cancer_antigen_NY-LU-1)_Takifugu_rubripes|Rep_Fructose-bisphosphate_aldolase_A_(EC_41213)_(Muscle-type_aldolase)_(Lung_cancer_antigen_NY-LU-1)_Takifugu_rubripes_partial_(53%)
114761	-1.29169	11.0827	1.03e-09	5.08e-07	DV200297	653	64	ALDOA	similar_to_UniRef100_UPI000036321EFructose-bisphosphate_aldolase_A_(EC_41213)_(Muscle-type_aldolase)_(Lung_cancer_antigen_NY-LU-1)_Takifugu_rubripes|Rep_Fructose-bisphosphate_aldolase_A_(EC_41213)_(Muscle-type_aldolase)_(Lung_cancer_antigen_NY-LU-1)_Takifugu_rubripes_partial_(21%)
76222	-1.27396	9.95656	1.2e-09	5.83e-07	TC213355	2589	65	ALDOA	homologue_to_UniRef100_UPI000036321EFructose-bisphosphate_aldolase_A_(EC_41213)_(Muscle-type_aldolase)_(Lung_cancer_antigen_NY-LU-1)_Takifugu_rubripes|Rep_Fructose-bisphosphate_aldolase_A_(EC_41213)_(Muscle-type_aldolase)_(Lung_cancer_antigen_NY-LU-1)_Takifugu_rubripes_partial_(29%)
61963	-1.45038	10.0996	1.24e-09	5.92e-07	TC194777	978	66	PKM	similar_to_UniRef100_Q4S1B0Pyruvate_kinase_Tetraodon_nigroviridis|Rep_Pyruvate_kinase_Tetraodon_nigroviridis_(Green_puffer)_partial_(47%)
80550	-3.71096	2.16868	1.28e-09	5.95e-07	BX081482	803	67	ANKRD1	similar_to_UniRef100_UPI00003AE2FAAnkyrin_repeat_domain-containing_protein_1_(Cardiac_ankyrin_repeat_protein)_Gallus_gallus|Rep_Ankyrin_repeat_domain-containing_protein_1_(Cardiac_ankyrin_repeat_protein)_Gallus_gallus_partial_(43%)
95526	-1.39724	5.53361	1.26e-09	5.95e-07	CA344924	553	68	FBP2	similar_to_UniRef100_UPI000065CDF3Fructose-16-bisphosphatase_isozyme_2_(EC_31311)_(D-fructose-16-_bisphosphate_1-phosphohydrolase_2)_(FBPase_2)_Takifugu_rubripes|Rep_Fructose-16-bisphosphatase_isozyme_2_(EC_31311)_(D-fructose-16-_bisphosphate_1-phosphohydrolase_2)_(FBPase_2)_Takifugu_rubripes_partial_(40%)
98822	-1.71724	9.93039	1.49e-09	6.84e-07	CA364968	417	69	ENO3	homologue_to_UniRef100_UPI00006606F7Beta-enolase_(EC_42111)_(2-phospho-D-glycerate_hydro-lyase)_(Muscle-specific_enolase)_(MSE)_(Skeletal_muscle_enolase)_(Enolase_3)_Takifugu_rubripes|Rep_Beta-enolase_(EC_42111)_(2-phospho-D-glycerate_hydro-lyase)_(Muscle-specific_enolase)_(MSE)_(Skeletal_muscle_enolase)_(Enolase_3)_Takifugu_rubripes_partial_(21%)
43961	-1.25266	9.88243	1.54e-09	6.95e-07	GSONMT00077680001	744	70	TPI1	_triosephosphate_isomerase_B_[Salmo_salar]
75643	-1.23636	10.94	1.6e-09	7.11e-07	TC212637	1636	71	ALDOA	homologue_to_UniRef100_UPI000036321EFructose-bisphosphate_aldolase_A_(EC_41213)_(Muscle-type_aldolase)_(Lung_cancer_antigen_NY-LU-1)_Takifugu_rubripes|Rep_Fructose-bisphosphate_aldolase_A_(EC_41213)_(Muscle-type_aldolase)_(Lung_cancer_antigen_NY-LU-1)_Takifugu_rubripes_partial_(47%)
6263	-1.46006	10.7064	1.66e-09	7.31e-07	GSONMT00046561001	1224	72	ENO3	_enolase_3-1_[Salmo_salar]
51394	-2.03651	8.89311	1.72e-09	7.44e-07	TC179730	799	73	TNNI2	homologue_to_UniRef100_O13093Fast_myotomal_muscle_troponin-I_Salmo_salar|Rep_Fast_myotomal_muscle_troponin-I_Salmo_salar_(Atlantic_salmon)
75243	-1.26875	10.7022	1.94e-09	8.3e-07	TC212154	1352	74	ALDOA	homologue_to_UniRef100_UPI000036321EFructose-bisphosphate_aldolase_A_(EC_41213)_(Muscle-type_aldolase)_(Lung_cancer_antigen_NY-LU-1)_Takifugu_rubripes|Rep_Fructose-bisphosphate_aldolase_A_(EC_41213)_(Muscle-type_aldolase)_(Lung_cancer_antigen_NY-LU-1)_Takifugu_rubripes_partial_(32%)
116374	-2.4613	4.53163	2.06e-09	8.6e-07	CT570727	1126	75	MYH	homologue_to_UniRef100_Q8JIP5Myosin_heavy_chain_n=2_Oncorhynchus_keta|Rep_Myosin_heavy_chain_Oncorhynchus_keta_(Chum_salmon)_partial_(5%)
73644	-1.26846	10.8946	2.07e-09	8.6e-07	TC210169	1376	76	ALDOA	homologue_to_UniRef100_UPI000036321EFructose-bisphosphate_aldolase_A_(EC_41213)_(Muscle-type_aldolase)_(Lung_cancer_antigen_NY-LU-1)_Takifugu_rubripes|Rep_Fructose-bisphosphate_aldolase_A_(EC_41213)_(Muscle-type_aldolase)_(Lung_cancer_antigen_NY-LU-1)_Takifugu_rubripes_partial_(34%)
151690	-1.94559	0.56629	2.11e-09	8.66e-07	SRR020740-11138	567	77	?	unknown
75283	-1.30837	10.6741	2.31e-09	9.34e-07	TC212198	882	78	ALDOA	similar_to_UniRef100_UPI000036321EFructose-bisphosphate_aldolase_A_(EC_41213)_(Muscle-type_aldolase)_(Lung_cancer_antigen_NY-LU-1)_Takifugu_rubripes|Rep_Fructose-bisphosphate_aldolase_A_(EC_41213)_(Muscle-type_aldolase)_(Lung_cancer_antigen_NY-LU-1)_Takifugu_rubripes_partial_(29%)
74077	-1.27003	10.7466	2.59e-09	1.04e-06	TC210711	1695	79	ALDOA	homologue_to_UniRef100_UPI000036321EFructose-bisphosphate_aldolase_A_(EC_41213)_(Muscle-type_aldolase)_(Lung_cancer_antigen_NY-LU-1)_Takifugu_rubripes|Rep_Fructose-bisphosphate_aldolase_A_(EC_41213)_(Muscle-type_aldolase)_(Lung_cancer_antigen_NY-LU-1)_Takifugu_rubripes_partial_(42%)
76989	-1.33926	8.93113	2.77e-09	1.1e-06	TC215543	1738	80	ALDOA	similar_to_UniRef100_UPI000036321EFructose-bisphosphate_aldolase_A_(EC_41213)_(Muscle-type_aldolase)_(Lung_cancer_antigen_NY-LU-1)_Takifugu_rubripes|Rep_Fructose-bisphosphate_aldolase_A_(EC_41213)_(Muscle-type_aldolase)_(Lung_cancer_antigen_NY-LU-1)_Takifugu_rubripes_partial_(33%)
57383	-1.39742	9.06218	3.26e-09	1.27e-06	TC188311	1324	81	PYGM	Salmo salar phosphorylase, glycogen (muscle) A (pygma), mRNA
93989	-2.08206	7.39405	3.55e-09	1.36e-06	CA350035	667	82	TNNI2	homologue_to_UniRef100_O13093Fast_myotomal_muscle_troponin-I_Salmo_salar|Rep_Fast_myotomal_muscle_troponin-I_Salmo_salar_(Atlantic_salmon)_partial_(82%)
71726	-1.31711	8.65023	3.58e-09	1.36e-06	TC207735	436	83	TPI1	similar_to_UniRef100_Q7T315Triosephosphate_isomerase_Danio_rerio|Rep_Triosephosphate_isomerase_Danio_rerio_(Zebrafish)_(Brachydanio_rerio)_partial_(51%)
76895	-1.22077	10.3928	3.63e-09	1.36e-06	TC215430	2280	84	ALDOA	similar_to_UniRef100_UPI000036321EFructose-bisphosphate_aldolase_A_(EC_41213)_(Muscle-type_aldolase)_(Lung_cancer_antigen_NY-LU-1)_Takifugu_rubripes|Rep_Fructose-bisphosphate_aldolase_A_(EC_41213)_(Muscle-type_aldolase)_(Lung_cancer_antigen_NY-LU-1)_Takifugu_rubripes_partial_(33%)
111528	-1.70647	6.45404	4.12e-09	1.51e-06	BX309635	866	85	PYGM	Salmo salar phosphorylase, glycogen (muscle) A (pygma), mRNA
74353	-1.47078	7.5026	4.09e-09	1.51e-06	TC211047	1040	86	PGAM2	Salmo salar phosphoglycerate mutase 2-2 (muscle) (LOC100194645), mRNA
152720	-1.98578	3.6445	4.97e-09	1.81e-06	SRR020740-12581	488	87	SLC25A1	Salmo salar clone HM4_1638 solute carrier family 25-1 mRNA, complete cds
53628	-1.51286	8.36048	5.38e-09	1.93e-06	TC182958	1563	88	PGAM2	similar_to_UniRef100_Q7T3G4Phosphoglycerate_mutase_2_Danio_rerio|Rep_Phosphoglycerate_mutase_2_Danio_rerio_(Zebrafish)_(Brachydanio_rerio)_partial_(73%)
110346	-1.3494	9.52874	6.19e-09	2.2e-06	BX298166	830	89	PGAM2	Salmo salar phosphoglycerate mutase 2-1 (muscle) (LOC100194644), mRNA
75239	-1.21808	10.4073	6.92e-09	2.43e-06	TC212148	2300	90	ALDOA	similar_to_UniRef100_UPI000036321EFructose-bisphosphate_aldolase_A_(EC_41213)_(Muscle-type_aldolase)_(Lung_cancer_antigen_NY-LU-1)_Takifugu_rubripes|Rep_Fructose-bisphosphate_aldolase_A_(EC_41213)_(Muscle-type_aldolase)_(Lung_cancer_antigen_NY-LU-1)_Takifugu_rubripes_partial_(37%)
58434	-1.39604	10.121	8.04e-09	2.79e-06	TC189823	1094	91	ENO3	homologue_to_UniRef100_Q6TH14Enolase_Danio_rerio|Rep_Enolase_Danio_rerio_(Zebrafish)_(Brachydanio_rerio)_partial_(75%)
114920	-1.43246	3.87861	8.3e-09	2.85e-06	CT570628	1413	92	PYGM	Salmo salar phosphorylase, glycogen (muscle) A (pygma), mRNA
203572	-2.19425	0.517342	8.45e-09	2.87e-06	NODE_50973_length_227_cov_0.000000	325	93	?	unknown
31603	-1.48099	3.49235	9.03e-09	3.03e-06	GSONMT00009768001	2484	94	MVP	_major_vault_protein_[Salmo_salar]
27421	-1.33424	8.0679	9.3e-09	3.09e-06	GSONMT00016404001	768	95	LDHA	_L-lactate_dehydrogenase_A_chain_[Salmo_salar]
116417	-1.6327	1.13193	9.53e-09	3.14e-06	CT570386	1160	96	ALDOA/ALDOB	similar_to_UniRef100_Q804Y1Fructose-bisphosphate_aldolase_Ictalurus_punctatus|Rep_Fructose-bisphosphate_aldolase_Ictalurus_punctatus_(Channel_catfish)_partial_(60%)
176760	-2.5294	-0.346185	1.23e-08	4.01e-06	NODE_15038_length_771_cov_2.128405	869	97	NAPRT	nicotinate_phosphoribosyltransferase
45613	-2.02896	0.923127	1.25e-08	4.04e-06	GSONMT00082206001	1407	98	?	_PREDICTED:_tubulin_beta-5_chain-like_[Astyanax_mexicanus]
116547	-1.18923	9.49735	1.28e-08	4.04e-06	CT569422	570	99	ALDOA	homologue_to_UniRef100_UPI000036321EFructose-bisphosphate_aldolase_A_(EC_41213)_(Muscle-type_aldolase)_(Lung_cancer_antigen_NY-LU-1)_Takifugu_rubripes|Rep_Fructose-bisphosphate_aldolase_A_(EC_41213)_(Muscle-type_aldolase)_(Lung_cancer_antigen_NY-LU-1)_Takifugu_rubripes_partial_(47%)
53613	-1.17546	10.0918	1.28e-08	4.04e-06	TC182937	1341	100	TPI1	UniRef100_Q70I40Triosephosphate_isomerase|Rep_Triosephosphate_isomerase
115444	-1.21138	8.15566	1.3e-08	4.08e-06	CT569100	1450	101	ALDOA/ALDOB	homologue_to_UniRef100_Q4RVI9Fructose-bisphosphate_aldolase_Tetraodon_nigroviridis|Rep_Fructose-bisphosphate_aldolase_Tetraodon_nigroviridis_(Green_puffer)_partial_(25%)
131832	-1.78202	0.689824	1.43e-08	4.42e-06	SRR020739-17473	493	102	GADL1	glutamate_decarboxylase-like_protein_1
118393	-1.21818	7.77994	1.8e-08	5.46e-06	CT570955	1493	103	ALDOA/ALDOB	homologue_to_UniRef100_Q4RVI9Fructose-bisphosphate_aldolase_Tetraodon_nigroviridis|Rep_Fructose-bisphosphate_aldolase_Tetraodon_nigroviridis_(Green_puffer)_partial_(25%)
65952	-1.19943	11.2109	1.97e-08	5.91e-06	TC200295	1300	104	ALDOA	similar_to_UniRef100_UPI000036321EFructose-bisphosphate_aldolase_A_(EC_41213)_(Muscle-type_aldolase)_(Lung_cancer_antigen_NY-LU-1)_Takifugu_rubripes|Rep_Fructose-bisphosphate_aldolase_A_(EC_41213)_(Muscle-type_aldolase)_(Lung_cancer_antigen_NY-LU-1)_Takifugu_rubripes_partial_(72%)
29613	-1.54965	1.05243	2.34e-08	6.97e-06	GSONMT00018066001	1119	105	SCD	_Acyl-CoA_desaturase_[Salmo_salar]
65768	-1.36237	9.18513	2.5e-08	7.31e-06	TC200051	770	106	PKM	Salmo salar clone HM4_2411 pyruvate kinase (pk) mRNA, complete cds
116536	-1.19925	9.43873	2.92e-08	8.45e-06	CT571165	557	107	ALDOA/ALDOB	similar_to_UniRef100_Q4RVI9Fructose-bisphosphate_aldolase_Tetraodon_nigroviridis|Rep_Fructose-bisphosphate_aldolase_Tetraodon_nigroviridis_(Green_puffer)_partial_(40%)
96266	-1.28181	10.78	3.61e-08	1.01e-05	CA359861	595	108	GAPDH	UniRef100_Q90ZF1Glyceraldehyde_3-phosphate_dehydrogenase|Rep_Glyceraldehyde_3-phosphate_dehydrogenase___partial_(48%)
47620	-1.23619	8.5856	3.59e-08	1.01e-05	TC174285	1237	109	LDHA	similar_to_UniRef100_Q7T3M2L-lactate_dehydrogenase_Chromis_punctipinnis|Rep_L-lactate_dehydrogenase_Chromis_punctipinnis_(blacksmith)
58268	-1.22281	8.1172	3.8e-08	1.04e-05	TC189602	1200	110	LDHA	similar_to_UniRef100_Q7T3M2L-lactate_dehydrogenase_Chromis_punctipinnis|Rep_L-lactate_dehydrogenase_Chromis_punctipinnis_(blacksmith)_partial_(86%)
68625	-1.3472	6.75563	3.86e-08	1.04e-05	TC203768	799	111	GPI	similar_to_UniRef100_Q8QFT1Glucose-6-phosphate_isomerase_Mugil_cephalus|Rep_Glucose-6-phosphate_isomerase_Mugil_cephalus_(Flathead_mullet)_(Mugil_japonicus)_partial_(17%)
116670	-1.21817	9.47672	4.03e-08	1.07e-05	CT570599	811	112	ALDOA/ALDOB	similar_to_UniRef100_Q804Y1Fructose-bisphosphate_aldolase_Ictalurus_punctatus|Rep_Fructose-bisphosphate_aldolase_Ictalurus_punctatus_(Channel_catfish)_partial_(60%)
141264	-1.14138	10.4762	4.23e-08	1.1e-05	SRR020739-33749	356	113	GAPDH	glyceraldehyde-3-phosphate_dehydrogenase
118256	-1.22771	9.16354	4.47e-08	1.15e-05	CT570937	425	114	GAPDH	homologue_to_UniRef100_A3FMA2Glyceraldehyde-3-phosphate_dehydrogenase_Salmo_trutta|Rep_Glyceraldehyde-3-phosphate_dehydrogenase_Salmo_trutta_(Brown_trout)_partial_(47%)
86458	-1.54094	6.57642	5.06e-08	1.29e-05	BX320013	854	115	PGAM2	homologue_to_UniRef100_UPI0000660B92Phosphoglycerate_mutase_2_(EC_5421)_(EC_5424)_(EC_31313)_(Phosphoglycerate_mutase_isozyme_M)_(PGAM-M)_(BPG-dependent_PGAM_2)_(Muscle-specific_phosphoglycerate_mutase)_Takifugu_rubripes|Rep_Phosphoglycerate_mutase_2_(EC_5421)_(EC_5424)_(EC_31313)_(Phosphoglycerate_mutase_isozyme_M)_(PGAM-M)_(BPG-dependent_PGAM_2)_(Muscle-specific_phosphoglycerate_mutase)_Takifug…
78811	-1.37319	8.58937	5.35e-08	1.34e-05	TC217688	802	116	ENO3	homologue_to_UniRef100_UPI00006606F7Beta-enolase_(EC_42111)_(2-phospho-D-glycerate_hydro-lyase)_(Muscle-specific_enolase)_(MSE)_(Skeletal_muscle_enolase)_(Enolase_3)_Takifugu_rubripes|Rep_Beta-enolase_(EC_42111)_(2-phospho-D-glycerate_hydro-lyase)_(Muscle-specific_enolase)_(MSE)_(Skeletal_muscle_enolase)_(Enolase_3)_Takifugu_rubripes_partial_(36%)
81100	-1.26509	6.90693	5.38e-08	1.34e-05	BX084800	795	117	FBP2	Salmo salar fructose-1,6-bisphosphatase 2 (fbp2), mRNA
116409	-1.24158	7.85872	5.31e-08	1.34e-05	CT570432	1070	118	ALDOA/ALDOB	similar_to_UniRef100_Q804Y1Fructose-bisphosphate_aldolase_Ictalurus_punctatus|Rep_Fructose-bisphosphate_aldolase_Ictalurus_punctatus_(Channel_catfish)_partial_(58%)
114639	-1.253	7.60162	5.76e-08	1.42e-05	CT569345	1396	119	ALDOA/ALDOB	similar_to_UniRef100_Q804Y1Fructose-bisphosphate_aldolase_Ictalurus_punctatus|Rep_Fructose-bisphosphate_aldolase_Ictalurus_punctatus_(Channel_catfish)_partial_(81%)
115623	-1.2341	9.45477	6.22e-08	1.51e-05	CT569838	1195	120	GAPDH	homologue_to_UniRef100_A3FMA2Glyceraldehyde-3-phosphate_dehydrogenase_Salmo_trutta|Rep_Glyceraldehyde-3-phosphate_dehydrogenase_Salmo_trutta_(Brown_trout)_partial_(49%)
75410	-1.67529	5.7347	7.57e-08	1.81e-05	TC212347	1330	121	ALDOA	Salmo salar clone HM6_0494 aldolase a, fructose-bisphosphate (aldoaa) mRNA, partial cds
62363	-1.22309	9.93023	7.75e-08	1.84e-05	TC195319	1179	122	PGAM2	Salmo salar phosphoglycerate mutase 2-1 (muscle) (LOC100194644), mRNA
100028	-1.45346	4.78324	8.37e-08	1.96e-05	CA380881	735	123	RPL35A	Salmo salar clone Contig3831 60S ribosomal protein L35a putative mRNA, complete cds
77037	-1.16731	9.0772	8.37e-08	1.96e-05	TC215605	2506	124	ALDOA	similar_to_UniRef100_UPI000036321EFructose-bisphosphate_aldolase_A_(EC_41213)_(Muscle-type_aldolase)_(Lung_cancer_antigen_NY-LU-1)_Takifugu_rubripes|Rep_Fructose-bisphosphate_aldolase_A_(EC_41213)_(Muscle-type_aldolase)_(Lung_cancer_antigen_NY-LU-1)_Takifugu_rubripes_partial_(27%)
1889	-1.23467	9.54743	8.59e-08	2e-05	GSONMT00056501001	675	125	PGAM2	_phosphoglycerate_mutase_2-1_(muscle)_[Salmo_salar]
74613	-1.15884	11.8526	9.49e-08	2.19e-05	TC211367	1546	126	ALDOA	similar_to_UniRef100_UPI000036321EFructose-bisphosphate_aldolase_A_(EC_41213)_(Muscle-type_aldolase)_(Lung_cancer_antigen_NY-LU-1)_Takifugu_rubripes|Rep_Fructose-bisphosphate_aldolase_A_(EC_41213)_(Muscle-type_aldolase)_(Lung_cancer_antigen_NY-LU-1)_Takifugu_rubripes_partial_(42%)
116499	-1.15113	9.87399	9.66e-08	2.21e-05	CT568989	1189	127	ALDOA/ALDOB	similar_to_UniRef100_Q804Y1Fructose-bisphosphate_aldolase_Ictalurus_punctatus|Rep_Fructose-bisphosphate_aldolase_Ictalurus_punctatus_(Channel_catfish)_partial_(83%)
54278	-1.94167	1.70565	1.01e-07	2.29e-05	TC183886	1685	128	COL10A1	similar_to_UniRef100_UPI00015A79CBCollagen_alpha-1(X)_chain_precursor_Danio_rerio|Rep_Collagen_alpha-1(X)_chain_precursor_Danio_rerio_partial_(63%)
118239	-1.10533	9.98339	1.08e-07	2.43e-05	CT571125	1233	129	ALDOA/ALDOB	similar_to_UniRef100_Q804Y1Fructose-bisphosphate_aldolase_Ictalurus_punctatus|Rep_Fructose-bisphosphate_aldolase_Ictalurus_punctatus_(Channel_catfish)_partial_(80%)
76587	-1.68928	4.39451	1.1e-07	2.46e-05	TC215068	504	130	RPS16	homologue_to_UniRef100_Q90YQ740S_ribosomal_protein_S16_Ictalurus_punctatus|Rep_40S_ribosomal_protein_S16_Ictalurus_punctatus_(Channel_catfish)
124313	-1.32609	1.69352	1.12e-07	2.49e-05	SRR020739-4237	739	131	GADL1	glutamate_decarboxylase-like_protein_1
25335	-1.17639	9.79347	1.15e-07	2.55e-05	GSONMT00007574001	1812	132	PYGM	_glycogen_phosphorylase_muscle_form_[Salmo_salar]
16258	-1.5625	0.976979	1.17e-07	2.56e-05	GSONMT00006828001	1233	133	ZDHHC23	_PREDICTED:_probable_palmitoyltransferase_ZDHHC23-like_isoform_X1_[Oreochromis_niloticus]
199496	-1.66011	0.903897	1.18e-07	2.57e-05	NODE_45516_length_447_cov_1.436242	545	134	SLC22A5	solute_carrier_family_22_member_5-like
146297	-1.18702	9.44808	1.19e-07	2.58e-05	SRR020740-3887	745	135	GAPDH	Oncorhynchus mykiss glyceraldehyde 3-phosphate dehydrogenase (LOC100135813), mRNA
62706	-1.2185	8.88083	1.24e-07	2.66e-05	TC195812	1109	136	PYGM	Salmo salar phosphorylase, glycogen (muscle) A (pygma), mRNA
84677	-1.26146	5.56525	1.26e-07	2.7e-05	BX309634	916	137	PYGM	Salmo salar phosphorylase, glycogen (muscle) A (pygma), mRNA
70861	-1.13947	11.0244	1.33e-07	2.79e-05	TC206648	943	138	GAPDH	homologue_to_UniRef100_Q90ZF1Glyceraldehyde_3-phosphate_dehydrogenase|Rep_Glyceraldehyde_3-phosphate_dehydrogenase___partial_(61%)
71803	-1.45514	7.5131	1.37e-07	2.86e-05	TC207835	1016	139	PGAM2	homologue_to_UniRef100_UPI0000660B92Phosphoglycerate_mutase_2_(EC_5421)_(EC_5424)_(EC_31313)_(Phosphoglycerate_mutase_isozyme_M)_(PGAM-M)_(BPG-dependent_PGAM_2)_(Muscle-specific_phosphoglycerate_mutase)_Takifugu_rubripes|Rep_Phosphoglycerate_mutase_2_(EC_5421)_(EC_5424)_(EC_31313)_(Phosphoglycerate_mutase_isozyme_M)_(PGAM-M)_(BPG-dependent_PGAM_2)_(Muscle-specific_phosphoglycerate_mutase)_Takifug…
20001	-1.41624	6.11472	1.39e-07	2.88e-05	GSONMT00023516001	5973	140	MYH11	_fast_skeletal_myosin_heavy_chain_isoform_mMYH-11_[Oryzias_latipes]
33514	-1.81535	1.47927	1.52e-07	3.08e-05	GSONMT00028005001	1098	141	PCYT1A	_Choline-phosphate_cytidylyltransferase_A_[Salmo_salar]
71764	-1.27172	9.87591	1.54e-07	3.09e-05	TC207788	835	142	PGAM2	homologue_to_UniRef100_UPI0000660B92Phosphoglycerate_mutase_2_(EC_5421)_(EC_5424)_(EC_31313)_(Phosphoglycerate_mutase_isozyme_M)_(PGAM-M)_(BPG-dependent_PGAM_2)_(Muscle-specific_phosphoglycerate_mutase)_Takifugu_rubripes|Rep_Phosphoglycerate_mutase_2_(EC_5421)_(EC_5424)_(EC_31313)_(Phosphoglycerate_mutase_isozyme_M)_(PGAM-M)_(BPG-dependent_PGAM_2)_(Muscle-specific_phosphoglycerate_mutase)_Takifug…
116435	-1.19573	8.62629	1.55e-07	3.09e-05	CT569042	1250	143	ALDOA/ALDOB	similar_to_UniRef100_Q804Y1Fructose-bisphosphate_aldolase_Ictalurus_punctatus|Rep_Fructose-bisphosphate_aldolase_Ictalurus_punctatus_(Channel_catfish)_partial_(84%)
70697	-1.14057	9.06556	1.58e-07	3.15e-05	TC206429	1416	144	ALDOA/ALDOB	similar_to_UniRef100_Q803Q7Fructose-bisphosphate_aldolase_Danio_rerio|Rep_Fructose-bisphosphate_aldolase_Danio_rerio_(Zebrafish)_(Brachydanio_rerio)_partial_(45%)
116532	-1.38833	7.05998	1.68e-07	3.32e-05	CT571161	1166	145	PGAM2	homologue_to_UniRef100_UPI0000660B92Phosphoglycerate_mutase_2_(EC_5421)_(EC_5424)_(EC_31313)_(Phosphoglycerate_mutase_isozyme_M)_(PGAM-M)_(BPG-dependent_PGAM_2)_(Muscle-specific_phosphoglycerate_mutase)_Takifugu_rubripes|Rep_Phosphoglycerate_mutase_2_(EC_5421)_(EC_5424)_(EC_31313)_(Phosphoglycerate_mutase_isozyme_M)_(PGAM-M)_(BPG-dependent_PGAM_2)_(Muscle-specific_phosphoglycerate_mutase)_Takifug…
118394	-1.38357	7.06375	1.95e-07	3.83e-05	CT571037	1302	146	PGAM2	homologue_to_UniRef100_UPI0000660B92Phosphoglycerate_mutase_2_(EC_5421)_(EC_5424)_(EC_31313)_(Phosphoglycerate_mutase_isozyme_M)_(PGAM-M)_(BPG-dependent_PGAM_2)_(Muscle-specific_phosphoglycerate_mutase)_Takifugu_rubripes|Rep_Phosphoglycerate_mutase_2_(EC_5421)_(EC_5424)_(EC_31313)_(Phosphoglycerate_mutase_isozyme_M)_(PGAM-M)_(BPG-dependent_PGAM_2)_(Muscle-specific_phosphoglycerate_mutase)_Takifug…
115483	-1.28026	7.06269	2.12e-07	4.1e-05	CT571174	1164	147	ALDOA/ALDOB	similar_to_UniRef100_Q804Y1Fructose-bisphosphate_aldolase_Ictalurus_punctatus|Rep_Fructose-bisphosphate_aldolase_Ictalurus_punctatus_(Channel_catfish)_partial_(79%)
6195	-2.03052	4.4053	2.13e-07	4.11e-05	GSONMT00034979001	291	148	MYH	_heavy-chain_myosin_[Gadus_morhua]
71676	-1.29731	8.95578	2.37e-07	4.53e-05	TC207673	637	149	PKM	Salmo salar pyruvate kinase (pk), mRNA
116290	-1.10774	8.05102	2.42e-07	4.6e-05	CT570411	1390	150	ALDOA/ALDOB	similar_to_UniRef100_Q804Y1Fructose-bisphosphate_aldolase_Ictalurus_punctatus|Rep_Fructose-bisphosphate_aldolase_Ictalurus_punctatus_(Channel_catfish)_partial_(82%)
38267	-1.27806	7.64223	2.46e-07	4.63e-05	GSONMT00070484001	768	151	PGAM2	_phosphoglycerate_mutase_2-2_(muscle)_[Salmo_salar]
114906	-1.10624	8.27781	2.48e-07	4.63e-05	CT569619	1196	152	ALDOA/ALDOB	similar_to_UniRef100_Q804Y1Fructose-bisphosphate_aldolase_Ictalurus_punctatus|Rep_Fructose-bisphosphate_aldolase_Ictalurus_punctatus_(Channel_catfish)_partial_(82%)
81084	-1.27288	6.68281	2.6e-07	4.83e-05	BX084799	718	153	FBP2	similar_to_UniRef100_UPI000065CDF3Fructose-1,6-bisphosphatase_isozyme_2_(EC_31311)_(D-fructose-16-_bisphosphate_1-phosphohydrolase_2)_(FBPase_2)_Takifugu_rubripes|Rep_Fructose-16-bisphosphatase_isozyme_2_(EC_31311)_(D-fructose-16-_bisphosphate_1-phosphohydrolase_2)_(FBPase_2)_Takifugu_rubripes_partial_(54%)
121118	-1.25683	7.58238	3e-07	5.54e-05	FP321627	1200	154	LDHA	similar_to_UniRef100_Q7T3M2L-lactate_dehydrogenase_Chromis_punctipinnis|Rep_L-lactate_dehydrogenase_Chromis_punctipinnis_(blacksmith)_partial_(64%)
31474	-1.23437	4.92572	3.04e-07	5.59e-05	GSONMT00023250001	723	155	?	_Heat_shock_protein_30_[Salmo_salar]
114908	-1.34898	7.35787	3.11e-07	5.67e-05	CT569768	1250	156	PGAM2	Salmo salar phosphoglycerate mutase 2-1 (muscle) (LOC100194644), mRNA
114742	-1.18023	8.72203	3.25e-07	5.9e-05	CT571147	1189	157	ALDOA	similar_to_UniRef100_UPI000036321EFructose-bisphosphate_aldolase_A_(EC_41213)_(Muscle-type_aldolase)_(Lung_cancer_antigen_NY-LU-1)_Takifugu_rubripes|Rep_Fructose-bisphosphate_aldolase_A_(EC_41213)_(Muscle-type_aldolase)_(Lung_cancer_antigen_NY-LU-1)_Takifugu_rubripes_partial_(40%)
116432	-1.09645	7.90102	3.53e-07	6.38e-05	CT569028	1274	158	ALDOA/ALDOB	similar_to_UniRef100_Q804Y1Fructose-bisphosphate_aldolase_Ictalurus_punctatus|Rep_Fructose-bisphosphate_aldolase_Ictalurus_punctatus_(Channel_catfish)_partial_(83%)
77665	-1.98762	2.12157	3.92e-07	6.99e-05	TC216358	1629	159	?	Anisakis simplex genome assembly A_simplex ,scaffold ASIM_scaffold0007412	LL331378
156111	-1.22381	6.25622	3.99e-07	7.08e-05	SRR020740-17322	441	160	?	unknown
76031	-1.67066	0.276864	4.12e-07	7.23e-05	TC213121	402	161	?	unknown
116574	-1.14779	8.37792	4.14e-07	7.23e-05	CT571220	1301	162	ALDOA	homologue_to_UniRef100_UPI000036321EFructose-bisphosphate_aldolase_A_(EC_41213)_(Muscle-type_aldolase)_(Lung_cancer_antigen_NY-LU-1)_Takifugu_rubripes|Rep_Fructose-bisphosphate_aldolase_A_(EC_41213)_(Muscle-type_aldolase)_(Lung_cancer_antigen_NY-LU-1)_Takifugu_rubripes_partial_(25%)
17989	-1.1681	9.0022	4.17e-07	7.24e-05	GSONMT00034115001	1662	163	GPI	_glucose_phosphate_isomerase_b_[Danio_rerio]
199290	-2.34513	-0.487716	4.35e-07	7.47e-05	NODE_45244_length_219_cov_0.237443	317	164	?	Salmo salar clone CH214-714P22 MHC Class I (Sasa-UBA) gene, Sasa-UBA*0601 allele, partial cds; and proteasome subunit beta type 8 (PSMB8a), proteasome subunit beta type 10 (PSMB10a), PSMB9a-like (PSMB9a-like), proteosome subunit beta type 9 (PSMB9), transporter 2 ATP binding cassette (TAP2a), bromodomain containing 2 (BRD2), collagen Type XI Alpha2 (COL11A2), retinoid X receptor beta (RXRB), solu…	EF210363
206408	-2.20295	0.46374	4.47e-07	7.64e-05	NODE_54558_length_426_cov_1.352113	524	165	?	unknown
50536	-1.23736	7.65514	4.78e-07	8.07e-05	TC178473	1341	166	FBP2	Salmo salar fructose-1,6-bisphosphatase 2 (fbp2), mRNA
160506	-1.52488	0.735751	4.84e-07	8.1e-05	SRR020740-23344	389	167	?	unknown
34734	-1.25916	4.64848	4.84e-07	8.1e-05	GSONMT00034366001	1590	168	RARG	_PREDICTED:_retinoic_acid_receptor_RXR-gamma-B-like_isoform_X1_[Lepisosteus_oculatus]
63180	-1.18789	8.07859	5.38e-07	8.86e-05	TC196468	907	169	PGAM2	similar_to_UniRef100_UPI0000660B92Phosphoglycerate_mutase_2_(EC_5421)_(EC_5424)_(EC_31313)_(Phosphoglycerate_mutase_isozyme_M)_(PGAM-M)_(BPG-dependent_PGAM_2)_(Muscle-specific_phosphoglycerate_mutase)_Takifugu_rubripes|Rep_Phosphoglycerate_mutase_2_(EC_5421)_(EC_5424)_(EC_31313)_(Phosphoglycerate_mutase_isozyme_M)_(PGAM-M)_(BPG-dependent_PGAM_2)_(Muscle-specific_phosphoglycerate_mutase)_Takifugu_…
77895	-1.16887	5.11644	5.37e-07	8.86e-05	TC216633	1224	170	GPI	similar_to_UniRef100_A8QXK9Phosphoglucose_isomerase-2_Anguilla_anguilla|Rep_Phosphoglucose_isomerase-2_Anguilla_anguilla_(European_freshwater_eel)_partial_(31%)
137214	-1.09519	5.65478	5.46e-07	8.94e-05	SRR020739-27356	422	171	PGAM2	phosphoglycerate_mutase_2
116459	-1.13682	5.52011	6.3e-07	0.000102	CT570033	1236	172	GPI	similar_to_UniRef100_A8QXJ6Phosphoglucose_isomerase_Amia_calva|Rep_Phosphoglucose_isomerase_Amia_calva_(Bowfin)_partial_(31%)
49157	-1.14845	7.15083	6.63e-07	0.000107	TC176531	1154	173	FBP2	Salmo salar fructose-1,6-bisphosphatase 2 (fbp2), mRNA
13457	-1.16678	8.01905	6.67e-07	0.000107	GSONMT00009227001	906	174	GPI	_PREDICTED:_glucose_phosphate_isomerase_b_isoform_X1_[Danio_rerio]
36857	-1.59804	0.306584	7.1e-07	0.000113	GSONMT00073606001	843	175	MSI1	_PREDICTED:_RNA-binding_protein_Musashi_homolog_1-like_isoform_4_[Takifugu_rubripes]
114768	-1.04438	8.79796	8.98e-07	0.000141	CT568926	1311	176	ALDOA/ALDOB	similar_to_UniRef100_Q804Y1Fructose-bisphosphate_aldolase_Ictalurus_punctatus|Rep_Fructose-bisphosphate_aldolase_Ictalurus_punctatus_(Channel_catfish)_partial_(83%)
83098	-1.18455	9.20694	9.04e-07	0.000141	BX303010	863	177	ENO3	homologue_to_UniRef100_Q568G3Enolase_Danio_rerio|Rep_Enolase_Danio_rerio_(Zebrafish)_(Brachydanio_rerio)_partial_(51%)
43876	-1.02235	9.50452	9.12e-07	0.000142	GSONMT00077952001	1686	178	PGM1	_phosphoglucomutase-1_[Salmo_salar]
116420	-1.5569	2.67866	9.31e-07	0.000143	CT569537	387	179	?	unknown
78673	-1.28531	8.3039	9.29e-07	0.000143	TC217539	1491	180	ENO3	UniRef100_Q9DDG6Enolase_Salmo_trutta|Rep_Enolase_Salmo_trutta_(Brown_trout)_partial_(30%)
13775	-1.16241	2.5676	1.13e-06	0.000172	GSONMT00005504001	1338	181	RARG	_PREDICTED:_retinoic_acid_receptor_RXR-gamma-B-like_isoform_X1_[Lepisosteus_oculatus]
72066	-1.05051	9.80221	1.17e-06	0.000176	TC208176	1939	182	ALDOA/ALDOB	similar_to_UniRef100_Q804Y1Fructose-bisphosphate_aldolase_Ictalurus_punctatus|Rep_Fructose-bisphosphate_aldolase_Ictalurus_punctatus_(Channel_catfish)_partial_(86%)
114783	-1.12188	7.05961	1.24e-06	0.000186	CT570194	1595	183	ALDOA/ALDOB	homologue_to_UniRef100_Q4RVI9Fructose-bisphosphate_aldolase_Tetraodon_nigroviridis|Rep_Fructose-bisphosphate_aldolase_Tetraodon_nigroviridis_(Green_puffer)_partial_(22%)
26579	-1.03827	11.1212	1.31e-06	0.000196	GSONMT00025898001	1209	184	LDHA	_L-lactate_dehydrogenase_A_chain_[Salmo_salar]
79448	-1.62168	0.297913	1.35e-06	0.000202	BX075483	831	185	?	unknown
74824	-1.51989	7.67465	1.38e-06	0.000204	TC211644	1981	186	ALDOA	similar_to_UniRef100_UPI000036321EFructose-bisphosphate_aldolase_A_(EC_41213)_(Muscle-type_aldolase)_(Lung_cancer_antigen_NY-LU-1)_Takifugu_rubripes|Rep_Fructose-bisphosphate_aldolase_A_(EC_41213)_(Muscle-type_aldolase)_(Lung_cancer_antigen_NY-LU-1)_Takifugu_rubripes_partial_(69%)
149798	-1.13491	5.24542	1.41e-06	0.000207	SRR020740-8530	593	187	PYGM	Salmo salar phosphorylase, glycogen (muscle) A (pygma), mRNA
74140	-1.86969	1.30347	1.47e-06	0.000214	TC210795	1098	188	?	unknown
11929	-1.63044	0.692894	1.49e-06	0.000214	GSONMT00024542001	2163	189	?	_PREDICTED:_pseudouridine-metabolizing_bifunctional_protein_C1861.05-like_[Oreochromis_niloticus]
71058	-1.02611	8.44596	1.67e-06	0.000238	TC206905	2188	190	ALDOA/ALDOB	similar_to_UniRef100_Q804Y1Fructose-bisphosphate_aldolase_Ictalurus_punctatus|Rep_Fructose-bisphosphate_aldolase_Ictalurus_punctatus_(Channel_catfish)_partial_(84%)
103639	-1.16811	2.43213	1.71e-06	0.000241	CN210983	370	191	RTN2	Salmo salar reticulon 2 (rtn2), mRNA
34730	-1.07253	8.69321	1.84e-06	0.000258	GSONMT00034361001	4617	192	AGL	_PREDICTED:_amylo-1_6-glucosidase_4-alpha-glucanotransferase_isoform_X1_[Danio_rerio]
2698	-1.10621	4.93759	1.9e-06	0.000263	GSONMT00013197001	780	193	PYGM	_PREDICTED:_glycogen_phosphorylase_muscle_form-like_isoform_X1_[Xiphophorus_maculatus]
47048	-1.62634	1.08834	2.04e-06	0.000279	TC173369	1146	194	MPC1/MPC2	Salmo salar clone ssal-evd-508-344 Brain protein 44 putative mRNA, complete cds
140018	-1.06336	5.76662	2.11e-06	0.000288	SRR020739-31916	369	195	PYGM	Salmo salar phosphorylase, glycogen (muscle) A (pygma), mRNA
15381	-1.3891	0.896322	2.29e-06	0.000307	GSONMT00030856001	1269	196	?	_PREDICTED:_ATP-citrate_synthase-like_[Lepisosteus_oculatus]
87539	-1.31304	6.47037	2.29e-06	0.000307	BX317576	876	197	PGAM2	homologue_to_UniRef100_UPI0000660B92Phosphoglycerate_mutase_2_(EC_5421)_(EC_5424)_(EC_31313)_(Phosphoglycerate_mutase_isozyme_M)_(PGAM-M)_(BPG-dependent_PGAM_2)_(Muscle-specific_phosphoglycerate_mutase)_Takifugu_rubripes|Rep_Phosphoglycerate_mutase_2_(EC_5421)_(EC_5424)_(EC_31313)_(Phosphoglycerate_mutase_isozyme_M)_(PGAM-M)_(BPG-dependent_PGAM_2)_(Muscle-specific_phosphoglycerate_mutase)_Takifug…
116456	-1.26188	6.21312	2.3e-06	0.000307	CT569893	1329	198	PGAM2	homologue_to_UniRef100_UPI0000660B92Phosphoglycerate_mutase_2_(EC_5421)_(EC_5424)_(EC_31313)_(Phosphoglycerate_mutase_isozyme_M)_(PGAM-M)_(BPG-dependent_PGAM_2)_(Muscle-specific_phosphoglycerate_mutase)_Takifugu_rubripes|Rep_Phosphoglycerate_mutase_2_(EC_5421)_(EC_5424)_(EC_31313)_(Phosphoglycerate_mutase_isozyme_M)_(PGAM-M)_(BPG-dependent_PGAM_2)_(Muscle-specific_phosphoglycerate_mutase)_Takifug…
69555	-2.20812	0.300827	2.37e-06	0.000315	TC205003	1329	199	SAA1	UniRef100_A6PZ09Amyloid_protein_A_n=2|Rep_Amyloid_protein_A
2415	-2.56228	-0.0123556	2.55e-06	0.000334	GSONMT00016296001	429	200	SAA1	_serum_amyloid_A_protein_precursor_[Oncorhynchus_mykiss]
203869	-1.52231	0.912861	2.69e-06	0.000351	NODE_51368_length_326_cov_0.300613	424	201	?	Salmo salar physical map contig 483, genomic sequence	EU481821
18287	-1.24367	2.27611	2.71e-06	0.000352	GSONMT00046976001	1470	202	NAMPT	_PREDICTED:_nicotinamide_phosphoribosyltransferase-like_[Takifugu_rubripes]
116448	-1.44499	3.29163	2.93e-06	0.000378	CT570685	1142	203	ALDOA	similar_to_UniRef100_UPI000036321EFructose-bisphosphate_aldolase_A_(EC_41213)_(Muscle-type_aldolase)_(Lung_cancer_antigen_NY-LU-1)_Takifugu_rubripes|Rep_Fructose-bisphosphate_aldolase_A_(EC_41213)_(Muscle-type_aldolase)_(Lung_cancer_antigen_NY-LU-1)_Takifugu_rubripes_partial_(15%)
47119	-2.0341	1.15361	3.01e-06	0.000385	TC173477	1292	204	APOE	homologue_to_UniRef100_Q9PT02Apolipoprotein_E_n=3|Rep_Apolipoprotein_E
80549	-3.82463	1.0668	3.04e-06	0.000387	BX081481	909	205	ANKRD1	Salmo salar clone HM4_3639 ankyrin repeat domain 1 (ankrd1) mRNA, complete cds
127494	-1.27874	2.01456	3.39e-06	0.000428	SRR020739-9568	588	206	GADL1	glutamate_decarboxylase-like_protein_1
65825	-0.94552	10.5583	3.41e-06	0.00043	TC200132	1261	207	ALDOA/ALDOB	similar_to_UniRef100_Q803Q7Fructose-bisphosphate_aldolase_Danio_rerio|Rep_Fructose-bisphosphate_aldolase_Danio_rerio_(Zebrafish)_(Brachydanio_rerio)_partial_(45%)
108322	-1.89826	2.07229	3.52e-06	0.000439	CX067717	297	208	RPSA	similar_to_UniRef100_Q803F6Ribosomal_protein_SA_Danio_rerio|Rep_Ribosomal_protein_SA_Danio_rerio_(Zebrafish)_(Brachydanio_rerio)_partial_(19%)
118370	-1.10682	6.58351	3.57e-06	0.000441	CT570897	1395	209	ALDOA	homologue_to_UniRef100_UPI000036321EFructose-bisphosphate_aldolase_A_(EC_41213)_(Muscle-type_aldolase)_(Lung_cancer_antigen_NY-LU-1)_Takifugu_rubripes|Rep_Fructose-bisphosphate_aldolase_A_(EC_41213)_(Muscle-type_aldolase)_(Lung_cancer_antigen_NY-LU-1)_Takifugu_rubripes_partial_(25%)
31977	-1.15633	1.59918	3.61e-06	0.000442	GSONMT00040581001	1569	210	NAGS	_PREDICTED:_N-acetylglutamate_synthase_mitochondrial-like_[Oreochromis_niloticus]
115809	-1.16706	8.30563	3.77e-06	0.000458	CT570113	1241	211	ALDOA	similar_to_UniRef100_UPI000036321EFructose-bisphosphate_aldolase_A_(EC_41213)_(Muscle-type_aldolase)_(Lung_cancer_antigen_NY-LU-1)_Takifugu_rubripes|Rep_Fructose-bisphosphate_aldolase_A_(EC_41213)_(Muscle-type_aldolase)_(Lung_cancer_antigen_NY-LU-1)_Takifugu_rubripes_partial_(34%)
78174	-2.01352	0.514475	4.2e-06	0.000509	TC216959	1551	212	SAA1	UniRef100_A6PZ09Amyloid_protein_A_n=2|Rep_Amyloid_protein_A
118510	-1.03433	9.6734	4.28e-06	0.000514	CT570843	775	213	GAPDH	homologue_to_UniRef100_Q90ZF1Glyceraldehyde_3-phosphate_dehydrogenase|Rep_Glyceraldehyde_3-phosphate_dehydrogenase___partial_(41%)
201961	-2.00756	0.226043	4.38e-06	0.000524	NODE_48868_length_290_cov_1.596552	388	214	?	Salmo salar physical map contig 483, genomic sequence	EU481821
69646	-2.03869	2.34534	4.45e-06	0.00053	TC205129	1606	215	COL7A1	weakly_similar_to_UniRef100_Q02388Collagen_alpha-1(VII)_chain_precursor_Homo_sapiens|Rep_Collagen_alpha-1(VII)_chain_precursor_Homo_sapiens_(Human)_partial_(5%)
47897	-1.95807	0.0737182	4.46e-06	0.00053	TC174688	974	216	MPC1/MPC2	Salmo salar clone ssal-evd-508-344 Brain protein 44 putative mRNA, complete cds
59756	-2.32599	-0.757213	4.63e-06	0.000546	TC191730	705	217	?	unknown
105373	-1.51608	0.207824	5.39e-06	0.000631	CX031863	433	218	?	unknown
98283	-1.12973	6.65776	5.57e-06	0.00065	CA369711	543	219	FBP2	similar_to_UniRef100_UPI000065CDF3Fructose-16-bisphosphatase_isozyme_2_(EC_31311)_(D-fructose-16-_bisphosphate_1-phosphohydrolase_2)_(FBPase_2)_Takifugu_rubripes|Rep_Fructose-16-bisphosphatase_isozyme_2_(EC_31311)_(D-fructose-16-_bisphosphate_1-phosphohydrolase_2)_(FBPase_2)_Takifugu_rubripes_partial_(36%)
55388	-1.23182	5.19493	5.85e-06	0.000679	TC185458	1384	220	FLNA	similar_to_UniRef100_P21333Filamin-A_n=3_Homo_sapiens|Rep_Filamin-A_Homo_sapiens_(Human)_partial_(14%)
71221	-1.00889	9.22707	5.94e-06	0.000683	TC207108	810	221	ALDOA/ALDOB	similar_to_UniRef100_Q804Y1Fructose-bisphosphate_aldolase_Ictalurus_punctatus|Rep_Fructose-bisphosphate_aldolase_Ictalurus_punctatus_(Channel_catfish)
9898	-1.80905	0.440384	6.09e-06	0.000697	GSONMT00000536001	741	222	APOE	_apolipoprotein_E_precursor_[Oncorhynchus_mykiss]
117645	-1.33417	0.524592	6.67e-06	0.000753	CU073957	1406	223	NAMPT	similar_to_UniRef100_A9LRS6Visfatin_Carassius_auratus_gibelio|Rep_Visfatin_Carassius_auratus_gibelio_partial_(51%)
71731	-0.957356	9.09049	6.73e-06	0.000757	TC207744	535	224	ALDOA/ALDOB	similar_to_UniRef100_Q804Y1Fructose-bisphosphate_aldolase_Ictalurus_punctatus|Rep_Fructose-bisphosphate_aldolase_Ictalurus_punctatus_(Channel_catfish)_partial_(84%)
111003	-1.40459	1.98247	6.98e-06	0.000779	BX890006	882	225	?	unknown
114932	-1.01496	7.83113	7.3e-06	0.000806	DV200533	285	226	ALDOA/ALDOB	similar_to_UniRef100_Q804Y1Fructose-bisphosphate_aldolase_Ictalurus_punctatus|Rep_Fructose-bisphosphate_aldolase_Ictalurus_punctatus_(Channel_catfish)_partial_(37%)
121579	-1.48951	0.0932436	7.37e-06	0.000811	FP323970	1130	227	NAMPT	similar_to_UniRef100_A9LRS6Visfatin_Carassius_auratus_gibelio|Rep_Visfatin_Carassius_auratus_gibelio_partial_(43%)
76368	-1.02526	4.77205	7.4e-06	0.000812	TC214785	937	228	GPI	similar_to_UniRef100_Q8QFT1Glucose-6-phosphate_isomerase_Mugil_cephalus|Rep_Glucose-6-phosphate_isomerase_Mugil_cephalus_(Flathead_mullet)_(Mugil_japonicus)_partial_(17%)
45593	-1.73294	0.585089	7.73e-06	0.000845	GSONMT00082167001	756	229	INSIG1	_PREDICTED:_insulin-induced_gene_1_protein-like_[Xiphophorus_maculatus]
147065	-1.2532	3.71629	7.91e-06	0.000862	SRR020740-4878	743	230	PYGM	glycogen_muscle_form
214110	-2.23277	-0.516921	8.36e-06	0.000908	NODE_64152_length_428_cov_1.000000	526	231	?	unknown
23589	-2.0333	1.94599	8.84e-06	0.000953	GSONMT00039691001	1095	232	FCGR1A	_High_affinity_immunoglobulin_gamma_Fc_receptor_I_precursor_[Salmo_salar]
116653	-1.19763	4.00066	9.08e-06	0.000973	CT570387	1285	233	GPI	similar_to_UniRef100_A8QXK9Phosphoglucose_isomerase-2_Anguilla_anguilla|Rep_Phosphoglucose_isomerase-2_Anguilla_anguilla_(European_freshwater_eel)_partial_(30%)
156986	-2.76683	0.329947	9.47e-06	0.001	SRR020740-18597	420	234	?	unknown
62093	-2.45869	1.17195	9.55e-06	0.00101	TC194955	650	235	?	unknown
67401	-0.98029	8.28351	9.93e-06	0.00105	TC202195	1446	236	PGM1	similar_to_UniRef100_UPI000065E0D5Phosphoglucomutase-1_(EC_5422)_(Glucose_phosphomutase_1)_(PGM_1)_Takifugu_rubripes|Rep_Phosphoglucomutase-1_(EC_5422)_(Glucose_phosphomutase_1)_(PGM_1)_Takifugu_rubripes_partial_(71%)
87044	-1.7519	0.558998	1e-05	0.00105	BX318924	889	237	PNPLA2	PREDICTED: Stegastes partitus patatin-like phospholipase domain-containing protein 2 (LOC103361965), mRNA
56028	-1.03105	5.52204	1.01e-05	0.00106	TC186369	860	238	PGM1	similar_to_UniRef100_UPI000065E0D5Phosphoglucomutase-1_(EC_5422)_(Glucose_phosphomutase_1)_(PGM_1)_Takifugu_rubripes|Rep_Phosphoglucomutase-1_(EC_5422)_(Glucose_phosphomutase_1)_(PGM_1)_Takifugu_rubripes_partial_(18%)
213927	-2.15369	-0.594604	1.03e-05	0.00107	NODE_63887_length_228_cov_0.995614	326	239	?	Oncorhynchus mykiss conserved noncoding element 396 genomic sequence	FJ356143
30982	-2.16874	2.1138	1.11e-05	0.00114	GSONMT00016980001	1875	240	LCP1	_plastin-2_[Danio_rerio]
15270	-1.85248	-0.185326	1.11e-05	0.00114	GSONMT00000583001	1518	241	ANK2	_PREDICTED:_ankyrin-2-like_[Takifugu_rubripes]
15380	-1.45143	0.634805	1.12e-05	0.00115	GSONMT00030855001	576	242	?	_unnamed_protein_product_[Tetraodon_nigroviridis]
52715	-1.16202	4.94126	1.14e-05	0.00116	TC181637	2110	243	GADL1	Salmo salar Glutamate decarboxylase-like protein 1 (gadl1), mRNA
89384	-1.19863	1.56931	1.15e-05	0.00117	BX865302	748	244	C7	homologue_to_UniRef100_Q6H965Complement_component_C7-2|Rep_Complement_component_C7-2___partial_(16%)
22701	-0.984839	7.32025	1.2e-05	0.00122	GSONMT00011613001	858	245	GPI	_glucose_phosphate_isomerase_b_[Hypophthalmichthys_molitrix]
100570	-1.61451	2.39592	1.25e-05	0.00125	CA379814	611	246	?	Oncorhynchus mykiss partial gamma-IP gene for gamma inducing protein, exon 1
117749	-1.30297	0.770329	1.25e-05	0.00125	CU066924	595	247	?	unknown
77281	-0.922154	8.95648	1.28e-05	0.00128	TC215903	452	248	ALDOA/ALDOB	similar_to_UniRef100_Q804Y1Fructose-bisphosphate_aldolase_Ictalurus_punctatus|Rep_Fructose-bisphosphate_aldolase_Ictalurus_punctatus_(Channel_catfish)_partial_(84%)
42082	-3.66037	2.12478	1.35e-05	0.00133	GSONMT00081507001	645	249	?	HSP30_ONCTS_RecName:_Full=Heat_shock_protein_30;_Short=HSP_30
192920	-1.91601	-0.537295	1.36e-05	0.00133	NODE_36838_length_597_cov_2.149079	695	250	?	Oncorhynchus mykiss SYPG1 (SYPG1), PHF1 (PHF1), and RGL2 (RGL2) genes, complete cds; DNaseII pseudogene, complete sequence; LGN-like, PBX2 (PBX2), NOTCH-like, TAP1 (TAP1), and BRD2 (BRD2) genes, complete cds; and MHCII-alpha and Raftlin-like pseudogenes, complete sequence	DQ246664
15162	-1.5405	1.44933	1.41e-05	0.00138	GSONMT00020100001	1803	251	HSPA1A	_PREDICTED:_heat_shock_70_kDa_protein-like_isoform_X1_[Lepisosteus_oculatus]
40836	-1.86203	0.720706	1.43e-05	0.0014	GSONMT00065462001	1221	252	LIPA	_Lysosomal_acid_lipase/cholesteryl_ester_hydrolase_precursor_[Salmo_salar]
207788	-1.38001	2.25044	1.44e-05	0.0014	NODE_56295_length_291_cov_1.130584	389	253	ENO3	enolase_3-2
123645	-1.20787	2.12561	1.47e-05	0.00143	SRR020739-3171	729	254	GADL1	glutamate_decarboxylase-like_protein_1
214538	-1.88255	-0.130963	1.51e-05	0.00145	NODE_64676_length_601_cov_1.021631	699	255	FOXL2	Salmo salar clone BAC 217E24 Foxl2 pseudogene, complete sequence
50489	-1.4071	4.62056	1.55e-05	0.00149	TC178396	966	256	FLNC	Danio rerio filamin C, gamma b (actin binding protein 280), mRNA (cDNA clone IMAGE:7139256), partial cds
78050	-1.28434	1.64219	1.58e-05	0.00152	TC216814	554	257	HNRNPA1	Salmo salar clone Contig3388 Heterogeneous nuclear ribonucleoprotein A1 putative mRNA, complete cds
163255	-1.12256	5.56789	1.61e-05	0.00154	SRR020740-26832	361	258	?	unknown
56244	-1.77667	-0.266355	1.68e-05	0.0016	TC186692	728	259	?	Salmo salar clone CH214-714P22 MHC Class I (Sasa-UBA) gene, Sasa-UBA*0601 allele, partial cds; and proteasome subunit beta type 8 (PSMB8a), proteasome subunit beta type 10 (PSMB10a), PSMB9a-like (PSMB9a-like), proteosome subunit beta type 9 (PSMB9), transporter 2 ATP binding cassette (TAP2a), bromodomain containing 2 (BRD2), collagen Type XI Alpha2 (COL11A2), retinoid X receptor beta (RXRB), solu…	EF210363
16818	-1.34133	0.1028	1.71e-05	0.00162	GSONMT00013962001	885	260	?	_unnamed_protein_product_[Tetraodon_nigroviridis]
118237	-1.16145	6.31365	1.72e-05	0.00163	CT570983	1044	261	PGAM2	similar_to_UniRef100_UPI0000660B92Phosphoglycerate_mutase_2_(EC_5421)_(EC_5424)_(EC_31313)_(Phosphoglycerate_mutase_isozyme_M)_(PGAM-M)_(BPG-dependent_PGAM_2)_(Muscle-specific_phosphoglycerate_mutase)_Takifugu_rubripes|Rep_Phosphoglycerate_mutase_2_(EC_5421)_(EC_5424)_(EC_31313)_(Phosphoglycerate_mutase_isozyme_M)_(PGAM-M)_(BPG-dependent_PGAM_2)_(Muscle-specific_phosphoglycerate_mutase)_Takifugu_…
36281	-1.09168	2.51791	1.74e-05	0.00163	GSONMT00074929001	1191	262	MAT1A	_S-adenosylmethionine_synthetase_isoform_type-2_[Salmo_salar]
143508	-1.04269	7.63014	1.76e-05	0.00165	SRR020740-257	1619	263	PRPSAP1	Salmo salar Phosphoribosyl pyrophosphate synthetase-associated protein 1 (kpra), mRNA
118359	-0.984076	5.67936	1.81e-05	0.00169	CT570793	1430	264	ALDOA/ALDOB	similar_to_UniRef100_Q804Y1Fructose-bisphosphate_aldolase_Ictalurus_punctatus|Rep_Fructose-bisphosphate_aldolase_Ictalurus_punctatus_(Channel_catfish)_partial_(57%)
199203	-1.43197	0.117049	1.95e-05	0.00181	NODE_45114_length_870_cov_2.177011	968	265	MVP	major_vault_protein
121753	-1.07767	2.06628	1.95e-05	0.00181	SRR020739-154	1145	266	SARDH	sarcosine_mitochondrial
98869	-1.52817	0.328632	1.96e-05	0.00181	CA364015	406	267	HSPB9	weakly_similar_to_UniRef100_A5JV82Small_heat_shock_protein_HSPB9_Danio_rerio|Rep_Small_heat_shock_protein_HSPB9_Danio_rerio_(Zebrafish)_(Brachydanio_rerio)_partial_(21%)
13923	-1.14282	4.42671	1.97e-05	0.00181	GSONMT00025781001	783	268	MYOZ2	_myozenin_2_[Salmo_salar]
192948	-2.35668	-0.742715	1.98e-05	0.00181	NODE_36874_length_205_cov_2.580488	303	269	GAPDH	Coregonus clupeaformis glyceraldehyde-3-phosphate dehydrogenase (GAPDH) gene, partial cds
65910	-1.0119	8.70363	1.99e-05	0.00182	TC200246	833	270	ALDOA/ALDOB	similar_to_UniRef100_Q803Q7Fructose-bisphosphate_aldolase_Danio_rerio|Rep_Fructose-bisphosphate_aldolase_Danio_rerio_(Zebrafish)_(Brachydanio_rerio)_partial_(45%)
72545	-2.56698	-0.452039	2.03e-05	0.00184	TC208780	866	271	APOE	homologue_to_UniRef100_Q9PT02Apolipoprotein_E_n=3|Rep_Apolipoprotein_E___partial_(67%)
118431	-0.932151	11.382	2.03e-05	0.00184	CT963040	563	272	GAPDH	homologue_to_UniRef100_Q2A665Glyceraldehyde-3-phosphate_dehydrogenase_Salmo_salar|Rep_Glyceraldehyde-3-phosphate_dehydrogenase_Salmo_salar_(Atlantic_salmon)_partial_(27%)
77621	-0.90286	8.98048	2.02e-05	0.00184	TC216304	1658	273	MYH	homologue_to_UniRef100_Q8JIP5Myosin_heavy_chain_n=2_Oncorhynchus_keta|Rep_Myosin_heavy_chain_Oncorhynchus_keta_(Chum_salmon)_partial_(8%)
3136	-1.59108	0.496802	2.04e-05	0.00184	GSONMT00036552001	429	274	?	_alkaline_phosphatase_[Salmo_salar]
146170	-1.05264	7.39986	2.05e-05	0.00184	SRR020740-3712	777	275	PYGM	glycogen_muscle_form
115657	-1.06416	7.30088	2.14e-05	0.00191	CT569359	1238	276	ALDOA	similar_to_UniRef100_UPI000036321EFructose-bisphosphate_aldolase_A_(EC_41213)_(Muscle-type_aldolase)_(Lung_cancer_antigen_NY-LU-1)_Takifugu_rubripes|Rep_Fructose-bisphosphate_aldolase_A_(EC_41213)_(Muscle-type_aldolase)_(Lung_cancer_antigen_NY-LU-1)_Takifugu_rubripes_partial_(27%)
152452	-1.26827	1.67644	2.21e-05	0.00196	SRR020740-12211	529	277	IGFN1	immunoglobulin-like_and_fibronectin_type_iii_domain-containing_protein_1-like
70553	-1.00115	4.87001	2.25e-05	0.002	TC206258	1357	278	GYS1	similar_to_UniRef100_A8JYA3Glycogen_synthase_Oreochromis_mossambicus|Rep_Glycogen_synthase_Oreochromis_mossambicus_(Mozambique_tilapia)_(Tilapia_mossambica)_partial_(23%)
66037	-2.15768	-0.341872	2.29e-05	0.00201	TC200412	1370	279	GEMIN7	Salmo salar Gem-associated protein 7 (gemi7), mRNA
46130	-1.80482	-0.620938	2.33e-05	0.00205	GSONMT00070841001	1440	280	?	_Leucine-rich_repeat-containing_protein_14_[Dicentrarchus_labrax]
82524	-1.67336	0.769287	2.34e-05	0.00205	BX301173	742	281	CD59	Oncorhynchus mykiss CD59-like protein (cd59), mRNA
116609	-1.13102	5.27677	2.37e-05	0.00206	CT570435	1162	282	ALDOA/ALDOB	similar_to_UniRef100_Q4RVI9Fructose-bisphosphate_aldolase_Tetraodon_nigroviridis|Rep_Fructose-bisphosphate_aldolase_Tetraodon_nigroviridis_(Green_puffer)_partial_(23%)
115005	-1.21739	6.91724	2.55e-05	0.0022	CT569487	1206	283	ALDOA	similar_to_UniRef100_UPI000036321EFructose-bisphosphate_aldolase_A_(EC_41213)_(Muscle-type_aldolase)_(Lung_cancer_antigen_NY-LU-1)_Takifugu_rubripes|Rep_Fructose-bisphosphate_aldolase_A_(EC_41213)_(Muscle-type_aldolase)_(Lung_cancer_antigen_NY-LU-1)_Takifugu_rubripes_partial_(32%)
118513	-1.15633	6.5974	2.58e-05	0.00222	CT570814	1224	284	PGAM2	homologue_to_UniRef100_UPI0000660B92Phosphoglycerate_mutase_2_(EC_5421)_(EC_5424)_(EC_31313)_(Phosphoglycerate_mutase_isozyme_M)_(PGAM-M)_(BPG-dependent_PGAM_2)_(Muscle-specific_phosphoglycerate_mutase)_Takifugu_rubripes|Rep_Phosphoglycerate_mutase_2_(EC_5421)_(EC_5424)_(EC_31313)_(Phosphoglycerate_mutase_isozyme_M)_(PGAM-M)_(BPG-dependent_PGAM_2)_(Muscle-specific_phosphoglycerate_mutase)_Takifug…
73088	-1.28833	4.60685	2.67e-05	0.00228	TC209471	811	285	RPL4	homologue_to_UniRef100_A0EZU860S_ribosomal_protein_L4_Psetta_maxima|Rep_60S_ribosomal_protein_L4_Scophthalmus_maximus_(Turbot)_partial_(91%)
218287	-2.23133	-0.906326	2.7e-05	0.0023	NODE_69320_length_249_cov_0.995984	347	286	?	Oncorhynchus tshawytscha clone ChinookGH1 interferon alpha 1-like gene, complete sequence; growth hormone 1 gene, complete cds; and skeletal muscle sodium channel alpha subunit-like and myosin alkali light chain-like genes, complete sequence	EU621900
92670	-0.96695	7.6691	2.82e-05	0.00239	BX912807	483	287	LDHA	homologue_to_UniRef100_Q9PW58L-lactate_dehydrogenase_A_chain_Lycodichthys_dearborni|Rep_L-lactate_dehydrogenase_A_chain_Rhigophila_dearborni_(Antarctic_eelpout)_(Lycodichthys_dearborni)_partial_(37%)
50521	-2.18817	0.0764064	2.88e-05	0.00242	TC178451	865	288	?	unknown
173580	-1.73253	-0.287744	2.95e-05	0.00246	NODE_10997_length_512_cov_3.917969	610	289	?	unknown
195669	-1.35204	0.370397	3.27e-05	0.00269	NODE_40483_length_398_cov_1.092965	496	290	?	Salmo salar clone BAC S0142M23, complete sequence	EU816603
115511	-1.11046	8.14042	3.27e-05	0.00269	CT570229	1241	291	ALDOA	similar_to_UniRef100_UPI000036321EFructose-bisphosphate_aldolase_A_(EC_41213)_(Muscle-type_aldolase)_(Lung_cancer_antigen_NY-LU-1)_Takifugu_rubripes|Rep_Fructose-bisphosphate_aldolase_A_(EC_41213)_(Muscle-type_aldolase)_(Lung_cancer_antigen_NY-LU-1)_Takifugu_rubripes_partial_(27%)
62895	-1.70863	0.913142	3.45e-05	0.0028	TC196060	1454	292	?	unknown
26307	-0.957185	1.7894	3.5e-05	0.00283	GSONMT00042231001	765	293	EIF4G1	_PREDICTED:_eukaryotic_translation_initiation_factor_4_gamma_1-like_isoform_X3_[Oreochromis_niloticus]
74160	-1.35981	3.80379	3.69e-05	0.00297	TC210816	987	294	FABP3	homologue_to_UniRef100_O13008Fatty_acid-binding_protein_heart|Rep_Fatty_acid-binding_protein_heart___partial_(82%)
77773	-1.17143	3.16854	3.89e-05	0.00311	TC216486	1365	295	GPI	similar_to_UniRef100_A8QXK9Phosphoglucose_isomerase-2_Anguilla_anguilla|Rep_Phosphoglucose_isomerase-2_Anguilla_anguilla_(European_freshwater_eel)_partial_(29%)
76353	-1.30072	0.968277	4.03e-05	0.0032	TC214762	715	296	TMEM53	PREDICTED: Astyanax mexicanus transmembrane protein 53-like (LOC103031618), transcript variant X3, mRNA
76389	-0.961428	8.44321	4.02e-05	0.0032	TC214816	2115	297	GPI	similar_to_UniRef100_Q8QFT1Glucose-6-phosphate_isomerase_Mugil_cephalus|Rep_Glucose-6-phosphate_isomerase_Mugil_cephalus_(Flathead_mullet)_(Mugil_japonicus)_partial_(17%)
67429	-1.22826	1.8844	4.26e-05	0.00337	TC202226	1126	298	?	unknown
144502	-0.894931	7.37453	4.33e-05	0.0034	SRR020740-1521	1016	299	PYGM	Salmo salar phosphorylase, glycogen (muscle) A (pygma), mRNA
69733	-1.40747	0.29984	4.45e-05	0.00347	TC205237	1452	300	SCD	Salmo salar clone ssal-rgf-541-274 Acyl-CoA desaturase putative mRNA, complete cds
148718	-1.45651	1.9763	4.5e-05	0.00349	SRR020740-7085	634	301	IGH	Salmo salar IgH locus A genomic sequence
66129	-1.43468	0.98807	4.56e-05	0.00349	TC200538	1503	302	?	Oncorhynchus mykiss SYPG1 (SYPG1), PHF1 (PHF1), and RGL2 (RGL2) genes, complete cds; DNaseII pseudogene, complete sequence; LGN-like, PBX2 (PBX2), NOTCH-like, TAP1 (TAP1), and BRD2 (BRD2) genes, complete cds; and MHCII-alpha and Raftlin-like pseudogenes, complete sequence	DQ246664
59580	-1.08136	4.24993	4.51e-05	0.00349	TC191464	1580	303	MAT1A	Salmo salar clone ssal-rgf-524-099 S-adenosylmethionine synthetase isoform type-2 putative mRNA, complete cds
77005	-1.05515	4.46157	4.53e-05	0.00349	TC215564	2317	304	ALDOA	similar_to_UniRef100_UPI000036321EFructose-bisphosphate_aldolase_A_(EC_41213)_(Muscle-type_aldolase)_(Lung_cancer_antigen_NY-LU-1)_Takifugu_rubripes|Rep_Fructose-bisphosphate_aldolase_A_(EC_41213)_(Muscle-type_aldolase)_(Lung_cancer_antigen_NY-LU-1)_Takifugu_rubripes_partial_(22%)
76298	-0.955789	8.93341	4.64e-05	0.00353	TC214701	227	305	ALDOA	Salmo salar aldolase a, fructose-bisphosphate 1 (LOC100194624), mRNA
112234	-2.04705	-0.912654	4.74e-05	0.00356	CX257785	657	306	?	unknown
2843	-1.66321	-0.494058	4.7e-05	0.00356	GSONMT00055380001	498	307	TBC1D2	_PREDICTED:_TBC1_domain_family_member_2A-like_[Astyanax_mexicanus]
116577	-1.01767	3.03403	5.04e-05	0.00375	CT570135	948	308	GPI	similar_to_UniRef100_A8QXK9Phosphoglucose_isomerase-2_Anguilla_anguilla|Rep_Phosphoglucose_isomerase-2_Anguilla_anguilla_(European_freshwater_eel)_partial_(27%)
69551	-1.53321	0.840154	5.06e-05	0.00376	TC214701	1061	309	ALDOA	Salmo salar aldolase a, fructose-bisphosphate 1 (LOC100194624), mRNA
31754	-1.32706	3.32763	5.25e-05	0.00387	CX257785	450	310	?	_small_heat_shock_protein-like_[Salmo_salar]
53856	-1.89784	0.0349234	5.31e-05	0.00387	TC183290	1093	311	NR4A1	similar_to_UniRef100_UPI000065E258Orphan_nuclear_receptor_NR4A1_(Orphan_nuclear_receptor_HMR)_(Early_response_protein_NAK1)_(TR3_orphan_receptor)_(ST-59)_Takifugu_rubripes|Rep_Orphan_nuclear_receptor_NR4A1_(Orphan_nuclear_receptor_HMR)_(Early_response_protein_NAK1)_(TR3_orphan_receptor)_(ST-59)_Takifugu_rubripes_partial_(12%)
86952	-1.57015	0.0655058	5.34e-05	0.00387	BX318589	806	312	ATOX1	similar_to_UniRef100_UPI0000ECAB34Copper_transport_protein_ATOX1_(Metal_transport_protein_ATX1)_Gallus_gallus|Rep_Copper_transport_protein_ATOX1_(Metal_transport_protein_ATX1)_Gallus_gallus_partial_(93%)
29255	-1.13649	1.45906	5.35e-05	0.00387	GSONMT00026562001	639	313	FAM173B	_PREDICTED:_protein_FAM173B-like_isoform_X5_[Oreochromis_niloticus]
37098	-1.09445	6.05404	5.48e-05	0.00394	GSONMT00073107001	4074	314	EIF1A2	_eEF1A2_binding_protein-like_[Salmo_salar]
41809	-1.01167	3.94002	5.58e-05	0.00398	GSONMT00081984001	1512	315	?	_UTP--glucose-1-phosphate_uridylyltransferase_[Salmo_salar]
36006	-1.05547	6.83112	5.62e-05	0.004	GSONMT00075529001	1134	316	?	_fast_myotomal_muscle_actin_2_[Salmo_salar]
184514	-1.68372	-0.391586	5.7e-05	0.00402	NODE_25646_length_199_cov_2.190955	297	317	?	unknown
14916	-0.877506	6.93205	5.7e-05	0.00402	GSONMT00059992001	1203	318	BHMT	_betaine--homocysteine_S-methyltransferase_1_[Salmo_salar]
204432	-1.3257	0.0761628	5.77e-05	0.00406	NODE_52071_length_343_cov_1.113703	441	319	MFSD2A	major_facilitator_superfamily_domain-containing_protein_2a_isoform_1
116415	-1.08906	6.60478	6.02e-05	0.00422	CT569748	1134	320	PGAM2	homologue_to_UniRef100_UPI0000660B92Phosphoglycerate_mutase_2_(EC_5421)_(EC_5424)_(EC_31313)_(Phosphoglycerate_mutase_isozyme_M)_(PGAM-M)_(BPG-dependent_PGAM_2)_(Muscle-specific_phosphoglycerate_mutase)_Takifugu_rubripes|Rep_Phosphoglycerate_mutase_2_(EC_5421)_(EC_5424)_(EC_31313)_(Phosphoglycerate_mutase_isozyme_M)_(PGAM-M)_(BPG-dependent_PGAM_2)_(Muscle-specific_phosphoglycerate_mutase)_Takifug…
36715	-1.28989	2.86087	6.18e-05	0.00428	GSONMT00073841001	873	321	CTSZ	_cathepsin_Y_[Oncorhynchus_mykiss]
101632	-1.15483	2.18132	6.17e-05	0.00428	CA377679	649	322	?	Salmo salar clone ssal-rgf-534-019 Charged multivesicular body protein 2a putative mRNA, complete cds; Salmo salar chromatin modifying protein 2a (Chmp2a), male-specific lethal-1-like protein (Hampin), gastric inhibitory polypeptide (Gip), EAP30 subunit of ELL complex b (Eap30b), and nuclear domain 10 protein 52b (Ndp52b) genes, complete cds; BAC05032 (BAC05032) pseudogene, partial sequence; HoxB…	BT059374; EU025709
44747	-1.21558	0.535542	6.26e-05	0.00433	GSONMT00073272001	1776	323	RRBP1	_PREDICTED:_ribosome-binding_protein_1-like_[Astyanax_mexicanus]
87319	-1.36308	2.89681	6.55e-05	0.00449	BX317287	898	324	HSPB6	similar_to_UniRef100_A6N6X0Small_heat_shock_protein_HSPB6_Danio_rerio|Rep_Small_heat_shock_protein_HSPB6_Danio_rerio_(Zebrafish)_(Brachydanio_rerio)_partial_(89%)
18280	-0.953128	5.83668	6.57e-05	0.00449	GSONMT00016899001	780	325	PGM1	_phosphoglucomutase-1_[Salmo_salar]
46263	-0.914159	6.2023	6.79e-05	0.00462	GSONMT00064157001	3081	326	PHKB	_PREDICTED:_phosphorylase_b_kinase_regulatory_subunit_beta_isoform_X2_[Danio_rerio]
163465	-1.30118	1.07565	6.91e-05	0.0047	SRR020740-27098	326	327	FLNC	filamin-c-like_isoform_2
55267	-0.967264	2.02723	7.27e-05	0.00489	TC185287	1005	328	TMEM53	PREDICTED: Astyanax mexicanus transmembrane protein 53-like (LOC103031618), transcript variant X3, mRNA
116297	-1.07618	6.64135	7.39e-05	0.00493	CT570348	998	329	PGAM2	homologue_to_UniRef100_UPI0000660B92Phosphoglycerate_mutase_2_(EC_5421)_(EC_5424)_(EC_31313)_(Phosphoglycerate_mutase_isozyme_M)_(PGAM-M)_(BPG-dependent_PGAM_2)_(Muscle-specific_phosphoglycerate_mutase)_Takifugu_rubripes|Rep_Phosphoglycerate_mutase_2_(EC_5421)_(EC_5424)_(EC_31313)_(Phosphoglycerate_mutase_isozyme_M)_(PGAM-M)_(BPG-dependent_PGAM_2)_(Muscle-specific_phosphoglycerate_mutase)_Takifug…
57872	-1.08119	6.80839	7.49e-05	0.00496	TC189033	784	330	?	Salmo salar clone ssal-rgf-506-078 Ubiquitin putative mRNA, complete cds
12697	-1.03443	1.43414	7.49e-05	0.00496	GSONMT00040824001	855	331	SARDH	_PREDICTED:_sarcosine_dehydrogenase_mitochondrial_isoform_X4_[Danio_rerio]
25057	-0.991426	3.4995	7.56e-05	0.00499	GSONMT00011246001	1836	332	ABCF2	_ATP-binding_cassette_sub-family_F_member_2_[Salmo_salar]
151464	-1.03242	4.95896	7.65e-05	0.00505	SRR020740-10808	594	333	?	Mus musculus BAC clone RP23-120D6 from chromosome 3, complete sequence	AC173113.4
46931	-1.69654	0.0654471	7.71e-05	0.00506	TC173181	1295	334	CISH	cytokine-inducible_SH2-containing_protein
98551	-1.44276	-0.161738	7.69e-05	0.00506	CA370104	466	335	NPM1	Salmo salar clone ssal-rgf-001-044 Nucleophosmin putative mRNA, partial cds
47707	-1.38926	0.789236	7.73e-05	0.00506	TC174414	851	336	C10orf104	Oncorhynchus mykiss clone omyk-evo-514-183 C10orf104 homolog putative mRNA, complete cds
109716	-1.42992	0.928596	7.9e-05	0.00515	CX245837	316	337	?	unknown
185150	-2.14134	-0.169326	8.14e-05	0.00522	NODE_26519_length_260_cov_1.711538	358	338	GYG1	Salmo salar Glycogenin-1 (glyg), mRNA
119900	-1.24676	0.587792	8.04e-05	0.00522	FP318807	1007	339	SRSF5	Salmo salar clone ssal-rgf-537-370 Splicing factor, arginine/serine-rich 5 putative mRNA, complete cds
200221	-1.20384	0.376479	8.11e-05	0.00522	NODE_46442_length_331_cov_1.447130	429	340	?	unknown
101572	-1.13849	2.25309	8.12e-05	0.00522	CA378742	609	341	EEF1A2	Salmo salar eEF1A2 binding protein-like (LOC100194677), mRNA
97634	-0.938644	7.79809	8.13e-05	0.00522	CA355047	300	342	?	unknown
29438	-2.75589	1.19017	8.23e-05	0.00526	GSONMT00038194001	1440	343	GDA	_PREDICTED:_guanine_deaminase-like_[Neolamprologus_brichardi]
127417	-0.902958	8.77133	8.27e-05	0.00527	SRR020739-9442	594	344	LDHA	lactate_dehydrogenase-a
118117	-1.36598	1.80743	8.51e-05	0.00541	CU064171	859	345	CTSZ	UniRef100_Q64HX9Cathepsin_Y_n=2_Euteleostei|Rep_Cathepsin_Y___partial_(43%)
69679	-1.41036	1.01097	8.54e-05	0.00542	TC205171	585	346	S100	homologue_to_UniRef100_Q0KFS2S100_calcium_binding_protein_Salmo_salar|Rep_S100_calcium_binding_protein_Salmo_salar_(Atlantic_salmon)
91673	-1.10774	2.02316	8.67e-05	0.00547	BX885003	471	347	?	unknown
185906	-1.88995	0.00994872	8.82e-05	0.00554	NODE_27515_length_254_cov_0.566929	352	348	?	unknown
56466	-1.12705	1.54125	8.92e-05	0.00558	TC187000	729	349	?	unknown
206873	-1.41992	-0.0833275	8.97e-05	0.0056	NODE_55171_length_309_cov_1.245955	407	350	RAMP1	Salmo salar clone ssal-evd-524-203 Receptor activity-modifying protein 1 precursor putative mRNA, complete cds
203710	-1.3531	0.42837	9.07e-05	0.00565	NODE_51160_length_218_cov_1.160550	316	351	?	Salmo salar clone BAC CHORI214-129P21 genomic sequence	GQ505858
138152	-0.91797	7.44445	9.19e-05	0.00569	SRR020739-28871	388	352	MYBPC2	myosin-binding_protein_fast-type-like
122643	-1.30634	3.54601	9.25e-05	0.00571	SRR020739-1572	806	353	PKM	pyruvate_muscle
25390	-1.21223	-0.00648219	9.42e-05	0.0058	GSONMT00017791001	1581	354	NDOR1	_NADPH-dependent_diflavin_oxidoreductase_1_[Salmo_salar]
50570	-1.2016	0.88557	9.67e-05	0.00594	TC178520	1105	355	SARDH	PREDICTED: Stegastes partitus sarcosine dehydrogenase (sardh), mRNA
23206	-1.10969	2.05705	0.000101	0.00617	GSONMT00062364001	7581	356	FSN	_fatty_acid_synthase_[Megalobrama_amblycephala]
20584	-2.21571	-0.974678	0.000101	0.00618	GSONMT00033845001	954	357	GGH	_Gamma-glutamyl_hydrolase_precursor_[Salmo_salar]
36047	-1.26761	0.983234	0.000102	0.00622	GSONMT00075456001	3033	358	HK1	_hexokinase_1a_[Gadus_morhua]
91101	-2.07369	-0.618011	0.000103	0.00623	BX881457	677	359	COL10A1	similar_to_UniRef100_UPI00015A79CBCollagen_alpha-1(X)_chain_precursor_Danio_rerio|Rep_Collagen_alpha-1(X)_chain_precursor_Danio_rerio_partial_(36%)
64062	-1.04289	6.20859	0.000105	0.00629	TC197697	889	360	TNNI2	homologue_to_UniRef100_O13093Fast_myotomal_muscle_troponin-I_Salmo_salar|Rep_Fast_myotomal_muscle_troponin-I_Salmo_salar_(Atlantic_salmon)_partial_(40%)
14043	-0.942056	1.97387	0.000105	0.00631	GSONMT00005524001	2136	361	ACSL4	_PREDICTED:_long-chain-fatty-acid--CoA_ligase_4-like_[Pundamilia_nyererei]
67749	-0.925412	2.78171	0.000106	0.00632	TC202635	1013	362	PPP3R1	Salmo salar clone ssal-rgf-512-019 Calcineurin subunit B isoform 1 putative mRNA, partial cds
215446	-1.19786	1.28558	0.000107	0.00638	NODE_65818_length_411_cov_1.131387	509	363	ALDOA/ALDOB	aldolase_fructose-bisphosphate_1
116349	-0.870176	7.91468	0.000107	0.00638	CT569566	755	364	ALDOA/ALDOB	similar_to_UniRef100_Q804Y1Fructose-bisphosphate_aldolase_Ictalurus_punctatus|Rep_Fructose-bisphosphate_aldolase_Ictalurus_punctatus_(Channel_catfish)_partial_(77%)
73512	-1.00775	2.54818	0.00011	0.00651	TC210008	2742	365	FSN	similar_to_UniRef100_UPI00006605C6Fatty_acid_synthase_(EC_23185)_[Includes_[Acyl-carrier-protein]_S-_acetyltransferase_(EC_23138)_[Acyl-carrier-protein]_S-_malonyltransferase_(EC_23139)_3-oxoacyl-[acyl-carrier-protein]_synthase_(EC_23141)_3-oxoacyl-[acyl-carrier-protein]_r_Takifugu_rubripes|Rep_Fatty_acid_synthase_(EC_23185)_[Includes_[Acyl-carrier-protein]_S-_acetyltransferase_(EC_23138)_[Acyl-c…
121335	-2.61442	-0.881951	0.000111	0.00655	FP324015	1431	366	APOE	homologue_to_UniRef100_Q9PT02Apolipoprotein_E_n=3|Rep_Apolipoprotein_E___partial_(78%)
114975	-0.982724	2.27171	0.000114	0.00667	DV198552	250	367	GYS1	homologue_to_UniRef100_A8JYA3Glycogen_synthase_Oreochromis_mossambicus|Rep_Glycogen_synthase_Oreochromis_mossambicus_(Mozambique_tilapia)_(Tilapia_mossambica)_partial_(11%)
116421	-1.05593	6.96107	0.000115	0.00671	CT569538	1278	368	PGAM2	homologue_to_UniRef100_UPI0000660B92Phosphoglycerate_mutase_2_(EC_5421)_(EC_5424)_(EC_31313)_(Phosphoglycerate_mutase_isozyme_M)_(PGAM-M)_(BPG-dependent_PGAM_2)_(Muscle-specific_phosphoglycerate_mutase)_Takifugu_rubripes|Rep_Phosphoglycerate_mutase_2_(EC_5421)_(EC_5424)_(EC_31313)_(Phosphoglycerate_mutase_isozyme_M)_(PGAM-M)_(BPG-dependent_PGAM_2)_(Muscle-specific_phosphoglycerate_mutase)_Takifug…
53261	-1.41672	0.977613	0.000117	0.00681	TC182447	846	369	?	Cyprinus carpio genome assembly common carp genome ,scaffold LG34	LN590676
38036	-1.56464	2.10827	0.000118	0.00684	GSONMT00071125001	1983	370	COL10A1	_PREDICTED:_collagen_alpha-1(X)_chain-like_isoform_2_[Oreochromis_niloticus]
154266	-0.977492	6.02712	0.000119	0.00686	SRR020740-14728	511	371	PYGM	Salmo salar phosphorylase, glycogen (muscle) A (pygma), mRNA
18279	-0.930142	4.76465	0.000124	0.00707	GSONMT00016898001	345	372	PGM1	_phosphoglucomutase-1_[Salmo_salar]
118089	-0.914882	9.80829	0.000124	0.00707	CT570743	805	373	MYH	homologue_to_UniRef100_Q8JIP5Myosin_heavy_chain_n=2_Oncorhynchus_keta|Rep_Myosin_heavy_chain_Oncorhynchus_keta_(Chum_salmon)_partial_(9%)
28363	-1.15229	0.164823	0.000127	0.00719	GSONMT00063640001	933	374	ASRGL1	_L-asparaginase_1_precursor_[Osmerus_mordax]
89357	-0.993764	1.32686	0.000128	0.00724	BX865921	785	375	RARG	homologue_to_UniRef100_Q6DHP9Retinoic_acid_receptor_RXR-gamma-B_Danio_rerio|Rep_Retinoic_acid_receptor_RXR-gamma-B_Danio_rerio_(Zebrafish)_(Brachydanio_rerio)_partial_(46%)
78550	-1.76562	-0.426966	0.000128	0.00724	TC217395	1277	376	?	Coregonus clupeaformis heat shock cognate 70 kDa protein (HSP70) gene, partial cds
77592	-1.05572	7.30248	0.000129	0.00725	TC216269	1197	377	PGAM2	homologue_to_UniRef100_UPI0000660B92Phosphoglycerate_mutase_2_(EC_5421)_(EC_5424)_(EC_31313)_(Phosphoglycerate_mutase_isozyme_M)_(PGAM-M)_(BPG-dependent_PGAM_2)_(Muscle-specific_phosphoglycerate_mutase)_Takifugu_rubripes|Rep_Phosphoglycerate_mutase_2_(EC_5421)_(EC_5424)_(EC_31313)_(Phosphoglycerate_mutase_isozyme_M)_(PGAM-M)_(BPG-dependent_PGAM_2)_(Muscle-specific_phosphoglycerate_mutase)_Takifug…
53596	-1.10346	2.70695	0.000129	0.00726	TC182911	736	378	?	unknown
129225	-0.959983	7.1514	0.00013	0.0073	SRR020739-12640	601	379	?	unknown
149663	-1.255	0.484415	0.000141	0.00782	SRR020740-8349	589	380	PRKAG3	PREDICTED: Pundamilia nyererei 5'-AMP-activated protein kinase subunit gamma-3-like (LOC102209720), transcript variant X2, mRNA
116656	-0.93791	8.584	0.000142	0.00782	CT569677	1307	381	?	unknown
211459	-1.47868	-0.372149	0.000145	0.008	NODE_60944_length_270_cov_1.285185	368	382	PVALB	Oncorhynchus mykiss parvalbumin 1 (pvalb1), mRNA
75695	-0.89137	5.13933	0.000146	0.00802	TC212699	379	383	RPS9	Salmo salar clone ssal-eve-507-061 40S ribosomal protein S9 putative mRNA, complete cds
116436	-0.898348	8.5693	0.000146	0.00802	CT569318	1165	384	GAPDH	homologue_to_UniRef100_Q90ZF1Glyceraldehyde_3-phosphate_dehydrogenase|Rep_Glyceraldehyde_3-phosphate_dehydrogenase___partial_(41%)
37353	-1.05846	1.62752	0.000149	0.00815	GSONMT00072670001	1140	385	SBK1	_PREDICTED:_serine/threonine-protein_kinase_SBK1-like_[Oreochromis_niloticus]
53575	-0.902117	1.69639	0.000165	0.00883	TC182880	1338	386	PPP3CC	Salmo salar Serine/threonine-protein phosphatase 2B catalytic subunit gamma isoform (pp2bc), mRNA
17887	-1.71225	0.925638	0.000167	0.0089	GSONMT00048131001	699	387	?	_PREDICTED:_kelch-like_protein_diablo-like_isoform_X2_[Danio_rerio]
114877	-0.956461	8.06028	0.000167	0.0089	DV199575	275	388	ALDOA/ALDOB	similar_to_UniRef100_Q804Y1Fructose-bisphosphate_aldolase_Ictalurus_punctatus|Rep_Fructose-bisphosphate_aldolase_Ictalurus_punctatus_(Channel_catfish)_partial_(37%)
6871	-1.63057	0.424218	0.000173	0.00915	GSONMT00026742001	540	389	FN1	_Fibronectin_[Salmo_salar]
73531	-1.51785	-0.208594	0.000174	0.00915	TC210031	808	390	?	unknown
72554	-1.13729	0.773518	0.000174	0.00916	TC208791	796	391	?	unknown
118109	-1.37268	2.93982	0.000176	0.00925	CU063619	548	392	CALM	Oncorhynchus mykiss clone omyk-evo-511-098 Calmodulin putative mRNA, complete cds
79787	-0.878181	9.03032	0.000182	0.00956	BX077147	864	393	TPI1	similar_to_UniRef100_A3RH18Triosephosphate_isomerase_Poecilia_reticulata|Rep_Triosephosphate_isomerase_Poecilia_reticulata_(Guppy)_partial_(15%)
57222	-1.16906	4.62277	0.000186	0.00971	TC188091	1315	394	EEF1A2	similar_to_UniRef100_UPI00015A4170eEF1A2_binding_protein_Danio_rerio|Rep_eEF1A2_binding_protein_Danio_rerio_partial_(23%)
559	-0.981202	8.2733	0.000186	0.00971	GSONMT00019939001	255	395	MYH	_myosin_heavy_chain_[Oncorhynchus_keta]
58382	-0.987905	2.58909	0.000191	0.00988	TC189753	680	396	CTSB	similar_to_UniRef100_Q3V5Y3Cathepsin_B_preproprotein_Cyprinus_carpio|Rep_Cathepsin_B_preproprotein_Cyprinus_carpio_(Common_carp)_partial_(60%)
193640	-1.78066	-0.539458	0.000193	0.00996	NODE_37770_length_483_cov_2.037267	581	397	GAPDH	Coregonus clupeaformis glyceraldehyde-3-phosphate dehydrogenase (GAPDH) gene, partial cds
116111	-0.972487	3.86134	0.000194	0.01	CU066166	1275	398	GYS1	similar_to_UniRef100_A8JYA3Glycogen_synthase_Oreochromis_mossambicus|Rep_Glycogen_synthase_Oreochromis_mossambicus_(Mozambique_tilapia)_(Tilapia_mossambica)_partial_(12%)
72024	-1.14862	1.45053	0.000196	0.01	TC208129	1945	399	?	unknown
55231	-0.850198	5.44931	0.000201	0.0102	TC185239	1903	400	BHMT	similar_to_UniRef100_A2TF10Betaine_homocysteine_S-methyltansferase_Paralichthys_olivaceus|Rep_Betaine_homocysteine_S-methyltansferase_Paralichthys_olivaceus_(Japanese_flounder)
38536	-1.31488	0.24877	0.000203	0.0103	GSONMT00070007001	1380	401	FKBP5	_PREDICTED:_peptidyl-prolyl_cis-trans_isomerase_FKBP5-like_[Oreochromis_niloticus]
70203	-1.12955	1.57124	0.000205	0.0103	TC205840	966	402	MVP	similar_to_UniRef100_UPI0000660E30Major_vault_protein_(MVP)_(Lung_resistance-related_protein)_Takifugu_rubripes|Rep_Major_vault_protein_(MVP)_(Lung_resistance-related_protein)_Takifugu_rubripes_partial_(6%)
24024	-1.29088	0.316224	0.000206	0.0103	GSONMT00046753001	1485	403	SCARB1	_scavenger_receptor_class_B_type_I_[Salmo_salar]
92265	-0.969027	1.54346	0.000209	0.0104	BX882203	1055	404	PDLIM3	Salmo salar PDZ and LIM domain protein 3 (pdli3), mRNA
32602	-1.22407	1.82584	0.00021	0.0104	GSONMT00004104001	519	405	SAT1	_Diamine_acetyltransferase_1_[Salmo_salar]
18529	-0.780728	10.0534	0.000217	0.0107	GSONMT00012775001	2544	406	PYGM	_glycogen_phosphorylase_muscle_form_[Salmo_salar]
116320	-0.866906	6.68768	0.000223	0.011	CT571158	1238	407	PYGM	Salmo salar phosphorylase, glycogen (muscle) A (pygma), mRNA
89352	-1.2373	1.34675	0.000226	0.0111	BX865857	295	408	PSMD1	PREDICTED: Danio rerio proteasome (prosome, macropain) 26S subunit, non-ATPase, 1 (psmd1), transcript variant X1, mRNA
45324	-1.22343	0.319166	0.00023	0.0112	GSONMT00067784001	1518	409	?	_PREDICTED:_glycerol-3-phosphate_transporter-like_[Xiphophorus_maculatus]
214079	-1.45013	0.33668	0.000237	0.0115	NODE_64100_length_459_cov_1.137255	557	410	MICA	Oncorhynchus mykiss strain OSU-142 MHC class IA core region genomic sequence
73607	-1.06499	2.05771	0.000238	0.0115	TC210122	371	411	MT1A	UniRef100_P68503Metallothionein_A_n=5_Salmonidae|Rep_Metallothionein_A
78631	-0.981297	4.32851	0.000239	0.0115	TC217490	1374	412	GPI	similar_to_UniRef100_A8QXK9Phosphoglucose_isomerase-2_Anguilla_anguilla|Rep_Phosphoglucose_isomerase-2_Anguilla_anguilla_(European_freshwater_eel)_partial_(25%)
90055	-1.46076	-0.0766062	0.00024	0.0116	BX869221	820	413	?	Salmo salar clone CH214-714P22 MHC Class I (Sasa-UBA) gene, Sasa-UBA*0601 allele, partial cds; and proteasome subunit beta type 8 (PSMB8a), proteasome subunit beta type 10 (PSMB10a), PSMB9a-like (PSMB9a-like), proteosome subunit beta type 9 (PSMB9), transporter 2 ATP binding cassette (TAP2a), bromodomain containing 2 (BRD2), collagen Type XI Alpha2 (COL11A2), retinoid X receptor beta (RXRB), solu…	EF210363
55568	-0.911769	2.10789	0.000242	0.0116	TC185696	1118	414	SCRN3	PREDICTED: Poecilia formosa secernin 3 (scrn3), mRNA
130423	-0.80143	6.29879	0.000243	0.0116	SRR020739-14850	540	415	PYGM	glycogen_muscle_form
214467	-1.22279	0.40966	0.000244	0.0117	NODE_64591_length_200_cov_1.395000	298	416	RAMP1	Salmo salar clone ssal-evd-524-203 Receptor activity-modifying protein 1 precursor putative mRNA, complete cds
152196	-1.11765	1.35757	0.000249	0.0119	SRR020740-11856	548	417	GADL1	glutamate_decarboxylase-like_protein_1
56487	-1.00503	1.22088	0.000249	0.0119	TC187028	1395	418	ABCF2	homologue_to_UniRef100_UPI00004374EAATP-binding_cassette_sub-family_F_(GCN20)_member_2_Danio_rerio|Rep_ATP-binding_cassette_sub-family_F_(GCN20)_member_2_Danio_rerio_partial_(23%)
152118	-1.54108	-0.234567	0.000255	0.012	SRR020740-11749	597	419	?	unknown
90299	-0.99889	1.35101	0.00026	0.0122	BX875688	794	420	?	Oncorhynchus mykiss clone omyk-evo-507-021 Tetratricopeptide repeat protein KIAA0103 putative mRNA, complete cds
33235	-1.10505	1.31849	0.000265	0.0124	GSONMT00000322001	1509	421	?	_V-type_ATPase_B_subunit_[Oncorhynchus_mykiss]
65124	-1.13431	1.22085	0.000268	0.0124	TC199172	1085	422	?	Salmo salar clone ssal-rgf-529-164, novel cds	BT072535
116490	-0.96139	4.31101	0.000272	0.0126	CT569340	1338	423	ALDOA	similar_to_UniRef100_Q804Y1Fructose-bisphosphate_aldolase_Ictalurus_punctatus|Rep_Fructose-bisphosphate_aldolase_Ictalurus_punctatus_(Channel_catfish)_partial_(61%)
214272	-1.38293	-0.237583	0.000273	0.0126	NODE_64351_length_230_cov_1.217391	328	424	?	unknown
110251	-1.25251	9.1464	0.000274	0.0126	BX303009	912	425	ENO3	homologue_to_UniRef100_Q6TH14Enolase_Danio_rerio|Rep_Enolase_Danio_rerio_(Zebrafish)_(Brachydanio_rerio)_partial_(39%)
24517	-0.883918	1.73256	0.000277	0.0126	GSONMT00025403001	2091	426	?	_PREDICTED:_glutamine-dependent_NAD(+)_synthetase_isoform_X1_[Astyanax_mexicanus]
5181	-1.11847	1.1785	0.000277	0.0127	GSONMT00036212001	903	427	SLC22A4	_Solute_carrier_family_22_member_4_[Salmo_salar]
116045	-0.928191	2.12108	0.000279	0.0127	BX307086	821	428	?	Salmo salar alkaline phosphatase (alp), mRNA; Salmo salar PDZ and LIM domain protein 3 (pdli3), mRNA	NM_001123547;NM_001140645
40956	-1.05261	0.278131	0.000289	0.013	GSONMT00065237001	987	429	TP53BP1	_tumor_protein_p53_binding_protein_[Oncorhynchus_mykiss]
58235	-1.80201	-0.970466	0.000292	0.0132	TC189548	1078	430	?	Oncorhynchus mykiss SYPG1 (SYPG1), PHF1 (PHF1), and RGL2 (RGL2) genes, complete cds; DNaseII pseudogene, complete sequence; LGN-like, PBX2 (PBX2), NOTCH-like, TAP1 (TAP1), and BRD2 (BRD2) genes, complete cds; and MHCII-alpha and Raftlin-like pseudogenes, complete sequence	DQ246664
67701	-1.81024	0.391632	0.000298	0.0133	TC202569	1367	431	FCER1G	Salmo salar clone Contig500 High affinity immunoglobulin gamma Fc receptor I precursor putative mRNA, complete cds
114745	-1.00059	2.42499	0.000299	0.0133	CT569917	1389	432	?	Platynereis dumerilii mRNA for hypothetical protein (ORF1), isolate 2
70395	-2.34564	0.107641	0.00031	0.0137	TC206068	663	433	?	unknown
195324	-1.1354	0.255424	0.00031	0.0137	NODE_40059_length_184_cov_1.684783	282	434	NNMT	nicotinamide_n-methyltransferase
19980	-1.272	-0.0431687	0.000321	0.0141	GSONMT00054446001	600	435	ACAT1	_Acetyl-CoA_acetyltransferase_cytosolic_[Salmo_salar]
75951	-1.40767	2.05726	0.000327	0.0142	TC213027	1234	436	FN1	homologue_to_UniRef100_UPI00015A6AD3fibronectin_1b_Danio_rerio|Rep_fibronectin_1b_Danio_rerio_partial_(8%)
5254	-1.66283	0.952064	0.000329	0.0143	GSONMT00018547001	435	437	NDUFA12	_NADH_dehydrogenase_1_alpha_subcomplex_subunit_12_[Salmo_salar]
74196	-2.01875	-0.324478	0.000332	0.0144	TC210858	1049	438	SAA1	Oncorhynchus mykiss serum amyloid A (saa), mRNA
44603	-0.979966	3.33866	0.000343	0.0147	GSONMT00074625001	1257	439	SCRN3	_PREDICTED:_secernin-3-like_[Xiphophorus_maculatus]
18177	-1.14389	0.447126	0.000352	0.0151	GSONMT00056343001	285	440	HSPA4	_Heat_shock_70_kDa_protein_4_[Salmo_salar]
101709	-0.824238	7.00606	0.000355	0.0152	CB493841	610	441	TPT1	Salmo salar clone HU4_0341 translationally-controlled tumor like protein mRNA, complete cds
208819	-0.895903	4.89653	0.000363	0.0155	NODE_57586_length_233_cov_1.133047	331	442	?	unknown
27583	-0.922198	2.72899	0.000365	0.0155	GSONMT00004171001	588	443	RPL19	_60S_ribosomal_protein_L19_[Salmo_salar]
72093	-1.03806	5.71996	0.000379	0.016	TC208211	1135	444	PGAM2	homologue_to_UniRef100_UPI0000660B92Phosphoglycerate_mutase_2_(EC_5421)_(EC_5424)_(EC_31313)_(Phosphoglycerate_mutase_isozyme_M)_(PGAM-M)_(BPG-dependent_PGAM_2)_(Muscle-specific_phosphoglycerate_mutase)_Takifugu_rubripes|Rep_Phosphoglycerate_mutase_2_(EC_5421)_(EC_5424)_(EC_31313)_(Phosphoglycerate_mutase_isozyme_M)_(PGAM-M)_(BPG-dependent_PGAM_2)_(Muscle-specific_phosphoglycerate_mutase)_Takifug…
43576	-0.965504	2.91754	0.000379	0.016	GSONMT00078517001	1296	445	PPM1B	_PREDICTED:_protein_phosphatase_1B-like_[Xiphophorus_maculatus]
137632	-1.0736	0.352833	0.000384	0.0161	SRR020739-28035	436	446	?	Salmo salar C21orf62-like protein, CRFB1a, CRFB3, CRFB4a, CRFB5c, CRFBx, IFNGR2-related protein, and transmembrane 50B-like protein genes, complete cds	KF845941
91564	-0.91497	3.32755	0.000387	0.0162	BX877698	847	447	?	Salmo salar clone ssal-evd-558-056 Heat shock protein 30 putative mRNA, complete cds
64573	-1.7704	0.933343	0.000388	0.0162	TC198422	657	448	?	Salmo salar clone BAC 19C14 DOT1-like histone H3 methyltransferase pseudogene, complete sequence; anti-mullerian hormone gene, complete cds; ornithine decarboxylase antizyme 1 pseudogene, complete sequence; oogenesis-related protein gene, complete cds; and nuclear factor interleukin 3 regulated pseudogene, complete sequence	HM159473
80940	-1.0182	0.490515	0.000389	0.0162	BX086201	668	449	ABCF2	homologue_to_UniRef100_UPI00004374EAATP-binding_cassette_sub-family_F_(GCN20)_member_2_Danio_rerio|Rep_ATP-binding_cassette_sub-family_F_(GCN20)_member_2_Danio_rerio_partial_(19%)
25825	-0.752007	7.78559	0.000392	0.0163	GSONMT00050074001	585	450	AK1	_adenylate_kinase_1-2_[Salmo_salar]
60325	-1.02468	6.991	0.000399	0.0165	TC192502	1227	451	?	Salmo salar clone ssal-rgf-506-078 Ubiquitin putative mRNA, complete cds
56359	-1.46652	-0.438555	0.000405	0.0167	TC186851	694	452	?	unknown
51958	-1.18134	2.15358	0.00041	0.0168	TC180554	1817	453	LIPG	similar_to_UniRef100_UPI0000363BA2Endothelial_lipase_precursor_(EC_3113)_(Endothelial_cell-derived_lipase)_(EDL)_(EL)_Takifugu_rubripes|Rep_Endothelial_lipase_precursor_(EC_3113)_(Endothelial_cell-derived_lipase)_(EDL)_(EL)_Takifugu_rubripes_partial_(34%)
47385	-0.842255	1.86519	0.000408	0.0168	TC173940	939	454	MRPL20	Oncorhynchus mykiss clone omyk-evn-504-203 39S ribosomal protein L20, mitochondrial precursor putative mRNA, complete cds
120931	-0.848886	1.58532	0.000415	0.0169	FP321492	1140	455	PPP3CC	Salmo salar Serine/threonine-protein phosphatase 2B catalytic subunit gamma isoform (pp2bc), mRNA
87503	-1.38687	0.926589	0.000416	0.0169	BX318167	797	456	?	unknown
37027	-0.845405	1.87696	0.000416	0.0169	GSONMT00073215001	2439	457	GOLGA4	_PREDICTED:_golgin_subfamily_A_member_4_isoform_X2_[Danio_rerio]
156484	-0.998763	2.70202	0.000423	0.0171	SRR020740-17882	450	458	AGL	glycogen_debranching_enzyme-like
116508	-1.21785	4.34928	0.000446	0.0177	CT570694	1542	459	MYH	similar_to_UniRef100_Q91208Myosin_heavy_chain|Rep_Myosin_heavy_chain___partial_(14%)
20719	-0.967146	2.30056	0.000448	0.0178	GSONMT00028653001	792	460	MYOZ2	_Myozenin-2_[Salmo_salar]
61585	-3.1693	1.43033	0.000456	0.018	TC194246	871	461	CAMP	UniRef100_Q49TU6Cathelicidin_antimicrobial_peptide|Rep_Cathelicidin_antimicrobial_peptide
170865	-1.41681	-0.111028	0.000459	0.0181	NODE_7510_length_614_cov_3.524430	712	462	?	unknown
21501	-1.4891	0.141729	0.000466	0.0183	GSONMT00021399001	1413	463	NAPRT	_PREDICTED:_nicotinate_phosphoribosyltransferase-like_[Oreochromis_niloticus]
118096	-1.03827	1.2701	0.000467	0.0183	CU063634	1270	464	LIPG	similar_to_UniRef100_UPI0000363BA2Endothelial_lipase_precursor_(EC_3113)_(Endothelial_cell-derived_lipase)_(EDL)_(EL)_Takifugu_rubripes|Rep_Endothelial_lipase_precursor_(EC_3113)_(Endothelial_cell-derived_lipase)_(EDL)_(EL)_Takifugu_rubripes_partial_(64%)
198972	-1.38472	0.857999	0.000472	0.0185	NODE_44798_length_392_cov_1.650510	490	465	?	Salmo salar chromatin modifying protein 2a (Chmp2a), male-specific lethal-1-like protein (Hampin), gastric inhibitory polypeptide (Gip), EAP30 subunit of ELL complex b (Eap30b), and nuclear domain 10 protein 52b (Ndp52b) genes, complete cds; BAC05032 (BAC05032) pseudogene, partial sequence; HoxB8bb (HoxB8bb) pseudogene, complete sequence; homeobox protein HoxB6bb (HoxB6bb) and homeobox protein Ho…	EU025709
96788	-0.728181	5.60485	0.000474	0.0185	CA358333	563	466	MYOM2	Salmo salar clone HM5_1320 myomesin 2 (myom2) mRNA, partial cds
62471	-0.996879	0.768286	0.000489	0.019	TC195471	616	467	?	similar_to_UniRef100_A5H1I2Glucose-regulated_protein_94_Paralichthys_olivaceus|Rep_Glucose-regulated_protein_94_Paralichthys_olivaceus_(Japanese_flounder)_partial_(6%)
79861	-1.18528	0.0716059	0.000502	0.0194	BX076892	858	468	?	unknown
2538	-1.15974	0.781786	0.000503	0.0194	GSONMT00038825001	672	469	?	_PREDICTED:_uncharacterized_protein_LOC100704070_[Oreochromis_niloticus]
49629	-0.884945	4.89653	0.000501	0.0194	TC177190	851	470	RPL14	homologue_to_UniRef100_A8HG22Ribosomal_protein_L14_Epinephelus_coioides|Rep_Ribosomal_protein_L14_Epinephelus_coioides_(Orange-spotted_grouper)_partial_(94%)
44574	-1.60908	0.0339611	0.000508	0.0196	GSONMT00074587001	879	471	PHGDH	_PREDICTED:_d-3-phosphoglycerate_dehydrogenase-like_[Pundamilia_nyererei]
8088	-1.54513	0.223322	0.000511	0.0196	GSONMT00031282001	270	472	FN1	_Fibronectin_[Salmo_salar]
116600	-1.11801	0.864202	0.000511	0.0196	CT571235	1291	473	GPI	similar_to_UniRef100_A8QXK9Phosphoglucose_isomerase-2_Anguilla_anguilla|Rep_Phosphoglucose_isomerase-2_Anguilla_anguilla_(European_freshwater_eel)_partial_(25%)
213932	-1.01558	1.00706	0.000513	0.0196	NODE_63893_length_217_cov_1.248848	315	474	PPP3CC	Salmo salar Serine/threonine-protein phosphatase 2B catalytic subunit gamma isoform (pp2bc), mRNA
147429	-0.806085	7.82943	0.000515	0.0197	SRR020740-5365	675	475	MYH	myosin_heavy_fast_skeletal_muscle-_partial
55091	-0.79526	2.70986	0.00052	0.0198	TC185051	1317	476	PFKFB1	similar_to_UniRef100_UPI00003663F36-phosphofructo-2-kinase/fructose-26-biphosphatase_1_(6PF-2-K/Fru-_26-P2ASE_liver_isozyme)_[Includes_6-phosphofructo-2-kinase_(EC_271105)_Fructose-26-bisphosphatase_(EC_31346)]_Takifugu_rubripes|Rep_6-phosphofructo-2-kinase/fructose-26-biphosphatase_1_(6PF-2-K/Fru-_26-P2ASE_liver_isozyme)_[Includes_6-phosphofructo-2-kinase_(EC_271105)_Fructose-26-bisphosphatase_(…
25859	-1.22385	-0.202319	0.000522	0.0199	GSONMT00030792001	1245	477	IDH1	_PREDICTED:_isocitrate_dehydrogenase_[NADP]_cytoplasmic-like_[Xiphophorus_maculatus]
116606	-0.79059	9.40876	0.000529	0.02	CT570276	1348	478	MYH	homologue_to_UniRef100_Q9DGD5Myosin_heavy_chain_Pennahia_argentata|Rep_Myosin_heavy_chain_Pennahia_argentata_partial_(9%)
70959	-0.832649	1.72014	0.000533	0.0201	TC206774	813	479	EIF4G1	Salmo salar clone ssal-rgf-534-103 Eukaryotic translation initiation factor 4 gamma 1 putative mRNA, partial cds
54988	-0.854164	4.97749	0.000536	0.0202	TC184900	782	480	?	unknown
124337	-0.819105	4.56984	0.000545	0.0204	SRR020739-4275	691	481	ANK1	ankyrin_erythrocytic
111705	-1.07384	3.71199	0.000554	0.0206	BX299525	927	482	?	PREDICTED: Xiphophorus maculatus filamin-C-like (LOC102226553), transcript variant X4, mRNA
87143	-1.54992	-0.157219	0.000558	0.0207	BX317589	883	483	ATOX1	similar_to_UniRef100_UPI0000ECAB34Copper_transport_protein_ATOX1_(Metal_transport_protein_ATX1)_Gallus_gallus|Rep_Copper_transport_protein_ATOX1_(Metal_transport_protein_ATX1)_Gallus_gallus_partial_(93%)
215380	-1.13148	1.33123	0.000562	0.0208	NODE_65734_length_342_cov_1.131579	440	484	FLNC	filamin-c_isoform_x2
19833	-0.960734	0.804926	0.000561	0.0208	GSONMT00025082001	666	485	PPA1	_Inorganic_pyrophosphatase_[Oncorhynchus_mykiss]
113169	-0.942834	2.0008	0.000562	0.0208	BX319365	995	486	C6	UniRef100_Q6H964Complement_component_C6|Rep_Complement_component_C6___partial_(22%)
212879	-1.18319	-0.00178805	0.000565	0.0209	NODE_62591_length_349_cov_0.997135	447	487	?	Oncorhynchus mykiss clone BAC 450D22 putative NA/K/2Cl co-transporter gene, partial cds
144143	-0.770873	6.92025	0.000574	0.0211	SRR020740-1065	1092	488	PYGM	Salmo salar phosphorylase, glycogen (muscle) A (pygma), mRNA
9019	-1.12983	2.14627	0.000577	0.0212	GSONMT00060459001	363	489	FLNC	_PREDICTED:_filamin-C-like_isoform_X6_[Haplochromis_burtoni]
98772	-1.3463	-0.303047	0.000578	0.0212	CA363610	466	490	RSL1D1	similar_to_UniRef100_UPI000065CD4ARibosomal_L1_domain-containing_protein_1_(Cellular_senescence-_inhibited_gene_protein)_(Protein_PBK1)_(CATX-11)_Takifugu_rubripes|Rep_Ribosomal_L1_domain-containing_protein_1_(Cellular_senescence-_inhibited_gene_protein)_(Protein_PBK1)_(CATX-11)_Takifugu_rubripes_partial_(39%)
39086	-0.859915	2.56673	0.000587	0.0214	GSONMT00069013001	1833	491	ABCF2	_ATP-binding_cassette_sub-family_F_member_2_[Salmo_salar]
11259	-1.08986	0.102314	0.00059	0.0215	GSONMT00003871001	1347	492	?	_CD4-like_2a*01_protein_[Oncorhynchus_mykiss]
52011	-1.08162	0.52145	0.000595	0.0216	TC180627	1522	493	NAMPT	similar_to_UniRef100_Q9IBG3Pre-B_cell_enhancing_factor_Cyprinus_carpio|Rep_Pre-B_cell_enhancing_factor_Cyprinus_carpio_(Common_carp)_partial_(58%)
63439	-0.840085	6.06953	0.000602	0.0218	TC196838	1834	494	OAT	similar_to_UniRef100_UPI000065E1E1Ornithine_aminotransferase_mitochondrial_precursor_(EC_26113)_(Ornithine--oxo-acid_aminotransferase)_[Contains_Ornithine_aminotransferase_hepatic_form_Ornithine_aminotransferase_renal_form]_Takifugu_rubripes|Rep_Ornithine_aminotransferase_mitochondrial_precursor_(EC_26113)_(Ornithine--oxo-acid_aminotransferase)_[Contains_Ornithine_aminotransferase_hepatic_form_Or…
53506	-0.899704	1.80802	0.00061	0.0221	TC182788	881	495	CABIN1	similar_to_UniRef100_UPI000065F95DHomolog_of_Homo_sapiens_calcineurin-binding_protein_calsarcin-1_Takifugu_rubripes|Rep_Homolog_of_Homo_sapiens_calcineurin-binding_protein_calsarcin-1_Takifugu_rubripes_partial_(37%)
121127	-2.16206	0.00887329	0.00061	0.0221	FP319931	1058	496	ANXA1	homologue_to_UniRef100_Q1M159Annexin_A1a|Rep_Annexin_A1a___partial_(48%)
10012	-0.967252	3.78398	0.000611	0.0221	GSONMT00009032001	900	497	PPP1CB	_PREDICTED:_serine/threonine-protein_phosphatase_PP1-beta_catalytic_subunit-like_[Astyanax_mexicanus]
24716	-0.766477	5.06814	0.000616	0.0222	GSONMT00045337001	642	498	PHKA	_PREDICTED:_phosphorylase_b_kinase_regulatory_subunit_alpha_skeletal_muscle_isoform-like_[Oryzias_latipes]
119887	-1.67871	-0.802623	0.000617	0.0222	FP320517	1177	499	NR4A1	PREDICTED: Pelodiscus sinensis nuclear receptor subfamily 4, group A, member 1 (NR4A1), mRNA
40925	-0.770429	2.59845	0.000618	0.0222	GSONMT00065440001	1809	500	DDOST	_Dolichyl-diphosphooligosaccharide--protein_glycosyltransferase_subunit_1_precursor_[Salmo_salar]
54171	-0.970335	0.943145	0.00062	0.0223	TC183733	834	501	VARS/VARS2	PREDICTED: Pundamilia nyererei valine--tRNA ligase-like (LOC102207686), mRNA
17199	-1.4898	-0.320158	0.000631	0.0226	GSONMT00034096001	813	502	BPGM	_Bisphosphoglycerate_mutase_[Salmo_salar]
123180	-1.01051	1.11254	0.000632	0.0226	SRR020739-2423	822	503	?	Oncorhynchus gorbuscha DNA, dispersed repeat AvaIII, clone Ava(OG)-414	D32150
60095	-0.872623	4.06698	0.00064	0.0228	TC192194	1506	504	?	Oncorhynchus mykiss SYPG1 (SYPG1), PHF1 (PHF1), and RGL2 (RGL2) genes, complete cds; DNaseII pseudogene, complete sequence; LGN-like, PBX2 (PBX2), NOTCH-like, TAP1 (TAP1), and BRD2 (BRD2) genes, complete cds; and MHCII-alpha and Raftlin-like pseudogenes, complete sequence	DQ246664
19692	-1.34758	2.92446	0.000644	0.0228	GSONMT00062289001	1968	505	SVEP1	_PREDICTED:_sushi_von_Willebrand_factor_type_A_EGF_and_pentraxin_domain-containing_protein_1-like_[Danio_rerio]
150682	-0.92845	1.10714	0.000644	0.0228	SRR020740-9734	601	506	?	Oncorhynchus gorbuscha DNA, dispersed repeat AvaIII, clone Ava(OG)-414	D32150
19238	-0.853709	2.3305	0.000644	0.0228	GSONMT00017089001	1041	507	GAPDH	_glyceraldehyde-3-phosphate_dehydrogenase_[Coregonus_maraena]
101836	-1.13244	0.883432	0.000667	0.0234	CB494446	550	508	GDF11	Oncorhynchus mykiss growth differentiation factor 11 (GDF11) gene, complete cds
139810	-0.841398	3.27831	0.000676	0.0236	SRR020739-31592	365	509	?	unknown
53158	-0.873698	2.21056	0.000693	0.0242	TC182307	847	510	TUBB1	Salmo salar clone Contig1066 Tubulin beta-1 chain putative mRNA, complete cds
189290	-1.01559	0.227748	0.000699	0.0244	NODE_32054_length_805_cov_1.402484	903	511	ANKRD10	ankyrin_repeat_domain-containing_protein_10
54114	-0.87706	2.21445	0.000715	0.0248	TC183653	864	512	?	unknown
69643	-1.09207	4.62369	0.00072	0.0249	TC205124	532	513	?	Oncorhynchus mykiss clone omyk-evo-514-314 Ubiquitin putative mRNA, complete cds	BT073733
100018	-0.822252	2.04375	0.000721	0.0249	CA384193	540	514	CBS	homologue_to_UniRef100_A9Z023Cystathionine-beta-synthase|Rep_Cystathionine-beta-synthase___partial_(22%)
46772	-1.25685	1.49788	0.000725	0.025	TC172889	1851	515	SC5D	homologue_to_UniRef100_A7XUS7Delta5-desaturase-like_protein_Oncorhynchus_masou|Rep_Delta5-desaturase-like_protein_Oncorhynchus_masou_(Cherry_salmon)_(Masu_salmon)
27176	-0.857629	1.85645	0.000724	0.025	GSONMT00027735001	921	516	PGP	_PREDICTED:_phosphoglycolate_phosphatase-like_[Oreochromis_niloticus]
10283	-0.715837	6.40749	0.000727	0.025	GSONMT00038161001	435	517	RPS26	_ribosomal_protein_S26_[Salmo_salar]
108931	-0.756522	5.44904	0.000733	0.0252	CX151442	683	518	MYOZ1	similar_to_UniRef100_UPI0000661224Myozenin-1_(Calsarcin-2)_(Filamin-_actinin-_and_telethonin-binding_protein)_(Protein_FATZ)_Takifugu_rubripes|Rep_Myozenin-1_(Calsarcin-2)_(Filamin-_actinin-_and_telethonin-binding_protein)_(Protein_FATZ)_Takifugu_rubripes_partial_(36%)
51673	-1.20317	1.87384	0.00074	0.0254	TC180141	848	519	?	unknown
71072	-1.82098	-0.493117	0.000743	0.0254	TC206922	507	520	SAA1	UniRef100_A6PZ09Amyloid_protein_A_n=2|Rep_Amyloid_protein_A___partial_(76%)
65236	-1.318	-0.0679352	0.000751	0.0256	TC199313	659	521	?	unknown
74599	-0.952692	8.8923	0.000757	0.0257	TC211345	1092	522	MYH	UniRef100_Q8JIP5Myosin_heavy_chain_n=2_Oncorhynchus_keta|Rep_Myosin_heavy_chain_Oncorhynchus_keta_(Chum_salmon)_partial_(6%)
41122	-0.849262	1.47694	0.000757	0.0257	GSONMT00064821001	3333	523	?	_PREDICTED:_ATP-citrate_synthase-like_isoform_2_[Takifugu_rubripes]
96391	-0.861903	4.03233	0.000761	0.0258	CA358950	764	524	PYGM	Salmo salar phosphorylase, glycogen (muscle) A (pygma), mRNA
199442	-1.4359	-0.566903	0.000763	0.0258	NODE_45452_length_332_cov_1.403614	430	525	?	Oncorhynchus tshawytscha clone ChinookGH1 interferon alpha 1-like gene, complete sequence; growth hormone 1 gene, complete cds; and skeletal muscle sodium channel alpha subunit-like and myosin alkali light chain-like genes, complete sequence	EU261900
98207	-0.775111	2.52744	0.000763	0.0258	CA373251	739	526	EIF4G1	Salmo salar clone ssal-rgf-534-103 Eukaryotic translation initiation factor 4 gamma 1 putative mRNA, partial cds
72768	-0.935712	2.66537	0.000766	0.0259	TC209064	940	527	IFI2	similar_to_UniRef100_UPI000065F06EHomolog_of_Ictalurus_punctatus_Interferon_induced_protein_2_Takifugu_rubripes|Rep_Homolog_of_Ictalurus_punctatus_Interferon_induced_protein_2_Takifugu_rubripes_partial_(51%)
147897	-0.812055	7.54748	0.000774	0.026	SRR020740-5970	658	528	MDH	Coregonus clupeaformis malate dehydrogenase, cytoplasmic (MDH) gene, complete cds
54815	-0.754847	5.43648	0.000777	0.026	TC184649	1210	529	PARK7	Salmo salar parkinson disease (autosomal recessive, early onset) 7 (park7), mRNA
207419	-0.970028	0.552204	0.000782	0.0261	NODE_55844_length_555_cov_1.021622	653	530	EIF4G1	eukaryotic_translation_initiation_factor_4_gamma_1-like
101791	-1.32733	2.15179	0.000805	0.0267	CB492242	539	531	CSTB	homologue_to_UniRef100_Q64HX6Cystatin_B|Rep_Cystatin_B
80529	-0.857461	2.20249	0.000808	0.0268	BX082988	919	532	UGP2	similar_to_UniRef100_UPI0000436D13UDP-glucose_pyrophosphorylase_2_Danio_rerio|Rep_UDP-glucose_pyrophosphorylase_2_Danio_rerio_partial_(47%)
68944	-0.749371	9.24617	0.000808	0.0268	TC204192	1114	533	MYH	homologue_to_UniRef100_Q8JIP5Myosin_heavy_chain_n=2_Oncorhynchus_keta|Rep_Myosin_heavy_chain_Oncorhynchus_keta_(Chum_salmon)_partial_(9%)
74820	-0.973934	1.04772	0.000812	0.0268	TC211640	856	534	RPL19	homologue_to_UniRef100_Q7ZYS160S_ribosomal_protein_L19_Xenopus_laevis|Rep_60S_ribosomal_protein_L19_Xenopus_laevis_(African_clawed_frog)_partial_(85%)
211796	-1.6208	-0.281346	0.000834	0.0274	NODE_61340_length_204_cov_0.995098	302	535	?	unknown
5903	-1.08036	-0.184128	0.000839	0.0275	GSONMT00012438001	702	536	?	_pol_[Schistosoma_mansoni]
82905	-1.04698	-0.0337038	0.000838	0.0275	BX301824	943	537	?	unknown
109053	-0.983248	6.70429	0.000887	0.0287	CX146216	403	538	PVALB	similar_to_UniRef100_Q91482Parvalbumin_beta_1_Salmo_salar|Rep_Parvalbumin_beta_1_Salmo_salar_(Atlantic_salmon)
54096	-0.757996	5.61313	0.000916	0.0293	TC183629	1314	539	PHKA1	PREDICTED: Serinus canaria phosphorylase kinase, alpha 1 (muscle) (PHKA1), mRNA
114411	-0.788481	5.4698	0.000948	0.0301	CX718783	615	540	RPL4	homologue_to_UniRef100_Q6Y213Ribosomal_protein_L4_Pagrus_major|Rep_Ribosomal_protein_L4_Pagrus_major_(Red_sea_bream)_(Chrysophrys_major)_partial_(50%)
67471	-0.912485	2.56005	0.000959	0.0304	TC202279	824	541	AK4	Salmo salar clone ssal-sjb-018-254 Adenylate kinase isoenzyme 4, mitochondrial putative mRNA, complete cds
78270	-1.09405	1.94486	0.000973	0.0308	TC217072	999	542	CTSC	homologue_to_UniRef100_Q64HY0Prepro-cathepsin_C|Rep_Prepro-cathepsin_C___partial_(71%)
32327	-1.0013	0.0211188	0.000985	0.0309	GSONMT00003741001	1248	543	DNAJA2	_DnaJ_subfamily_A_member_2-like_[Danio_rerio]
79943	-1.02987	1.14361	0.000996	0.0312	BX077648	741	544	?	similar_to_UniRef100_A8HG30Smooth_muscle_cell-specific_protein_SM22_alpha_Epinephelus_coioides|Rep_Smooth_muscle_cell-specific_protein_SM22_alpha_Epinephelus_coioides_(Orange-spotted_grouper)_partial_(83%)
39370	-0.70408	5.02946	0.001	0.0313	GSONMT00068455001	1977	545	HSPA5	_78_kDa_glucose-regulated_protein_precursor_[Salmo_salar]
5171	-1.28745	-0.114128	0.00101	0.0315	GSONMT00063739001	729	546	GCN1	_PREDICTED:_translational_activator_GCN1_[Astyanax_mexicanus]
116973	-1.27023	-0.210906	0.00102	0.0318	CT571544	574	547	ADK	Salmo salar adenosine kinase a (LOC100196663), mRNA
116587	-1.1028	5.59742	0.00103	0.032	CT569712	1158	548	MYH	homologue_to_UniRef100_Q8JIP5Myosin_heavy_chain_n=2_Oncorhynchus_keta|Rep_Myosin_heavy_chain_Oncorhynchus_keta_(Chum_salmon)_partial_(4%)
21550	-0.783033	1.30736	0.00103	0.032	GSONMT00028644001	1338	549	?	_WD_repeat_and_SOF_domain-containing_protein_1_[Salmo_salar]
77321	-0.848811	2.29617	0.00104	0.0322	TC215951	1483	550	EEF1A1	similar_to_UniRef100_Q9DDK2Elongation_factor_1-alpha_n=2_Salmo|Rep_Elongation_factor_1-alpha_Salmo_salar_(Atlantic_salmon)_partial_(33%)
149443	-1.25727	0.252626	0.00105	0.0324	SRR020740-8063	630	551	PCYT1A	Salmo salar clone ssal-rgf-510-309 Choline-phosphate cytidylyltransferase A putative mRNA, complete cds
68050	-1.13381	1.21173	0.00106	0.0326	TC203025	1361	552	RDH12	similar_to_UniRef100_Q6DG78Retinol_dehydrogenase_12_n=2_Danio_rerio|Rep_Retinol_dehydrogenase_12_Danio_rerio_(Zebrafish)_(Brachydanio_rerio)
56993	-0.892961	1.10833	0.00106	0.0326	TC187775	1563	553	SAMM50	Salmo salar clone ssal-rgf-516-046 Sorting and assembly machinery component 50 homolog putative mRNA, complete cds
204342	-0.932368	0.30682	0.00106	0.0326	NODE_51952_length_227_cov_1.387665	325	554	TMEM161a	transmembrane_protein_161a-like
19777	-0.723492	5.47085	0.00107	0.0326	GSONMT00021472001	507	555	PPIAP2	_2-peptidylprolyl_isomerase_A_[Salmo_salar]
75498	-1.87657	-0.495307	0.00107	0.0327	TC212449	966	556	SAA1	UniRef100_A6PZ09Amyloid_protein_A_n=2|Rep_Amyloid_protein_A___partial_(58%)
40623	-0.944863	1.19726	0.00108	0.0329	GSONMT00066039001	1227	557	AARSD1	_Alanyl-tRNA_synthetase_domain-containing_protein_1_[Salmo_salar]
154966	-1.17527	-0.153701	0.00113	0.0341	SRR020740-15716	464	558	MAT1A	s-adenosylmethionine_synthetase_isoform_type-2
44995	-0.883961	1.15657	0.00113	0.0342	GSONMT00071594001	1065	559	RARB	_PREDICTED:_retinoic_acid_receptor_RXR-beta-A_isoform_X2_[Danio_rerio]
57151	-0.880817	0.893422	0.00114	0.0342	TC187985	809	560	RAB5C	homologue_to_UniRef100_Q7ZVP2RAB5C_member_RAS_oncogene_family_Danio_rerio|Rep_RAB5C_member_RAS_oncogene_family_Danio_rerio_(Zebrafish)_(Brachydanio_rerio)_partial_(75%)
13917	-1.02848	0.280216	0.00116	0.0347	GSONMT00022020001	681	561	ZC3H13	_PREDICTED:_zinc_finger_CCCH_domain-containing_protein_13-like_[Maylandia_zebra]
11050	-1.05726	0.603563	0.00116	0.0348	GSONMT00006986001	978	562	?	_PREDICTED:_RNA-binding_protein_with_serine-rich_domain_1-like_[Xiphophorus_maculatus]
32695	-0.889283	0.615385	0.00116	0.0348	GSONMT00001526001	6054	563	SVEP1	_PREDICTED:_sushi_von_Willebrand_factor_type_A_EGF_and_pentraxin_domain-containing_protein_1-like_isoform_X1_[Maylandia_zebra]
116347	-0.84766	7.90897	0.00116	0.0348	CT569705	1109	564	ALDOA	similar_to_UniRef100_UPI000036321EFructose-bisphosphate_aldolase_A_(EC_41213)_(Muscle-type_aldolase)_(Lung_cancer_antigen_NY-LU-1)_Takifugu_rubripes|Rep_Fructose-bisphosphate_aldolase_A_(EC_41213)_(Muscle-type_aldolase)_(Lung_cancer_antigen_NY-LU-1)_Takifugu_rubripes_partial_(21%)
66835	-0.937865	0.642443	0.00118	0.035	TC201459	684	565	?	similar_to_UniRef100_Q9I907Pro-alpha_1_type_V/XI_collagen_Pagrus_major|Rep_Pro-alpha_1_type_V/XI_collagen_Pagrus_major_(Red_sea_bream)_(Chrysophrys_major)_partial_(11%)
55656	-0.914627	0.786387	0.00118	0.035	TC185832	839	566	GPD1	homologue_to_UniRef100_Q6GUQ0Glycerol-3-phosphate_dehydrogenase_Gadus_morhua|Rep_Glycerol-3-phosphate_dehydrogenase_Gadus_morhua_(Atlantic_cod)_partial_(48%)
147941	-0.965132	0.809031	0.00118	0.0351	SRR020740-6038	649	567	LPL	lipoprotein_lipase
31677	-0.770253	5.47649	0.00118	0.0351	GSONMT00040299001	5115	568	EIF4G1	_PREDICTED:_eukaryotic_translation_initiation_factor_4_gamma_1-like_isoform_X4_[Neolamprologus_brichardi]
117105	-1.37545	1.41065	0.00119	0.0352	DV195089	356	569	GOT2	Salmo salar clone ssal-rgf-502-338 Aspartate aminotransferase, mitochondrial precursor putative mRNA, complete cds
39934	-0.862081	3.89677	0.00119	0.0352	GSONMT00067246001	2532	570	C6	_complement_component_C6_precursor_[Oncorhynchus_mykiss]
203764	-1.03947	1.35804	0.0012	0.0354	NODE_51232_length_438_cov_1.127854	536	571	HSP70	Coregonus clupeaformis heat shock cognate 70 kDa protein (HSP70) gene, partial cds
57846	-0.834588	3.86084	0.0012	0.0354	TC188994	917	572	PEBP1	similar_to_UniRef100_Q6NYS4Phosphatidylethanolamine_binding_protein_Danio_rerio|Rep_Phosphatidylethanolamine_binding_protein_Danio_rerio_(Zebrafish)_(Brachydanio_rerio)
120547	-0.791563	3.36855	0.00123	0.0362	FP319427	1267	573	PRDX6	similar_to_UniRef100_UPI0000018152Peroxiredoxin-6_(EC_111115)_(Antioxidant_protein_2)_(1-Cys_peroxiredoxin)_(1-Cys_PRX)_(Acidic_calcium-independent_phospholipase_A2)_(EC_311-)_(aiPLA2)_(Non-selenium_glutathione_peroxidase)_(EC_11117)_(NSGPx)_(24_kDa_protein)_(Liver_2D_page_spot_4_Takifugu_rubripes|Rep_Peroxiredoxin-6_(EC_111115)_(Antioxidant_protein_2)_(1-Cys_peroxiredoxin)_(1-Cys_PRX)_(Acidic_ca…
143570	-1.08492	0.246897	0.00123	0.0362	SRR020740-333	1549	574	?	PREDICTED: Stegastes partitus acetyl-CoA carboxylase (LOC103370386), transcript variant X8, mRNA; variantX7; variant X6; variant X5; variant X4; variant X3; varient X2; variant X1	XM_008299425; XM_008299424; XM_008299423;XM_008299422;XM_008299421; XM_008299420;XM_008299419;XM_008299418
36502	-0.918636	1.509	0.00123	0.0362	GSONMT00074372001	1677	575	?	_uncharacterized_protein_LOC569123_[Danio_rerio]
13713	-0.915615	1.01585	0.00124	0.0363	GSONMT00005598001	936	576	ZNF207	_PREDICTED:_zinc_finger_protein_207-like_isoform_X2_[Lepisosteus_oculatus]
48164	-1.59679	0.0025576	0.00124	0.0363	TC175065	1091	577	SC5D	homologue_to_UniRef100_A7XUS7Delta5-desaturase-like_protein_Oncorhynchus_masou|Rep_Delta5-desaturase-like_protein_Oncorhynchus_masou_(Cherry_salmon)_(Masu_salmon)_partial_(56%)
75218	-0.826507	2.33268	0.00125	0.0364	TC212123	1346	578	TUBB1	Salmo salar clone Contig1066 Tubulin beta-1 chain putative mRNA, complete cds
55428	-0.983753	0.2723	0.00125	0.0364	TC185509	1796	579	HEXDC	Salmo salar clone ssal-rgf-512-266 Hexosaminidase domain-containing protein putative mRNA, pseudogene cds
22180	-0.799665	3.01406	0.00126	0.0367	GSONMT00040790001	1101	580	HABP4	_Intracellular_hyaluronan-binding_protein_4_[Salmo_salar]
166541	-1.3388	-0.101154	0.00127	0.0368	NODE_1730_length_336_cov_2.464286	434	581	?	unknown
46627	-0.869671	4.12004	0.0013	0.0375	TC172690	3198	582	C6	UniRef100_Q6H964Complement_component_C6|Rep_Complement_component_C6
23142	-0.824785	2.49455	0.00131	0.0376	GSONMT00004624001	762	583	SARDH	_PREDICTED:_sarcosine_dehydrogenase_mitochondrial-like_isoform_X1_[Oreochromis_niloticus]
69845	-1.12549	-0.0872744	0.00131	0.0377	TC205376	841	584	NQO1	weakly_similar_to_UniRef100_Q6P0H2NAD(P)H_dehydrogenase_quinone_1_Danio_rerio|Rep_NAD(P)H_dehydrogenase_quinone_1_Danio_rerio_(Zebrafish)_(Brachydanio_rerio)_partial_(33%)
114113	-1.24736	0.0587447	0.00132	0.0379	CX262369	687	585	?	unknown
18176	-0.791106	2.09461	0.00133	0.0382	GSONMT00056342001	2316	586	HSPA4	_PREDICTED:_heat_shock_70_kDa_protein_4-like_isoform_X1_[Oreochromis_niloticus]
13272	-0.721727	4.54353	0.00133	0.0383	GSONMT00062531001	4707	587	OBSL1	_PREDICTED:_obscurin-like_isoform_X1_[Neolamprologus_brichardi]
50263	-1.22173	0.349933	0.00134	0.0384	TC178068	1065	588	GTF2F2	Salmo salar Transcription initiation factor IIF subunit beta (t2fb), mRNA
163534	-1.08653	0.035372	0.00134	0.0384	SRR020740-27183	369	589	?	unknown
60063	-0.878399	2.66831	0.00134	0.0384	TC192156	1574	590	?	Salmo salar clone BAC 24B13 genomic sequence	GU552297
142838	-0.913784	0.327861	0.00135	0.0386	SRR020739-36038	320	591	?	unknown
55452	-0.82792	1.6431	0.00136	0.0389	TC185540	863	592	EIF3B	Salmo salar clone ssal-rgf-538-304 Eukaryotic translation initiation factor 3 subunit B putative mRNA, pseudogene cds
71549	-1.59458	-0.351146	0.00139	0.0394	TC207528	943	593	SAA1	homologue_to_UniRef100_A6PZ09Amyloid_protein_A_n=2|Rep_Amyloid_protein_A
79594	-1.44786	-0.268549	0.00139	0.0395	BX074736	580	594	ACADSB	Oncorhynchus mykiss clone omyk-evo-508-118 Short chain 3-hydroxyacyl-CoA dehydrogenase, mitochondrial precursor putative mRNA, complete cds
39985	-1.09713	0.484568	0.0014	0.0395	GSONMT00067175001	864	595	PLAA	_Phospholipase_A-2-activating_protein_[Salmo_salar]
86425	-1.05517	0.379704	0.00143	0.0402	BX320299	823	596	PHKB	PREDICTED: Astyanax mexicanus phosphorylase kinase, beta (phkb), mRNA
115652	-1.07326	4.4166	0.00144	0.0404	CU065770	466	597	?	Oncorhynchus mykiss clone omyk-evo-514-314 Ubiquitin putative mRNA, complete cds
28815	-0.848403	1.1286	0.00145	0.0405	GSONMT00027823001	759	598	SSSCA1	_Sjoegren_syndrome/scleroderma_autoantigen_1_homolog_[Salmo_salar]
115416	-0.731052	9.65615	0.00145	0.0405	CT570492	1259	599	MYH	homologue_to_UniRef100_Q9DGD5Myosin_heavy_chain_Pennahia_argentata|Rep_Myosin_heavy_chain_Pennahia_argentata_partial_(9%)
144911	-0.836587	1.80484	0.00146	0.0406	SRR020740-2071	926	600	?	Oncorhynchus mykiss mRNA for fish virus induced TRIM protein (finTRIM gene), clone mLV7
38206	-1.21551	3.86578	0.00146	0.0406	GSONMT00070684001	429	601	GPX1	_glutathione_peroxidase_1_[Oncorhynchus_mykiss]
66743	-1.0937	0.00510851	0.00146	0.0406	TC201342	556	602	MICB	Oncorhynchus mykiss genes, MHC class I b region, complete cds
51436	-0.752936	5.02757	0.00147	0.0407	TC179793	863	603	?	similar_to_UniRef100_A5JV83Heat_shock_protein_beta-11_n=2_Danio_rerio|Rep_Heat_shock_protein_beta-11_Danio_rerio_(Zebrafish)_(Brachydanio_rerio)_partial_(74%)
12941	-1.35407	0.564572	0.00149	0.0411	GSONMT00052971001	543	604	LIPG	_endothelial_lipase_1_[Oncorhynchus_clarkii]
28306	-0.953592	0.893942	0.00149	0.0411	GSONMT00026620001	1068	605	CRIM1	_PREDICTED:_cysteine-rich_motor_neuron_1_protein-like_[Xenopus_(Silurana)_tropicalis]
54947	-1.03453	0.480246	0.00149	0.0411	TC184848	885	606	ZC3H3	Oncorhynchus mykiss clone 450D22 zinc finger CCHC domain-containing protein 3 pseudogene, complete sequence
23246	-1.09151	0.289552	0.0015	0.0412	GSONMT00035062001	1323	607	TBL2	_PREDICTED:_transducin_beta-like_protein_2-like_[Neolamprologus_brichardi]
33075	-0.899157	0.92228	0.0015	0.0412	GSONMT00013487001	2010	608	ACSL4	_Long-chain-fatty-acid--CoA_ligase_4_[Salmo_salar]
214948	-0.871647	5.84293	0.0015	0.0412	NODE_65207_length_322_cov_0.996894	420	609	LDHA	Salmo salar lactate dehydrogenase A4 (ldha), mRNA
62894	-1.08089	0.065631	0.00151	0.0413	TC196059	1244	610	SCLT1	weakly_similar_to_UniRef100_Q8CJ99Sodium_channel_and_clathrin_linker_1_Rattus_norvegicus|Rep_Sodium_channel_and_clathrin_linker_1_Rattus_norvegicus_(Rat)_partial_(13%)
15334	-0.915216	3.25013	0.00153	0.0417	GSONMT00036384001	564	611	PEBP1	_Phosphatidylethanolamine-binding_protein_1_[Oncorhynchus_mykiss]
101846	-1.34114	1.5403	0.00153	0.0419	CB491761	632	612	?	UniRef100_Q9DEY0Ovarian_fibroin-like_substance-2_Cyprinus_carpio|Rep_Ovarian_fibroin-like_substance-2_Cyprinus_carpio_(Common_carp)_partial_(13%)
43432	-0.859439	0.783984	0.00155	0.0424	GSONMT00078723001	1089	613	NANS	_Sialic_acid_synthase_[Salmo_salar]
204529	-0.972265	1.97029	0.00156	0.0426	NODE_52184_length_578_cov_1.064014	676	614	KIF16B	kinesin-like_protein_kif16b-like
65960	-0.772514	2.38697	0.00157	0.0426	TC200307	971	615	GPATCH8	PREDICTED: Manacus vitellinus G patch domain containing 8 (GPATCH8), mRNA
103262	-1.06825	0.428084	0.00159	0.043	CB487354	544	616	IDI1	Oncorhynchus mykiss isopentenyl-diphosphate delta isomerase 1 (idi1), mRNA
1125	-0.970437	1.54242	0.0016	0.0432	GSONMT00023346001	513	617	FLNC	_PREDICTED:_filamin-C-like_isoform_X5_[Oreochromis_niloticus]
27767	-0.80972	2.65681	0.00161	0.0432	GSONMT00035808001	858	618	?	_Tubulin_beta-2C_chain_[Salmo_salar]
8026	-0.835086	1.32404	0.00163	0.0438	GSONMT00031868001	624	619	SARDH	_PREDICTED:_sarcosine_dehydrogenase_mitochondrial-like_[Oryzias_latipes]
42076	-0.728161	1.7093	0.00164	0.044	GSONMT00081499001	1023	620	PPP3CC	_Serine/threonine-protein_phosphatase_2B_catalytic_subunit_gamma_isoform_[Salmo_salar]
64252	-1.40242	-0.404368	0.00164	0.044	TC197969	1932	621	?	Salmo salar physical map contig 483, genomic sequence	EU481821
15632	-1.04371	0.458103	0.00165	0.0441	GSONMT00013171001	873	622	HES1	_Transcription_factor_HES-1_[Salmo_salar]
59278	-1.09576	0.334781	0.00166	0.0444	TC191026	1489	623	?	unknown
77304	-0.684664	6.23693	0.00168	0.0447	TC215930	711	624	MYOM2	Salmo salar clone HM5_1320 myomesin 2 (myom2) mRNA, partial cds
43664	-0.985633	1.98465	0.0017	0.0451	GSONMT00078436001	462	625	?	_Vacuolar_ATP_synthase_16_kDa_proteolipid_subunit_[Oncorhynchus_mykiss]
43541	-0.997044	0.380354	0.00171	0.0452	GSONMT00078461001	2562	626	AR	_androgen_receptor_beta_[Oncorhynchus_mykiss]
64402	-0.980647	2.28493	0.00172	0.0453	TC198186	985	627	?	Oncorhynchus mykiss Vacuolar ATP synthase 16 kDa proteolipid subunit (vatl), mRNA
48131	-0.879777	4.56648	0.00175	0.0458	TC175022	1355	628	?	unknown
51785	-1.03587	0.433013	0.00175	0.0458	TC180309	1396	629	SYF1	Salmo salar Pre-mRNA-splicing factor SYF1 (syf1), mRNA
92052	-0.82977	0.871355	0.00178	0.0462	BX883804	883	630	MRPL20	Oncorhynchus mykiss clone omyk-evn-504-203 39S ribosomal protein L20, mitochondrial precursor putative mRNA, complete cds
52613	-1.16826	0.719731	0.00179	0.0464	TC181490	1310	631	TPP1	Salmo salar tripeptidyl peptidase I (tpp1), mRNA
83001	-0.970651	0.785009	0.00179	0.0464	BX301890	968	632	MYOZ2	Salmo salar clone ssal-evd-535-296 Myozenin-2 putative mRNA, complete cds
79925	-0.853156	2.02231	0.0018	0.0465	BX078241	863	633	?	PREDICTED: Danio rerio si:dkey-33i11.9 (si:dkey-33i11.9), mRNA
46124	-0.780877	3.4418	0.0018	0.0465	GSONMT00070827001	1494	634	?	_PREDICTED:_tubulin_beta-5_chain-like_[Ornithorhynchus_anatinus]
32801	-1.06256	1.49298	0.00183	0.047	GSONMT00052814001	1164	635	CTSS	_Cathepsin_S_precursor_[Salmo_salar]
123232	-1.34043	-0.133256	0.00183	0.047	SRR020739-2514	776	636	MYH	Oncorhynchus mykiss red muscle myosin heavy chain mRNA, partial cds
18281	-0.736537	4.47858	0.00186	0.0476	GSONMT00016900001	453	637	PGM1	_phosphoglucomutase-1_[Salmo_salar]
83267	-1.1938	-0.224699	0.00187	0.0477	BX302277	800	638	RARG	similar_to_UniRef100_Q90416Retinoic_acid_receptor_RXR-gamma-A_n=2_Danio_rerio|Rep_Retinoic_acid_receptor_RXR-gamma-A_Danio_rerio_(Zebrafish)_(Brachydanio_rerio)_partial_(37%)
1962	-0.93523	0.51732	0.00189	0.0482	GSONMT00046444001	1134	639	CDK12	_PREDICTED:_cyclin-dependent_kinase_12-like_isoform_X6_[Oreochromis_niloticus]
57714	-0.826053	0.968328	0.0019	0.0483	TC188808	881	640	MRPL20	Oncorhynchus mykiss clone omyk-evn-504-203 39S ribosomal protein L20, mitochondrial precursor putative mRNA, complete cds
61111	-1.10188	-0.0565647	0.00191	0.0485	TC193592	692	641	C5orf15	Salmo salar Keratinocytes-associated protein 2 (kcp2), mRNA
37469	-0.945197	0.219312	0.00193	0.0488	GSONMT00072306001	1446	642	STEAP4	_Metalloreductase_STEAP4_[Salmo_salar]
116502	-1.1028	5.0303	0.00194	0.049	CT570409	1393	643	MYH	homologue_to_UniRef100_Q8JIP5Myosin_heavy_chain_n=2_Oncorhynchus_keta|Rep_Myosin_heavy_chain_Oncorhynchus_keta_(Chum_salmon)_partial_(3%)
19383	-0.742414	3.50678	0.00194	0.049	GSONMT00013009001	1338	644	TUBB1	_Tubulin_beta-1_chain_[Salmo_salar]
85207	-0.876191	2.58356	0.00196	0.0492	BX310067	1100	645	MLLT11	similar_to_UniRef100_A3KQS5Protein_AF1q_Danio_rerio|Rep_Protein_AF1q_Danio_rerio_(Zebrafish)_(Brachydanio_rerio)_partial_(63%)
38833	-0.852238	0.807502	0.00195	0.0492	GSONMT00069486001	663	646	?	_Ras-related_protein_Rab-5C_[Salmo_salar]
53859	-0.850829	6.71479	0.00196	0.0493	TC183294	845	647	PYGM	Salmo salar phosphorylase, glycogen (muscle) A (pygma), mRNA
96050	-1.47911	0.250949	0.00197	0.0494	CA360036	749	648	PCGF5	similar_to_UniRef100_Q1JPS1Polycomb_group_RING_finger_protein_5_Danio_rerio|Rep_Polycomb_group_RING_finger_protein_5_Danio_rerio_(Zebrafish)_(Brachydanio_rerio)_partial_(16%)
1608	-1.22376	-0.597913	0.00197	0.0494	GSONMT00045814001	612	649	?	_similar_to_GenBank_Accession_Number_AB073376_non-LTR_retrotransposable_element_partially_supported_by_GENSCAN_in_Oryzias_latipes_[Schistosoma_japonicum]
74755	-0.950128	-0.121388	0.00197	0.0494	TC211548	1086	650	?	unknown
79180	-0.835217	1.05688	0.00197	0.0494	BX073224	778	651	?	unknown
74528	-0.842721	1.98361	0.00198	0.0495	TC211254	739	652	VARS	PREDICTED: Stegastes partitus valyl-tRNA synthetase (vars), mRNA
64132	-0.637811	5.90946	0.00199	0.0496	TC197799	640	653	RPL8	homologue_to_UniRef100_Q6Y204Ribosomal_protein_L8_Pagrus_major|Rep_Ribosomal_protein_L8_Pagrus_major_(Red_sea_bream)_(Chrysophrys_major)_partial_(86%)
42609	-0.816091	1.95716	0.00204	0.0507	GSONMT00080525001	1593	654	BMPR1a	_bone_morphogenetic_protein_receptor_type_1a_precursor_[Danio_rerio]
1311	-0.88318	1.28109	0.00204	0.0507	GSONMT00052768001	408	655	LNX2	_PREDICTED:_ligand_of_Numb_protein_X_2-like_[Neolamprologus_brichardi]
54155	-1.67094	-1.00309	0.00204	0.0508	TC183708	774	656	?	PREDICTED: Lepisosteus oculatus uncharacterized LOC102693593 (LOC102693593), mRNA
66621	-0.728201	4.36428	0.00206	0.051	TC201192	550	657		homologue_to_UniRef100_Q4RSC2Chromosome_13_SCAF15000_whole_genome_shotgun_sequence_Tetraodon_nigroviridis|Rep_Chromosome_13_SCAF15000_whole_genome_shotgun_sequence_Tetraodon_nigroviridis_(Green_puffer)_partial_(20%)
168601	-1.17715	0.219639	0.00207	0.0512	NODE_4347_length_245_cov_3.861224	343	658		unknown
24596	-1.33645	0.0288235	0.00208	0.0512	GSONMT00007962001	1392	659		_myeloid_cell_lineage_chitinase_[Oncorhynchus_mykiss]
39221	-0.899689	0.442782	0.00209	0.0512	GSONMT00068679001	1245	660		_Actin-related_protein_3_[Esox_lucius]
118844	-0.892088	1.65778	0.00208	0.0512	CU070176	791	661		UniRef100_A7SIC7Predicted_protein_Nematostella_vectensis|Rep_Predicted_protein_Nematostella_vectensis_(Starlet_sea_anemone)_partial_(8%)
158826	-0.873537	1.72067	0.00211	0.0516	SRR020740-21107	412	662		filamin-c-like_isoform_2
54970	-1.30485	-0.236597	0.00212	0.0517	TC184877	1212	663		similar_to_UniRef100_Q91842U2_snRNA_gene_Xenopus_laevis|Rep_U2_snRNA_gene_Xenopus_laevis_(African_clawed_frog)_partial_(28%)
77701	-0.840749	2.80234	0.00215	0.0522	TC216407	891	664		weakly_similar_to_UniRef100_Q4RFG3Chromosome_8_SCAF15119_whole_genome_shotgun_sequence_Tetraodon_nigroviridis|Rep_Chromosome_8_SCAF15119_whole_genome_shotgun_sequence_Tetraodon_nigroviridis_(Green_puffer)_partial_(45%)
29	-0.787614	1.44937	0.00215	0.0522	GSONMT00078647001	1368	665		_PREDICTED:_bleomycin_hydrolase-like_[Maylandia_zebra]
85808	-0.75485	2.48057	0.00215	0.0523	BX311431	998	666		similar_to_UniRef100_Q6NYS4Phosphatidylethanolamine_binding_protein_Danio_rerio|Rep_Phosphatidylethanolamine_binding_protein_Danio_rerio_(Zebrafish)_(Brachydanio_rerio)_partial_(84%)
53990	-0.874276	1.97842	0.00217	0.0523	TC183477	1509	667		homologue_to_UniRef100_A5JUT5Sex_hormone-binding_globulin_beta_form|Rep_Sex_hormone-binding_globulin_beta_form___partial_(59%)
66450	-0.879335	0.996522	0.00221	0.053	TC200970	1659	668		homologue_to_UniRef100_Q7ZV22Methylthioadenosine_phosphorylase_Danio_rerio|Rep_Methylthioadenosine_phosphorylase_Danio_rerio_(Zebrafish)_(Brachydanio_rerio)_partial_(89%)
90643	-0.980245	2.42287	0.00222	0.0532	BX874309	820	669		similar_to_UniRef100_A6N6X0Small_heat_shock_protein_HSPB6_Danio_rerio|Rep_Small_heat_shock_protein_HSPB6_Danio_rerio_(Zebrafish)_(Brachydanio_rerio)_partial_(93%)
37484	-0.75932	3.24454	0.00223	0.0536	GSONMT00072331001	1074	670		_PREDICTED:_valine--tRNA_ligase-like_[Maylandia_zebra]
15382	-1.11636	0.107317	0.00224	0.0537	GSONMT00030857001	1191	671		_ATP-citrate_synthase_[Danio_rerio]
19971	-1.19505	-0.388854	0.00226	0.0541	GSONMT00045282001	1290	672		_PREDICTED:_protein_disulfide-isomerase_A4_isoform_X1_[Danio_rerio]
109092	-0.865498	10.0377	0.00227	0.0542	CX146286	551	673		similar_to_UniRef100_Q91482Parvalbumin_beta_1_Salmo_salar|Rep_Parvalbumin_beta_1_Salmo_salar_(Atlantic_salmon)_partial_(98%)
28452	-0.898989	1.31885	0.00231	0.0548	GSONMT00017163001	681	674		_Eukaryotic_translation_initiation_factor_4E-1A_[Salmo_salar]
8087	-1.32611	1.3303	0.00234	0.0554	GSONMT00031281001	1644	675		_PREDICTED:_fibronectin-like_[Xiphophorus_maculatus]
76486	-0.928597	2.05228	0.00235	0.0554	TC214939	845	676		homologue_to_UniRef100_Q6P041Zgc77708_Danio_rerio|Rep_Zgc77708_Danio_rerio_(Zebrafish)_(Brachydanio_rerio)_partial_(98%)
122030	-0.748304	2.33678	0.00237	0.0559	SRR020739-608	989	677		PREDICTED:_hypothetical_protein_LOC100537242
121594	-2.40218	-0.550076	0.00237	0.056	GR209330	516	678		similar_to_UniRef100_A9V2S1Predicted_protein_Monosiga_brevicollis_MX1|Rep_Predicted_protein_Monosiga_partial_(0%)
193666	-0.895196	1.0527	0.00238	0.0561	NODE_37798_length_336_cov_2.244048	434	679		acetylcholine_receptor_subunit_alpha
159298	-0.865565	5.58621	0.00239	0.0561	SRR020740-21756	382	680		glycogen_muscle_form
57123	-0.621106	5.34641	0.00239	0.0561	TC187946	1969	681		homologue_to_UniRef100_Q6PH46T-complex_protein_1_delta_subunit_Danio_rerio|Rep_T-complex_protein_1_delta_subunit_Danio_rerio_(Zebrafish)_(Brachydanio_rerio)_partial_(97%)
151342	-1.12733	0.996119	0.0024	0.0562	SRR020740-10635	567	682		lim_domain-binding_protein_3-like_isoform_2
70340	-0.701553	6.13096	0.0024	0.0563	TC206002	1084	683		homologue_to_UniRef100_Q4S324ATP_synthase_subunit_beta_n=2_Percomorpha|Rep_ATP_synthase_subunit_beta_Tetraodon_nigroviridis_(Green_puffer)_partial_(35%)
46904	-1.08308	1.85685	0.0024	0.0563	TC173123	1374	684		cysteine_proteinase_inhibitor_[Oncorhynchus_mykiss]
23301	-0.634215	6.09433	0.00242	0.0566	GSONMT00061436001	570	685		_DJ-1_[Esox_lucius]
24403	-0.945388	0.457694	0.00243	0.0567	GSONMT00028109001	2016	686		_E3_ubiquitin-protein_ligase_RNF8_[Salmo_salar]
48148	-1.06095	0.0457742	0.00246	0.0574	TC175045	1073	687		similar_to_UniRef100_Q6IQ97RNA-binding_protein_4_n=2_Danio_rerio|Rep_RNA-binding_protein_4_Danio_rerio_(Zebrafish)_(Brachydanio_rerio)_partial_(47%)
59013	-1.3692	0.273782	0.00246	0.0574	TC190631	659	688		Small_inducible_cytokine_A13
53099	-1.57643	0.0713647	0.00247	0.0575	TC182221	1038	689		similar_to_UniRef100_Q8MXT6Collagen_protein_106_Caenorhabditis_elegans|Rep_Collagen_protein_106_Caenorhabditis_elegans_partial_(6%)
165282	-1.37392	-0.648508	0.00248	0.0576	NODE_119_length_383_cov_3.378590	481	690		solute_carrier_family_22_member_5-like
50867	-0.876075	0.333107	0.00251	0.0582	TC178955	1077	691		homologue_to_UniRef100_Q4RL83Chromosome_21_SCAF15022_whole_genome_shotgun_sequence_Tetraodon_nigroviridis|Rep_Chromosome_21_SCAF15022_whole_genome_shotgun_sequence_Tetraodon_nigroviridis_(Green_puffer)_partial_(72%)
24012	-0.725726	3.64733	0.00251	0.0582	GSONMT00021700001	519	692		_PREDICTED:_ankyrin-1-like_[Pundamilia_nyererei]
8790	-1.09015	-0.40338	0.00252	0.0583	GSONMT00014022001	228	693		_Threonyl-tRNA_synthetase_cytoplasmic_[Salmo_salar]
89353	-1.00328	0.134247	0.00253	0.0583	BX865929	783	694		similar_to_UniRef100_Q9W3X8CG3198-PA_Drosophila_melanogaster|Rep_CG3198-PA_Drosophila_melanogaster_(Fruit_fly)_partial_(4%)
83533	-0.76785	3.5023	0.00254	0.0585	BX304116	859	695		similar_to_UniRef100_Q6NYS4Phosphatidylethanolamine_binding_protein_Danio_rerio|Rep_Phosphatidylethanolamine_binding_protein_Danio_rerio_(Zebrafish)_(Brachydanio_rerio)
1528	-0.718658	9.92005	0.00256	0.0588	GSONMT00015704001	441	696		_myosin_heavy_chain_[Oncorhynchus_mykiss]
102450	-0.907936	2.00047	0.00256	0.0588	CA386050	490	697		similar_to_UniRef100_Q90ZF1Glyceraldehyde_3-phosphate_dehydrogenase|Rep_Glyceraldehyde_3-phosphate_dehydrogenase___partial_(41%)
193772	-1.17954	0.0524907	0.00258	0.0591	NODE_37925_length_673_cov_0.806835	771	698		filamin-c-like_isoform_1
13933	-0.932039	0.614457	0.0026	0.0594	GSONMT00012245001	942	699		_PREDICTED:_mitochondrial_uncoupling_protein_4_[Latimeria_chalumnae]
207851	-1.38126	-0.689979	0.00263	0.06	NODE_56377_length_232_cov_0.995690	330	700		e3_ubiquitin-protein_ligase_nhlrc1-like
55845	-1.01365	-0.046832	0.00265	0.0603	TC186094	703	701		similar_to_UniRef100_UPI000065E9983(2)5-bisphosphate_nucleotidase_1_(EC_3137)_(Bisphosphate_3-_nucleotidase_1)_(PAP-inositol-14-phosphatase)_(PIP)_Takifugu_rubripes|Rep_3(2)5-bisphosphate_nucleotidase_1_(EC_3137)_(Bisphosphate_3-_nucleotidase_1)_(PAP-inositol-14-phosphatase)_(PIP)_Takifugu_rubripes_partial_(58%)
69890	-0.682288	7.55987	0.00265	0.0603	TC205432	2561	702		homologue_to_UniRef100_UPI000065ED6ESarcalumenin_precursor_Takifugu_rubripes|Rep_Sarcalumenin_precursor_Takifugu_rubripes_partial_(73%)
27836	-0.94444	0.376454	0.00265	0.0603	GSONMT00038130001	1785	703		_PREDICTED:_selenocysteine-specific_elongation_factor_[Oreochromis_niloticus]
49220	-0.914246	0.491867	0.00265	0.0603	TC176613	1458	704		similar_to_UniRef100_Q4TBL0Chromosome_undetermined_SCAF7118_whole_genome_shotgun_sequence_Tetraodon_nigroviridis|Rep_Chromosome_undetermined_SCAF7118_whole_genome_shotgun_sequence_Tetraodon_nigroviridis_(Green_puffer)_partial_(65%)
70361	-1.23444	-0.556245	0.00267	0.0606	TC206028	1122	705		similar_to_UniRef100_Q7ZVE1LOC402804_protein_Danio_rerio|Rep_LOC402804_protein_Danio_rerio_(Zebrafish)_(Brachydanio_rerio)_partial_(66%)
15269	-1.18406	0.39804	0.00268	0.0608	GSONMT00000582001	7407	706		_PREDICTED:_ankyrin-2-like_[Astyanax_mexicanus]
54461	-0.714752	4.11469	0.00268	0.0608	TC184140	1538	707		homologue_to_UniRef100_Q5DW64Glucose-regulated_protein_78kDa|Rep_Glucose-regulated_protein_78kDa___partial_(35%)
99048	-1.0084	0.926493	0.00271	0.0613	CA363479	737	708		similar_to_UniRef100_Q7ZUP8Cars_protein_Danio_rerio|Rep_Cars_protein_Danio_rerio_(Zebrafish)_(Brachydanio_rerio)_partial_(38%)
72277	-0.852415	1.27233	0.00271	0.0613	TC208441	967	709		similar_to_UniRef100_A4FVF6LOC733321_protein_n=2_Xenopus_laevis|Rep_LOC733321_protein_Xenopus_laevis_(African_clawed_frog)_partial_(21%)
61735	-0.685111	6.22297	0.00272	0.0615	TC194449	1988	710		weakly_similar_to_UniRef100_UPI000021DBC6phosphorylase_kinase_alpha_2_Rattus_norvegicus|Rep_phosphorylase_kinase_alpha_2_Rattus_norvegicus_partial_(36%)
35326	-1.04781	-0.174343	0.00276	0.0621	GSONMT00046351001	1968	711		_PREDICTED:_serine/threonine-protein_kinase_MAK_isoform_X1_[Oreochromis_niloticus]
130913	-0.907057	0.867174	0.00281	0.0629	SRR020739-15754	521	712		valyl-trna_synthetase-like
13289	-0.783243	3.55913	0.00281	0.0629	GSONMT00007216001	1536	713		_PREDICTED:_serine--tRNA_ligase_cytoplasmic-like_[Oreochromis_niloticus]
199270	-0.795124	1.03252	0.00282	0.063	NODE_45212_length_568_cov_0.382042	666	714		carnosine_synthase_1
29970	-0.781115	1.83837	0.00283	0.0631	GSONMT00017917001	2775	715		_PREDICTED:_autism_susceptibility_gene_2_protein-like_[Xiphophorus_maculatus]
185481	-1.05571	0.236489	0.00284	0.0633	NODE_26963_length_410_cov_3.170732	508	716		unknown
75870	-0.859116	3.69716	0.00285	0.0635	TC212925	973	717		weakly_similar_to_UniRef100_Q4RFG3Chromosome_8_SCAF15119_whole_genome_shotgun_sequence_Tetraodon_nigroviridis|Rep_Chromosome_8_SCAF15119_whole_genome_shotgun_sequence_Tetraodon_nigroviridis_(Green_puffer)_partial_(52%)
52912	-0.876986	1.70087	0.00289	0.0641	TC181929	1097	718		similar_to_UniRef100_Q1KKU0Secernin_3_n=2_Takifugu_rubripes|Rep_Secernin_3_Fugu_rubripes_(Japanese_pufferfish)_(Takifugu_rubripes)_partial_(60%)
86311	-0.822862	1.29376	0.0029	0.0643	BX316383	768	719		homologue_to_UniRef100_Q4V8U6Zgc114138_Danio_rerio|Rep_Zgc114138_Danio_rerio_(Zebrafish)_(Brachydanio_rerio)_partial_(67%)
61330	-0.749273	2.04538	0.00291	0.0644	TC193900	685	720		similar_to_UniRef100_Q5BLI2Vars_protein_Danio_rerio|Rep_Vars_protein_Danio_rerio_(Zebrafish)_(Brachydanio_rerio)_partial_(4%)
8093	-0.741177	1.37997	0.00291	0.0644	GSONMT00025224001	699	721		_PREDICTED:_collagen_alpha-1(XI)_chain-like_isoform_X1_[Haplochromis_burtoni]
30402	-0.773606	2.08883	0.00291	0.0644	GSONMT00025619001	318	722		_adenylosuccinate_lyase_[Cyprinus_carpio]
27227	-0.793991	0.753187	0.00293	0.0647	GSONMT00057337001	1176	723		_PREDICTED:_hexokinase-2-like_[Astyanax_mexicanus]
120483	-0.920268	-0.0941378	0.00294	0.0648	FP324987	1113	724		similar_to_UniRef100_UPI0000EB6D5CWD_repeats_and_SOF1_domain_containing_Danio_rerio|Rep_WD_repeats_and_SOF1_domain_containing_Danio_rerio_partial_(60%)
155286	-0.735666	2.701	0.00294	0.0648	SRR020740-16169	472	725		mgc85532_protein
54760	-1.05099	0.948585	0.00294	0.0648	TC184571	1992	726		weakly_similar_to_UniRef100_Q756B8AER349Cp_Eremothecium_gossypii|Rep_AER349Cp_Ashbya_gossypii_(Yeast)_(Eremothecium_gossypii)_partial_(10%)
80147	-1.05008	0.907082	0.00295	0.0649	BX080725	818	727		unknown
48348	-1.03362	0.278707	0.00298	0.0653	TC175332	1112	728		similar_to_UniRef100_Q7ZYX6Tumor_necrosis_factor_alpha-induced_protein_1_Danio_rerio|Rep_Tumor_necrosis_factor_alpha-induced_protein_1_Danio_rerio_(Zebrafish)_(Brachydanio_rerio)_partial_(42%)
114656	-0.749783	2.57604	0.003	0.0656	CT569218	1404	729		UniRef100_A7PRG0Chromosome_chr14_scaffold_27_whole_genome_shotgun_sequence_Vitis_vinifera|Rep_Chromosome_chr14_scaffold_27_whole_genome_shotgun_sequence_Vitis_vinifera_(Grape)_partial_(15%)
13526	-0.920929	-0.10006	0.00302	0.0659	GSONMT00033602001	582	730		_PREDICTED:_actin-related_protein_2/3_complex_subunit_2-like_[Octodon_degus]
88381	-0.936986	0.923197	0.00303	0.0661	BX863718	851	731		homologue_to_UniRef100_Q4S7Z1Chromosome_9_SCAF14710_whole_genome_shotgun_sequence_Tetraodon_nigroviridis|Rep_Chromosome_9_SCAF14710_whole_genome_shotgun_sequence_Tetraodon_nigroviridis_(Green_puffer)_partial_(51%)
108663	-1.03385	0.376888	0.00304	0.0661	CX125430	318	732		homologue_to_UniRef100_A9Z0N1Ribosomal_protein_L9_Oncorhynchus_masou_formosanus|Rep_Ribosomal_protein_L9_Oncorhynchus_masou_formosanus_partial_(49%)
90605	-0.697941	4.68527	0.00305	0.0662	BX874216	803	733		homologue_to_UniRef100_Q8JIP5Myosin_heavy_chain_n=2_Oncorhynchus_keta|Rep_Myosin_heavy_chain_Oncorhynchus_keta_(Chum_salmon)_partial_(4%)
81055	-2.06534	-1.36032	0.00305	0.0663	BX085357	576	734		homologue_to_UniRef100_A9V938Predicted_protein_Monosiga_brevicollis_MX1|Rep_Predicted_protein_Monosiga_partial_(3%)
115866	-0.780075	3.96931	0.0031	0.0673	CU065480	408	735		similar_to_UniRef100_A2Q0S3Ribosomal_protein_S8_Solea_senegalensis|Rep_Ribosomal_protein_S8_Solea_senegalensis_(Sole)_partial_(50%)
71376	-1.15147	1.52233	0.00312	0.0675	TC207299	848	736		unknown
64696	-0.76518	1.32427	0.00312	0.0675	TC198598	1285	737		similar_to_UniRef100_Q5XJA5Zgc103482_Danio_rerio|Rep_Zgc103482_Danio_rerio_(Zebrafish)_(Brachydanio_rerio)_partial_(16%)
111215	-0.618585	5.86785	0.00311	0.0675	CR363662	869	738		UniRef100_Q8UUJ3Type_I_collagen_alpha_2_chain_Oncorhynchus_keta|Rep_Type_I_collagen_alpha_2_chain_Oncorhynchus_keta_(Chum_salmon)_partial_(8%)
85707	-0.754545	1.33796	0.00313	0.0675	BX311265	753	739		similar_to_UniRef100_Q4RXN3Chromosome_11_SCAF14979_whole_genome_shotgun_sequence_Tetraodon_nigroviridis|Rep_Chromosome_11_SCAF14979_whole_genome_shotgun_sequence_Tetraodon_nigroviridis_(Green_puffer)_partial_(97%)
71846	-0.908059	0.144015	0.00315	0.0677	TC207896	913	740		similar_to_UniRef100_Q5XJ11Arginyl-tRNA_synthetase_n=2_Danio_rerio|Rep_Arginyl-tRNA_synthetase_Danio_rerio_(Zebrafish)_(Brachydanio_rerio)_partial_(33%)
214131	-0.871882	0.166737	0.00315	0.0677	NODE_64179_length_250_cov_0.000000	348	741		unknown
59252	-1.25281	-0.0434357	0.00316	0.0678	TC190984	665	742		similar_to_UniRef100_UPI000065FD1EPeroxiredoxin-5_mitochondrial_precursor_(EC_111115)_(Prx-V)_(Peroxisomal_antioxidant_enzyme)_(PLP)_(Thioredoxin_reductase)_(Thioredoxin_peroxidase_PMP20)_(Antioxidant_enzyme_B166)_(AOEB166)_(TPx_type_VI)_(Liver_tissue_2D-page_spot_71B)_(Alu_corepresso_Takifugu_rubripes|Rep_Peroxiredoxin-5_mitochondrial_precursor_(EC_111115)_(Prx-V)_(Peroxisomal_antioxidant_enzyme…
122512	-0.825095	2.28095	0.00318	0.0683	SRR020739-1360	848	743		filamin-c_isoform_2
29854	-0.760119	2.77757	0.00319	0.0683	GSONMT00045295001	1239	744		_sex_hormone-binding_globulin_beta_form_precursor_[Oncorhynchus_mykiss]
199774	-0.995486	0.749745	0.00321	0.0685	NODE_45874_length_392_cov_1.622449	490	745		semaphorin-6d-like_isoform_x1
46768	-1.02003	1.07634	0.00322	0.0688	TC172882	1912	746		UniRef100_Q5NKG0Chitinase|Rep_Chitinase
80741	-1.13457	0.424025	0.00323	0.0688	BX082563	794	747		homologue_to_UniRef100_Q1M162JunB_protein|Rep_JunB_protein___partial_(69%)
56968	-1.09205	-0.370988	0.00324	0.0689	TC187736	1137	748		unknown
20902	-0.738653	1.57098	0.00329	0.0696	GSONMT00023147001	285	749		_collagen_a3(I)_precursor_[Oncorhynchus_mykiss]
29492	-0.824727	2.2371	0.00332	0.0701	GSONMT00019243001	837	750		_PREDICTED:_aquaporin-3-like_[Oreochromis_niloticus]
120509	-0.786372	2.59007	0.00332	0.0701	FP324893	1194	751		similar_to_UniRef100_Q5M840G0/G1_switch_gene_2_Rattus_norvegicus|Rep_G0/G1_switch_gene_2_Rattus_norvegicus_(Rat)_partial_(25%)
78098	-0.676441	7.39737	0.00332	0.0701	TC216869	1143	752		homologue_to_UniRef100_Q803F6Ribosomal_protein_SA_Danio_rerio|Rep_Ribosomal_protein_SA_Danio_rerio_(Zebrafish)_(Brachydanio_rerio)_partial_(53%)
53102	-0.632973	2.36879	0.00335	0.0705	TC182227	1556	753		similar_to_UniRef100_Q6DHR6Zgc92139_n=2_Danio_rerio|Rep_Zgc92139_Danio_rerio_(Zebrafish)_(Brachydanio_rerio)_partial_(57%)
80469	-1.41232	1.14591	0.00339	0.0712	BX081120	887	754		similar_to_UniRef100_Q58XP5Fibronectin_1b_n=2_Danio_rerio|Rep_Fibronectin_1b_Danio_rerio_(Zebrafish)_(Brachydanio_rerio)_partial_(7%)
15845	-0.671926	2.3709	0.0034	0.0712	GSONMT00041475001	744	755		_Heat_shock_70_kDa_protein_14_[Salmo_salar]
52807	-0.630146	6.19948	0.00339	0.0712	TC181769	848	756		similar_to_UniRef100_Q6DC80Srl_protein_Danio_rerio|Rep_Srl_protein_Danio_rerio_(Zebrafish)_(Brachydanio_rerio)_partial_(56%)
21492	-0.856227	0.373787	0.0034	0.0713	GSONMT00028601001	5022	757		_PREDICTED:_valine--tRNA_ligase-like_[Haplochromis_burtoni]
83046	-1.06859	3.6945	0.00342	0.0714	BX301862	1049	758		similar_to_UniRef100_A4L7I8Glutathione_peroxidase_Thunnus_maccoyii|Rep_Glutathione_peroxidase_Thunnus_maccoyii_partial_(95%)
79855	-0.917607	0.623074	0.00344	0.0717	BX077019	889	759		similar_to_UniRef100_Q5XJA5Zgc103482_Danio_rerio|Rep_Zgc103482_Danio_rerio_(Zebrafish)_(Brachydanio_rerio)_partial_(23%)
155174	-0.883177	1.16335	0.00345	0.0719	SRR020740-16019	488	760		ZK1236.4
85224	-0.798594	2.75432	0.00346	0.0719	BX310287	896	761		similar_to_UniRef100_Q5M840G0/G1_switch_gene_2_Rattus_norvegicus|Rep_G0/G1_switch_gene_2_Rattus_norvegicus_(Rat)_partial_(25%)
14885	-0.602186	8.40283	0.00346	0.0719	GSONMT00039917001	1053	762		_glycerol-3-phosphate_dehydrogenase_[Salmo_salar]
32494	-0.909382	0.374006	0.00348	0.0722	GSONMT00040393001	1515	763		_pre-mRNA-processing_factor_19_[Salmo_salar]
42083	-0.69321	4.66148	0.00349	0.0723	GSONMT00081508001	630	764		_Heat_shock_protein_beta-11_[Salmo_salar]
115431	-1.50515	-0.293873	0.0035	0.0724	CU065342	594	765		similar_to_UniRef100_Q06J45Photosystem_II_reaction_center_protein_M_Bigelowiella_natans|Rep_Photosystem_II_reaction_center_protein_M_Bigelowiella_natans_(Pedinomonas_minutissima)_(Chlorarachnion_sp(strain_CCMP_621))_partial_(36%)
59920	-0.76573	1.10502	0.0035	0.0724	TC191957	1302	766		similar_to_UniRef100_Q4SMA2Chromosome_3_SCAF14553_whole_genome_shotgun_sequence_Tetraodon_nigroviridis|Rep_Chromosome_3_SCAF14553_whole_genome_shotgun_sequence_Tetraodon_nigroviridis_(Green_puffer)_partial_(87%)
109944	-1.15063	0.0787132	0.00351	0.0726	CX247112	657	767		homologue_to_UniRef100_Q1M162JunB_protein|Rep_JunB_protein___partial_(57%)
146166	-0.895205	0.444347	0.00351	0.0726	SRR020740-3707	843	768		unknown
40912	-1.49385	-0.531938	0.00355	0.0731	GSONMT00065419001	780	769		_Cell_death_activator_CIDE-3_[Salmo_salar]
947	-0.733705	4.04329	0.00355	0.0731	GSONMT00048258001	477	770		_PREDICTED:_phosphorylase_b_kinase_regulatory_subunit_alpha_skeletal_muscle_isoform-like_[Danio_rerio]
92350	-0.89779	0.37261	0.00357	0.0733	BX913145	869	771		similar_to_UniRef100_UPI0000362EE4RNA-binding_protein_with_serine-rich_domain_1_(SR-related_protein_LDC2)_Takifugu_rubripes|Rep_RNA-binding_protein_with_serine-rich_domain_1_(SR-related_protein_LDC2)_Takifugu_rubripes_partial_(79%)
53378	-0.767131	2.86961	0.00357	0.0733	TC182610	1750	772		homologue_to_UniRef100_UPI000035FB82UTP--glucose-1-phosphate_uridylyltransferase_(EC_2779)_(UDP-_glucose_pyrophosphorylase)_(UDPGP)_(UGPase)_Takifugu_rubripes|Rep_UTP--glucose-1-phosphate_uridylyltransferase_(EC_2779)_(UDP-_glucose_pyrophosphorylase)_(UDPGP)_(UGPase)_Takifugu_rubripes_partial_(26%)
29311	-0.930518	-0.17469	0.00358	0.0734	GSONMT00046291001	1050	773		_SUMO-activating_enzyme_subunit_1_[Salmo_salar]
118414	-0.945708	5.35211	0.0036	0.0737	CT571006	1387	774		similar_to_UniRef100_Q804Y1Fructose-bisphosphate_aldolase_Ictalurus_punctatus|Rep_Fructose-bisphosphate_aldolase_Ictalurus_punctatus_(Channel_catfish)_partial_(78%)
36683	-1.50994	-0.849127	0.00361	0.074	GSONMT00074125001	612	775		_cytokine-inducible_SH2-containing_protein_[Oncorhynchus_mykiss]
93155	-0.789045	0.464029	0.00363	0.0741	BX888059	817	776		similar_to_UniRef100_Q4RXN3Chromosome_11_SCAF14979_whole_genome_shotgun_sequence_Tetraodon_nigroviridis|Rep_Chromosome_11_SCAF14979_whole_genome_shotgun_sequence_Tetraodon_nigroviridis_(Green_puffer)_partial_(83%)
74166	-1.08453	2.93805	0.00367	0.0748	TC210823	2292	777		weakly_similar_to_UniRef100_UPI000065E219Homolog_of_Homo_sapiens_complement_component_(3b/4b)_receptor_1_isoform_F_precursor_Takifugu_rubripes|Rep_Homolog_of_Homo_sapiens_complement_component_(3b/4b)_receptor_1_isoform_F_precursor_Takifugu_rubripes_partial_(42%)
116615	-0.87904	2.20682	0.00367	0.0748	CT569376	1240	778		similar_to_UniRef100_Q6L9V1NADH-ubiquinone_oxidoreductase_chain_4_Neocalanus_cristatus|Rep_NADH-ubiquinone_oxidoreductase_chain_4_Neocalanus_cristatus_partial_(4%)
86564	-1.62957	0.602709	0.00368	0.0749	BX321143	840	779		similar_to_UniRef100_Q644L9NADH-ubiquinone_oxidoreductase_chain_5_Aneides_hardii|Rep_NADH-ubiquinone_oxidoreductase_chain_5_Aneides_hardii_(Sacramento_mountain_salamander)_partial_(3%)
59098	-0.602376	8.18542	0.0037	0.0752	TC190750	898	780		homologue_to_UniRef100_Q68ER8MGC89305_protein_Xenopus_tropicalis|Rep_MGC89305_protein_Xenopus_tropicalis_(Western_clawed_frog)_(Silurana_tropicalis)_partial_(83%)
60813	-0.730118	1.87962	0.00373	0.0756	TC193195	675	781		unknown
129207	-0.969605	2.25602	0.00379	0.0764	SRR020739-12611	575	782		lim_domain-binding_protein_3-like_isoform_2
23556	-0.747533	1.06835	0.00378	0.0764	GSONMT00047169001	1566	783		_PKHD-type_hydroxylase_YER049W_[Osmerus_mordax]
206689	-0.948604	0.0406921	0.00379	0.0765	NODE_54929_length_248_cov_1.911290	346	784		unknown
72748	-0.802604	3.49094	0.00382	0.0768	TC209038	1882	785		weakly_similar_to_UniRef100_Q4RFG3Chromosome_8_SCAF15119_whole_genome_shotgun_sequence_Tetraodon_nigroviridis|Rep_Chromosome_8_SCAF15119_whole_genome_shotgun_sequence_Tetraodon_nigroviridis_(Green_puffer)_partial_(45%)
14298	-1.45332	-0.872172	0.00383	0.0769	GSONMT00009710001	606	786		_PREDICTED:_6-phosphofructo-2-kinase/fructose-26-bisphosphatase-like_isoform_X3_[Xiphophorus_maculatus]
119560	-1.48627	-0.371594	0.00383	0.0769	GE838728	657	787		unknown
45785	-1.01802	-0.0467523	0.00383	0.0769	GSONMT00078875001	2307	788		_PREDICTED:_lysine-specific_demethylase_2B-like_[Oryzias_latipes]
59812	-1.11975	0.586599	0.00388	0.0776	TC191802	1084	789		similar_to_UniRef100_Q4RM49Chromosome_10_SCAF15019_whole_genome_shotgun_sequence_Tetraodon_nigroviridis|Rep_Chromosome_10_SCAF15019_whole_genome_shotgun_sequence_Tetraodon_nigroviridis_(Green_puffer)_partial_(38%)
4006	-0.892148	0.0324691	0.00389	0.0777	GSONMT00010445001	861	790		_glycerophosphodiester_phosphodiesterase_1_[Danio_rerio]
60317	-0.836669	3.51088	0.00391	0.0779	TC192494	694	791		similar_to_UniRef100_Q4S9I3Acyl_carrier_protein_Tetraodon_nigroviridis|Rep_Acyl_carrier_protein_Tetraodon_nigroviridis_(Green_puffer)_partial_(58%)
43126	-0.716774	2.51447	0.00395	0.0787	GSONMT00079448001	708	792		_PREDICTED:_myeloid_leukemia_factor_1_isoform_X3_[Astyanax_mexicanus]
115694	-0.898535	0.700301	0.00396	0.0788	BX314388	839	793		similar_to_UniRef100_Q0ZBR8Macrophage_migration_inhibitory_factor|Rep_Macrophage_migration_inhibitory_factor___partial_(89%)
116723	-1.74511	-0.268008	0.00397	0.0789	CT569337	1140	794		similar_to_UniRef100_Q503C7Phosphorylase_Danio_rerio|Rep_Phosphorylase_Danio_rerio_(Zebrafish)_(Brachydanio_rerio)_partial_(7%)
18360	-0.855274	0.126667	0.00397	0.0789	GSONMT00050266001	699	795		_PCI_domain-containing_protein_2_[Salmo_salar]
58782	-0.778811	1.94722	0.00397	0.0789	TC190327	691	796		unknown
76156	-0.887307	2.55879	0.00398	0.079	TC213274	3001	797		similar_to_UniRef100_Q6P3G7Prosaposin_Danio_rerio|Rep_Prosaposin_Danio_rerio_(Zebrafish)_(Brachydanio_rerio)_partial_(81%)
28561	-0.712615	1.91987	0.00401	0.0795	GSONMT00042426001	627	798		_ornithine_decarboxylase_antizyme_AZL_[Oncorhynchus_mykiss]
145396	-0.819388	2.21974	0.00405	0.0801	SRR020740-2703	823	799		unknown
101655	-0.798952	3.97148	0.00405	0.0801	CA377660	666	800		similar_to_UniRef100_Q7SYB8Zgc63701_Danio_rerio|Rep_Zgc63701_Danio_rerio_(Zebrafish)_(Brachydanio_rerio)_partial_(29%)
19553	-0.782602	0.689443	0.00406	0.0801	GSONMT00004587001	981	801		_Metaxin-1_[Salmo_salar]
92244	-0.661928	2.11351	0.00407	0.0803	BX882019	855	802		similar_to_UniRef100_Q66I38Zgc86701_Danio_rerio|Rep_Zgc86701_Danio_rerio_(Zebrafish)_(Brachydanio_rerio)_partial_(65%)
38875	-0.808209	0.164066	0.00408	0.0804	GSONMT00069404001	2250	803		_PREDICTED:_pyruvate_carboxylase_mitochondrial-like_[Astyanax_mexicanus]
17602	-1.14754	-0.509586	0.0041	0.0806	GSONMT00004664001	1056	804		_PREDICTED:_protein_arginine_N-methyltransferase_6-like_[Lepisosteus_oculatus]
62272	-0.88375	1.32893	0.0041	0.0807	TC195200	1552	805		similar_to_UniRef100_Q09AN7ATP-dependent_RNA_helicase_RhlE_Stigmatella_aurantiaca_DW4/3-1|Rep_ATP-dependent_RNA_helicase_RhlE_Stigmatella_aurantiaca_DW4/3-1_partial_(3%)
194919	-0.91117	0.143982	0.00411	0.0807	NODE_39477_length_210_cov_2.361905	308	806		unknown
1685	-0.670553	6.67532	0.00415	0.0813	GSONMT00031317001	567	807		_desmin_[Oncorhynchus_mykiss]
67481	-0.714966	1.66361	0.00415	0.0813	TC202291	728	808		similar_to_UniRef100_Q8BI66Zinc_finger_protein_526_Mus_musculus|Rep_Zinc_finger_protein_526_Mus_musculus_(Mouse)_partial_(3%)
73154	-0.759029	2.04123	0.00421	0.0821	TC209557	444	809		homologue_to_UniRef100_A6PXJ3Inositol_phosphate_phosphatase_Photorhabdus_asymbiotica_subsp_asymbiotica|Rep_Inositol_phosphate_phosphatase_Photorhabdus_asymbiotica_subsp_asymbiotica_partial_(10%)
38773	-1.00931	1.61597	0.00423	0.0824	GSONMT00069535001	492	810		_Peroxiredoxin-5_mitochondrial_precursor_[Salmo_salar]
34625	-1.56071	-0.382004	0.00424	0.0824	GSONMT00023694001	7260	811		_PREDICTED:_acetyl-CoA_carboxylase_1-like_isoform_X3_[Neolamprologus_brichardi]
52393	-0.770015	0.799868	0.00423	0.0824	TC181189	1029	812		similar_to_UniRef100_Q5XJ11Arginyl-tRNA_synthetase_n=2_Danio_rerio|Rep_Arginyl-tRNA_synthetase_Danio_rerio_(Zebrafish)_(Brachydanio_rerio)_partial_(46%)
59641	-0.722312	1.27158	0.00424	0.0825	TC191557	1204	813		similar_to_UniRef100_Q4TC27Chromosome_undetermined_SCAF7058_whole_genome_shotgun_sequence_Tetraodon_nigroviridis|Rep_Chromosome_undetermined_SCAF7058_whole_genome_shotgun_sequence_Tetraodon_nigroviridis_(Green_puffer)_partial_(90%)
36388	-0.681119	3.04817	0.00428	0.0829	GSONMT00074687001	1692	814		_FK506-binding_protein_10_precursor_[Salmo_salar]
63564	-0.89187	0.112106	0.00429	0.0831	TC197026	1043	815		UniRef100_Q75NA8Glyceraldehyde_3-phosphate_dehydrogenase_Oncorhynchus_tshawytscha|Rep_Glyceraldehyde_3-phosphate_dehydrogenase_Oncorhynchus_tschawytscha_(Chinook_salmon)_(King_salmon)_partial_(40%)
18346	-0.843156	3.37506	0.00429	0.0832	GSONMT00062661001	438	816		_Musculoskeletal_embryonic_nuclear_protein_1_[Salmo_salar]
99201	-1.41894	0.0387071	0.00432	0.0834	CA364497	619	817		similar_to_UniRef100_A4AQ24Hydrolase_of_MutT_(Nudix)_family_protein_Flavobacteriales_bacterium_HTCC2170|Rep_Hydrolase_of_MutT_(Nudix)_family_protein_Flavobacteriales_bacterium_HTCC2170_partial_(9%)
82666	-1.07905	-0.0610971	0.00432	0.0834	BX299983	827	818		weakly_similar_to_UniRef100_Q492S1Thioredoxin_reductase_Candidatus_Blochmannia_pennsylvanicus_str_BPEN|Rep_Thioredoxin_reductase_Blochmannia_pennsylvanicus_(strain_BPEN)_partial_(7%)
45041	-0.999823	-0.24303	0.00432	0.0834	GSONMT00070998001	993	819		_WD_repeat-containing_protein_75_[Salmo_salar]
77497	-0.692327	1.95018	0.00433	0.0834	TC216157	1381	820		similar_to_UniRef100_Q5XJA5Zgc103482_Danio_rerio|Rep_Zgc103482_Danio_rerio_(Zebrafish)_(Brachydanio_rerio)_partial_(41%)
69286	-0.615645	5.48864	0.00433	0.0834	TC204644	607	821		similar_to_UniRef100_Q6TNR6Peptidyl-prolyl_cis-trans_isomerase_Danio_rerio|Rep_Peptidyl-prolyl_cis-trans_isomerase_Danio_rerio_(Zebrafish)_(Brachydanio_rerio)_partial_(48%)
82163	-0.682517	1.9542	0.00434	0.0835	BX298167	799	822		homologue_to_UniRef100_Q7T3L3Chaperone_protein_GP96_(Tumor_rejection_antigen_(Gp96)_1)_(Heat_shock_protein_90kDa_beta_(Grp94)_member_1)_Danio_rerio|Rep_Chaperone_protein_GP96_(Tumor_rejection_antigen_(Gp96)_1)_(Heat_shock_protein_90kDa_beta_(Grp94)_member_1)_Danio_rerio_(Zebrafish)_(Brachydanio_rerio)_partial_(26%)
57106	-0.883351	1.04414	0.00435	0.0836	TC187920	961	823		similar_to_UniRef100_UPI00005F91D8COG2211_Na+/melibiose_symporter_and_related_transporters_Yersinia_frederiksenii_ATCC_33641|Rep_COG2211_Na+/melibiose_symporter_and_related_transporters_Yersinia_frederiksenii_ATCC_33641_partial_(4%)
156680	-0.739299	2.40447	0.00438	0.0839	SRR020740-18164	435	824		phosphorylase_b_kinase_regulatory_subunit_beta-like
65141	-1.05679	0.372166	0.00439	0.084	TC199193	867	825		homologue_to_UniRef100_Q64HY2CD209-like_protein|Rep_CD209-like_protein___partial_(26%)
41227	-0.720422	2.56325	0.00439	0.084	GSONMT00064633001	192	826		_Cytochrome_c_oxidase_subunit_7C_mitochondrial_precursor_[Salmo_salar]
46115	-1.01007	-0.0792424	0.00439	0.084	GSONMT00076744001	411	827		_60_kDa_lysophospholipase_[Salmo_salar]
106535	-0.800913	0.966404	0.0044	0.084	CX027656	677	828		similar_to_UniRef100_Q6P0K2Zgc77155_n=3_Danio_rerio|Rep_Zgc77155_Danio_rerio_(Zebrafish)_(Brachydanio_rerio)_partial_(68%)
20863	-0.585987	6.20712	0.0044	0.084	GSONMT00026598001	2178	829		_heat_shock_protein_90-alpha_3_[Salmo_salar]
92736	-0.806292	0.623244	0.00442	0.0842	BX911179	698	830		similar_to_UniRef100_Q4RXN3Chromosome_11_SCAF14979_whole_genome_shotgun_sequence_Tetraodon_nigroviridis|Rep_Chromosome_11_SCAF14979_whole_genome_shotgun_sequence_Tetraodon_nigroviridis_(Green_puffer)_partial_(97%)
117735	-0.708497	3.75445	0.00442	0.0842	CU068305	851	831		homologue_to_UniRef100_P87397Heat_shock_protein_hsp90_Oncorhynchus_tshawytscha|Rep_Heat_shock_protein_hsp90_Oncorhynchus_tschawytscha_(Chinook_salmon)_(King_salmon)_partial_(12%)
7784	-1.33881	-0.726117	0.00445	0.0845	GSONMT00047365001	1509	832		_endothelial_lipase_2_[Oncorhynchus_clarkii]
9693	-0.876355	3.02767	0.00445	0.0845	GSONMT00000435001	234	833		_fructose-16-bisphosphatase_isozyme_2_[Salmo_salar]
121040	-0.66898	2.14334	0.00446	0.0846	FP323306	1068	834		similar_to_UniRef100_Q7ZTZ3Phosphomannomutase_2_n=2_Danio_rerio|Rep_Phosphomannomutase_2_Danio_rerio_(Zebrafish)_(Brachydanio_rerio)_partial_(77%)
63361	-0.615674	8.55764	0.00448	0.0848	TC196736	1202	835		similar_to_UniRef100_A9UF60Stigma_expressed_protein_Nicotiana_alata|Rep_Stigma_expressed_protein_Nicotiana_alata_(Winged_tobacco)_(Persian_tobacco)_partial_(6%)
21633	-0.814735	1.79726	0.00451	0.0852	GSONMT00033988001	1806	836		_Thioredoxin_reductase_3_[Dicentrarchus_labrax]
69691	-1.10921	1.1602	0.00452	0.0854	TC205185	1061	837		unknown
62799	-0.713687	1.26005	0.00453	0.0854	TC195936	1280	838		similar_to_UniRef100_UPI000065CD4ARibosomal_L1_domain-containing_protein_1_(Cellular_senescence-_inhibited_gene_protein)_(Protein_PBK1)_(CATX-11)_Takifugu_rubripes|Rep_Ribosomal_L1_domain-containing_protein_1_(Cellular_senescence-_inhibited_gene_protein)_(Protein_PBK1)_(CATX-11)_Takifugu_rubripes_partial_(62%)
65672	-0.562382	10.8134	0.00453	0.0855	TC199907	2597	839		similar_to_UniRef100_UPI000065CCC3Myosin-binding_protein_C_fast-type_(Fast_MyBP-C)_(C-protein_skeletal_muscle_fast_isoform)_Takifugu_rubripes|Rep_Myosin-binding_protein_C_fast-type_(Fast_MyBP-C)_(C-protein_skeletal_muscle_fast_isoform)_Takifugu_rubripes_partial_(56%)
11325	-1.01151	0.247628	0.00455	0.0858	GSONMT00061996001	1191	840		_Tumor_necrosis_factor_receptor_1B_partial_[Oncorhynchus_mykiss]
38226	-0.634061	2.21531	0.00455	0.0858	GSONMT00070610001	2286	841		_PREDICTED:_putative_pre-mRNA-splicing_factor_ATP-dependent_RNA_helicase_DHX15_isoform_X1_[Astyanax_mexicanus]
38695	-0.647001	8.16377	0.00457	0.086	GSONMT00069826001	2940	842		_collagen_a3(I)_precursor_[Oncorhynchus_mykiss]
27764	-0.985976	0.325752	0.00459	0.0861	GSONMT00035803001	3603	843		_PREDICTED:_FK506-binding_protein_15-like_isoform_X2_[Neolamprologus_brichardi]
121272	-0.594286	6.86651	0.00462	0.0866	FP321915	1102	844		homologue_to_UniRef100_Q8QFP0Elongation_factor_1-alpha_n=2_Salmonidae|Rep_Elongation_factor_1-alpha___partial_(49%)
205613	-1.1321	-0.204779	0.00463	0.0867	NODE_53573_length_347_cov_0.997118	445	845		disintegrin_and_metalloproteinase_domain-containing_protein_23
60173	-1.03711	-0.415862	0.00463	0.0867	TC192298	1195	846		similar_to_UniRef100_UPI00000172D9plasma_glutamate_carboxypeptidase_Takifugu_rubripes|Rep_plasma_glutamate_carboxypeptidase_Takifugu_rubripes_partial_(63%)
57121	-0.961045	-0.00132978	0.00463	0.0867	TC187943	1518	847		homologue_to_UniRef100_Q4RXG6Enolase_n=3_Percomorpha|Rep_Enolase_Tetraodon_nigroviridis_(Green_puffer)_partial_(77%)
44875	-0.744841	2.33941	0.00463	0.0867	GSONMT00072190001	378	848		_Triadin_[Salmo_salar]
34949	-0.936559	0.283745	0.00464	0.0867	GSONMT00029025001	693	849		_Haloacid_dehalogenase-like_hydrolase_domain-containing_protein_1A_[Salmo_salar]
56145	-0.743632	0.970608	0.00465	0.0867	TC186538	1103	850		similar_to_UniRef100_Q15287-2Isoform_2_of_Q15287__n=2_Euarchontoglires|Rep_Isoform_2_of_Q15287__Homo_sapiens_(Human)_partial_(40%)
87242	-0.667228	4.38077	0.00464	0.0867	BX317020	891	851		homologue_to_UniRef100_A2Q0S4Ribosomal_protein_S9_Solea_senegalensis|Rep_Ribosomal_protein_S9_Solea_senegalensis_(Sole)_partial_(30%)
81063	-1.49916	-0.419443	0.00469	0.0873	BX085358	968	852		weakly_similar_to_UniRef100_Q4SYS4Chromosome_undetermined_SCAF11966_whole_genome_shotgun_sequence_Tetraodon_nigroviridis|Rep_Chromosome_undetermined_SCAF11966_whole_genome_shotgun_sequence_Tetraodon_nigroviridis_(Green_puffer)_partial_(10%)
89977	-0.979656	0.453474	0.00471	0.0876	BX870480	779	853		homologue_to_UniRef100_Q6PBR5ATPase_H+_transporting_V1_subunit_G_isoform_1_n=3_Euteleostomi|Rep_ATPase_H+_transporting_V1_subunit_G_isoform_1_Danio_rerio_(Zebrafish)_(Brachydanio_rerio)_partial_(81%)
184752	-0.920878	0.260375	0.00473	0.0877	NODE_25982_length_500_cov_1.072000	598	854		e3_ubiquitin-protein_ligase_nhlrc1
199729	-0.916614	0.609579	0.00473	0.0877	NODE_45815_length_308_cov_1.633117	406	855		unknown
25747	-0.651843	2.9431	0.00475	0.0881	GSONMT00053907001	3924	856		_Srrm2_protein_[Danio_rerio]
51383	-0.58023	8.2084	0.00477	0.0883	TC179710	1226	857		UniRef100_Q98SJ9Glycerol-3-phosphate_dehydrogenase_Salmo_salar|Rep_Glycerol-3-phosphate_dehydrogenase_Salmo_salar_(Atlantic_salmon)_partial_(90%)
70745	-1.02474	1.07391	0.0048	0.0886	TC206489	1005	858		weakly_similar_to_UniRef100_UPI00006A05A2Uncharacterized_protein_C16orf24_Xenopus_tropicalis|Rep_Uncharacterized_protein_C16orf24_Xenopus_tropicalis_partial_(39%)
37485	-0.895647	0.773229	0.00482	0.0888	GSONMT00072332001	2460	859		_PREDICTED:_uncharacterized_protein_LOC102232866_[Xiphophorus_maculatus]
101882	-0.76525	7.74903	0.00483	0.0888	CB494318	490	860		homologue_to_UniRef100_Q91208Myosin_heavy_chain|Rep_Myosin_heavy_chain___partial_(18%)
193195	-0.897479	-0.150404	0.00486	0.0892	NODE_37184_length_487_cov_0.960986	585	861		unknown
16220	-0.850726	1.39027	0.00487	0.0895	GSONMT00027210001	243	862		_PREDICTED:_N-lysine_methyltransferase_SMYD2-A-like_[Oreochromis_niloticus]
135198	-0.983348	1.1361	0.00488	0.0895	SRR020739-23854	505	863		unknown
33214	-0.592761	6.78096	0.00489	0.0896	GSONMT00063312001	2994	864		_amylo-1_6-glucosidase_4-alpha-glucanotransferase_[Danio_rerio]
52282	-0.942948	0.144631	0.00496	0.0908	TC181023	1014	865		similar_to_UniRef100_Q94VF1NADH-ubiquinone_oxidoreductase_chain_2_Varanus_kingorum|Rep_NADH-ubiquinone_oxidoreductase_chain_2_Varanus_kingorum_partial_(6%)
3640	-1.43349	-1.06625	0.00498	0.0909	GSONMT00000587001	453	866		_Phospholipase_A-2-activating_protein_[Salmo_salar]
156647	-0.890673	0.0853731	0.00498	0.0909	SRR020740-18108	405	867		apoptotic_chromatin_condensation_inducer_in_the_nucleus-like
94058	-0.754424	0.70557	0.00499	0.0909	CA350290	738	868		homologue_to_UniRef100_Q7ZVP2RAB5C_member_RAS_oncogene_family_Danio_rerio|Rep_RAB5C_member_RAS_oncogene_family_Danio_rerio_(Zebrafish)_(Brachydanio_rerio)_partial_(76%)
77542	-0.631812	8.81925	0.00499	0.0909	TC216210	177	869		similar_to_UniRef100_Q66LN6B-cell_lymphoma/leukaemia_11A_extra-short_form_n=2_Homo_sapiens|Rep_B-cell_lymphoma/leukaemia_11A_extra-short_form_Homo_sapiens_(Human)_partial_(10%)
38116	-1.05634	-0.103702	0.00499	0.0909	GSONMT00070748001	1083	870		_unnamed_protein_product_[Tetraodon_nigroviridis]
19917	-0.670433	2.81673	0.00503	0.0914	GSONMT00032093001	1701	871		_60_kDa_heat_shock_protein_mitochondrial_precursor_[Salmo_salar]
84768	-1.11526	-0.451425	0.00507	0.0918	BX309476	882	872		similar_to_UniRef100_Q988P1Dehydrogenase_Mesorhizobium_loti|Rep_Dehydrogenase_Rhizobium_loti_(Mesorhizobium_loti)_partial_(3%)
129960	-1.03258	0.0265339	0.00508	0.0919	SRR020739-13995	536	873		unknown
83335	-0.876075	0.0110275	0.00508	0.0919	BX302332	807	874		homologue_to_UniRef100_Q4RL83Chromosome_21_SCAF15022_whole_genome_shotgun_sequence_Tetraodon_nigroviridis|Rep_Chromosome_21_SCAF15022_whole_genome_shotgun_sequence_Tetraodon_nigroviridis_(Green_puffer)_partial_(58%)
59287	-0.904404	-0.0225689	0.00511	0.0922	TC191044	816	875		similar_to_UniRef100_Q6GQN6Acetyl-Coenzyme_A_acyltransferase_1_Danio_rerio|Rep_Acetyl-Coenzyme_A_acyltransferase_1_Danio_rerio_(Zebrafish)_(Brachydanio_rerio)_partial_(52%)
63991	-0.683709	4.22568	0.0051	0.0922	TC197605	893	876		similar_to_UniRef100_A9VEG6Predicted_protein_Monosiga_brevicollis_MX1|Rep_Predicted_protein_Monosiga_brevicollis_MX1_partial_(10%)
68223	-0.775774	2.53038	0.00515	0.0928	TC203250	1781	877		weakly_similar_to_UniRef100_A0F035CD63-like_protein_Psetta_maxima|Rep_CD63-like_protein_Scophthalmus_maximus_(Turbot)_partial_(27%)
29232	-0.586298	9.16024	0.00516	0.093	GSONMT00044124001	4191	878		_type_I_collagen_alpha_2_chain_[Oncorhynchus_keta]
60896	-0.796032	4.1042	0.00517	0.093	TC193310	1121	879		similar_to_UniRef100_UPI000065F06EHomolog_of_Ictalurus_punctatus_Interferon_induced_protein_2_Takifugu_rubripes|Rep_Homolog_of_Ictalurus_punctatus_Interferon_induced_protein_2_Takifugu_rubripes_partial_(52%)
55062	-1.03252	-0.0763508	0.0052	0.0935	TC185006	841	880		similar_to_UniRef100_Q4T3K7Chromosome_undetermined_SCAF10021_whole_genome_shotgun_sequence_Tetraodon_nigroviridis|Rep_Chromosome_undetermined_SCAF10021_whole_genome_shotgun_sequence_Tetraodon_nigroviridis_(Green_puffer)_partial_(6%)
67334	-0.701671	3.53305	0.00521	0.0935	TC202108	537	881		similar_to_UniRef100_Q66I38Zgc86701_Danio_rerio|Rep_Zgc86701_Danio_rerio_(Zebrafish)_(Brachydanio_rerio)_partial_(21%)
71235	-0.660043	2.1423	0.00521	0.0935	TC207124	1183	882		similar_to_UniRef100_A8DSV5Cpv-1_Astatotilapia_burtoni|Rep_Cpv-1_Haplochromis_burtoni_(Burtons_mouthbrooder)_partial_(54%)
14357	-0.656929	4.03642	0.00522	0.0935	GSONMT00029544001	1455	883		_ras_GTPase-activating_protein-binding_protein_2_[Salmo_salar]
31290	-0.744002	2.96978	0.00525	0.094	GSONMT00038677001	357	884		_PREDICTED:_fragile_X_mental_retardation_syndrome-related_protein_2-like_isoform_X2_[Maylandia_zebra]
19996	-0.644223	4.37149	0.00525	0.094	GSONMT00057458001	5613	885		_PREDICTED:_obscurin-like_protein_1-like_[Astyanax_mexicanus]
61106	-1.00792	-0.160808	0.00526	0.094	TC193584	773	886		similar_to_UniRef100_Q2PGX3Slc26a5_Takifugu_obscurus|Rep_Slc26a5_Takifugu_obscurus_(mefugu)_partial_(32%)
14145	-0.80335	0.244153	0.00528	0.0943	GSONMT00043048001	2721	887		_PREDICTED:_WD_repeat-containing_protein_44-like_[Neolamprologus_brichardi]
13792	-0.696916	2.49028	0.0053	0.0944	GSONMT00002358001	2241	888		_Synaptopodin_2-like_protein_[Dicentrarchus_labrax]
77560	-1.0529	0.198878	0.00531	0.0944	TC216231	1435	889		similar_to_UniRef100_Q6JZZ4Cathepsin_S_Fundulus_heteroclitus|Rep_Cathepsin_S_Fundulus_heteroclitus_(Killifish)_(Mummichog)_partial_(42%)
54065	-0.590024	8.45123	0.00532	0.0944	TC183579	1106	890		homologue_to_UniRef100_Q4RGS6Chromosome_4_SCAF15093_whole_genome_shotgun_sequence_Tetraodon_nigroviridis|Rep_Chromosome_4_SCAF15093_whole_genome_shotgun_sequence_Tetraodon_nigroviridis_(Green_puffer)
197520	-1.04286	-0.0168109	0.00533	0.0944	NODE_42894_length_378_cov_2.785714	476	891		unknown
124461	-0.938309	2.27636	0.00533	0.0944	SRR020739-4477	733	892		lim_domain-binding_protein_3-like_isoform_2
89783	-1.11628	0.277922	0.00533	0.0944	BX871996	772	893		unknown
27891	-0.780539	1.88158	0.00534	0.0945	GSONMT00057705001	465	894		_Caveolin-3_[Salmo_salar]
49367	-0.971758	-0.00384764	0.00542	0.0957	TC176830	858	895		similar_to_UniRef100_Q6DHQ4Zgc92174_Danio_rerio|Rep_Zgc92174_Danio_rerio_(Zebrafish)_(Brachydanio_rerio)
20901	-0.570685	6.07326	0.00545	0.096	GSONMT00023146001	1059	896		_alpha_3_type_I_collagen_[Oncorhynchus_mykiss]
16283	-0.989837	0.652163	0.00546	0.0961	GSONMT00011090001	600	897		_PREDICTED:_uncharacterized_protein_LOC101478474_[Maylandia_zebra]
9968	-0.906125	-0.1855	0.00547	0.0961	GSONMT00004220001	1263	898		_PREDICTED:_glycogen_synthase_kinase-3_beta-like_[Oryzias_latipes]
214244	-0.839147	1.2255	0.00547	0.0961	NODE_64320_length_375_cov_0.997333	473	899		myeloid-associated_differentiation_marker-like_protein_2-like
115810	-0.652884	8.56797	0.00547	0.0961	CT570114	1314	900		homologue_to_UniRef100_Q8JIP5Myosin_heavy_chain_n=2_Oncorhynchus_keta|Rep_Myosin_heavy_chain_Oncorhynchus_keta_(Chum_salmon)_partial_(8%)
115563	-0.638732	8.74456	0.0055	0.0962	CT569684	1066	901		homologue_to_UniRef100_Q8JIP5Myosin_heavy_chain_n=2_Oncorhynchus_keta|Rep_Myosin_heavy_chain_Oncorhynchus_keta_(Chum_salmon)_partial_(7%)
106281	-0.63651	2.83714	0.00551	0.0962	CR376157	817	902		similar_to_UniRef100_Q4S8G1Chromosome_undetermined_SCAF14706_whole_genome_shotgun_sequence_Tetraodon_nigroviridis|Rep_Chromosome_undetermined_SCAF14706_whole_genome_shotgun_sequence_Tetraodon_nigroviridis_(Green_puffer)_partial_(25%)
115792	-0.738275	3.17145	0.00553	0.0965	CU066308	1319	903		UniRef100_A4EX00TRAP_dicarboxylate_family_transporter_DctM_subunit_Roseobacter_sp_SK209-2-6|Rep_TRAP_dicarboxylate_family_transporter_DctM_subunit_Roseobacter_sp_SK209-2-6_partial_(4%)
8994	-0.768798	0.772363	0.00554	0.0966	GSONMT00027042001	834	904		_acetylcholin_receptor_subunit_alpha_partial_[Campylomormyrus_compressirostris]
76944	-0.600734	4.46825	0.00554	0.0966	TC215482	890	905		homologue_to_UniRef100_Q5EN0440S_ribosomal_protein_S18-like_protein_Magnaporthe_grisea|Rep_40S_ribosomal_protein_S18-like_protein_Magnaporthe_grisea_(Rice_blast_fungus)_(Pyricularia_grisea)_partial_(30%)
68685	-0.956088	0.457451	0.00555	0.0967	TC203858	1090	906		weakly_similar_to_UniRef100_A3KP49MGC162945_protein_Danio_rerio|Rep_MGC162945_protein_Danio_rerio_(Zebrafish)_(Brachydanio_rerio)_partial_(27%)
24013	-0.641154	2.79221	0.00557	0.0969	GSONMT00021701001	942	907		_PREDICTED:_ankyrin-1-like_[Haplochromis_burtoni]
7910	-0.609693	6.34725	0.00565	0.098	GSONMT00007747001	573	908		_PREDICTED:_40S_ribosomal_protein_S9-like_[Takifugu_rubripes]
152777	-0.765587	1.49253	0.00567	0.0984	SRR020740-12658	542	909		s-adenosylmethionine_synthetase_isoform_type-2
100811	-0.585187	5.19273	0.00574	0.0995	CA374659	230	910		similar_to_UniRef100_Q6IQQ0Ribosomal_protein_L21_Danio_rerio|Rep_Ribosomal_protein_L21_Danio_rerio_(Zebrafish)_(Brachydanio_rerio)_partial_(33%)
26951	-0.637316	2.56688	0.00575	0.0996	GSONMT00011754001	1416	911		_Mannose-6-phosphate_receptor-binding_protein_1_[Salmo_salar]
107142	-0.693944	2.19606	0.00576	0.0997	CX040396	698	912		homologue_to_UniRef100_Q9DFR7Alpha_tubulin_Chionodraco_rastrospinosus|Rep_Alpha_tubulin_Chionodraco_rastrospinosus_(Ocellated_icefish)_partial_(30%)
59075	-0.674186	1.46806	0.00578	0.1	TC190717	748	913		homologue_to_UniRef100_Q7T3F3Ubiquitin_carrier_protein_Danio_rerio|Rep_Ubiquitin_carrier_protein_Danio_rerio_(Zebrafish)_(Brachydanio_rerio)
77458	-0.640077	5.00675	0.00583	0.1	TC216114	758	914		homologue_to_UniRef100_A5A6I4Eukaryotic_translation_initiation_factor_2_subunit_2_beta_38kDa_Pan_troglodytes_verus|Rep_Eukaryotic_translation_initiation_factor_2_subunit_2_beta_38kDa_Pan_troglodytes_verus_partial_(47%)
17535	-0.63835	5.18132	0.00582	0.1	GSONMT00023496001	519	915		_elongation_factor_1_gamma_[Salmo_salar]
103772	-0.635659	2.13085	0.00582	0.1	CB496409	601	916		UniRef100_UPI0000660505Gelsolin_precursor_(Actin-depolymerizing_factor)_(ADF)_(Brevin)_(AGEL)_Takifugu_partial_(1%)
33358	-1.09276	-0.43603	0.00583	0.1	GSONMT00057017001	3420	917		_PREDICTED:_lysine-specific_demethylase_5C_isoform_X1_[Astyanax_mexicanus]
77237	-0.940757	-0.091743	0.0059	0.101	TC215850	1281	918		unknown
121367	-0.777985	1.5052	0.00592	0.101	FP320484	1102	919		weakly_similar_to_UniRef100_O60240Perilipin_Homo_sapiens|Rep_Perilipin_Homo_sapiens_(Human)_partial_(18%)
52887	-0.859821	4.21076	0.00593	0.101	TC181888	876	920		weakly_similar_to_UniRef100_Q80XX4Musculoskeletal_embryonic_nuclear_protein_1_Rattus_norvegicus|Rep_Musculoskeletal_embryonic_nuclear_protein_1_Rattus_norvegicus_(Rat)_partial_(76%)
71704	-1.41567	-0.380218	0.00594	0.102	TC207707	2798	921		UniRef100_Q90W76Type_II_keratin_E1|Rep_Type_II_keratin_E1
73846	-0.578306	6.91121	0.00599	0.102	TC210411	1109	922		homologue_to_UniRef100_Q8UUJ3Type_I_collagen_alpha_2_chain_Oncorhynchus_keta|Rep_Type_I_collagen_alpha_2_chain_Oncorhynchus_keta_(Chum_salmon)_partial_(24%)
33160	-0.729942	1.64877	0.00603	0.103	GSONMT00058637001	1359	923		_Tubulin_beta-3_chain_[Salmo_salar]
202292	-0.774076	0.514842	0.00603	0.103	NODE_49303_length_611_cov_1.279869	709	924		autism_susceptibility_gene_2
71332	-0.773227	1.01124	0.00606	0.103	TC207241	899	925		weakly_similar_to_UniRef100_A1L277Serine/threonine_protein_phosphatase_Danio_rerio|Rep_Serine/threonine_protein_phosphatase_Danio_rerio_(Zebrafish)_(Brachydanio_rerio)_partial_(9%)
32847	-0.691973	1.68523	0.00607	0.103	GSONMT00036748001	1323	926		_PREDICTED:_secernin-2-like_[Xiphophorus_maculatus]
76855	-1.40059	-0.573271	0.0061	0.103	TC215381	968	927		weakly_similar_to_UniRef100_UPI0000ECAB34Copper_transport_protein_ATOX1_(Metal_transport_protein_ATX1)_Gallus_gallus|Rep_Copper_transport_protein_ATOX1_(Metal_transport_protein_ATX1)_Gallus_gallus_partial_(54%)
185602	-0.95941	-0.277395	0.00612	0.104	NODE_27122_length_444_cov_2.027027	542	928		dysferlin-_partial
87958	-0.643764	2.74616	0.00612	0.104	BX857525	744	929		similar_to_UniRef100_Q4S8G1Chromosome_undetermined_SCAF14706_whole_genome_shotgun_sequence_Tetraodon_nigroviridis|Rep_Chromosome_undetermined_SCAF14706_whole_genome_shotgun_sequence_Tetraodon_nigroviridis_(Green_puffer)_partial_(17%)
30772	-0.965652	0.659668	0.00616	0.104	GSONMT00063100001	3924	930		_PREDICTED:_HEAT_repeat-containing_protein_1-like_isoform_X1_[Danio_rerio]
7035	-0.522396	12.312	0.0062	0.104	GSONMT00032609001	1398	931		_myosin_heavy_chain_[Oncorhynchus_keta]
86434	-0.776408	1.69219	0.00622	0.105	BX319402	862	932		homologue_to_UniRef100_Q6P7N2Slc5a8_protein_n=2_Xenopus_tropicalis|Rep_Slc5a8_protein_Xenopus_tropicalis_(Western_clawed_frog)_(Silurana_tropicalis)_partial_(54%)
201439	-0.934591	0.175201	0.00625	0.105	NODE_48175_length_245_cov_1.975510	343	933		kinesin-like_protein_kif1c-like_isoform_1
87363	-0.659117	2.34559	0.00625	0.105	BX317776	841	934		similar_to_UniRef100_Q566V4LOC553527_protein_Danio_rerio|Rep_LOC553527_protein_Danio_rerio_(Zebrafish)_(Brachydanio_rerio)_partial_(45%)
104101	-0.782584	0.585066	0.00625	0.105	CR373211	631	935		homologue_to_UniRef100_Q6P3J5Eukaryotic_translation_elongation_factor_2_like_Danio_rerio|Rep_Eukaryotic_translation_elongation_factor_2_like_Danio_rerio_(Zebrafish)_(Brachydanio_rerio)_partial_(15%)
80785	-0.59125	7.44449	0.00626	0.105	BX085126	785	936		homologue_to_UniRef100_Q6P5K360S_acidic_ribosomal_protein_P0_Danio_rerio|Rep_60S_acidic_ribosomal_protein_P0_Danio_rerio_(Zebrafish)_(Brachydanio_rerio)_partial_(73%)
19754	-0.705332	1.27905	0.00627	0.105	GSONMT00054833001	2085	937		_RNA-binding_protein_25_[Myotis_davidii]
111358	-0.66626	3.12451	0.00639	0.107	BX883933	761	938		homologue_to_UniRef100_O93486Alpha_3_type_I_collagen|Rep_Alpha_3_type_I_collagen___partial_(20%)
18543	-0.689931	1.25601	0.00646	0.108	GSONMT00028089001	1302	939		_NIF3-like_protein_1_[Dicentrarchus_labrax]
65070	-0.800213	0.187034	0.00647	0.108	TC199105	805	940		similar_to_UniRef100_Q4T9M9Chromosome_undetermined_SCAF7533_whole_genome_shotgun_sequence_Tetraodon_nigroviridis|Rep_Chromosome_undetermined_SCAF7533_whole_genome_shotgun_sequence_Tetraodon_nigroviridis_(Green_puffer)_partial_(34%)
160312	-0.948841	0.276139	0.00649	0.108	SRR020740-23083	402	941		lysosome-associated_membrane_glycoprotein_1_precursor
58366	-0.814527	0.362245	0.0065	0.108	TC189731	895	942		homologue_to_UniRef100_A3KNM5Zgc162244_protein_Danio_rerio|Rep_Zgc162244_protein_Danio_rerio_(Zebrafish)_(Brachydanio_rerio)
103006	-0.565174	5.49505	0.00656	0.109	CB487229	459	943		UniRef100_A9Z0M0Ribosomal_protein_L18_Oncorhynchus_masou_formosanus|Rep_Ribosomal_protein_L18_Oncorhynchus_masou_formosanus_partial_(56%)
23823	-0.77668	3.45784	0.00661	0.109	GSONMT00051183001	1281	944		_Eukaryotic_translation_initiation_factor_5_[Salmo_salar]
44425	-0.860427	0.208526	0.00662	0.109	GSONMT00075669001	747	945		_Tropomyosin_alpha-4_chain_[Salmo_salar]
60671	-1.06807	-0.0629744	0.00666	0.11	TC193000	682	946		similar_to_UniRef100_Q4SRF9Chromosome_undetermined_SCAF14526_whole_genome_shotgun_sequence_Tetraodon_nigroviridis|Rep_Chromosome_undetermined_SCAF14526_whole_genome_shotgun_sequence_Tetraodon_nigroviridis_(Green_puffer)_partial_(17%)
53255	-0.755434	2.20456	0.00667	0.11	TC182439	1211	947		similar_to_UniRef100_Q4SL93Chromosome_7_SCAF14557_whole_genome_shotgun_sequence_Tetraodon_nigroviridis|Rep_Chromosome_7_SCAF14557_whole_genome_shotgun_sequence_Tetraodon_nigroviridis_(Green_puffer)_partial_(26%)
31849	-0.688161	0.816691	0.00676	0.111	GSONMT00053951001	1200	948		_PREDICTED:_protein_FAM98A-like_[Pundamilia_nyererei]
27325	-0.765312	1.01872	0.00678	0.111	GSONMT00021725001	1716	949		_PREDICTED:_uncharacterized_aarF_domain-containing_protein_kinase_5_[Astyanax_mexicanus]
35794	-0.71294	0.746521	0.00679	0.111	GSONMT00076000001	936	950		_Dehydrogenase/reductase_SDR_family_member_7B_[Salmo_salar]
197330	-0.943301	0.569102	0.0068	0.111	NODE_42638_length_303_cov_1.795380	401	951		fructose-_-bisphosphatase_isozyme_2
70287	-0.620134	8.39357	0.00681	0.111	TC205939	1153	952		homologue_to_UniRef100_Q503C7Phosphorylase_Danio_rerio|Rep_Phosphorylase_Danio_rerio_(Zebrafish)_(Brachydanio_rerio)_partial_(45%)
83923	-0.755076	1.19371	0.00683	0.111	BX307409	898	953		homologue_to_UniRef100_Q568N9Pyrophosphatase_(Inorganic)_1_Danio_rerio|Rep_Pyrophosphatase_(Inorganic)_1_Danio_rerio_(Zebrafish)_(Brachydanio_rerio)_partial_(72%)
57309	-0.986769	4.15464	0.00686	0.112	TC188210	709	954		UniRef100_Q5UTE7Glutathione_peroxidase_type_2|Rep_Glutathione_peroxidase_type_2
89747	-0.788015	0.394953	0.00688	0.112	BX872003	796	955		similar_to_UniRef100_Q4SWM4Chromosome_undetermined_SCAF13607_whole_genome_shotgun_sequence_Tetraodon_nigroviridis|Rep_Chromosome_undetermined_SCAF13607_whole_genome_shotgun_sequence_Tetraodon_nigroviridis_(Green_puffer)_partial_(87%)
9908	-1.00803	0.781132	0.00689	0.112	GSONMT00042363001	783	956		_ES1_protein_homolog_mitochondrial_precursor_[Salmo_salar]
73793	-0.630068	1.73921	0.00697	0.113	TC210346	1798	957		homologue_to_UniRef100_Q4SUR3Chromosome_undetermined_SCAF13844_whole_genome_shotgun_sequence_n=2_Tetraodon_nigroviridis|Rep_Chromosome_undetermined_SCAF13844_whole_genome_shotgun_sequence_Tetraodon_nigroviridis_(Green_puffer)_partial_(35%)
58684	-0.880941	0.293596	0.00699	0.113	TC190190	795	958		unknown
87083	-0.738924	0.775275	0.00705	0.114	BX318191	853	959		similar_to_UniRef100_Q4V803MGC114881_protein_Xenopus_laevis|Rep_MGC114881_protein_Xenopus_laevis_(African_clawed_frog)_partial_(75%)
67758	-0.646202	1.85918	0.00705	0.114	TC202651	1182	960		homologue_to_UniRef100_Q6P135Transmembrane_and_ubiquitin-like_domain_containing_1_Danio_rerio|Rep_Transmembrane_and_ubiquitin-like_domain_containing_1_Danio_rerio_(Zebrafish)_(Brachydanio_rerio)_partial_(64%)
84003	-0.577208	6.62801	0.00706	0.114	BX307138	930	961		homologue_to_UniRef100_Q6GNX6MGC80804_protein_Xenopus_laevis|Rep_MGC80804_protein_Xenopus_laevis_(African_clawed_frog)
103243	-0.759968	1.51304	0.00708	0.114	CA388218	336	962		similar_to_UniRef100_Q4RMY3Chromosome_6_SCAF15017_whole_genome_shotgun_sequence_Tetraodon_nigroviridis|Rep_Chromosome_6_SCAF15017_whole_genome_shotgun_sequence_Tetraodon_nigroviridis_(Green_puffer)_partial_(15%)
68173	-0.696928	2.53627	0.00708	0.114	TC203185	1131	963		similar_to_UniRef100_Q9W6X310_kDa_heat_shock_protein_mitochondrial_Oryzias_latipes|Rep_10_kDa_heat_shock_protein_mitochondrial_Oryzias_latipes_(Medaka_fish)_(Japanese_ricefish)
30527	-0.66221	2.39299	0.00712	0.114	GSONMT00029691001	984	964		_unnamed_protein_product_[Tetraodon_nigroviridis]
62230	-0.65216	3.62744	0.00712	0.114	TC195151	1097	965		weakly_similar_to_UniRef100_A4BDV2Branched-chain_amino_acid_ABC_transporter_permease_protein_Reinekea_sp_MED297|Rep_Branched-chain_amino_acid_ABC_transporter_permease_protein_Reinekea_sp_MED297_partial_(6%)
46487	-0.73209	1.18001	0.00713	0.114	GSONMT00067113001	1341	966		_PREDICTED:_synaptosomal-associated_protein_47-like_isoform_X2_[Oreochromis_niloticus]
205637	-0.961534	0.00856344	0.00714	0.114	NODE_53606_length_439_cov_0.997722	537	967		phosphatase_and_actin_regulator_4
110031	-1.31994	0.493983	0.00716	0.114	BX306833	1020	968		weakly_similar_to_UniRef100_Q89UL9Histidinol-phosphate_aminotransferase_2_Bradyrhizobium_japonicum|Rep_Histidinol-phosphate_aminotransferase_2_Bradyrhizobium_japonicum_partial_(5%)
212383	-0.862863	1.31261	0.00719	0.115	NODE_62021_length_293_cov_1.017065	391	969		phosphoglucomutase_1
79858	-0.804894	0.324155	0.00722	0.115	BX076832	889	970		homologue_to_UniRef100_A9JRG9LOC569168_protein_Danio_rerio|Rep_LOC569168_protein_Danio_rerio_(Zebrafish)_(Brachydanio_rerio)_partial_(30%)
23289	-0.726997	1.51093	0.00721	0.115	GSONMT00039290001	2136	971		_PREDICTED:_protein_phosphatase_1_regulatory_subunit_12A-like_[Oreochromis_niloticus]
72526	-0.687278	3.46684	0.00721	0.115	TC208758	1384	972		weakly_similar_to_UniRef100_Q4SCS8Chromosome_7_SCAF14650_whole_genome_shotgun_sequence_Tetraodon_nigroviridis|Rep_Chromosome_7_SCAF14650_whole_genome_shotgun_sequence_Tetraodon_nigroviridis_(Green_puffer)_partial_(32%)
39278	-0.651845	4.08956	0.00721	0.115	GSONMT00068617001	486	973		_PREDICTED:_calmodulin-like_[Python_bivittatus]
29142	-0.723114	1.60219	0.00725	0.115	GSONMT00037116001	534	974		_PREDICTED:_transcription_factor_15-like_[Lepisosteus_oculatus]
100416	-0.870916	0.0506099	0.00731	0.116	CA380191	630	975		homologue_to_UniRef100_Q0ZDL5FIP2-like_Salmo_salar|Rep_FIP2-like_Salmo_salar_(Atlantic_salmon)_partial_(63%)
32039	-1.08173	0.805585	0.00733	0.116	GSONMT00041392001	855	976		_PREDICTED:_neutral_amino_acid_transporter_B(0)_isoform_X2_[Chrysemys_picta_bellii]
54199	-0.886196	0.982028	0.00733	0.116	TC183775	917	977		similar_to_UniRef100_Q4SKF0Chromosome_13_SCAF14566_whole_genome_shotgun_sequence_Tetraodon_nigroviridis|Rep_Chromosome_13_SCAF14566_whole_genome_shotgun_sequence_Tetraodon_nigroviridis_(Green_puffer)_partial_(58%)
42616	-0.819235	4.09001	0.00735	0.116	GSONMT00080536001	2454	978		_PREDICTED:_synaptopodin_2-like_protein-like_[Oreochromis_niloticus]
206897	-1.31686	-0.510856	0.00736	0.117	NODE_55203_length_409_cov_0.997555	507	979		unknown
8506	-0.695782	1.23953	0.00738	0.117	GSONMT00052217001	246	980		_Glycogenin-1_[Salmo_salar]
71299	-1.06482	0.682465	0.00749	0.118	TC207203	949	981		homologue_to_UniRef100_Q64HY0Prepro-cathepsin_C|Rep_Prepro-cathepsin_C___partial_(14%)
42611	-0.559337	6.50592	0.00748	0.118	GSONMT00080528001	888	982		_LIM-domain_binding_factor_3_[Salmo_salar]
20025	-0.554511	7.23392	0.00748	0.118	GSONMT00030696001	774	983		_ribosomal_protein_L8-1_[Salmo_salar]
127587	-1.05505	0.0160615	0.00751	0.118	SRR020739-9744	603	984		rna-directed_dna_polymerase_from_mobile_element_jockey-like
85872	-1.1706	-0.455175	0.00758	0.119	BX313541	849	985		homologue_to_UniRef100_UPI00006602B8ER_lumen_protein_retaining_receptor_2_(KDEL_receptor_2)_(KDEL_endoplasmic_reticulum_protein_retention_receptor_2)_(ERD2-like_protein_1)_(ELP-1)_Takifugu_rubripes|Rep_ER_lumen_protein_retaining_receptor_2_(KDEL_receptor_2)_(KDEL_endoplasmic_reticulum_protein_retention_receptor_2)_(ERD2-like_protein_1)_(ELP-1)_Takifugu_rubripes_partial_(86%)
76407	-0.770795	3.29206	0.0076	0.119	TC214837	1171	986		homologue_to_UniRef100_Q9W647Glutathione_S-transferase_n=2_Salmonidae|Rep_Glutathione_S-transferase_Oncorhynchus_nerka_(Sockeye_salmon)_partial_(43%)
44440	-0.776779	0.485611	0.00761	0.119	GSONMT00075688001	3027	987		_PREDICTED:_calcium_homeostasis_endoplasmic_reticulum_protein_isoform_X1_[Astyanax_mexicanus]
44154	-0.612538	2.11099	0.00762	0.119	GSONMT00077267001	777	988		_Bisphosphoglycerate_mutase_[Salmo_salar]
4557	-0.954164	-0.152749	0.0077	0.12	GSONMT00063910001	501	989		_endothelial_lipase_1_[Oncorhynchus_clarkii]
47228	-0.747896	1.22555	0.00771	0.12	TC173675	1080	990		homologue_to_UniRef100_A8E5G8Proteasome_subunit_beta_type_Danio_rerio|Rep_Proteasome_subunit_beta_type_Danio_rerio_(Zebrafish)_(Brachydanio_rerio)_partial_(80%)
80711	-0.6397	2.41719	0.00771	0.12	BX082718	648	991		homologue_to_UniRef100_Q6NVI6Chaperonin_containing_TCP1_subunit_5_Danio_rerio|Rep_Chaperonin_containing_TCP1_subunit_5_Danio_rerio_(Zebrafish)_(Brachydanio_rerio)_partial_(16%)
83535	-0.671176	0.928421	0.00775	0.121	BX304158	870	992		homologue_to_UniRef100_Q6DHR6Zgc92139_n=2_Danio_rerio|Rep_Zgc92139_Danio_rerio_(Zebrafish)_(Brachydanio_rerio)_partial_(25%)
30084	-0.635972	2.08459	0.00778	0.121	GSONMT00051525001	1143	993		_PREDICTED:_ribosomal_L1_domain-containing_protein_1-like_isoform_X2_[Haplochromis_burtoni]
75466	-0.791504	0.956791	0.0078	0.121	TC212412	1115	994		UniRef100_A6PZ09Amyloid_protein_A_n=2|Rep_Amyloid_protein_A___partial_(57%)
28785	-0.784229	1.20677	0.00781	0.121	GSONMT00042524001	1515	995		_PREDICTED:_unconventional_prefoldin_RPB5_interactor_1-like_[Haplochromis_burtoni]
43357	-0.92987	0.0142747	0.00788	0.122	GSONMT00079034001	3846	996		_PREDICTED:_synergin_gamma-like_isoform_X1_[Oreochromis_niloticus]
83025	-0.94176	4.13792	0.00794	0.122	BX301861	943	997		homologue_to_UniRef100_Q5UTE7Glutathione_peroxidase_type_2|Rep_Glutathione_peroxidase_type_2___partial_(56%)
28490	-0.704177	2.73431	0.00798	0.123	GSONMT00011170001	1008	998		_glyceraldehyde-3-phosphate_dehydrogenase_[Coregonus_maraena]
72176	-0.583463	6.76163	0.008	0.123	TC208318	542	999		homologue_to_UniRef100_P6285440S_ribosomal_protein_S26_n=7_Eutheria|Rep_40S_ribosomal_protein_S26_Homo_sapiens_(Human)
9951	-0.839109	-0.0521382	0.00803	0.123	GSONMT00052399001	1485	1000		_PREDICTED:_sushi_domain-containing_protein_4-like_isoform_X1_[Oreochromis_niloticus]
50332	-0.831207	0.0834994	0.00805	0.123	TC178164	872	1001		similar_to_UniRef100_Q4TBL0Chromosome_undetermined_SCAF7118_whole_genome_shotgun_sequence_Tetraodon_nigroviridis|Rep_Chromosome_undetermined_SCAF7118_whole_genome_shotgun_sequence_Tetraodon_nigroviridis_(Green_puffer)_partial_(66%)
55051	-0.624058	1.66845	0.00806	0.123	TC184987	1382	1002		similar_to_UniRef100_Q4RUH1Chromosome_1_SCAF14995_whole_genome_shotgun_sequence_n=2_Tetraodon_nigroviridis|Rep_Chromosome_1_SCAF14995_whole_genome_shotgun_sequence_Tetraodon_nigroviridis_(Green_puffer)_partial_(19%)
10435	-0.909961	-0.0620286	0.00807	0.124	GSONMT00009877001	2040	1003		_PREDICTED:_TATA-binding_protein-associated_factor_172-like_[Xiphophorus_maculatus]
110403	-0.832103	-0.109487	0.00815	0.124	BX298311	1108	1004		homologue_to_UniRef100_Q6UFZ614-3-3C2_protein|Rep_14-3-3C2_protein___partial_(81%)
56002	-0.871678	-0.0379424	0.00817	0.125	TC186331	897	1005		similar_to_UniRef100_Q4TBL0Chromosome_undetermined_SCAF7118_whole_genome_shotgun_sequence_Tetraodon_nigroviridis|Rep_Chromosome_undetermined_SCAF7118_whole_genome_shotgun_sequence_Tetraodon_nigroviridis_(Green_puffer)_partial_(69%)
199396	-0.931574	0.272749	0.00821	0.125	NODE_45381_length_302_cov_1.950331	400	1006		calpain-1_catalytic_subunit-like
92732	-0.703739	2.27913	0.00821	0.125	BX911080	753	1007		similar_to_UniRef100_A5H1I2Glucose-regulated_protein_94_Paralichthys_olivaceus|Rep_Glucose-regulated_protein_94_Paralichthys_olivaceus_(Japanese_flounder)_partial_(11%)
50387	-0.725793	3.48181	0.00822	0.125	TC178245	891	1008		homologue_to_UniRef100_Q567K2Zgc111984_Danio_rerio|Rep_Zgc111984_Danio_rerio_(Zebrafish)_(Brachydanio_rerio)_partial_(89%)
104769	-0.585147	6.67165	0.00823	0.125	CR370343	581	1009		homologue_to_UniRef100_Q6UZF940S_ribosomal_protein_S30_n=2_Percomorpha|Rep_40S_ribosomal_protein_S30_Hippocampus_comes_(Tiger_tail_seahorse)
85126	-0.827491	0.355816	0.00824	0.125	BX310714	833	1010		similar_to_UniRef100_Q6NZV7RNA_binding_protein_S1_serine-rich_domain_Danio_rerio|Rep_RNA_binding_protein_S1_serine-rich_domain_Danio_rerio_(Zebrafish)_(Brachydanio_rerio)_partial_(22%)
72806	-0.705927	2.00865	0.00825	0.125	TC209110	1110	1011		similar_to_UniRef100_UPI000036613ASeryl-tRNA_synthetase_cytoplasmic_(EC_61111)_(Seryl-tRNA(Ser/Sec)_synthetase)_(Serine--tRNA_ligase)_(SerRS)_Takifugu_rubripes|Rep_Seryl-tRNA_synthetase_cytoplasmic_(EC_61111)_(Seryl-tRNA(Ser/Sec)_synthetase)_(Serine--tRNA_ligase)_(SerRS)_Takifugu_rubripes_partial_(25%)
70316	-0.600999	5.71162	0.00825	0.125	TC205971	1068	1012		homologue_to_UniRef100_Q803F6Ribosomal_protein_SA_Danio_rerio|Rep_Ribosomal_protein_SA_Danio_rerio_(Zebrafish)_(Brachydanio_rerio)_partial_(83%)
8239	-0.829965	2.68291	0.00827	0.125	GSONMT00043749001	696	1013		_prepro-cathepsin_C_precursor_[Oncorhynchus_mykiss]
60504	-0.771168	1.06911	0.00828	0.125	TC192767	1327	1014		homologue_to_UniRef100_A7MBS2MGC171407_protein_Danio_rerio|Rep_MGC171407_protein_Danio_rerio_(Zebrafish)_(Brachydanio_rerio)_partial_(54%)
58536	-0.892477	0.565723	0.00831	0.125	TC189967	1055	1015		similar_to_UniRef100_Q2VF29Envelope_protein_Atlantic_salmon_swim_bladder_sarcoma_virus|Rep_Envelope_protein_Atlantic_salmon_swim_bladder_sarcoma_virus_partial_(4%)
61976	-0.734415	0.983177	0.00835	0.126	TC194797	1252	1016		similar_to_UniRef100_UPI000065EA2AUBX_domain-containing_protein_8_(Protein_ETEA)_Takifugu_rubripes|Rep_UBX_domain-containing_protein_8_(Protein_ETEA)_Takifugu_rubripes_partial_(51%)
7287	-0.523672	5.82865	0.00834	0.126	GSONMT00056226001	1314	1017		_PREDICTED:_cyclic_AMP-dependent_transcription_factor_ATF-4-like_isoform_X1_[Astyanax_mexicanus]
64378	-1.21287	-0.177978	0.00839	0.126	TC198154	595	1018		weakly_similar_to_UniRef100_A9UX10Predicted_protein_Monosiga_brevicollis_MX1|Rep_Predicted_protein_Monosiga_brevicollis_MX1_partial_(32%)
114969	-0.943027	0.273194	0.00843	0.127	DV198439	293	1019		homologue_to_UniRef100_A9Z0N1Ribosomal_protein_L9_Oncorhynchus_masou_formosanus|Rep_Ribosomal_protein_L9_Oncorhynchus_masou_formosanus_partial_(28%)
53281	-1.03008	0.113755	0.00844	0.127	TC182471	1301	1020		homologue_to_UniRef100_Q84VX3-2Isoform_2_of_Q84VX3__Arabidopsis_thaliana|Rep_Isoform_2_of_Q84VX3__Arabidopsis_thaliana_(Mouse-ear_cress)_partial_(7%)
39674	-1.07456	-0.154984	0.00846	0.127	GSONMT00067647001	2802	1021		_PREDICTED:_protein_unc-45_homolog_B-like_[Takifugu_rubripes]
22902	-0.724611	1.44304	0.00848	0.127	GSONMT00033825001	948	1022		_major_vault_protein_[Salmo_salar]
41004	-0.886001	-0.1274	0.00856	0.128	GSONMT00065178001	1098	1023		_PREDICTED:_ATPase_family_AAA_domain-containing_protein_1-B-like_[Lepisosteus_oculatus]
22411	-1.05485	-0.218453	0.00858	0.128	GSONMT00020349001	2193	1024		_PREDICTED:_WD_repeat-containing_protein_on_Y_chromosome-like_isoform_X4_[Pelodiscus_sinensis]
23370	-0.804948	0.304885	0.00864	0.129	GSONMT00049147001	1284	1025		_PREDICTED:_protein_prune_homolog_[Astyanax_mexicanus]
51351	-0.657742	2.69863	0.00864	0.129	TC179667	1082	1026		homologue_to_UniRef100_Q6NY99Fragile_X_mental_retardation_autosomal_homolog_2_Danio_rerio|Rep_Fragile_X_mental_retardation_autosomal_homolog_2_Danio_rerio_(Zebrafish)_(Brachydanio_rerio)_partial_(38%)
55742	-0.732562	2.58662	0.00866	0.129	TC185952	1371	1027		similar_to_UniRef100_Q2I171Eukaryotic_translation_initiation_factor_5_Ictalurus_punctatus|Rep_Eukaryotic_translation_initiation_factor_5_Ictalurus_punctatus_(Channel_catfish)_partial_(73%)
28192	-0.721433	1.25446	0.00866	0.129	GSONMT00001609001	1875	1028		_PREDICTED:_autism_susceptibility_gene_2_protein-like_[Takifugu_rubripes]
86980	-1.02538	-0.375466	0.0087	0.129	BX319227	834	1029		similar_to_UniRef100_UPI000065DD66Lipid_phosphate_phosphohydrolase_1_(EC_3134)_(Phosphatidic_acid_phosphatase_2a)_(Phosphatidate_phosphohydrolase_type_2a)_(PAP2a)_(PAP-_2a)_(PAP2-alpha)_Takifugu_rubripes|Rep_Lipid_phosphate_phosphohydrolase_1_(EC_3134)_(Phosphatidic_acid_phosphatase_2a)_(Phosphatidate_phosphohydrolase_type_2a)_(PAP2a)_(PAP-_2a)_(PAP2-alpha)_Takifugu_rubripes_partial_(59%)
37096	-0.668272	1.9841	0.00872	0.13	GSONMT00073103001	1305	1030		_Zgc:66479_[Danio_rerio]
46596	-0.743839	3.02867	0.00875	0.13	TC172650	4597	1031		UniRef100_P70087Carbamoyl-phosphate_synthetase_III|Rep_Carbamoyl-phosphate_synthetase_III
7746	-0.742747	1.72317	0.00875	0.13	GSONMT00057106001	882	1032		_calpain_1_(mu/I)_large_subunit_a_[Danio_rerio]
99109	-0.714916	3.98002	0.00876	0.13	CA372012	492	1033		UniRef100_Q5U2Y3Mpp7_protein_Rattus_norvegicus|Rep_Mpp7_protein_Rattus_norvegicus_(Rat)_partial_(5%)
32103	-0.929856	0.143646	0.00879	0.13	GSONMT00020897001	2040	1034		_PREDICTED:_golgi-specific_brefeldin_A-resistance_guanine_nucleotide_exchange_factor_1_isoform_X3_[Astyanax_mexicanus]
14672	-0.697604	1.14285	0.00883	0.131	GSONMT00038211001	1413	1035		_PREDICTED:_acyl-CoA_synthetase_family_member_3_mitochondrial_[Astyanax_mexicanus]
53230	-0.593233	4.12493	0.00891	0.131	TC182406	964	1036		similar_to_UniRef100_UPI00015A42C0solute_carrier_family_25_(mitochondrial_carrier_phosphate_carrier)_member_3_n=2_Danio_rerio|Rep_solute_carrier_family_25_(mitochondrial_carrier_phosphate_carrier)_member_3_Danio_rerio_partial_(78%)
79220	-0.809779	2.92661	0.00894	0.132	BX073058	758	1037		similar_to_UniRef100_UPI000035F28DPhosphate_carrier_protein_mitochondrial_precursor_(PTP)_(Solute_carrier_family_25_member_3)_Takifugu_rubripes|Rep_Phosphate_carrier_protein_mitochondrial_precursor_(PTP)_(Solute_carrier_family_25_member_3)_Takifugu_rubripes_partial_(50%)
129149	-0.959492	-0.390255	0.00894	0.132	SRR020739-12519	579	1038		unknown
35367	-0.677598	1.76144	0.00899	0.132	GSONMT00024065001	5733	1039		_PREDICTED:_chromodomain-helicase-DNA-binding_protein_4-like_isoform_X1_[Astyanax_mexicanus]
201548	-1.10803	-0.762297	0.009	0.132	NODE_48331_length_290_cov_1.875862	388	1040		unknown
193148	-0.954565	-0.0753298	0.00901	0.132	NODE_37124_length_379_cov_3.218997	477	1041		unknown
52900	-0.835091	3.23742	0.00903	0.132	TC181908	912	1042		similar_to_UniRef100_UPI000065E1E1Ornithine_aminotransferase_mitochondrial_precursor_(EC_26113)_(Ornithine--oxo-acid_aminotransferase)_[Contains_Ornithine_aminotransferase_hepatic_form_Ornithine_aminotransferase_renal_form]_Takifugu_rubripes|Rep_Ornithine_aminotransferase_mitochondrial_precursor_(EC_26113)_(Ornithine--oxo-acid_aminotransferase)_[Contains_Ornithine_aminotransferase_hepatic_form_Or…
37432	-0.812881	0.0302912	0.00908	0.133	GSONMT00072398001	645	1043		_PREDICTED:_diphthine_synthase_[Astyanax_mexicanus]
67882	-0.867736	0.20297	0.0091	0.133	TC202812	851	1044		similar_to_UniRef100_Q4RM21Chromosome_10_SCAF15019_whole_genome_shotgun_sequence_Tetraodon_nigroviridis|Rep_Chromosome_10_SCAF15019_whole_genome_shotgun_sequence_Tetraodon_nigroviridis_(Green_puffer)_partial_(59%)
55532	-0.58524	2.13837	0.00911	0.133	TC185646	886	1045		similar_to_UniRef100_Q29RB9Ahsa1_protein_n=2_Danio_rerio|Rep_Ahsa1_protein_Danio_rerio_(Zebrafish)_(Brachydanio_rerio)_partial_(53%)
124444	-0.942443	-0.033644	0.00912	0.133	SRR020739-4451	766	1046		unknown
26053	-0.721519	0.849278	0.00918	0.134	GSONMT00061887001	1740	1047		_PREDICTED:_uncharacterized_protein_LOC102219178_[Xiphophorus_maculatus]
26837	-0.656469	2.07715	0.00918	0.134	GSONMT00028240001	2496	1048		_PREDICTED:_la-related_protein_4-like_isoform_X2_[Oreochromis_niloticus]
150008	-0.75125	0.921282	0.00922	0.135	SRR020740-8812	581	1049		unknown
8411	-0.868732	-0.0947539	0.00927	0.135	GSONMT00040919001	1995	1050		_PREDICTED:_ataxin-1-like_isoform_X1_[Maylandia_zebra]
75620	-0.885137	5.99105	0.00928	0.135	TC212607	1049	1051		similar_to_UniRef100_Q4S9Y9Chromosome_undetermined_SCAF14693_whole_genome_shotgun_sequence_Tetraodon_nigroviridis|Rep_Chromosome_undetermined_SCAF14693_whole_genome_shotgun_sequence_Tetraodon_nigroviridis_(Green_puffer)
21279	-0.664417	2.33206	0.00928	0.135	GSONMT00053816001	537	1052		_PREDICTED:_NADP-dependent_malic_enzyme-like_[Danio_rerio]
114956	-0.920095	0.876592	0.00935	0.136	DV197581	456	1053		homologue_to_UniRef100_Q6GQM2Zgc91957_Danio_rerio|Rep_Zgc91957_Danio_rerio_(Zebrafish)_(Brachydanio_rerio)_partial_(44%)
83821	-0.845881	-0.184423	0.00937	0.136	BX305698	873	1054		similar_to_UniRef100_UPI000065D8CFSurfeit_locus_protein_2_(Surf-2)_Takifugu_rubripes|Rep_Surfeit_locus_protein_2_(Surf-2)_Takifugu_rubripes_partial_(56%)
55419	-0.819975	0.0342246	0.00936	0.136	TC185497	896	1055		similar_to_UniRef100_UPI000065FC5FTransducin_beta-like_2_protein_(WS_beta-transducin_repeats_protein)_(WS-betaTRP)_(Williams-Beuren_syndrome_chromosome_region_13_protein)_Takifugu_rubripes|Rep_Transducin_beta-like_2_protein_(WS_beta-transducin_repeats_protein)_(WS-betaTRP)_(Williams-Beuren_syndrome_chromosome_region_13_protein)_Takifugu_rubripes_partial_(44%)
17456	-0.789526	0.940286	0.00935	0.136	GSONMT00056198001	4833	1056		_PREDICTED:_protein_FAM193A-like_isoform_X1_[Oreochromis_niloticus]
197521	-0.754373	1.24415	0.00934	0.136	NODE_42895_length_667_cov_1.707646	765	1057		unknown
116669	-0.723513	8.47161	0.00938	0.136	CT569455	1240	1058		homologue_to_UniRef100_Q7ZZN0Myosin_regulatory_light_chain_2_n=2_Salmo_salar|Rep_Myosin_regulatory_light_chain_2_Salmo_salar_(Atlantic_salmon)_partial_(76%)
33587	-0.677198	1.56903	0.00944	0.136	GSONMT00054984001	858	1059		_CC001_protein_[Salmo_salar]
47000	-0.705489	0.963863	0.00948	0.137	TC173295	1163	1060		GPI-anchored_protein_p137predicted_coding_region_syn_p137GPI_Membrane_component_chromosome_11_surface_marker_1
141543	-0.789434	0.720691	0.00955	0.137	SRR020739-34144	356	1061		AF1q
41815	-0.801338	0.296914	0.00959	0.138	GSONMT00081995001	1185	1062		_Actin-related_protein_2-A_[Salmo_salar]
116219	-0.749045	2.64393	0.00959	0.138	CU065845	595	1063		UniRef100_Q0ZBS0Macrophage_migration_inhibitory_factor_Salmo_salar|Rep_Macrophage_migration_inhibitory_factor_Salmo_salar_(Atlantic_salmon)
214444	-1.08563	0.131925	0.00971	0.139	NODE_64566_length_242_cov_1.099174	340	1064		synaptopodin_2-like
77276	-0.7654	7.9926	0.00973	0.139	TC215896	1658	1065		homologue_to_UniRef100_Q91208Myosin_heavy_chain|Rep_Myosin_heavy_chain___partial_(25%)
85706	-0.66996	1.18579	0.00973	0.139	BX311264	975	1066		similar_to_UniRef100_Q4RXN3Chromosome_11_SCAF14979_whole_genome_shotgun_sequence_Tetraodon_nigroviridis|Rep_Chromosome_11_SCAF14979_whole_genome_shotgun_sequence_Tetraodon_nigroviridis_(Green_puffer)_partial_(71%)
120173	-0.671082	1.04021	0.00975	0.139	FP324543	758	1067		homologue_to_UniRef100_Q6PBX1Protein_(Peptidyl-prolyl_cis/trans_isomerase)_NIMA-interacting_1_Danio_rerio|Rep_Protein_(Peptidyl-prolyl_cis/trans_isomerase)_NIMA-interacting_1_Danio_rerio_(Zebrafish)_(Brachydanio_rerio)_partial_(97%)
62299	-0.770494	0.141165	0.00977	0.14	TC195235	790	1068		similar_to_UniRef100_Q1JPW4X-prolyl_aminopeptidase_(Aminopeptidase_P)_1_soluble_Danio_rerio|Rep_X-prolyl_aminopeptidase_(Aminopeptidase_P)_1_soluble_Danio_rerio_(Zebrafish)_(Brachydanio_rerio)_partial_(42%)
149481	-0.584566	9.38103	0.00977	0.14	SRR020740-8114	570	1069		myosin_heavy_chain
109611	-0.918715	0.90976	0.00985	0.14	CX245097	565	1070		unknown
79722	-0.817327	1.32501	0.00985	0.14	BX075125	921	1071		similar_to_UniRef100_A4FHN7Amidase_Saccharopolyspora_erythraea_NRRL_2338|Rep_Amidase_Saccharopolyspora_erythraea_(strain_NRRL_23338)_partial_(7%)
28992	-0.716893	0.36787	0.00991	0.141	GSONMT00026941001	525	1072		_hypothetical_protein_[Homo_sapiens]
65794	-1.21922	0.142589	0.00994	0.141	TC200090	592	1073		unknown
48761	-0.688907	1.38497	0.00997	0.141	TC175942	891	1074		UniRef100_Q4RXL7Chromosome_11_SCAF14979_whole_genome_shotgun_sequence_Tetraodon_nigroviridis|Rep_Chromosome_11_SCAF14979_whole_genome_shotgun_sequence_Tetraodon_nigroviridis_(Green_puffer)_partial_(96%)
8429	-1.02755	0.254535	0.00999	0.141	GSONMT00056078001	549	1075		_PREDICTED:_filamin-C-like_isoform_X6_[Haplochromis_burtoni]
60441	-0.832541	0.114135	0.01	0.141	TC192669	971	1076		similar_to_UniRef100_Q5XJQ1Zgc101685_Danio_rerio|Rep_Zgc101685_Danio_rerio_(Zebrafish)_(Brachydanio_rerio)_partial_(86%)
11541	-1.18862	0.400199	0.0101	0.142	GSONMT00053786001	948	1077		_Retinol_dehydrogenase_12_[Salmo_salar]
69146	-0.549818	6.83263	0.0101	0.142	TC204462	502	1078		UniRef100_Q6PC9040S_ribosomal_protein_S12_n=2_Euteleostomi|Rep_40S_ribosomal_protein_S12_Danio_rerio_(Zebrafish)_(Brachydanio_rerio)
36405	-0.509796	10.3858	0.0101	0.142	GSONMT00074714001	2550	1079		_PREDICTED:_myosin-binding_protein_C_fast-type-like_isoform_X1_[Neolamprologus_brichardi]
46788	-0.709909	3.13216	0.0101	0.143	TC172912	1782	1080		UniRef100_A5JUT5Sex_hormone-binding_globulin_beta_form|Rep_Sex_hormone-binding_globulin_beta_form
155716	-0.604854	1.50045	0.0101	0.143	SRR020740-16773	457	1081		alpha-cardiac_actin
25476	-0.616774	7.2968	0.0102	0.143	GSONMT00026172001	1017	1082		_Bifunctional_methylenetetrahydrofolate_dehydrogenase/cyclohydrolase_mitochondrial_precursor_[Salmo_salar]
68951	-0.638197	3.34057	0.0102	0.143	TC204199	1301	1083		similar_to_UniRef100_O13015Y_box_protein_2_Carassius_auratus|Rep_Y_box_protein_2_Carassius_auratus_(Goldfish)_partial_(37%)
214113	-1.35495	0.132419	0.0103	0.144	NODE_64156_length_452_cov_0.767699	550	1084		kelch-like_protein_diablo-like
7989	-0.602725	6.68029	0.0103	0.144	GSONMT00024027001	648	1085		_PREDICTED:_myosin_heavy_chain_fast_skeletal_muscle-like_partial_[Astyanax_mexicanus]
49775	-0.803966	0.0406809	0.0103	0.144	TC177381	1137	1086		similar_to_UniRef100_A3KNN2Zgc162267_protein_Danio_rerio|Rep_Zgc162267_protein_Danio_rerio_(Zebrafish)_(Brachydanio_rerio)_partial_(81%)
42912	-0.697959	2.21774	0.0103	0.144	GSONMT00079925001	339	1087		_lymphocyte_G0/G1_switch_protein_2_[Salmo_salar]
101202	-0.595478	2.16854	0.0103	0.144	CA378262	623	1088		homologue_to_UniRef100_Q7T390Glycoprotein_synaptic_2_n=2_Danio_rerio|Rep_Glycoprotein_synaptic_2_Danio_rerio_(Zebrafish)_(Brachydanio_rerio)_partial_(25%)
25460	-0.603245	4.05912	0.0103	0.144	GSONMT00052587001	2043	1089		_Probable_ATP-dependent_RNA_helicase_DDX5_[Salmo_salar]
31751	-0.4993	8.97444	0.0104	0.145	GSONMT00030559001	1944	1090		_heat_shock_protein_70_[Salmo_salar]
13087	-0.617699	2.73172	0.0104	0.145	GSONMT00025558001	171	1091		-
15933	-0.636868	1.86753	0.0104	0.145	GSONMT00009956001	768	1092		_PREDICTED:_proteasome_subunit_beta_type-5-like_isoform_X1_[Astyanax_mexicanus]
5980	-0.675313	4.18896	0.0104	0.145	GSONMT00035581001	822	1093		_Phenylalanyl-tRNA_synthetase_beta_chain_[Salmo_salar]
85681	-0.737744	0.830618	0.0104	0.145	BX311260	840	1094		homologue_to_UniRef100_Q568N9Pyrophosphatase_(Inorganic)_1_Danio_rerio|Rep_Pyrophosphatase_(Inorganic)_1_Danio_rerio_(Zebrafish)_(Brachydanio_rerio)_partial_(58%)
108886	-1.06262	-0.265746	0.0105	0.145	CX151571	709	1095		similar_to_UniRef100_A9RQ17Predicted_protein_Physcomitrella_patens_subsp_patens|Rep_Predicted_protein_Physcomitrella_patens_subsp_patens_partial_(11%)
118067	-0.630939	5.82343	0.0105	0.146	CU064143	531	1096		homologue_to_UniRef100_Q6UZF940S_ribosomal_protein_S30_n=2_Percomorpha|Rep_40S_ribosomal_protein_S30_Hippocampus_comes_(Tiger_tail_seahorse)
36477	-0.740606	0.823124	0.0105	0.146	GSONMT00074414001	1284	1097		_PREDICTED:_transducin_beta-like_protein_2-like_[Neolamprologus_brichardi]
71339	-1.05178	0.839208	0.0106	0.146	TC207250	751	1098		unknown
59415	-0.772839	0.906637	0.0106	0.146	TC191229	1527	1099		similar_to_UniRef100_A2Q9W9Contig_An01c0310_genome_Aspergillus_niger|Rep_Contig_An01c0310_genome_Aspergillus_niger_partial_(3%)
87393	-0.6342	2.69127	0.0106	0.146	BX318098	830	1100		similar_to_UniRef100_UPI00015A551ANucleolar_protein_14_(Nucleolar_complex_protein_14)_Danio_rerio|Rep_Nucleolar_protein_14_(Nucleolar_complex_protein_14)_Danio_rerio_partial_(4%)
60566	-0.629335	1.3727	0.0106	0.146	TC192858	826	1101		homologue_to_UniRef100_Q801Y4Cellular_retinoic_acid_binding_protein_type_II_n=2_Danio_rerio|Rep_Cellular_retinoic_acid_binding_protein_type_II_Danio_rerio_(Zebrafish)_(Brachydanio_rerio)
12942	-0.777694	0.307398	0.0106	0.146	GSONMT00052972001	468	1102		_endothelial_lipase_1_[Oncorhynchus_clarkii]
75592	-0.76209	0.338279	0.0106	0.146	TC212572	1437	1103		similar_to_UniRef100_Q4RNX9Peptidyl-prolyl_cis-trans_isomerase_Tetraodon_nigroviridis|Rep_Peptidyl-prolyl_cis-trans_isomerase_Tetraodon_nigroviridis_(Green_puffer)_partial_(80%)
9142	-0.718555	0.982314	0.0106	0.147	GSONMT00061731001	489	1104		_Keratinocytes-associated_protein_2_[Salmo_salar]
56615	-0.537511	6.10274	0.0107	0.147	TC187219	1154	1105		weakly_similar_to_UniRef100_Q6DHF0Zgc92347_n=2_Euteleostomi|Rep_Zgc92347_Danio_rerio_(Zebrafish)_(Brachydanio_rerio)_partial_(73%)
116298	-0.710223	2.46108	0.0108	0.148	CT569222	1333	1106		similar_to_UniRef100_Q8JIP5Myosin_heavy_chain_n=2_Oncorhynchus_keta|Rep_Myosin_heavy_chain_Oncorhynchus_keta_(Chum_salmon)_partial_(9%)
267	-0.700487	1.27971	0.0109	0.149	GSONMT00019742001	375	1107		_PREDICTED:_protein_kinase_C_and_casein_kinase_substrate_in_neurons_protein_2-like_isoform_X2_[Neolamprologus_brichardi]
69032	-0.734788	1.72744	0.0109	0.149	TC204304	1075	1108		weakly_similar_to_UniRef100_A8D342C1q-like-1_Siniperca_chuatsi|Rep_C1q-like-1_Siniperca_chuatsi_(Chinese_perch)_partial_(61%)
25350	-0.855252	-0.250474	0.011	0.15	GSONMT00035037001	1194	1109		_Thioredoxin_domain-containing_protein_5_[Dicentrarchus_labrax]
19742	-0.831401	-0.110128	0.0109	0.15	GSONMT00063794001	2040	1110		_PREDICTED:_exocyst_complex_component_3-like_protein-like_isoform_X1_[Pundamilia_nyererei]
23804	-0.807518	-0.0568908	0.0109	0.15	GSONMT00009398001	1812	1111		_PREDICTED:_ETS-related_transcription_factor_Elf-2-like_[Takifugu_rubripes]
77753	-0.745682	7.34269	0.011	0.15	TC216464	1137	1112		similar_to_UniRef100_Q9DFM2Creatine_kinase_Gillichthys_mirabilis|Rep_Creatine_kinase_Gillichthys_mirabilis_(Long-jawed_mudsucker)_partial_(50%)
56525	-0.68692	2.32824	0.011	0.15	TC187081	698	1113		similar_to_UniRef100_UPI000065DA5DMethionyl-tRNA_synthetase_cytoplasmic_(EC_61110)_(Methionine--tRNA_ligase)_(MetRS)_Takifugu_rubripes|Rep_Methionyl-tRNA_synthetase_cytoplasmic_(EC_61110)_(Methionine--tRNA_ligase)_(MetRS)_Takifugu_rubripes_partial_(7%)
118309	-0.681134	1.22982	0.011	0.15	CU074994	366	1114		homologue_to_UniRef100_UPI000024D29DDEAD_(Asp-Glu-Ala-Asp)_box_polypeptide_5_Danio_rerio|Rep_DEAD_(Asp-Glu-Ala-Asp)_box_polypeptide_5_Danio_rerio_partial_(18%)
116554	-0.858072	3.20054	0.011	0.15	CT570640	1094	1115		similar_to_UniRef100_UPI000036321EFructose-bisphosphate_aldolase_A_(EC_41213)_(Muscle-type_aldolase)_(Lung_cancer_antigen_NY-LU-1)_Takifugu_rubripes|Rep_Fructose-bisphosphate_aldolase_A_(EC_41213)_(Muscle-type_aldolase)_(Lung_cancer_antigen_NY-LU-1)_Takifugu_rubripes_partial_(20%)
38812	-0.843166	-0.134375	0.011	0.15	GSONMT00069449001	1602	1116		_Microtubule-associated_protein_tau_[Salmo_salar]
61853	-0.664385	1.30698	0.011	0.15	TC194621	1471	1117		similar_to_UniRef100_Q4SI26Chromosome_5_SCAF14581_whole_genome_shotgun_sequence_Tetraodon_nigroviridis|Rep_Chromosome_5_SCAF14581_whole_genome_shotgun_sequence_Tetraodon_nigroviridis_(Green_puffer)_partial_(24%)
119672	-0.574319	4.9392	0.011	0.15	GE823658	882	1118		UniRef100_Q4RN51Chromosome_undetermined_SCAF15016_whole_genome_shotgun_sequence_Tetraodon_nigroviridis|Rep_Chromosome_undetermined_SCAF15016_whole_genome_shotgun_sequence_Tetraodon_nigroviridis_(Green_puffer)_partial_(82%)
2629	-0.55279	10.4392	0.0111	0.15	GSONMT00050980001	381	1119		_myosin_heavy_chain_[Oncorhynchus_mykiss]
47149	-0.740973	1.22201	0.0111	0.15	TC173538	985	1120		UPF0027_protein_F16A112predicted_coding_region
14056	-0.71338	0.671873	0.0111	0.15	GSONMT00033316001	6645	1121		_PREDICTED:_dnaJ_homolog_subfamily_C_member_13-like_isoform_X2_[Neolamprologus_brichardi]
36382	-0.66352	2.18675	0.0111	0.15	GSONMT00074678001	831	1122		_Probable_phosphatase_phospho1_[Dicentrarchus_labrax]
206685	-0.829808	1.06977	0.0111	0.15	NODE_54924_length_253_cov_0.996047	351	1123		unknown
68558	-0.814844	0.58559	0.0112	0.151	TC203680	1426	1124		similar_to_UniRef100_UPI000065E5C9Uncharacterized_protein_C20orf4_Takifugu_rubripes|Rep_Uncharacterized_protein_C20orf4_Takifugu_rubripes
16654	-0.685191	0.37961	0.0112	0.151	GSONMT00034307001	1035	1125		_Tubulin-specific_chaperone_C_[Esox_lucius]
121158	-0.678989	0.760232	0.0112	0.151	FP321725	1421	1126		similar_to_UniRef100_Q803D7Sbcb825_protein_Danio_rerio|Rep_Sbcb825_protein_Danio_rerio_(Zebrafish)_(Brachydanio_rerio)_partial_(23%)
24080	-0.883855	-0.12583	0.0112	0.152	GSONMT00048932001	2763	1127		_PREDICTED:_RNA-binding_protein_4.1_isoform_X1_[Danio_rerio]
55677	-0.665934	1.2227	0.0113	0.152	TC185861	1637	1128		similar_to_UniRef100_UPI000065F776Tether_containing_UBX_domain_for_GLUT4_(Alveolar_soft_part_sarcoma_chromosome_region_candidate_1)_(Alveolar_soft_part_sarcoma_locus)_(Renal_papillary_cell_carcinoma_protein_17)_Takifugu_rubripes|Rep_Tether_containing_UBX_domain_for_GLUT4_(Alveolar_soft_part_sarcoma_chromosome_region_candidate_1)_(Alveolar_soft_part_sarcoma_locus)_(Renal_papillary_cell_carcinoma_p…
75630	-0.595566	2.10201	0.0113	0.152	TC212621	1126	1129		similar_to_UniRef100_Q2HE47Predicted_protein_Chaetomium_globosum|Rep_Predicted_protein_Chaetomium_globosum_(Soil_fungus)_partial_(11%)
185728	-0.773776	0.670827	0.0113	0.152	NODE_27286_length_816_cov_1.908088	914	1130		a-kinase_anchor_protein_mitochondrial-like
25743	-0.677012	0.88517	0.0113	0.152	GSONMT00053902001	1044	1131		_PREDICTED:_ADP-ribose_pyrophosphatase_mitochondrial-like_[Astyanax_mexicanus]
68511	-0.561187	6.59063	0.0113	0.152	TC203613	549	1132		homologue_to_UniRef100_Q6UZF940S_ribosomal_protein_S30_n=2_Percomorpha|Rep_40S_ribosomal_protein_S30_Hippocampus_comes_(Tiger_tail_seahorse)
75810	-0.886949	-0.0996424	0.0114	0.152	TC212843	814	1133		similar_to_UniRef100_Q5C693SJCHGC03009_protein_Schistosoma_japonicum|Rep_SJCHGC03009_protein_Schistosoma_japonicum_(Blood_fluke)_partial_(83%)
99671	-0.887551	4.74262	0.0114	0.153	CA366741	701	1134		similar_to_UniRef100_Q4S9Y9Chromosome_undetermined_SCAF14693_whole_genome_shotgun_sequence_Tetraodon_nigroviridis|Rep_Chromosome_undetermined_SCAF14693_whole_genome_shotgun_sequence_Tetraodon_nigroviridis_(Green_puffer)_partial_(98%)
101958	-0.711245	1.48902	0.0114	0.153	CB488409	352	1135		unknown
6598	-0.734023	0.562357	0.0114	0.153	GSONMT00016562001	765	1136		_Transaldolase_[Salmo_salar]
47611	-0.711224	0.529394	0.0114	0.153	TC174274	1219	1137		similar_to_UniRef100_Q4SWM4Chromosome_undetermined_SCAF13607_whole_genome_shotgun_sequence_Tetraodon_nigroviridis|Rep_Chromosome_undetermined_SCAF13607_whole_genome_shotgun_sequence_Tetraodon_nigroviridis_(Green_puffer)
94838	-0.655996	1.6183	0.0115	0.153	CA347488	772	1138		homologue_to_UniRef100_UPI0000F1FF46PREDICTED_valyl-tRNA_synthetase_Danio_rerio|Rep_PREDICTED_valyl-tRNA_synthetase_Danio_rerio_partial_(20%)
74772	-0.601727	2.15137	0.0115	0.153	TC211569	1469	1139		homologue_to_UniRef100_Q6TGT9Splicing_factor_arginine/serine-rich_5_Danio_rerio|Rep_Splicing_factor_arginine/serine-rich_5_Danio_rerio_(Zebrafish)_(Brachydanio_rerio)_partial_(76%)
872	-0.634048	3.78108	0.0115	0.153	GSONMT00021894001	363	1140		_beta-actin_[Haplochromis_burtoni]
56356	-1.109	-0.342374	0.0115	0.153	TC186845	1117	1141		similar_to_UniRef100_Q6PBZ6Snrpb2_protein_n=2_Danio_rerio|Rep_Snrpb2_protein_Danio_rerio_(Zebrafish)_(Brachydanio_rerio)_partial_(96%)
118358	-0.952832	1.99383	0.0116	0.154	CT570856	1260	1142		similar_to_UniRef100_Q8JIP5Myosin_heavy_chain_n=2_Oncorhynchus_keta|Rep_Myosin_heavy_chain_Oncorhynchus_keta_(Chum_salmon)_partial_(4%)
35934	-0.544723	8.77863	0.0116	0.154	GSONMT00075629001	1647	1143		_Adenylate_kinase_[Salmo_salar]
110841	-0.599571	2.88032	0.0116	0.154	BX310731	1098	1144		similar_to_UniRef100_Q566V4LOC553527_protein_Danio_rerio|Rep_LOC553527_protein_Danio_rerio_(Zebrafish)_(Brachydanio_rerio)_partial_(51%)
60374	-0.680725	0.897497	0.0116	0.154	TC192571	813	1145		similar_to_UniRef100_Q0IH90Taf10b_protein_Xenopus_laevis|Rep_Taf10b_protein_Xenopus_laevis_(African_clawed_frog)_partial_(69%)
14762	-0.643257	1.34203	0.0116	0.154	GSONMT00050292001	3732	1146		_PREDICTED:_zinc_finger_RNA-binding_protein-like_[Neolamprologus_brichardi]
165395	-0.884956	-0.167462	0.0117	0.154	NODE_267_length_500_cov_3.010000	598	1147		atp_synthase_mitochondrial_f1_complex_assembly_factor_2
50751	-0.573866	1.97926	0.0117	0.154	TC178780	1689	1148		similar_to_UniRef100_Q6TLF3HN1-like_protein_Danio_rerio|Rep_HN1-like_protein_Danio_rerio_(Zebrafish)_(Brachydanio_rerio)_partial_(68%)
23481	-0.670219	1.50247	0.0117	0.155	GSONMT00015093001	1953	1149		_78_kDa_glucose-regulated_protein_precursor_[Salmo_salar]
129306	-0.765332	1.49536	0.0117	0.155	SRR020739-12788	608	1150		unknown
88811	-0.63063	1.49551	0.0117	0.155	BX859884	757	1151		homologue_to_UniRef100_Q6PBX1Protein_(Peptidyl-prolyl_cis/trans_isomerase)_NIMA-interacting_1_Danio_rerio|Rep_Protein_(Peptidyl-prolyl_cis/trans_isomerase)_NIMA-interacting_1_Danio_rerio_(Zebrafish)_(Brachydanio_rerio)_partial_(97%)
35930	-0.917203	0.164671	0.0117	0.155	GSONMT00075623001	5991	1152		_PREDICTED:_nuclear_pore_complex_protein_Nup214-like_isoform_X4_[Oreochromis_niloticus]
184448	-0.954159	0.547052	0.0118	0.155	NODE_25561_length_386_cov_1.077720	484	1153		unknown
450	-0.841063	1.26692	0.0118	0.155	GSONMT00042693001	564	1154		_PREDICTED:_myomegalin_isoform_X1_[Oreochromis_niloticus]
70097	-0.542618	5.10693	0.0118	0.155	TC205707	912	1155		homologue_to_UniRef100_Q6Y1Z840S_ribosomal_protein_S4_Pagrus_major|Rep_40S_ribosomal_protein_S4_Pagrus_major_(Red_sea_bream)_(Chrysophrys_major)_partial_(64%)
207199	-0.849581	0.0018936	0.0118	0.156	NODE_55580_length_390_cov_1.117949	488	1156		major_vault_protein
49257	-0.808237	0.555065	0.0118	0.156	TC176664	807	1157		similar_to_UniRef100_UPI0000661033ChaC_cation_transport_regulator-like_2_Takifugu_rubripes|Rep_ChaC_cation_transport_regulator-like_2_Takifugu_rubripes_partial_(70%)
34330	-0.751512	0.691615	0.0119	0.156	GSONMT00036949001	897	1158		_PREDICTED:_vacuolar_protein_sorting-associated_protein_29-like_[Lepisosteus_oculatus]
34755	-0.593131	2.25237	0.0119	0.156	GSONMT00034395001	2739	1159		_PREDICTED:_coatomer_subunit_beta'-like_[Oryzias_latipes]
22815	-0.573591	2.27957	0.0119	0.156	GSONMT00017332001	1818	1160		_PREDICTED:_signal_recognition_particle_receptor_subunit_alpha-like_[Maylandia_zebra]
43225	-0.698418	1.40891	0.012	0.157	GSONMT00079303001	1506	1161		_Ewsr1a_protein_[Danio_rerio]
85739	-0.709295	0.483723	0.012	0.157	BX311347	1128	1162		homologue_to_UniRef100_Q4T8J6Chromosome_1_SCAF7783_whole_genome_shotgun_sequence_Tetraodon_nigroviridis|Rep_Chromosome_1_SCAF7783_whole_genome_shotgun_sequence_Tetraodon_nigroviridis_(Green_puffer)_partial_(20%)
41825	-0.981424	-0.11131	0.012	0.158	GSONMT00082009001	3909	1163		_PREDICTED:_kinesin_family_member_16B_isoform_X4_[Oreochromis_niloticus]
25673	-0.687683	0.652805	0.012	0.158	GSONMT00061351001	2373	1164		_PREDICTED:_cyclin-dependent_kinase_11B-like_isoform_X6_[Oreochromis_niloticus]
31388	-1.31833	-0.214173	0.0121	0.158	GSONMT00017463001	912	1165		_PREDICTED:_GTP-binding_protein_RAD-like_[Oryzias_latipes]
105869	-0.742295	0.434093	0.0121	0.158	CX029504	690	1166		similar_to_UniRef100_Q5XJ32Zgc103754_Danio_rerio|Rep_Zgc103754_Danio_rerio_(Zebrafish)_(Brachydanio_rerio)_partial_(58%)
22177	-0.708964	0.339463	0.0121	0.158	GSONMT00017387001	789	1167		_PREDICTED:_collagen_alpha-5(IV)_chain-like_[Takifugu_rubripes]
53454	-0.627047	5.57666	0.0121	0.158	TC182718	1093	1168		similar_to_UniRef100_UPI000065E1E1Ornithine_aminotransferase_mitochondrial_precursor_(EC_26113)_(Ornithine--oxo-acid_aminotransferase)_[Contains_Ornithine_aminotransferase_hepatic_form_Ornithine_aminotransferase_renal_form]_Takifugu_rubripes|Rep_Ornithine_aminotransferase_mitochondrial_precursor_(EC_26113)_(Ornithine--oxo-acid_aminotransferase)_[Contains_Ornithine_aminotransferase_hepatic_form_Or…
59688	-0.78143	0.757678	0.0122	0.158	TC191626	1039	1169		homologue_to_UniRef100_A6PZ97Goose-type_lysozyme_Salmo_salar|Rep_Goose-type_lysozyme_Salmo_salar_(Atlantic_salmon)_partial_(86%)
51913	-0.595286	1.83712	0.0121	0.158	TC180489	1353	1170		UniRef100_Q8JH27Arginase_ARG02|Rep_Arginase_ARG02
81621	-0.563939	7.53494	0.0122	0.158	BX297973	826	1171		homologue_to_UniRef100_Q98SJ9Glycerol-3-phosphate_dehydrogenase_Salmo_salar|Rep_Glycerol-3-phosphate_dehydrogenase_Salmo_salar_(Atlantic_salmon)_partial_(14%)
100156	-0.52176	7.19615	0.0122	0.158	CA381832	733	1172		UniRef100_A9Z0M1Ribosomal_protein_L18a_Oncorhynchus_masou_formosanus|Rep_Ribosomal_protein_L18a_Oncorhynchus_masou_formosanus_partial_(88%)
20739	-0.812634	0.280572	0.0122	0.159	GSONMT00010578001	921	1173		_transformer-2_protein_homolog_beta_[Salmo_salar]
72480	-0.511394	5.96556	0.0123	0.159	TC208693	1142	1174		homologue_to_UniRef100_Q910C0Collagen_a1|Rep_Collagen_a1___partial_(16%)
8715	-0.659248	1.20363	0.0123	0.159	GSONMT00001432001	669	1175		_PREDICTED:_AFG3-like_protein_2-like_[Takifugu_rubripes]
55795	-0.596089	2.19348	0.0123	0.16	TC186026	1787	1176		similar_to_UniRef100_Q803X6Scaffold_attachment_factor_B_Danio_rerio|Rep_Scaffold_attachment_factor_B_Danio_rerio_(Zebrafish)_(Brachydanio_rerio)_partial_(43%)
76311	-0.531668	6.96782	0.0124	0.161	TC214714	834	1177		similar_to_UniRef100_Q3SZ1060S_ribosomal_protein_L3-like_Bos_taurus|Rep_60S_ribosomal_protein_L3-like_Bos_taurus_(Bovine)_partial_(30%)
32916	-0.623656	2.89998	0.0124	0.161	GSONMT00053466001	2058	1178		_Thimet_oligopeptidase_[Salmo_salar]
37900	-1.01538	-0.242067	0.0125	0.161	GSONMT00071374001	429	1179		_Coactosin-like_protein_[Salmo_salar]
68073	-0.625795	10.4254	0.0125	0.161	TC203055	725	1180		UniRef100_Q91208Myosin_heavy_chain|Rep_Myosin_heavy_chain___partial_(29%)
121680	-0.613516	3.79256	0.0125	0.161	SRR020739-40	1492	1181		vacuolar_protein_sorting_52
77738	-1.03379	-0.0261929	0.0125	0.161	TC216447	2230	1182		similar_to_UniRef100_Q5BWU8SJCHGC01965_protein_Schistosoma_japonicum|Rep_SJCHGC01965_protein_Schistosoma_japonicum_(Blood_fluke)_partial_(20%)
64128	-0.860535	-0.0860626	0.0125	0.161	TC197792	1065	1183		weakly_similar_to_UniRef100_Q11C79Aldehyde_dehydrogenase_Mesorhizobium_sp_BNC1|Rep_Aldehyde_dehydrogenase_Mesorhizobium_sp_(strain_BNC1)_partial_(4%)
133026	-0.743519	1.0471	0.0126	0.162	SRR020739-19784	494	1184		filamin-a-like_isoform_1
27781	-0.602732	1.66324	0.0126	0.162	GSONMT00031958001	1128	1185		_PREDICTED:_zinc_finger_protein_207-like_isoform_X2_[Lepisosteus_oculatus]
55364	-0.987405	1.35077	0.0126	0.162	TC185427	1141	1186		unknown
55572	-0.5866	4.28769	0.0126	0.162	TC185700	2382	1187		similar_to_UniRef100_Q5BJI7SET_and_MYND_domain_containing_2_n=2_Danio_rerio|Rep_SET_and_MYND_domain_containing_2_Danio_rerio_(Zebrafish)_(Brachydanio_rerio)_partial_(30%)
17986	-0.510995	8.89502	0.0127	0.162	GSONMT00007231001	849	1188		_40S_ribosomal_protein_S2_[Salmo_salar]
106170	-0.689236	0.585828	0.0128	0.163	CR375555	647	1189		homologue_to_UniRef100_Q7ZUH1Zgc56576_Danio_rerio|Rep_Zgc56576_Danio_rerio_(Zebrafish)_(Brachydanio_rerio)_partial_(49%)
39556	-0.683135	0.632309	0.0128	0.163	GSONMT00068025001	624	1190		_Flavin_reductase_[Salmo_salar]
48324	-0.578479	2.68428	0.0128	0.163	TC175302	1142	1191		homologue_to_UniRef100_Q98TI5Actinin-associated_LIM_protein_Salmo_salar|Rep_Actinin-associated_LIM_protein_Salmo_salar_(Atlantic_salmon)
116386	-0.571278	5.55116	0.0128	0.163	CT569014	1381	1192		similar_to_UniRef100_Q8UUT9Eukaryotic_translation_elongation_factor_2_Rana_sylvatica|Rep_Eukaryotic_translation_elongation_factor_2_Rana_sylvatica_(Wood_frog)_partial_(28%)
124774	-1.27489	-0.0228512	0.0128	0.163	SRR020739-4956	684	1193		unknown
83494	-0.791321	0.579533	0.0128	0.163	BX304876	832	1194		similar_to_UniRef100_UPI000065EC02Protein_kinase-like_protein_SgK196_(Sugen_kinase_196)_Takifugu_rubripes|Rep_Protein_kinase-like_protein_SgK196_(Sugen_kinase_196)_Takifugu_rubripes_partial_(55%)
29527	-0.916712	-0.213033	0.0128	0.163	GSONMT00059978001	714	1195		_NADH-cytochrome_b5_reductase_3_[Salmo_salar]
28936	-0.715498	0.904121	0.0129	0.164	GSONMT00052864001	1581	1196		_Importin_subunit_alpha-2_[Salmo_salar]
933	-0.695361	0.352792	0.0129	0.164	GSONMT00039304001	324	1197		_Pyruvate_kinase_muscle_isozyme_[Salmo_salar]
58855	-0.531921	5.77178	0.0129	0.164	TC190418	1626	1198		UniRef100_P62158Calmodulin_n=22_Deuterostomia|Rep_Calmodulin_Homo_sapiens_(Human)
67527	-0.925553	0.313997	0.013	0.164	TC202352	973	1199		similar_to_UniRef100_Q58HF5Cathepsin_S_cysteine_protease_Paralichthys_olivaceus|Rep_Cathepsin_S_cysteine_protease_Paralichthys_olivaceus_(Japanese_flounder)_partial_(42%)
82266	-0.872076	-0.259006	0.013	0.164	BX300098	987	1200		similar_to_UniRef100_Q4RV48Chromosome_15_SCAF14992_whole_genome_shotgun_sequence_Tetraodon_nigroviridis|Rep_Chromosome_15_SCAF14992_whole_genome_shotgun_sequence_Tetraodon_nigroviridis_(Green_puffer)_partial_(40%)
66093	-0.687299	0.533514	0.013	0.164	TC200484	813	1201		similar_to_UniRef100_Q4RXN3Chromosome_11_SCAF14979_whole_genome_shotgun_sequence_Tetraodon_nigroviridis|Rep_Chromosome_11_SCAF14979_whole_genome_shotgun_sequence_Tetraodon_nigroviridis_(Green_puffer)_partial_(93%)
48149	-0.957829	0.600728	0.013	0.164	TC175046	1173	1202		homologue_to_UniRef100_Q4G048RGD1310994_protein_n=2_Rattus_norvegicus|Rep_RGD1310994_protein_Rattus_norvegicus_(Rat)_partial_(16%)
37219	-0.515804	5.11192	0.013	0.165	GSONMT00072912001	1698	1203		_T-complex_protein_1_subunit_delta_[Salmo_salar]
43951	-0.93841	0.222167	0.013	0.165	GSONMT00077665001	1203	1204		_Trans-2-enoyl-CoA_reductase_mitochondrial_precursor_[Salmo_salar]
14830	-0.740578	0.544624	0.0131	0.165	GSONMT00055686001	8451	1205		_PREDICTED:_E1A-binding_protein_p400-like_isoform_X6_[Neolamprologus_brichardi]
48749	-0.524408	8.70631	0.0131	0.165	TC175928	1280	1206		homologue_to_UniRef100_Q6NWC3Ribosomal_protein_S2_Danio_rerio|Rep_Ribosomal_protein_S2_Danio_rerio_(Zebrafish)_(Brachydanio_rerio)_partial_(89%)
28989	-0.620547	4.74138	0.0131	0.165	GSONMT00026938001	2931	1207		_Alanyl-tRNA_synthetase_cytoplasmic_[Salmo_salar]
55815	-1.10234	0.620193	0.0132	0.166	TC186054	1381	1208		similar_to_UniRef100_A7E2I8Zgc171642_protein_Danio_rerio|Rep_Zgc171642_protein_Danio_rerio_(Zebrafish)_(Brachydanio_rerio)_partial_(53%)
73619	-0.800469	7.16098	0.0132	0.166	TC210134	1000	1209		similar_to_UniRef100_O13093Fast_myotomal_muscle_troponin-I_Salmo_salar|Rep_Fast_myotomal_muscle_troponin-I_Salmo_salar_(Atlantic_salmon)_partial_(96%)
22283	-0.533005	8.58498	0.0132	0.166	GSONMT00046892001	1095	1210		_40S_ribosomal_protein_SA_[Salmo_salar]
39366	-0.782592	-0.107117	0.0132	0.166	GSONMT00068450001	744	1211		_Surfeit_locus_protein_2_[Salmo_salar]
56905	-0.658881	0.750264	0.0133	0.166	TC187646	1347	1212		similar_to_UniRef100_A7YYG6Pyrroline-5-carboxylate_reductase_n=2_Euteleostomi|Rep_Pyrroline-5-carboxylate_reductase_Danio_rerio_(Zebrafish)_(Brachydanio_rerio)_partial_(71%)
101932	-1.0541	-0.118726	0.0133	0.166	CB492478	662	1213		unknown
92923	-0.927073	-0.227841	0.0133	0.166	BX909002	652	1214		UniRef100_O88410C-X-C_chemokine_receptor_type_3_n=2_Mus_musculus|Rep_C-X-C_chemokine_receptor_type_3_partial_(3%)
107921	-0.891249	-0.34038	0.0134	0.167	CX038257	728	1215		similar_to_UniRef100_Q6NWD5Rrs1_protein_n=2_Danio_rerio|Rep_Rrs1_protein_Danio_rerio_(Zebrafish)_(Brachydanio_rerio)_partial_(52%)
55287	-0.826934	-0.0189658	0.0134	0.167	TC185315	832	1216		similar_to_UniRef100_Q4LEU9Beta-13-endoglucanase_precursor_Bursaphelenchus_xylophilus|Rep_Beta-13-endoglucanase_precursor_Bursaphelenchus_xylophilus_(Pinewood_nematode_worm)_partial_(5%)
57876	-0.765575	0.747457	0.0134	0.167	TC189040	1076	1217		homologue_to_UniRef100_A6PZ97Goose-type_lysozyme_Salmo_salar|Rep_Goose-type_lysozyme_Salmo_salar_(Atlantic_salmon)
24602	-0.58696	5.31772	0.0133	0.167	GSONMT00024196001	2226	1218		_PREDICTED:_fragile_X_mental_retardation_syndrome-related_protein_2-like_isoform_X1_[Maylandia_zebra]
64103	-0.718732	1.13855	0.0134	0.167	TC197757	744	1219		UniRef100_Q4SMC4Chromosome_3_SCAF14553_whole_genome_shotgun_sequence_Tetraodon_nigroviridis|Rep_Chromosome_3_SCAF14553_whole_genome_shotgun_sequence_Tetraodon_nigroviridis_(Green_puffer)_partial_(16%)
52253	-0.677536	1.87832	0.0134	0.167	TC180974	1202	1220		homologue_to_UniRef100_UPI000065E526Transmembrane_protein_Tmp21_precursor_(S31III125)_Takifugu_rubripes|Rep_Transmembrane_protein_Tmp21_precursor_(S31III125)_Takifugu_rubripes_partial_(96%)
68948	-0.858976	0.46717	0.0134	0.167	TC204196	600	1221		unknown
49099	-0.766402	1.24032	0.0134	0.167	TC176437	1207	1222		unknown
214959	-0.82014	0.235618	0.0135	0.167	NODE_65218_length_228_cov_0.995614	326	1223		af363637_1glyceraldehyde-3-phosphate_dehydrogenase
135301	-0.670545	1.53789	0.0135	0.167	SRR020739-24053	445	1224		e3_ubiquitin-protein_ligase_kcmf1-like
67985	-0.54434	6.84469	0.0135	0.168	TC202940	561	1225		homologue_to_UniRef100_Q6UZF940S_ribosomal_protein_S30_n=2_Percomorpha|Rep_40S_ribosomal_protein_S30_Hippocampus_comes_(Tiger_tail_seahorse)
71519	-0.668246	2.04283	0.0135	0.168	TC207489	1117	1226		similar_to_UniRef100_UPI000001AA1FEukaryotic_translation_initiation_factor_2_subunit_2_(Eukaryotic_translation_initiation_factor_2_subunit_beta)_(eIF-2-beta)_Takifugu_rubripes|Rep_Eukaryotic_translation_initiation_factor_2_subunit_2_(Eukaryotic_translation_initiation_factor_2_subunit_beta)_(eIF-2-beta)_Takifugu_rubripes_partial_(88%)
151095	-0.720414	0.966452	0.0136	0.168	SRR020740-10297	556	1227		mitochondrial_inner_membrane_protein
20458	-0.655171	2.40164	0.0136	0.168	GSONMT00039313001	1005	1228		_Trans-12-dihydrobenzene-12-diol_dehydrogenase_[Anoplopoma_fimbria]
85432	-0.543604	5.09978	0.0136	0.168	BX310528	817	1229		homologue_to_UniRef100_Q6P5M3Ribosomal_protein_S9_n=2_Danio_rerio|Rep_Ribosomal_protein_S9_Danio_rerio_(Zebrafish)_(Brachydanio_rerio)_partial_(71%)
61934	-0.556486	2.50546	0.0136	0.168	TC194737	1758	1230		similar_to_UniRef100_Q6DHM0Zgc92230_Danio_rerio|Rep_Zgc92230_Danio_rerio_(Zebrafish)_(Brachydanio_rerio)_partial_(98%)
46939	-0.647607	2.2824	0.0136	0.168	TC173198	1266	1231		Inorganic_pyrophosphatasepredicted_coding_region_syn_Pyrophosphate_phospho-hydrolase_PPase
61910	-0.879232	-0.0847476	0.0137	0.169	TC194700	1353	1232		similar_to_UniRef100_Q4TBL9Chromosome_undetermined_SCAF7117_whole_genome_shotgun_sequence_Tetraodon_nigroviridis|Rep_Chromosome_undetermined_SCAF7117_whole_genome_shotgun_sequence_Tetraodon_nigroviridis_(Green_puffer)_partial_(35%)
4875	-0.851064	-0.162244	0.0137	0.169	GSONMT00008656001	507	1233		_acetyl-coenzyme_A_acyltransferase_1_[Hypophthalmichthys_nobilis]
58421	-0.695668	2.0168	0.0138	0.17	TC189808	820	1234		similar_to_UniRef100_Q6NYS4Phosphatidylethanolamine_binding_protein_Danio_rerio|Rep_Phosphatidylethanolamine_binding_protein_Danio_rerio_(Zebrafish)_(Brachydanio_rerio)_partial_(57%)
63588	-0.802818	1.37641	0.0138	0.17	TC197062	681	1235		homologue_to_UniRef100_Q90W73Type_I_keratin_S8|Rep_Type_I_keratin_S8___partial_(19%)
90554	-0.858205	0.129534	0.0138	0.17	BX874085	637	1236		similar_to_UniRef100_Q4S644Chromosome_9_SCAF14729__whole_genome_shotgun_sequence_Tetraodon_nigroviridis|Rep_partial_(1%)
12541	-0.71486	1.17942	0.0138	0.17	GSONMT00042770001	624	1237		-
106388	-0.82777	0.54488	0.0138	0.17	CX026249	519	1238		similar_to_UniRef100_UPI00005BBCB6nucleolar_protein_family_A_member_1_Bos_taurus|Rep_nucleolar_protein_family_A_member_1_Bos_Taurus_partial_(6%)
37272	-0.642313	1.65949	0.0139	0.171	GSONMT00072883001	1329	1239		_Alpha-N-acetylgalactosaminidase_[Anoplopoma_fimbria]
33151	-0.540708	2.35629	0.0139	0.171	GSONMT00058625001	765	1240		_Methenyltetrahydrofolate_synthetase_domain-containing_protein_[Salmo_salar]
56412	-0.530584	7.40637	0.0139	0.171	TC186925	1076	1241		homologue_to_UniRef100_Q803F6Ribosomal_protein_SA_Danio_rerio|Rep_Ribosomal_protein_SA_Danio_rerio_(Zebrafish)_(Brachydanio_rerio)_partial_(86%)
144761	-0.609291	2.57483	0.0139	0.171	SRR020740-1871	987	1242		unknown
109227	-0.847437	-0.0325379	0.014	0.171	BX088288	777	1243		unknown
108953	-0.540912	6.3767	0.014	0.171	CX150630	658	1244		similar_to_UniRef100_A8CV48Translationally-controlled_tumor_protein_Cyprinus_carpio|Rep_Translationally-controlled_tumor_protein_Cyprinus_carpio_(Common_carp)_partial_(47%)
79224	-0.495511	7.50395	0.0139	0.171	BX072857	809	1245		similar_to_UniRef100_A8CV48Translationally-controlled_tumor_protein_Cyprinus_carpio|Rep_Translationally-controlled_tumor_protein_Cyprinus_carpio_(Common_carp)
99792	-0.887954	-0.291491	0.014	0.171	CA383864	621	1246		similar_to_UniRef100_UPI0000016A10Uncharacterized_protein_C7orf26_Takifugu_rubripes|Rep_Uncharacterized_protein_C7orf26_Takifugu_rubripes_partial_(43%)
106334	-0.987226	-0.321744	0.014	0.171	CR375420	814	1247		homologue_to_UniRef100_Q4S8V6Chromosome_7_SCAF14703_whole_genome_shotgun_sequence_Tetraodon_nigroviridis|Rep_Chromosome_7_SCAF14703_whole_genome_shotgun_sequence_Tetraodon_nigroviridis_(Green_puffer)_partial_(87%)
68317	-0.540823	6.70216	0.0141	0.172	TC203362	1923	1248		homologue_to_UniRef100_Q6UZF940S_ribosomal_protein_S30_n=2_Percomorpha|Rep_40S_ribosomal_protein_S30_Hippocampus_comes_(Tiger_tail_seahorse)
35681	-0.592761	1.89626	0.0142	0.173	GSONMT00076154001	591	1249		_Leucyl-tRNA_synthetase_cytoplasmic_[Salmo_salar]
74677	-0.756468	0.168524	0.0142	0.173	TC211447	842	1250		similar_to_UniRef100_UPI00015A49ADEukaryotic_translation_elongation_factor_1_epsilon-1_(Multisynthetase_complex_auxiliary_component_p18)_(Elongation_factor_p18)_Danio_rerio|Rep_Eukaryotic_translation_elongation_factor_1_epsilon-1_(Multisynthetase_complex_auxiliary_component_p18)_(Elongation_factor_p18)_Danio_rerio_partial_(97%)
155148	-1.0511	0.593741	0.0142	0.173	SRR020740-15985	446	1251		PREDICTED:_myomegalin
104778	-0.854092	-0.260155	0.0142	0.173	CR371414	734	1252		unknown
104304	-0.758459	0.993664	0.0143	0.173	CR373209	803	1253		unknown
66377	-0.737461	1.43792	0.0143	0.173	TC200868	1123	1254		unknown
32780	-0.615308	2.11056	0.0143	0.174	GSONMT00000260001	2196	1255		_Gsna_protein_[Danio_rerio]
54129	-0.798886	0.382362	0.0143	0.174	TC183672	818	1256		homologue_to_UniRef100_A9IY30CRISPR-associated_protein_Cse2_family_Desulfatibacillum_alkenivorans_AK-01|Rep_CRISPR-associated_protein_Cse2_family_Desulfatibacillum_alkenivorans_AK-01_partial_(8%)
53411	-0.606279	2.13737	0.0144	0.175	TC182663	976	1257		UniRef100_P6294560S_ribosomal_protein_L413_Eukaryota|Rep_60S_ribosomal_protein_L41_Homo_sapiens_(Human)
75993	-0.706032	1.64885	0.0144	0.175	TC213077	1203	1258		Profilin-1
70141	-0.538394	5.58572	0.0144	0.175	TC205755	1288	1259		homologue_to_UniRef100_Q5CZY9Rps16_protein_Mus_musculus|Rep_Rps16_protein_Mus_musculus_(Mouse)_partial_(86%)
60171	-0.886889	-0.0154563	0.0145	0.175	TC192294	960	1260		similar_to_UniRef100_UPI000065D2C2Sec1_family_domain-containing_protein_2_(Syntaxin-binding_protein_1-_like_1)_Takifugu_rubripes|Rep_Sec1_family_domain-containing_protein_2_(Syntaxin-binding_protein_1-_like_1)_Takifugu_rubripes_partial_(41%)
46803	-0.703646	2.23738	0.0145	0.175	TC172933	1729	1261		UniRef100_A8C8V8Heat_shock_27kDa_protein_1_transcript_variant_2_n=2|Rep_Heat_shock_27kDa_protein_1_transcript_variant_2
67020	-0.525246	5.86154	0.0145	0.175	TC201701	1983	1262		homologue_to_UniRef100_Q5XJK5Ankyrin_1_erythrocytic_Danio_rerio|Rep_Ankyrin_1_erythrocytic_Danio_rerio_(Zebrafish)_(Brachydanio_rerio)_partial_(18%)
102810	-0.502143	6.01188	0.0145	0.175	CB492458	659	1263		homologue_to_UniRef100_Q6IQQ0Ribosomal_protein_L21_Danio_rerio|Rep_Ribosomal_protein_L21_Danio_rerio_(Zebrafish)_(Brachydanio_rerio)
119177	-0.543358	5.10928	0.0145	0.175	CU072242	1369	1264		homologue_to_UniRef100_Q6GNX6MGC80804_protein_Xenopus_laevis|Rep_MGC80804_protein_Xenopus_laevis_(African_clawed_frog)_partial_(77%)
63016	-0.588332	2.1973	0.0146	0.176	TC196240	1164	1265		similar_to_UniRef100_Q4SJD9Chromosome_4_SCAF14575_whole_genome_shotgun_sequence_Tetraodon_nigroviridis|Rep_Chromosome_4_SCAF14575_whole_genome_shotgun_sequence_Tetraodon_nigroviridis_(Green_puffer)_partial_(81%)
68925	-1.025	-0.465189	0.0147	0.177	TC204170	1603	1266		similar_to_UniRef100_UPI0000660878Homolog_of_Carassius_auratus_Lamin_B3_Takifugu_rubripes|Rep_Homolog_of_Carassius_auratus_Lamin_B3_Takifugu_rubripes_partial_(36%)
130351	-1.09557	-0.300631	0.0147	0.177	SRR020739-14727	515	1267		muscleblind-like_protein_1-like_isoform_11
10260	-0.734649	0.135597	0.0147	0.177	GSONMT00014708001	1452	1268		_PREDICTED:_Golgi_integral_membrane_protein_4-like_isoform_X2_[Oreochromis_niloticus]
14097	-0.857091	0.78991	0.0148	0.178	GSONMT00043147001	1746	1269		_tripeptidyl-peptidase_1_precursor_[Salmo_salar]
7982	-0.780361	0.188026	0.0148	0.178	GSONMT00013563001	1137	1270		_PREDICTED:_ras_and_Rab_interactor_3_[Danio_rerio]
39992	-0.762406	1.09061	0.0148	0.178	GSONMT00067189001	1404	1271		_PREDICTED:_perilipin-2-like_[Lepisosteus_oculatus]
98243	-0.734229	0.565997	0.0149	0.178	CA369333	660	1272		homologue_to_UniRef100_UPI000065FEECKidney_mitochondrial_carrier_protein_1_(Solute_carrier_family_25_member_30)_Takifugu_rubripes|Rep_Kidney_mitochondrial_carrier_protein_1_(Solute_carrier_family_25_member_30)_Takifugu_rubripes_partial_(61%)
143790	-0.698295	1.11719	0.0149	0.178	SRR020740-616	1259	1273		unknown
126311	-0.638968	2.28546	0.0149	0.178	SRR020739-7517	642	1274		lymphocyte_g0_g1_switch_protein_2
33122	-0.606717	3.10317	0.0149	0.178	GSONMT00015954001	855	1275		_sine_oculis_homeobox_like_1_[Salmo_salar]
103889	-0.584747	5.36589	0.0149	0.178	CB498518	752	1276		UniRef100_Q8UUJ3Type_I_collagen_alpha_2_chain_Oncorhynchus_keta|Rep_Type_I_collagen_alpha_2_chain_Oncorhynchus_keta_(Chum_salmon)_partial_(19%)
22121	-0.613334	2.20594	0.0149	0.178	GSONMT00030087001	3372	1277		_PREDICTED:_protein_transport_protein_Sec24A-like_isoform_X3_[Pundamilia_nyererei]
215340	-0.786413	1.76814	0.0149	0.178	NODE_65681_length_233_cov_1.236052	331	1278		unknown
51247	-0.548763	5.27174	0.015	0.179	TC179513	871	1279		similar_to_UniRef100_UPI0000660399Homolog_of_Brachydanio_rerio_Betaine_homocysteine_methyltransferase_Takifugu_rubripes|Rep_Homolog_of_Brachydanio_rerio_Betaine_homocysteine_methyltransferase_Takifugu_rubripes_partial_(15%)
116443	-0.637855	6.02651	0.015	0.179	CT569130	1243	1280		homologue_to_UniRef100_Q8JIP5Myosin_heavy_chain_n=2_Oncorhynchus_keta|Rep_Myosin_heavy_chain_Oncorhynchus_keta_(Chum_salmon)_partial_(8%)
96013	-0.716692	1.12635	0.015	0.179	CA362258	696	1281		homologue_to_UniRef100_Q92090Cytochrome_P450_2K1|Rep_Cytochrome_P450_2K1___partial_(24%)
69236	-0.652592	2.98637	0.015	0.179	TC204579	1670	1282		similar_to_UniRef100_UPI000065E5BDTumor_protein_p53-inducible_nuclear_protein_2_(p53-inducible_protein_U)_(PIG-U)_Takifugu_rubripes|Rep_Tumor_protein_p53-inducible_nuclear_protein_2_(p53-inducible_protein_U)_(PIG-U)_Takifugu_rubripes_partial_(61%)
109691	-0.70002	1.01273	0.0151	0.179	CR371767	735	1283		UniRef100_A8IW92Predicted_protein_Chlamydomonas_reinhardtii|Rep_Predicted_protein_Chlamydomonas_partial_(1%)
13542	-0.661094	0.461098	0.0151	0.179	GSONMT00056680001	1254	1284		_Actin-related_protein_10_[Salmo_salar]
62912	-0.539597	8.03145	0.0151	0.179	TC196090	5065	1285		UniRef100_Q910B9Collagen_a3|Rep_Collagen_a3
16646	-0.709913	0.0481028	0.0151	0.18	GSONMT00016709001	2022	1286		_PREDICTED:_calpain-10-like_isoform_X1_[Pundamilia_nyererei]
203996	-1.01258	-0.24669	0.0152	0.18	NODE_51523_length_289_cov_0.121107	387	1287		unknown
41348	-0.606832	2.48444	0.0153	0.181	GSONMT00064410001	867	1288		_Isopentenyl-diphosphate_Delta-isomerase_1_[Esox_lucius]
77110	-0.559187	5.04217	0.0154	0.182	TC215696	983	1289		similar_to_UniRef100_Q4RH67Chromosome_undetermined_SCAF15069_whole_genome_shotgun_sequence_Tetraodon_nigroviridis|Rep_Chromosome_undetermined_SCAF15069_whole_genome_shotgun_sequence_Tetraodon_nigroviridis_(Green_puffer)_partial_(51%)
14472	-0.845036	-0.324278	0.0154	0.182	GSONMT00049356001	1206	1290		_unnamed_protein_product_[Tetraodon_nigroviridis]
7216	-0.838928	-0.147855	0.0154	0.182	GSONMT00059379001	879	1291		_PREDICTED:_purine_nucleoside_phosphorylase-like_[Astyanax_mexicanus]
58473	-0.683959	0.413797	0.0155	0.182	TC189874	1891	1292		similar_to_UniRef100_Q08BG6Zgc153776_Danio_rerio|Rep_Zgc153776_Danio_rerio_(Zebrafish)_(Brachydanio_rerio)_partial_(20%)
45547	-0.564269	1.55162	0.0155	0.182	GSONMT00064265001	1563	1293		_26S_proteasome_non-ATPase_regulatory_subunit_4_[Danio_rerio]
98382	-0.539253	6.31487	0.0155	0.182	CA369066	586	1294		weakly_similar_to_UniRef100_P00571Adenylate_kinase_isoenzyme_1_Sus_scrofa|Rep_Adenylate_kinase_isoenzyme_1_Sus_scrofa_(Pig)_partial_(27%)
56229	-0.564883	6.44482	0.0156	0.183	TC186671	727	1295		homologue_to_UniRef100_Q8UWF1Desmin|Rep_Desmin___partial_(47%)
21167	-0.7176	0.689115	0.0156	0.183	GSONMT00052538001	1179	1296		_Selenide_water_dikinase_1_[Salmo_salar]
87772	-0.846243	0.397731	0.0157	0.183	BX859175	814	1297		similar_to_UniRef100_Q4SS46Chromosome_11_SCAF14479_whole_genome_shotgun_sequence_Tetraodon_nigroviridis|Rep_Chromosome_11_SCAF14479_whole_genome_shotgun_sequence_Tetraodon_nigroviridis_(Green_puffer)_partial_(61%)
18132	-0.772803	0.240481	0.0156	0.183	GSONMT00041655001	1638	1298		_Amidophosphoribosyltransferase_precursor_[Salmo_salar]
41960	-0.611476	1.56277	0.0157	0.183	GSONMT00081703001	582	1299		_Transforming_protein_RhoA_[Oncorhynchus_mykiss]
92751	-0.742542	0.74477	0.0157	0.184	BX909307	719	1300		homologue_to_UniRef100_A6PZ97Goose-type_lysozyme_Salmo_salar|Rep_Goose-type_lysozyme_Salmo_salar_(Atlantic_salmon)_partial_(92%)
120697	-0.680955	0.773424	0.0157	0.184	FP321349	1317	1301		homologue_to_UniRef100_Q6NWK2Zgc85653_Danio_rerio|Rep_Zgc85653_Danio_rerio_(Zebrafish)_(Brachydanio_rerio)_partial_(39%)
199215	-0.815195	-0.0122923	0.0158	0.184	NODE_45130_length_401_cov_1.127182	499	1302		unknown
49154	-0.687282	2.41138	0.0158	0.184	TC176527	973	1303		homologue_to_UniRef100_A5A6I4Eukaryotic_translation_initiation_factor_2_subunit_2_beta_38kDa_Pan_troglodytes_verus|Rep_Eukaryotic_translation_initiation_factor_2_subunit_2_beta_38kDa_Pan_troglodytes_verus_partial_(26%)
121623	-0.500313	5.00694	0.0158	0.184	FP318981	1100	1304		similar_to_UniRef100_UPI000035F28DPhosphate_carrier_protein_mitochondrial_precursor_(PTP)_(Solute_carrier_family_25_member_3)_Takifugu_rubripes|Rep_Phosphate_carrier_protein_mitochondrial_precursor_(PTP)_(Solute_carrier_family_25_member_3)_Takifugu_rubripes_partial_(78%)
41901	-0.611929	0.958214	0.0158	0.184	GSONMT00081917001	726	1305		_C14orf166_[Salmo_salar]
61196	-0.776667	0.414782	0.0159	0.185	TC193709	680	1306		similar_to_UniRef100_Q4RSQ1Chromosome_12_SCAF14999_whole_genome_shotgun_sequence_Tetraodon_nigroviridis|Rep_Chromosome_12_SCAF14999_whole_genome_shotgun_sequence_Tetraodon_nigroviridis_(Green_puffer)_partial_(12%)
46114	-0.681718	1.21633	0.0159	0.185	GSONMT00076743001	810	1307		_PREDICTED:_60_kDa_lysophospholipase_isoform_X3_[Astyanax_mexicanus]
31981	-0.497344	9.11231	0.0159	0.185	GSONMT00040586001	2853	1308		_collagen_1a1_precursor_[Oncorhynchus_mykiss]
78300	-0.601388	2.77162	0.0159	0.185	TC217105	1351	1309		weakly_similar_to_UniRef100_UPI00015A5C04Fkbp10_protein_Danio_rerio|Rep_Fkbp10_protein_Danio_rerio_partial_(35%)
18223	-0.58064	2.11846	0.0161	0.186	GSONMT00006666001	4095	1310		_PREDICTED:_B-cell_CLL/lymphoma_9_protein-like_isoform_X1_[Oreochromis_niloticus]
113168	-0.632899	1.13499	0.0161	0.186	CX255409	665	1311		UniRef100_Q9HDY1Microtubule-associated_protein_Ase1_Schizosaccharomyces_pombe|Rep_partial_(1%)
82129	-0.562469	4.61744	0.0161	0.186	BX297657	908	1312		homologue_to_UniRef100_A9Z0M8Ribosomal_protein_L10a_Oncorhynchus_masou_formosanus|Rep_Ribosomal_protein_L10a_Oncorhynchus_masou_formosanus_partial_(59%)
5694	-0.714197	0.205193	0.0161	0.187	GSONMT00000492001	735	1313		_PREDICTED:_ras_and_Rab_interactor_3-like_[Astyanax_mexicanus]
26030	-0.647281	1.69339	0.0161	0.187	GSONMT00002889001	1416	1314		_Serpin_H1_precursor_[Salmo_salar]
90044	-0.832537	2.28778	0.0162	0.187	BX869825	784	1315		weakly_similar_to_UniRef100_UPI000065EF0CHomolog_of_Homo_sapiens_Splice_Isoform_1_of_Synaptopodin_2-like_protein_Takifugu_rubripes|Rep_Homolog_of_Homo_sapiens_Splice_Isoform_1_of_Synaptopodin_2-like_protein_Takifugu_rubripes_partial_(8%)
58617	-0.608557	4.55113	0.0162	0.187	TC190087	1205	1316		unknown
24715	-0.536796	6.08866	0.0162	0.187	GSONMT00045336001	2547	1317		_PREDICTED:_phosphorylase_b_kinase_regulatory_subunit_alpha_skeletal_muscle_isoform-like_[Danio_rerio]
31661	-0.386499	13.7248	0.0162	0.187	GSONMT00049647001	1134	1318		_fast_myotomal_muscle_actin_[Salmo_salar]
88748	-1.003	-0.340904	0.0163	0.188	BX860190	783	1319		homologue_to_UniRef100_UPI00006602B8ER_lumen_protein_retaining_receptor_2_(KDEL_receptor_2)_(KDEL_endoplasmic_reticulum_protein_retention_receptor_2)_(ERD2-like_protein_1)_(ELP-1)_Takifugu_rubripes|Rep_ER_lumen_protein_retaining_receptor_2_(KDEL_receptor_2)_(KDEL_endoplasmic_reticulum_protein_retention_receptor_2)_(ERD2-like_protein_1)_(ELP-1)_Takifugu_rubripes_partial_(86%)
8393	-0.578246	3.13044	0.0163	0.188	GSONMT00047982001	1359	1320		_Serine_hydroxymethyltransferase_mitochondrial_precursor_[Salmo_salar]
44727	-0.661666	1.33794	0.0163	0.188	GSONMT00074073001	4011	1321		_PREDICTED:_lysine-specific_demethylase_2A-like_isoform_X3_[Astyanax_mexicanus]
2991	-0.798964	-0.00468351	0.0164	0.188	GSONMT00006461001	636	1322		_similar_to_GenBank_Accession_Number_AB073376_non-LTR_retrotransposable_element_partially_supported_by_GENSCAN_in_Oryzias_latipes_[Schistosoma_japonicum]
38694	-0.688884	4.77618	0.0164	0.188	GSONMT00069825001	1308	1323		_collagen_a3(I)_precursor_[Oncorhynchus_mykiss]
46642	-0.576039	3.87823	0.0164	0.189	TC172708	2966	1324		homologue_to_UniRef100_Q7T3L3Chaperone_protein_GP96_(Tumor_rejection_antigen_(Gp96)_1)_(Heat_shock_protein_90kDa_beta_(Grp94)_member_1)_Danio_rerio|Rep_Chaperone_protein_GP96_(Tumor_rejection_antigen_(Gp96)_1)_(Heat_shock_protein_90kDa_beta_(Grp94)_member_1)_Danio_rerio_(Zebrafish)_(Brachydanio_rerio)_partial_(97%)
90258	-0.613738	2.72706	0.0165	0.189	BX877026	803	1325		similar_to_UniRef100_UPI00015A6280SET_and_MYND_domain_containing_2_Danio_rerio|Rep_SET_and_MYND_domain_containing_2_Danio_rerio_partial_(61%)
20336	-0.462858	13.5712	0.0165	0.189	GSONMT00002220001	1893	1326		_myosin_heavy_chain_[Oncorhynchus_keta]
13142	-1.08024	-0.264517	0.0165	0.189	GSONMT00030104001	1965	1327		_PREDICTED:_tubulin_polyglutamylase_TTLL4-like_isoform_X1_[Astyanax_mexicanus]
4801	-0.742751	-0.055751	0.0166	0.19	GSONMT00045762001	609	1328		_PREDICTED:_kidney_mitochondrial_carrier_protein_1-like_[Oreochromis_niloticus]
81056	-0.638159	3.95238	0.0166	0.19	BX085781	719	1329		homologue_to_UniRef100_Q9W647Glutathione_S-transferase_n=2_Salmonidae|Rep_Glutathione_S-transferase_Oncorhynchus_nerka_(Sockeye_salmon)_partial_(95%)
52020	-0.66199	0.766654	0.0166	0.19	TC180641	1375	1330		homologue_to_UniRef100_Q6PE45Rer1_protein_Danio_rerio|Rep_Rer1_protein_Danio_rerio_(Zebrafish)_(Brachydanio_rerio)
131017	-1.06309	-0.589989	0.0166	0.19	SRR020739-15933	520	1331		unknown
53031	-0.949264	-0.236217	0.0166	0.19	TC182123	1096	1332		similar_to_UniRef100_UPI0000249F6Fsplicing_factor_arginine/serine-rich_10_Danio_rerio|Rep_splicing_factor_arginine/serine-rich_10_Danio_rerio_partial_(87%)
58822	-0.622214	1.18441	0.0167	0.191	TC190378	2038	1333		similar_to_UniRef100_UPI000065CA99Tumor_suppressor_p53-binding_protein_1_(p53-binding_protein_1)_(p53BP1)_(53BP1)_Takifugu_rubripes|Rep_Tumor_suppressor_p53-binding_protein_1_(p53-binding_protein_1)_(p53BP1)_(53BP1)_Takifugu_rubripes_partial_(32%)
34618	-0.540878	2.86822	0.0167	0.191	GSONMT00044437001	555	1334		_Translocon-associated_protein_subunit_beta_precursor_[Salmo_salar]
38856	-0.650273	1.38317	0.0167	0.191	GSONMT00069374001	1587	1335		_EH_domain-containing_protein_1_[Danio_rerio]
29626	-0.898313	0.90206	0.0168	0.192	GSONMT00052005001	1068	1336		_PREDICTED:_splicing_factor_3B_subunit_4-like_[Maylandia_zebra]
30205	-0.786247	0.00224548	0.0168	0.192	GSONMT00023931001	1560	1337		_PREDICTED:_Pyruvate_dehydrogenase_[acetyl-transferring]-phosphatase_2-like_isoform_X1_[Maylandia_zebra]
18753	-0.498773	8.39424	0.0169	0.192	GSONMT00000976001	3783	1338		_collagen_alpha-2(I)_chain_precursor_[Oncorhynchus_mykiss]
116354	-0.805827	1.17926	0.0169	0.193	CT570643	1267	1339		similar_to_UniRef100_Q6P6V0Glucose-6-phosphate_isomerase_Rattus_norvegicus|Rep_Glucose-6-phosphate_isomerase_Rattus_norvegicus_(Rat)_partial_(23%)
30797	-0.591183	2.52874	0.017	0.193	GSONMT00001777001	1452	1340		_6-phosphogluconate_dehydrogenase_decarboxylating_[Salmo_salar]
66529	-0.644033	0.7446	0.017	0.193	TC201072	1688	1341		similar_to_UniRef100_Q7SX85SEC14_domain_and_spectrin_repeat-containing_protein_1_Danio_rerio|Rep_SEC14_domain_and_spectrin_repeat-containing_protein_1_Danio_rerio_(Zebrafish)_(Brachydanio_rerio)_partial_(20%)
63953	-0.919626	0.179118	0.017	0.193	TC197552	2506	1342		similar_to_UniRef100_Q803M6Protein_tyrosine_phosphatase_non-receptor_type_6_n=3_Danio_rerio|Rep_Protein_tyrosine_phosphatase_non-receptor_type_6_Danio_rerio_(Zebrafish)_(Brachydanio_rerio)_partial_(84%)
121092	-0.871377	-0.0681819	0.017	0.193	FP321524	1089	1343		similar_to_UniRef100_Q94ZC9NADH-ubiquinone_oxidoreductase_chain_1_Fellodistomum_fellis|Rep_NADH-ubiquinone_oxidoreductase_chain_1_Fellodistomum_fellis_partial_(8%)
25154	-0.770378	0.508813	0.017	0.193	GSONMT00020210001	1137	1344		_PREDICTED:_RNA-binding_protein_4.1_isoform_X1_[Danio_rerio]
64025	-0.702065	1.25819	0.017	0.193	TC197646	761	1345		similar_to_UniRef100_A9JRU2LOC558728_protein_Danio_rerio|Rep_LOC558728_protein_Danio_rerio_(Zebrafish)_(Brachydanio_rerio)_partial_(26%)
83103	-0.698275	0.30062	0.017	0.193	BX303876	877	1346		similar_to_UniRef100_UPI000065E84339S_ribosomal_protein_L20_mitochondrial_precursor_(L20mt)_(MRP-L20)_Takifugu_rubripes|Rep_39S_ribosomal_protein_L20_mitochondrial_precursor_(L20mt)_(MRP-L20)_Takifugu_rubripes_partial_(98%)
39543	-0.697818	0.612176	0.0171	0.193	GSONMT00068009001	2205	1347		_Echinoderm_microtubule-associated_protein-like_1_[Salmo_salar]
62583	-0.754165	0.469265	0.0171	0.194	TC195627	791	1348		similar_to_UniRef100_Q4RSS3Chromosome_12_SCAF14999_whole_genome_shotgun_sequence_Tetraodon_nigroviridis|Rep_Chromosome_12_SCAF14999_whole_genome_shotgun_sequence_Tetraodon_nigroviridis_(Green_puffer)_partial_(27%)
128686	-0.745503	0.126372	0.0171	0.194	SRR020739-11653	565	1349		low_quality_protein:_dysferlin-like
62800	-0.996822	0.584289	0.0171	0.194	TC195937	894	1350		similar_to_UniRef100_Q32LQ2Zgc123096_n=2_Danio_rerio|Rep_Zgc123096_Danio_rerio_(Zebrafish)_(Brachydanio_rerio)_partial_(82%)
56957	-0.585916	3.48469	0.0171	0.194	TC187719	1630	1351		homologue_to_UniRef100_Q7ZTZ4Fibrillarin_Danio_rerio|Rep_Fibrillarin_Danio_rerio_(Zebrafish)_(Brachydanio_rerio)_partial_(98%)
44365	-0.60562	2.89997	0.0172	0.194	GSONMT00076212001	1104	1352		_PREDICTED:_perilipin-1-like_[Lepisosteus_oculatus]
47855	-0.755803	1.56442	0.0173	0.194	TC174624	879	1353		similar_to_UniRef100_Q6IQU9Zgc86599_Danio_rerio|Rep_Zgc86599_Danio_rerio_(Zebrafish)_(Brachydanio_rerio)_partial_(98%)
69931	-0.91584	-0.298244	0.0173	0.195	TC205487	1231	1354		similar_to_UniRef100_UPI00015A64FFdehydrodolichyl_diphosphate_synthase_Danio_rerio|Rep_dehydrodolichyl_diphosphate_synthase_Danio_rerio_partial_(78%)
54052	-0.579745	4.46236	0.0174	0.195	TC183563	892	1355		homologue_to_UniRef100_A6UVJ1Metal_dependent_phosphohydrolase_Methanococcus_aeolicus_Nankai-3|Rep_Metal_dependent_phosphohydrolase_Methanococcus_aeolicus_(strain_Nankai-3_/_ATCC_BAA-1280)_partial_(6%)
60834	-0.501318	5.01301	0.0174	0.195	TC193222	1331	1356		homologue_to_UniRef100_Q7T390Glycoprotein_synaptic_2_n=2_Danio_rerio|Rep_Glycoprotein_synaptic_2_Danio_rerio_(Zebrafish)_(Brachydanio_rerio)
77449	-0.743087	2.61665	0.0175	0.196	TC216102	935	1357		unknown
199888	-0.885236	-0.12898	0.0175	0.196	NODE_46012_length_296_cov_2.543919	394	1358		protein_mical-_partial
17135	-0.656351	0.21151	0.0175	0.196	GSONMT00050278001	525	1359		_Eukaryotic_translation_elongation_factor_1_epsilon-1_[Salmo_salar]
24096	-0.654749	2.55266	0.0175	0.196	GSONMT00056570001	2652	1360		_carbamoyl-phosphate_synthase_[ammonia]_mitochondrial_[Oncorhynchus_mykiss]
18289	-0.613355	3.04765	0.0176	0.197	GSONMT00046981001	2370	1361		_GRP94a_protein_[Oncorhynchus_mykiss]
118982	-0.850593	-0.252105	0.0176	0.197	CU069831	765	1362		weakly_similar_to_UniRef100_A5JUU8Formin_B_n=2_Trypanosoma_brucei|Rep_Formin_B_Trypanosoma_brucei_TREU927_partial_(3%)
63873	-0.505885	4.95439	0.0176	0.197	TC197441	1005	1363		similar_to_UniRef100_UPI000036344FProbable_C-U-editing_enzyme_APOBEC-2_(EC_354-)_Takifugu_rubripes|Rep_Probable_C-U-editing_enzyme_APOBEC-2_(EC_354-)_Takifugu_rubripes_partial_(73%)
67560	-0.528949	2.49609	0.0176	0.197	TC202393	1229	1364		UniRef100_O97643Fibrinogen_A-alpha_chain_Lama_glama|Rep_Fibrinogen_A-alpha_chain_Lama_glama_(Llama)_partial_(5%)
30412	-0.571221	1.87177	0.0176	0.197	GSONMT00034551001	2379	1365		_PREDICTED:_protein_sel-1_homolog_1-like_[Astyanax_mexicanus]
27422	-0.668356	1.37654	0.0176	0.197	GSONMT00016405001	7659	1366		_PREDICTED:_filamin-C-like_isoform_X3_[Pundamilia_nyererei]
19916	-0.602389	2.16769	0.0177	0.197	GSONMT00032092001	504	1367		_heat_shock_protein_10_[Salmo_salar]
61455	-0.964368	0.214924	0.0177	0.198	TC194067	1043	1368		UniRef100_Q9YGD7Cysteine-rich-protein|Rep_Cysteine-rich-protein
24796	-0.692827	0.400958	0.0177	0.198	GSONMT00016326001	729	1369		_Splicing_factor_arginine/serine-rich_1_[Salmo_salar]
93278	-0.788076	-0.178583	0.0179	0.199	BX886792	813	1370		similar_to_UniRef100_Q4SWM4Chromosome_undetermined_SCAF13607_whole_genome_shotgun_sequence_Tetraodon_nigroviridis|Rep_Chromosome_undetermined_SCAF13607_whole_genome_shotgun_sequence_Tetraodon_nigroviridis_(Green_puffer)
48342	-0.609711	1.3539	0.0179	0.199	TC175323	2751	1371		UniRef100_Q0H909Dead_eye|Rep_Dead_eye
73324	-0.554297	2.95441	0.0179	0.199	TC209769	1129	1372		homologue_to_UniRef100_P68373Tubulin_alpha-1C_chain_n=4_Tetrapoda|Rep_Tubulin_alpha-1C_chain_Mus_musculus_(Mouse)_partial_(70%)
91399	-0.525835	4.58641	0.0179	0.199	BX879181	848	1373		similar_to_UniRef100_A2WEW6Signal_transduction_histidine_kinase_Burkholderia_dolosa_AUO158|Rep_Signal_transduction_histidine_kinase_Burkholderia_dolosa_AUO158_partial_(9%)
63450	-0.49732	6.45195	0.0179	0.199	TC196857	797	1374		homologue_to_UniRef100_Q0GN7060S_ribosomal_protein_L13_Dicentrarchus_labrax|Rep_60S_ribosomal_protein_L13_Dicentrarchus_labrax_(European_sea_bass)_partial_(98%)
30481	-0.677277	1.8229	0.0179	0.199	GSONMT00000287001	4698	1375		_PREDICTED:_rho_GTPase-activating_protein_32-like_isoform_X1_[Haplochromis_burtoni]
14053	-0.566622	1.25192	0.0179	0.199	GSONMT00049250001	942	1376		_PREDICTED:_serine/threonine-protein_phosphatase_6_regulatory_subunit_2-like_isoform_X1_[Maylandia_zebra]
78607	-0.753563	0.541211	0.018	0.199	TC217461	1141	1377		similar_to_UniRef100_A2RVQ6At2g14250_Arabidopsis_thaliana|Rep_At2g14250_Arabidopsis_thaliana_(Mouse-ear_cress)_partial_(7%)
42037	-0.569598	1.6832	0.018	0.199	GSONMT00081666001	1476	1378		_disulfide-isomerase_A3_precursor_[Salmo_salar]
54308	-0.590982	3.4559	0.018	0.199	TC183926	1640	1379		similar_to_UniRef100_Q4SS81Serine_hydroxymethyltransferase_Tetraodon_nigroviridis|Rep_Serine_hydroxymethyltransferase_Tetraodon_nigroviridis_(Green_puffer)_partial_(94%)
50302	-0.530775	8.56481	0.018	0.199	TC178119	1992	1380		UniRef100_Q8UWF1Desmin|Rep_Desmin
151285	-0.556514	2.61562	0.0181	0.2	SRR020740-10556	545	1381		low_quality_protein:_glycogen
48915	-0.788856	0.245007	0.0181	0.2	TC176159	1271	1382		similar_to_UniRef100_Q4SQP7Chromosome_undetermined_SCAF14531_whole_genome_shotgun_sequence_Tetraodon_nigroviridis|Rep_Chromosome_undetermined_SCAF14531_whole_genome_shotgun_sequence_Tetraodon_nigroviridis_(Green_puffer)_partial_(79%)
214287	-0.745348	0.688251	0.0181	0.2	NODE_64372_length_244_cov_0.995902	342	1383		unknown
64181	-2.08315	1.16451	0.0182	0.201	TC197864	1107	1384		UniRef100_P12027Polysialoglycoprotein_precursor_n=2_Salmonidae|Rep_Polysialoglycoprotein_precursor___partial_(31%)
21175	-0.531127	2.08018	0.0182	0.201	GSONMT00050580001	510	1385		_decorin_precursor_[Oncorhynchus_mykiss]
59943	-0.719357	0.390897	0.0182	0.201	TC191983	924	1386		UniRef100_UPI000001AF07Vacuolar_protein_sorting-associated_protein_29_(Vesicle_protein_sorting_29)_(hVPS29)_(PEP11)_Takifugu_rubripes|Rep_Vacuolar_protein_sorting-associated_protein_29_(Vesicle_protein_sorting_29)_(hVPS29)_(PEP11)_Takifugu_rubripes_partial_(93%)
191204	-0.742402	0.533754	0.0183	0.201	NODE_34612_length_386_cov_3.753886	484	1387		calpain-1_catalytic_subunit-like
101154	-0.526744	6.14791	0.0183	0.201	CA375315	582	1388		UniRef100_A9XEM9RACK1|Rep_RACK1___partial_(53%)
85057	-0.760386	0.410907	0.0183	0.202	BX311171	1058	1389		similar_to_UniRef100_UPI000065EC02Protein_kinase-like_protein_SgK196_(Sugen_kinase_196)_Takifugu_rubripes|Rep_Protein_kinase-like_protein_SgK196_(Sugen_kinase_196)_Takifugu_rubripes_partial_(52%)
85337	-0.64063	0.942346	0.0184	0.202	BX309514	754	1390		similar_to_UniRef100_Q4RX43Chromosome_11_SCAF14979_whole_genome_shotgun_sequence_Tetraodon_nigroviridis|Rep_Chromosome_11_SCAF14979_whole_genome_shotgun_sequence_Tetraodon_nigroviridis_(Green_puffer)
48917	-0.546033	4.34431	0.0183	0.202	TC176163	1088	1391		similar_to_UniRef100_Q6PB22MGC68500_protein_Xenopus_laevis|Rep_MGC68500_protein_Xenopus_laevis_(African_clawed_frog)_partial_(28%)
20521	-0.71268	0.032603	0.0184	0.202	GSONMT00056918001	1080	1392		_PREDICTED:_transmembrane_protein_115-like_isoform_X1_[Oreochromis_niloticus]
60923	-0.560438	4.16025	0.0184	0.202	TC193347	1369	1393		similar_to_UniRef100_Q7ZV45Solute_carrier_family_25_(Mitochondrial_carrier_phosphate_carrier)_member_3_Danio_rerio|Rep_Solute_carrier_family_25_(Mitochondrial_carrier_phosphate_carrier)_member_3_Danio_rerio_(Zebrafish)_(Brachydanio_rerio)_partial_(51%)
116487	-0.757348	2.14978	0.0184	0.202	CT569205	1483	1394		similar_to_UniRef100_Q6QUR9Myosin_heavy_chain_n=2_Gasterosteus_aculeatus|Rep_Myosin_heavy_chain_Gasterosteus_aculeatus_(Three-spined_stickleback)_partial_(7%)
20903	-0.76287	0.660768	0.0184	0.202	GSONMT00023148001	324	1395		_PREDICTED:_collagen_alpha-1(I)_chain-like_isoform_X3_[Haplochromis_burtoni]
38491	-0.745441	3.03752	0.0185	0.202	GSONMT00070129001	963	1396		_sideroflexin-2_[Salmo_salar]
63006	-0.785326	1.6159	0.0185	0.203	TC196226	1633	1397		weakly_similar_to_UniRef100_A3KP49MGC162945_protein_Danio_rerio|Rep_MGC162945_protein_Danio_rerio_(Zebrafish)_(Brachydanio_rerio)_partial_(27%)
82727	-0.971467	-0.308397	0.0186	0.203	BX299803	891	1398		similar_to_UniRef100_A8PLB8DNA_mismatch_repair_protein_MutL_Rickettsiella_grylli|Rep_DNA_mismatch_repair_protein_MutL_Rickettsiella_grylli_partial_(4%)
126317	-0.753744	0.78236	0.0186	0.203	SRR020739-7524	608	1399		unknown
26294	-0.582792	1.96323	0.0186	0.203	GSONMT00042939001	2169	1400		_pseudouridylate_synthase_7_homolog_[Salmo_salar]
89997	-0.655655	1.09477	0.0186	0.203	BX869750	741	1401		homologue_to_UniRef100_Q98TI5Actinin-associated_LIM_protein_Salmo_salar|Rep_Actinin-associated_LIM_protein_Salmo_salar_(Atlantic_salmon)_partial_(40%)
27710	-0.55658	5.78105	0.0186	0.203	GSONMT00019804001	1221	1402		_collagen_1a1_precursor_[Oncorhynchus_mykiss]
32247	-0.55149	2.42315	0.0186	0.203	GSONMT00022604001	1170	1403		_adenosine_kinase_a_[Salmo_salar]
114891	-0.700915	0.822903	0.0187	0.204	DV198825	445	1404		similar_to_UniRef100_Q4RP95Chromosome_1_SCAF15008_whole_genome_shotgun_sequence_Tetraodon_nigroviridis|Rep_Chromosome_1_SCAF15008_whole_genome_shotgun_sequence_Tetraodon_nigroviridis_(Green_puffer)_partial_(58%)
26073	-0.850648	0.16751	0.0187	0.204	GSONMT00013549001	1092	1405		_PREDICTED:_WNT1-inducible-signaling_pathway_protein_1-like_[Xiphophorus_maculatus]
66565	-0.723011	0.437945	0.0188	0.204	TC201118	898	1406		similar_to_UniRef100_A7S6V5Predicted_protein_Nematostella_vectensis|Rep_Predicted_protein_Nematostella_vectensis_(Starlet_sea_anemone)_partial_(21%)
46008	-0.699663	0.910044	0.0189	0.205	GSONMT00076584001	1371	1407		_Ornithine_decarboxylase_1_[Salmo_salar]
27711	-0.480336	8.17919	0.019	0.206	GSONMT00019805001	1398	1408		_collagen_1a1_precursor_[Oncorhynchus_mykiss]
208952	-0.732695	1.31627	0.019	0.206	NODE_57744_length_425_cov_0.882353	523	1409		la-related_protein_1-like
116	-0.635566	4.41729	0.019	0.206	GSONMT00059418001	585	1410		_collagen_1a1_precursor_[Oncorhynchus_mykiss]
52819	-0.841261	-0.157482	0.0191	0.207	TC181788	814	1411		unknown
28876	-0.742323	0.246072	0.0191	0.207	GSONMT00055946001	1332	1412		_PREDICTED:_transcription_elongation_regulator_1-like_isoform_X2_[Pundamilia_nyererei]
52062	-0.70895	1.32848	0.0192	0.207	TC180706	1188	1413		similar_to_UniRef100_Q32LQ2Zgc123096_n=2_Danio_rerio|Rep_Zgc123096_Danio_rerio_(Zebrafish)_(Brachydanio_rerio)_partial_(63%)
51338	-0.572732	1.84773	0.0192	0.208	TC179648	1143	1414		homologue_to_UniRef100_Q6QIS4Heat_shock_cognate_70_kDa_protein_Pimephales_promelas|Rep_Heat_shock_cognate_70_kDa_protein_Pimephales_promelas_partial_(45%)
119297	-0.809634	0.115571	0.0193	0.208	CU072753	1334	1415		homologue_to_UniRef100_P83571RuvB-like_2_Danio_rerio|Rep_RuvB-like_2_Danio_rerio_(Zebrafish)_(Brachydanio_rerio)_partial_(43%)
159121	-0.630756	1.06118	0.0193	0.208	SRR020740-21511	377	1416		unknown
84716	-0.633286	0.961756	0.0193	0.208	BX309515	833	1417		similar_to_UniRef100_Q4RX43Chromosome_11_SCAF14979_whole_genome_shotgun_sequence_Tetraodon_nigroviridis|Rep_Chromosome_11_SCAF14979_whole_genome_shotgun_sequence_Tetraodon_nigroviridis_(Green_puffer)
30215	-0.723948	0.869042	0.0193	0.208	GSONMT00032562001	1251	1418		_Alpha-enolase_[Salmo_salar]
39946	-0.634108	0.704839	0.0193	0.208	GSONMT00067265001	1983	1419		_PREDICTED:_serine/threonine-protein_kinase_PLK2-like_[Lepisosteus_oculatus]
98961	-0.682192	2.21956	0.0194	0.209	CA364328	748	1420		weakly_similar_to_UniRef100_Q4RZB0Chromosome_1_SCAF14944_whole_genome_shotgun_sequence_Tetraodon_nigroviridis|Rep_Chromosome_1_SCAF14944_whole_genome_shotgun_sequence_Tetraodon_nigroviridis_(Green_puffer)_partial_(52%)
37329	-0.473199	9.02045	0.0194	0.209	GSONMT00072636001	1389	1421		_Elongation_factor_1-alpha_[Salmo_salar]
38280	-0.495294	5.01658	0.0194	0.209	GSONMT00070507001	1101	1422		_Intracellular_hyaluronan-binding_protein_4_[Salmo_salar]
111581	-0.703017	0.56891	0.0195	0.21	BX308934	1403	1423		similar_to_UniRef100_Q566N6Zgc113208_n=2_Danio_rerio|Rep_Zgc113208_Danio_rerio_(Zebrafish)_(Brachydanio_rerio)_partial_(31%)
29454	-0.533151	3.13801	0.0195	0.21	GSONMT00050553001	2280	1424		_PREDICTED:_putative_pre-mRNA-splicing_factor_ATP-dependent_RNA_helicase_DHX15_isoform_X1_[Astyanax_mexicanus]
60621	-0.665505	0.411296	0.0195	0.21	TC192932	1143	1425		similar_to_UniRef100_A8NKS2Predicted_protein_Coprinopsis_cinerea_okayama7#130|Rep_Predicted_protein_Coprinopsis_cinerea_okayama7#130_partial_(4%)
133665	-0.824437	0.964164	0.0196	0.21	SRR020739-20982	437	1426		myomegalin-_partial
46795	-0.701359	1.94544	0.0196	0.21	TC172921	1760	1427		UniRef100_Q1M162JunB_protein|Rep_JunB_protein
21983	-0.74966	-0.0247005	0.0197	0.21	GSONMT00057774001	1143	1428		_CI114_protein_[Salmo_salar]
97693	-0.741721	0.287958	0.0197	0.21	CA355338	534	1429		homologue_to_UniRef100_Q4SBY3Chromosome_2_SCAF14661_whole_genome_shotgun_sequence_Tetraodon_nigroviridis|Rep_Chromosome_2_SCAF14661_whole_genome_shotgun_sequence_Tetraodon_nigroviridis_(Green_puffer)_partial_(29%)
97154	-0.596615	3.4372	0.0197	0.21	CA360610	717	1430		similar_to_UniRef100_Q9VTF2CG32073-PA_Drosophila_melanogaster|Rep_CG32073-PA_Drosophila_melanogaster_(Fruit_fly)_partial_(14%)
71369	-0.943891	-0.335434	0.0197	0.21	TC207291	1832	1431		similar_to_UniRef100_UPI00015A6D91cysteine_and_histidine-rich_domain_(CHORD)-containing_zinc_binding_protein_1_Danio_rerio|Rep_cysteine_and_histidine-rich_domain_(CHORD)-containing_zinc_binding_protein_1_Danio_rerio_partial_(90%)
67236	-0.691836	1.19192	0.0197	0.21	TC201982	840	1432		homologue_to_UniRef100_P00026Cytochrome_c_iso-1/iso-2_Cyprinus_carpio|Rep_Cytochrome_c_iso-1/iso-2_Cyprinus_carpio_(Common_carp)_partial_(29%)
49418	-0.686139	1.34178	0.0197	0.21	TC176895	889	1433		UniRef100_Q7DI19Pullulanase_n=4_Bacteria|Rep_Pullulanase_Thermus_thermophilus_partial_(3%)
122747	-0.70494	0.234041	0.0197	0.21	SRR020739-1740	843	1434		btb_poz_domain-containing_protein_1
214527	-0.976552	-0.0613633	0.0198	0.211	NODE_64663_length_321_cov_1.080997	419	1435		unknown
73165	-0.644244	2.0046	0.0198	0.211	TC209569	1076	1436		similar_to_UniRef100_UPI000065F838Homolog_of_Anguilla_japonica_Probable_RING-B-box-coiled_coil_protein_Takifugu_rubripes|Rep_Homolog_of_Anguilla_japonica_Probable_RING-B-box-coiled_coil_protein_Takifugu_rubripes_partial_(4%)
89226	-0.492854	5.94271	0.0198	0.211	BX865746	715	1437		similar_to_UniRef100_Q6IQQ0Ribosomal_protein_L21_Danio_rerio|Rep_Ribosomal_protein_L21_Danio_rerio_(Zebrafish)_(Brachydanio_rerio)_partial_(49%)
114753	-0.657845	1.68669	0.0198	0.211	DV202430	710	1438		similar_to_UniRef100_Q5BKV5Nol5a_protein_Danio_rerio|Rep_Nol5a_protein_Danio_rerio_(Zebrafish)_(Brachydanio_rerio)_partial_(43%)
13777	-0.830936	1.77431	0.0198	0.211	GSONMT00036102001	549	1439		_Tumor_protein_p53-inducible_nuclear_protein_2_[Osmerus_mordax]
60555	-0.656158	0.668978	0.0199	0.211	TC192840	1184	1440		homologue_to_UniRef100_O93467GTPase_cRhoA_n=2_Gallus_gallus|Rep_GTPase_cRhoA_Gallus_gallus_(Chicken)
22495	-0.489477	4.74385	0.0199	0.211	GSONMT00006941001	1638	1441		_PREDICTED:_T-complex_protein_1_subunit_eta-like_[Neolamprologus_brichardi]
57322	-0.76007	2.5715	0.0199	0.211	TC188231	1069	1442		homologue_to_UniRef100_Q64HY0Prepro-cathepsin_C|Rep_Prepro-cathepsin_C___partial_(30%)
155956	-0.737965	0.148344	0.02	0.212	SRR020740-17105	475	1443		unknown
91400	-0.57431	1.92319	0.02	0.212	BX879193	977	1444		homologue_to_UniRef100_Q6IQP1Glycogenin_like_Danio_rerio|Rep_Glycogenin_like_Danio_rerio_(Zebrafish)_(Brachydanio_rerio)_partial_(43%)
57252	-0.856483	0.0869534	0.0202	0.213	TC188131	1375	1445		similar_to_UniRef100_UPI000065EF40Vesicle_transport_protein_SFT2A_(SFT2_domain-containing_protein_1)_(pRGR1)_Takifugu_rubripes|Rep_Vesicle_transport_protein_SFT2A_(SFT2_domain-containing_protein_1)_(pRGR1)_Takifugu_rubripes
77981	-0.618515	0.845708	0.0202	0.213	TC216732	992	1446		similar_to_UniRef100_UPI000065F9C3Homolog_of_Homo_sapiens_Splice_Isoform_3_of_F-box/WD-repeat_protein_7_Takifugu_rubripes|Rep_Homolog_of_Homo_sapiens_Splice_Isoform_3_of_F-box/WD-repeat_protein_7_Takifugu_rubripes_partial_(92%)
206670	-0.957715	0.118365	0.0203	0.214	NODE_54904_length_313_cov_1.523962	411	1447		unknown
29192	-0.681732	0.519503	0.0203	0.214	GSONMT00023475001	1596	1448		_Zinc_finger_protein_503_[Salmo_salar]
65524	-0.634095	1.21911	0.0203	0.214	TC199711	1218	1449		similar_to_UniRef100_Q6PHE6SAFB-like_transcription_modulator_Danio_rerio|Rep_SAFB-like_transcription_modulator_Danio_rerio_(Zebrafish)_(Brachydanio_rerio)_partial_(41%)
198983	-0.558241	1.78271	0.0203	0.214	NODE_44814_length_495_cov_2.224242	593	1450		nesprin-2_isoform_x5
31829	-0.733165	0.51155	0.0203	0.214	GSONMT00021193001	183	1451		_Procollagen_C-endopeptidase_enhancer_1_precursor_[Salmo_salar]
58999	-0.736755	0.846524	0.0204	0.214	TC190611	1135	1452		homologue_to_UniRef100_Q5U4M7Itm1_protein_Xenopus_laevis|Rep_Itm1_protein_Xenopus_laevis_(African_clawed_frog)_partial_(27%)
94015	-0.754266	0.46858	0.0204	0.214	CA351456	593	1453		similar_to_UniRef100_Q4T6V4Chromosome_1_SCAF8554_whole_genome_shotgun_sequence_Tetraodon_nigroviridis|Rep_Chromosome_1_SCAF8554_whole_genome_shotgun_sequence_Tetraodon_nigroviridis_(Green_puffer)_partial_(56%)
57814	-0.615924	4.54552	0.0204	0.214	TC188954	892	1454		homologue_to_UniRef100_O13008Fatty_acid-binding_protein_heart|Rep_Fatty_acid-binding_protein_heart
5559	-0.844869	0.507154	0.0204	0.215	GSONMT00047589001	693	1455		_Proactivator_polypeptide_precursor_[Salmo_salar]
100014	-0.763669	0.872508	0.0204	0.215	CA382353	707	1456		weakly_similar_to_UniRef100_Q54C75SNF2-related_domain-containing_protein_Dictyostelium_discoideum|Rep_SNF2-related_domain-containing_protein_Dictyostelium_discoideum_(Slime_mold)_partial_(4%)
42288	-0.735561	1.06849	0.0205	0.215	GSONMT00081179001	8574	1457		_PREDICTED:_dmX-like_protein_1-like_isoform_X2_[Neolamprologus_brichardi]
78961	-0.698418	0.903053	0.0205	0.215	TC217850	1308	1458		similar_to_UniRef100_UPI00003650D61-acyl-sn-glycerol-3-phosphate_acyltransferase_delta_(EC_23151)_(1-_AGP_acyltransferase_4)_(1-AGPAT_4)_(Lysophosphatidic_acid_acyltransferase_delta)_(LPAAT-delta)_(1-acylglycerol-3-phosphate_O-_acyltransferase_4)_Takifugu_rubripes|Rep_1-acyl-sn-glycerol-3-phosphate_acyltransferase_delta_(EC_23151)_(1-_AGP_acyltransferase_4)_(1-AGPAT_4)_(Lysophosphatidic_acid_acyl…
48671	-0.601263	1.58211	0.0206	0.215	TC175822	1424	1459		similar_to_UniRef100_Q7ZWA9Eukaryotic_translation_initiation_factor_5_n=2_Danio_rerio|Rep_Eukaryotic_translation_initiation_factor_5_Danio_rerio_(Zebrafish)_(Brachydanio_rerio)_partial_(83%)
99758	-0.632858	1.5016	0.0207	0.216	CA382158	249	1460		weakly_similar_to_UniRef100_A7MD79Zgc171260_protein_Danio_rerio|Rep_Zgc171260_protein_Danio_rerio_(Zebrafish)_(Brachydanio_rerio)_partial_(11%)
36305	-0.580504	2.62936	0.0207	0.216	GSONMT00074850001	2358	1461		_Echinoderm_microtubule-associated_protein-like_1_[Salmo_salar]
25497	-1.0232	-0.240354	0.0207	0.216	GSONMT00046950001	732	1462		_PREDICTED:_IQ_motif_and_SEC7_domain-containing_protein_1-like_[Takifugu_rubripes]
108120	-0.48836	6.86228	0.0207	0.216	CX143486	717	1463		homologue_to_UniRef100_Q7T3N960S_ribosomal_protein_L15_n=2_Eumetazoa|Rep_60S_ribosomal_protein_L15_Carassius_auratus_(Goldfish)_partial_(95%)
67695	-0.60818	2.38239	0.0208	0.217	TC202563	1027	1464		homologue_to_UniRef100_Q6IQJ2Zgc55461_Danio_rerio|Rep_Zgc55461_Danio_rerio_(Zebrafish)_(Brachydanio_rerio)_partial_(42%)
53295	-0.610025	4.68997	0.0209	0.217	TC182486	1125	1465		homologue_to_UniRef100_Q9W647Glutathione_S-transferase_n=2_Salmonidae|Rep_Glutathione_S-transferase_Oncorhynchus_nerka_(Sockeye_salmon)_partial_(96%)
80824	-0.726084	-0.0514872	0.0209	0.217	BX084556	782	1466		unknown
151241	-0.614595	0.867612	0.0209	0.217	SRR020740-10498	523	1467		unknown
36634	-0.61135	1.12672	0.0209	0.217	GSONMT00074171001	921	1468		_deoxyhypusine_hydroxylase_[Danio_rerio]
42459	-0.561521	2.194	0.0209	0.217	GSONMT00080886001	2484	1469		_PREDICTED:_heterogeneous_nuclear_ribonucleoprotein_U-like_isoform_X1_[Pundamilia_nyererei]
24097	-0.912521	0.238263	0.021	0.218	GSONMT00056571001	1401	1470		_carbamoyl-phosphate_synthase_[ammonia]_mitochondrial_[Oncorhynchus_mykiss]
57505	-0.480134	7.04579	0.021	0.218	TC188497	761	1471		homologue_to_UniRef100_Q0GN7060S_ribosomal_protein_L13_Dicentrarchus_labrax|Rep_60S_ribosomal_protein_L13_Dicentrarchus_labrax_(European_sea_bass)_partial_(98%)
73402	-0.638736	2.27643	0.0211	0.218	TC209862	786	1472		UniRef100_A9J6M6TonB_family_protein_Desulfatibacillum_alkenivorans_AK-01|Rep_TonB_family_protein_Desulfatibacillum_alkenivorans_AK-01_partial_(5%)
52407	-0.548441	2.39324	0.0211	0.218	TC181209	1459	1473		homologue_to_UniRef100_Q4S9P4Chromosome_2_SCAF14695_whole_genome_shotgun_sequence_Tetraodon_nigroviridis|Rep_Chromosome_2_SCAF14695_whole_genome_shotgun_sequence_Tetraodon_nigroviridis_(Green_puffer)_partial_(32%)
4667	-0.910237	-0.258886	0.0211	0.218	GSONMT00024806001	303	1474		_PREDICTED:_serine/threonine-protein_kinase_MRCK_beta_isoform_X2_[Astyanax_mexicanus]
121377	-0.618184	0.729162	0.0211	0.218	FP322345	1103	1475		similar_to_UniRef100_Q0KEX2Sensor_protein_Ralstonia_eutropha_H16|Rep_Sensor_protein_Ralstonia_eutropha_(strain_ATCC_17699_/_H16_/_DSM_428_/_Stanier_337)(Cupriavidus_necator_(strain_ATCC_17699_/_H16_/_DSM_428_/_Stanier337))_partial_(3%)
44128	-0.694151	0.947452	0.0211	0.218	GSONMT00077369001	549	1476		_Lysozyme_g_[Oncorhynchus_mykiss]
17639	-0.538957	2.61916	0.0211	0.218	GSONMT00057978001	342	1477		_Phosphate_carrier_protein_mitochondrial_precursor_[Salmo_salar]
217449	-0.945255	-0.27445	0.0212	0.218	NODE_68284_length_198_cov_1.262626	296	1478		na+_k+-atpase_alpha-subunit
39405	-0.888222	-0.210625	0.0212	0.218	GSONMT00068226001	2274	1479		_PREDICTED:_pantothenate_kinase_4-like_isoform_X1_[Oreochromis_niloticus]
104715	-0.799	0.0876761	0.0212	0.218	CR370075	831	1480		unknown
24281	-0.589027	0.897922	0.0212	0.218	GSONMT00053046001	1338	1481		_PREDICTED:_CCR4-NOT_transcription_complex_subunit_11-like_[Maylandia_zebra]
81446	-0.661973	0.575761	0.0212	0.219	BX295304	924	1482		similar_to_UniRef100_A7E2I9Zgc171644_protein_Danio_rerio|Rep_Zgc171644_protein_Danio_rerio_(Zebrafish)_(Brachydanio_rerio)_partial_(33%)
86237	-0.619953	2.43528	0.0212	0.219	BX314384	801	1483		UniRef100_Q0ZBS0Macrophage_migration_inhibitory_factor_Salmo_salar|Rep_Macrophage_migration_inhibitory_factor_Salmo_salar_(Atlantic_salmon)
75274	-0.601242	2.24876	0.0212	0.219	TC212188	784	1484		similar_to_UniRef100_UPI00015A7137heterogeneous_nuclear_ribonucleoprotein_A0_Danio_rerio|Rep_heterogeneous_nuclear_ribonucleoprotein_A0_Danio_rerio_partial_(23%)
50937	-0.817034	-0.0428123	0.0213	0.219	TC179053	1062	1485		similar_to_UniRef100_Q4RI61Chromosome_8_SCAF15044_whole_genome_shotgun_sequence_Tetraodon_nigroviridis|Rep_Chromosome_8_SCAF15044_whole_genome_shotgun_sequence_Tetraodon_nigroviridis_(Green_puffer)_partial_(16%)
21278	-0.591418	2.30363	0.0213	0.219	GSONMT00053815001	741	1486		_PREDICTED:_NADP-dependent_malic_enzyme_mitochondrial-like_[Astyanax_mexicanus]
114998	-0.625511	3.0133	0.0214	0.219	DV201196	530	1487		weakly_similar_to_UniRef100_Q7SXQ3Zgc66127_Danio_rerio|Rep_Zgc66127_Danio_rerio_(Zebrafish)_(Brachydanio_rerio)_partial_(40%)
48976	-0.624136	0.752994	0.0214	0.219	TC176256	1135	1488		homologue_to_UniRef100_Q29RC5Zgc136799_Danio_rerio|Rep_Zgc136799_Danio_rerio_(Zebrafish)_(Brachydanio_rerio)_partial_(34%)
42981	-0.509961	4.52356	0.0214	0.22	GSONMT00079870001	1290	1489		_PREDICTED:_LOW_QUALITY_PROTEIN:_phosphorylase_b_kinase_regulatory_subunit_beta-like_[Oreochromis_niloticus]
29199	-0.877878	-0.179178	0.0215	0.22	GSONMT00024744001	1302	1490		_PREDICTED:_E3_ubiquitin-protein_ligase_RNF130-like_[Lepisosteus_oculatus]
66518	-0.570799	2.36634	0.0215	0.22	TC201056	552	1491		homologue_to_UniRef100_Q6IMW6Ribosomal_protein_S13_Danio_rerio|Rep_Ribosomal_protein_S13_Danio_rerio_(Zebrafish)_(Brachydanio_rerio)
203729	-0.672728	0.577575	0.0216	0.22	NODE_51182_length_888_cov_0.882883	986	1492		receptor_activity-modifying_protein_1-like
56555	-0.557933	1.18833	0.0216	0.22	TC187124	700	1493		weakly_similar_to_UniRef100_A1RNE6Methyl-accepting_chemotaxis_sensory_transducer_precursor_Shewanella_sp_W3-18-1|Rep_Methyl-accepting_chemotaxis_sensory_transducer_precursor_Shewanella_sp_(strain_W3-18-1)_partial_(4%)
37911	-0.773658	0.0449817	0.0216	0.221	GSONMT00071396001	771	1494		_PREDICTED:_zinc_finger_CCCH_domain-containing_protein_18_isoform_X3_[Astyanax_mexicanus]
54504	-0.671526	0.186754	0.0217	0.221	TC184209	840	1495		homologue_to_UniRef100_Q4RL83Chromosome_21_SCAF15022_whole_genome_shotgun_sequence_Tetraodon_nigroviridis|Rep_Chromosome_21_SCAF15022_whole_genome_shotgun_sequence_Tetraodon_nigroviridis_(Green_puffer)_partial_(58%)
61198	-0.591113	1.34311	0.0216	0.221	TC193711	669	1496		similar_to_UniRef100_UPI0000019C88Melanoma-derived_growth_regulatory_protein_precursor_(Melanoma_inhibitory_activity)_Takifugu_rubripes|Rep_Melanoma-derived_growth_regulatory_protein_precursor_(Melanoma_inhibitory_activity)_Takifugu_rubripes
63636	-0.560365	1.49199	0.0217	0.221	TC197129	1469	1497		unknown
62570	-0.541615	2.51593	0.0216	0.221	TC195609	1844	1498		similar_to_UniRef100_Q66HY6Zgc92194_Danio_rerio|Rep_Zgc92194_Danio_rerio_(Zebrafish)_(Brachydanio_rerio)_partial_(57%)
61137	-0.849433	0.00366797	0.0217	0.221	TC193627	1419	1499		similar_to_UniRef100_UPI000065F6EFN-acetylglucosamine_kinase_(EC_27159)_(GlcNAc_kinase)_Takifugu_rubripes|Rep_N-acetylglucosamine_kinase_(EC_27159)_(GlcNAc_kinase)_Takifugu_rubripes_partial_(91%)
53025	-0.746502	-0.059722	0.0218	0.221	TC182115	1210	1500		homologue_to_UniRef100_UPI00015A50A6adiponectin_receptor_1a_Danio_rerio|Rep_adiponectin_receptor_1a_Danio_rerio_partial_(53%)
128720	-0.637943	2.19254	0.0218	0.221	SRR020739-11733	574	1501		unknown
90986	-0.530642	5.59898	0.0218	0.221	BX880276	820	1502		homologue_to_UniRef100_Q8UUJ3Type_I_collagen_alpha_2_chain_Oncorhynchus_keta|Rep_Type_I_collagen_alpha_2_chain_Oncorhynchus_keta_(Chum_salmon)_partial_(18%)
41193	-0.670692	0.55765	0.0218	0.221	GSONMT00064644001	1497	1503		_nicotinamide_phosphoribosyltransferase_b_[Danio_rerio]
118774	-0.924318	-0.268879	0.0219	0.222	CU071013	786	1504		similar_to_UniRef100_UPI0000360043Phospholipase_A-2-activating_protein_(PLAP)_(PLA2P)_Takifugu_rubripes|Rep_Phospholipase_A-2-activating_protein_(PLAP)_(PLA2P)_Takifugu_rubripes_partial_(20%)
197352	-0.861955	0.0803855	0.0219	0.222	NODE_42664_length_748_cov_1.679144	846	1505		PREDICTED:_anoctamin-8
129509	-0.848184	0.520288	0.0219	0.222	SRR020739-13142	573	1506		unknown
33931	-0.681297	1.0684	0.0219	0.222	GSONMT00034914001	765	1507		_PREDICTED:_RAC-alpha_serine/threonine-protein_kinase-like_isoform_X1_[Oreochromis_niloticus]
26312	-0.676479	0.360076	0.0219	0.222	GSONMT00042240001	3807	1508		_PREDICTED:_period_circadian_protein_homolog_2-like_isoform_X7_[Chrysemys_picta_bellii]
47773	-1.35377	-0.403698	0.022	0.222	TC174514	1316	1509		similar_to_UniRef100_Q9PT02Apolipoprotein_E_n=3|Rep_Apolipoprotein_E___partial_(16%)
20857	-0.575708	1.34406	0.022	0.222	GSONMT00008495001	321	1510		_Glycophorin-C_[Salmo_salar]
57539	-0.872167	-0.265022	0.022	0.222	TC188543	746	1511		similar_to_UniRef100_UPI0000EB6DB2syntaxin_5A_like_Danio_rerio|Rep_syntaxin_5A_like_Danio_rerio_partial_(58%)
8484	-0.728987	0.0362763	0.022	0.222	GSONMT00058788001	1125	1512		_PREDICTED:_vacuolar_protein_sorting-associated_protein_18_homolog_[Takifugu_rubripes]
118622	-0.684243	0.954579	0.022	0.222	GE833575	869	1513		unknown
70667	-0.588506	1.1207	0.022	0.222	TC206393	1239	1514		similar_to_UniRef100_UPI000065DD66Lipid_phosphate_phosphohydrolase_1_(EC_3134)_(Phosphatidic_acid_phosphatase_2a)_(Phosphatidate_phosphohydrolase_type_2a)_(PAP2a)_(PAP-_2a)_(PAP2-alpha)_Takifugu_rubripes|Rep_Lipid_phosphate_phosphohydrolase_1_(EC_3134)_(Phosphatidic_acid_phosphatase_2a)_(Phosphatidate_phosphohydrolase_type_2a)_(PAP2a)_(PAP-_2a)_(PAP2-alpha)_Takifugu_rubripes_partial_(96%)
84714	-0.729599	0.328071	0.0221	0.223	BX309794	775	1515		similar_to_UniRef100_UPI000065F47FZinc_finger_CCHC_domain-containing_protein_4_Takifugu_rubripes|Rep_Zinc_finger_CCHC_domain-containing_protein_4_Takifugu_rubripes_partial_(31%)
51811	-0.471415	5.17744	0.0221	0.223	TC180343	2021	1516		homologue_to_UniRef100_Q6NVI6Chaperonin_containing_TCP1_subunit_5_Danio_rerio|Rep_Chaperonin_containing_TCP1_subunit_5_Danio_rerio_(Zebrafish)_(Brachydanio_rerio)
11330	-0.649493	1.46057	0.0221	0.223	GSONMT00017398001	1014	1517		_PREDICTED:_tRNA-splicing_ligase_RtcB_homolog_[Astyanax_mexicanus]
25681	-0.956009	-0.319041	0.0222	0.223	GSONMT00061831001	1770	1518		_NudC_domain-containing_protein_1_[Salmo_salar]
73633	-0.620672	1.82159	0.0222	0.223	TC210156	1226	1519		similar_to_UniRef100_A9UIG2Nucleophosmin_Carassius_auratus_gibelio|Rep_Nucleophosmin_Carassius_auratus_gibelio_partial_(37%)
120331	-0.721379	-0.00780415	0.0222	0.223	FP319481	1242	1520		homologue_to_UniRef100_Q7T3F3Ubiquitin_carrier_protein_Danio_rerio|Rep_Ubiquitin_carrier_protein_Danio_rerio_(Zebrafish)_(Brachydanio_rerio)_partial_(53%)
92640	-0.798388	-0.140433	0.0222	0.223	BX911722	1111	1521		similar_to_UniRef100_UPI00015A49ADEukaryotic_translation_elongation_factor_1_epsilon-1_(Multisynthetase_complex_auxiliary_component_p18)_(Elongation_factor_p18)_Danio_rerio|Rep_Eukaryotic_translation_elongation_factor_1_epsilon-1_(Multisynthetase_complex_auxiliary_component_p18)_(Elongation_factor_p18)_Danio_rerio_partial_(95%)
119543	-0.735437	-0.0815315	0.0223	0.223	GE840265	800	1522		homologue_to_UniRef100_A9RZJ6Predicted_protein_Physcomitrella_patens_subsp_patens|Rep_Predicted_protein_Physcomitrella_patens_subsp_patens_partial_(8%)
33843	-0.678145	0.773253	0.0223	0.223	GSONMT00042175001	1185	1523		_PREDICTED:_reticulon-4-interacting_protein_1_homolog_mitochondrial_[Astyanax_mexicanus]
123224	-0.607256	1.86055	0.0223	0.223	SRR020739-2500	792	1524		unknown
69213	-0.55632	2.24896	0.0223	0.224	TC204548	1103	1525		similar_to_UniRef100_Q6X3F0Ornithine_decarboxylase_antizyme_large_isoform_Paralichthys_olivaceus|Rep_Ornithine_decarboxylase_antizyme_large_isoform_Paralichthys_olivaceus_(Japanese_flounder)_partial_(57%)
193228	-0.728515	0.556603	0.0224	0.224	NODE_37225_length_295_cov_1.810169	393	1526		valine--trna_ligase-like
44788	-0.655714	0.668168	0.0224	0.224	GSONMT00073336001	1857	1527		_PREDICTED:_kinesin_light_chain_1-like_[Lepisosteus_oculatus]
62046	-0.716914	0.923161	0.0224	0.225	TC194892	835	1528		homologue_to_UniRef100_A6PZ97Goose-type_lysozyme_Salmo_salar|Rep_Goose-type_lysozyme_Salmo_salar_(Atlantic_salmon)_partial_(88%)
62896	-0.655003	1.22055	0.0225	0.225	TC196062	1377	1529		unknown
34727	-0.829642	0.0736081	0.0225	0.225	GSONMT00034356001	1395	1530		_PREDICTED:_palmdelphin_isoform_X3_[Danio_rerio]
19433	-0.559025	2.6356	0.0225	0.225	GSONMT00023162001	2256	1531		_PREDICTED:_protein_phosphatase_1_regulatory_subunit_15B_[Astyanax_mexicanus]
8297	-0.716105	0.0387849	0.0226	0.225	GSONMT00052778001	1032	1532		_PREDICTED:_leucine-rich_repeat-containing_protein_59-like_isoform_X3_[Oreochromis_niloticus]
64318	-0.539016	2.09707	0.0226	0.225	TC198071	776	1533		similar_to_UniRef100_Q4S4G7Chromosome_2_SCAF14738_whole_genome_shotgun_sequence_Tetraodon_nigroviridis|Rep_Chromosome_2_SCAF14738_whole_genome_shotgun_sequence_Tetraodon_nigroviridis_(Green_puffer)_partial_(55%)
102942	-0.841627	0.210895	0.0226	0.226	CA387619	603	1534		weakly_similar_to_UniRef100_Q14851Mucin_Homo_sapiens|Rep_Mucin_Homo_sapiens_(Human)_partial_(21%)
143257	-0.796058	0.132395	0.0226	0.226	SRR020739-36617	276	1535		unknown
111059	-1.04079	-0.417879	0.0226	0.226	BX884612	1034	1536		similar_to_UniRef100_UPI000065E8C8HIG1_domain_family_member_2B_pseudogene_(HIGD2BP)_on_chromosome_15_Takifugu_rubripes|Rep_HIG1_domain_family_member_2B_pseudogene_(HIGD2BP)_on_chromosome_15_Takifugu_rubripes_partial_(91%)
98689	-0.584523	1.2869	0.0227	0.226	CA370622	682	1537		homologue_to_UniRef100_UPI000065FDDDPolyadenylate-binding_protein_2_(Poly(A)-binding_protein_2)_(Poly(A)-_binding_protein_II)_(PABII)_(Polyadenylate-binding_nuclear_protein_1)_(Nuclear_poly(A)-binding_protein_1)_Takifugu_rubripes|Rep_Polyadenylate-binding_protein_2_(Poly(A)-binding_protein_2)_(Poly(A)-_binding_protein_II)_(PABII)_(Polyadenylate-binding_nuclear_protein_1)_(Nuclear_poly(A)-binding_…
43395	-0.458497	5.85004	0.0227	0.226	GSONMT00079098001	1185	1538		_phosphorylase_kinase_gamma_subunit_1_[Danio_rerio]
116220	-0.635431	0.84246	0.0228	0.226	CU065846	809	1539		homologue_to_UniRef100_Q6NWI7Zgc85681_Danio_rerio|Rep_Zgc85681_Danio_rerio_(Zebrafish)_(Brachydanio_rerio)_partial_(85%)
63563	-0.78546	1.38652	0.0228	0.226	TC197025	1560	1540		similar_to_UniRef100_UPI000065E5BDTumor_protein_p53-inducible_nuclear_protein_2_(p53-inducible_protein_U)_(PIG-U)_Takifugu_rubripes|Rep_Tumor_protein_p53-inducible_nuclear_protein_2_(p53-inducible_protein_U)_(PIG-U)_Takifugu_rubripes_partial_(79%)
31844	-0.573215	1.08264	0.0229	0.227	GSONMT00053945001	1332	1541		_PREDICTED:_tetratricopeptide_repeat_protein_27-like_isoform_X4_[Pundamilia_nyererei]
32095	-0.473889	6.20421	0.0229	0.227	GSONMT00008989001	210	1542		_40S_ribosomal_protein_S28_[Danio_rerio]
11932	-0.684791	0.678737	0.0229	0.227	GSONMT00014510001	1104	1543		_Tob1_[Salmo_salar]
8241	-0.456969	6.59079	0.023	0.227	GSONMT00045747001	432	1544		_Translationally-controlled_tumor_protein_[Salmo_salar]
39659	-0.734143	0.455513	0.023	0.227	GSONMT00067858001	2850	1545		_PREDICTED:_AP-1_complex_subunit_beta-1_isoform_X7_[Oreochromis_niloticus]
70985	-0.729452	1.07902	0.0231	0.227	TC206808	530	1546		similar_to_UniRef100_Q7SXQ3Zgc66127_Danio_rerio|Rep_Zgc66127_Danio_rerio_(Zebrafish)_(Brachydanio_rerio)_partial_(31%)
65957	-0.695755	0.837204	0.023	0.227	TC200303	956	1547		homologue_to_UniRef100_A6PZ97Goose-type_lysozyme_Salmo_salar|Rep_Goose-type_lysozyme_Salmo_salar_(Atlantic_salmon)_partial_(98%)
28974	-0.588351	0.569352	0.023	0.227	GSONMT00026919001	1377	1548		_dead_eye_[Oncorhynchus_mykiss]
53500	-0.554154	3.19916	0.0231	0.227	TC182778	1335	1549		homologue_to_UniRef100_UPI00015A586Atubulin_alpha_1_Danio_rerio|Rep_tubulin_alpha_1_Danio_rerio_partial_(57%)
35274	-0.508509	2.08039	0.0231	0.227	GSONMT00048550001	1236	1550		_leukocyte_elastase_inhibitor_[Oncorhynchus_mykiss]
61791	-0.634398	4.00017	0.0231	0.227	TC194526	898	1551		homologue_to_UniRef100_Q9W647Glutathione_S-transferase_n=2_Salmonidae|Rep_Glutathione_S-transferase_Oncorhynchus_nerka_(Sockeye_salmon)_partial_(75%)
48237	-1.0537	0.924978	0.0231	0.228	TC175180	1047	1552		mannan-binding_lectin_H2
11260	-0.638621	1.23049	0.0232	0.228	GSONMT00048337001	978	1553		_PREDICTED:_CUGBP_Elav-like_family_member_2-like_[Xiphophorus_maculatus]
52207	-0.934258	1.40508	0.0233	0.228	TC180904	1176	1554		UniRef100_Q64HX9Cathepsin_Y_n=2_Euteleostei|Rep_Cathepsin_Y___partial_(32%)
102791	-0.827411	0.288861	0.0233	0.228	CA386548	761	1555		similar_to_UniRef100_Q5BSM4SJCHGC03782_protein_Schistosoma_japonicum|Rep_SJCHGC03782_protein_Schistosoma_japonicum_(Blood_fluke)_partial_(78%)
138645	-0.769429	0.234533	0.0232	0.228	SRR020739-29721	397	1556		unknown
104368	-0.75978	-0.0368444	0.0233	0.228	CR373615	845	1557		similar_to_UniRef100_Q3B8R7Mitochondrial_ribosomal_protein_L47_Rattus_norvegicus|Rep_Mitochondrial_ribosomal_protein_L47_Rattus_norvegicus_(Rat)_partial_(46%)
82154	-0.688795	0.811349	0.0233	0.228	BX297623	816	1558		similar_to_UniRef100_Q7SXJ5Bleomycin_hydrolase_Danio_rerio|Rep_Bleomycin_hydrolase_Danio_rerio_(Zebrafish)_(Brachydanio_rerio)_partial_(32%)
152958	-0.653704	1.58109	0.0232	0.228	SRR020740-12908	549	1559		unknown
29930	-0.600718	1.1189	0.0232	0.228	GSONMT00024588001	1383	1560		_Sushi_repeat-containing_protein_SRPX2_precursor_[Salmo_salar]
27281	-0.539396	2.05374	0.0233	0.228	GSONMT00035189001	1605	1561		_optineurin_[Salmo_salar]
100765	-0.47407	5.04931	0.0232	0.228	CA375862	759	1562		similar_to_UniRef100_Q5PQY9Zgc92239_Danio_rerio|Rep_Zgc92239_Danio_rerio_(Zebrafish)_(Brachydanio_rerio)_partial_(32%)
47747	-0.468996	8.10881	0.0232	0.228	TC174466	1495	1563		homologue_to_UniRef100_O93485Alpha_1_type_I_collagen|Rep_Alpha_1_type_I_collagen___partial_(42%)
70233	-0.703489	3.78475	0.0233	0.228	TC205876	2098	1564		UniRef100_Q64HY0Prepro-cathepsin_C|Rep_Prepro-cathepsin_C
65346	-0.621166	2.23469	0.0233	0.229	TC199468	992	1565		similar_to_UniRef100_UPI00006608C7Collagen_alpha-1(VI)_chain_precursor_Takifugu_rubripes|Rep_Collagen_alpha-1(VI)_chain_precursor_Takifugu_rubripes_partial_(4%)
56189	-0.617356	1.03984	0.0234	0.229	TC186604	1101	1566		unknown
33945	-0.518774	2.39338	0.0234	0.229	GSONMT00034931001	2805	1567		_PREDICTED:_c-1-tetrahydrofolate_synthase_cytoplasmic-like_[Takifugu_rubripes]
9020	-0.811266	3.07007	0.0235	0.229	GSONMT00060461001	2172	1568		_PREDICTED:_filamin-C-like_isoform_X3_[Oreochromis_niloticus]
23372	-0.580837	2.63532	0.0235	0.229	GSONMT00049150001	1575	1569		_Selenium-binding_protein_1_[Salmo_salar]
5970	-0.622254	2.92398	0.0236	0.23	GSONMT00061617001	993	1570		_Cathepsin_B_precursor_[Salmo_salar]
90205	-0.543484	3.07056	0.0236	0.23	BX868563	722	1571		UniRef100_Q6H965Complement_component_C7-2|Rep_Complement_component_C7-2___partial_(29%)
192582	-0.77888	0.598316	0.0237	0.23	NODE_36387_length_582_cov_0.950172	680	1572		unknown
112586	-0.558935	1.98514	0.0237	0.231	CX258521	291	1573		unknown
85064	-0.649982	0.204088	0.0238	0.231	BX310843	865	1574		similar_to_UniRef100_UPI000065DA0AMitochondrial_39S_ribosomal_protein_L39_(L39mt)_(MRP-L39)_(MRP-L5)_Takifugu_rubripes|Rep_Mitochondrial_39S_ribosomal_protein_L39_(L39mt)_(MRP-L39)_(MRP-L5)_Takifugu_rubripes_partial_(51%)
11653	-0.786191	0.0987004	0.0238	0.231	GSONMT00038388001	684	1575		_cellular_tumor_antigen_p53_[Oncorhynchus_mykiss]
44484	-0.716943	-0.0321559	0.0238	0.231	GSONMT00075064001	627	1576		_PREDICTED:_pre-mRNA-processing_factor_40_homolog_A-like_[Takifugu_rubripes]
43998	-0.664026	0.601998	0.0238	0.231	GSONMT00077586001	714	1577		_non-specific_cytotoxic_cell_receptor_protein-1_[Salmo_salar]
21022	-0.586858	3.1763	0.0238	0.231	GSONMT00014623001	1632	1578		_PREDICTED:_collagen_alpha-1(V)_chain-like_[Astyanax_mexicanus]
17440	-0.547617	2.26132	0.0238	0.231	GSONMT00011283001	4149	1579		_PREDICTED:_ATP-dependent_RNA_helicase_DHX29-like_isoform_X1_[Oreochromis_niloticus]
93955	-0.547452	1.72298	0.0238	0.231	CA348094	643	1580		homologue_to_UniRef100_Q1JPY2Zgc153867_protein_n=2_Danio_rerio|Rep_Zgc153867_protein_Danio_rerio_(Zebrafish)_(Brachydanio_rerio)_partial_(90%)
30972	-0.529095	2.06476	0.0238	0.231	GSONMT00039605001	4011	1581		_PREDICTED:_clathrin_heavy_chain_1-like_isoform_X1_[Haplochromis_burtoni]
22097	-0.522269	1.97013	0.0238	0.231	GSONMT00002266001	1554	1582		_Ubiquitin_carboxyl-terminal_hydrolase_5_[Salmo_salar]
134165	-1.23479	-0.493152	0.0239	0.231	SRR020739-21918	443	1583		unknown
113499	-0.663267	1.1136	0.0239	0.231	CX254348	695	1584		similar_to_UniRef100_Q5C6B2SJCHGC04011_protein_Schistosoma_japonicum|Rep_SJCHGC04011_protein_Schistosoma_japonicum_(Blood_fluke)_partial_(39%)
117874	-0.466704	5.59416	0.024	0.231	CU063288	1234	1585		homologue_to_UniRef100_P08108Heat_shock_cognate_70_kDa_protein_n=2|Rep_Heat_shock_cognate_70_kDa_protein___partial_(51%)
54708	-0.66978	0.914038	0.024	0.232	TC184503	1257	1586		unknown
57514	-0.562554	3.33866	0.0241	0.232	TC188509	820	1587		similar_to_UniRef100_Q4S9I3Acyl_carrier_protein_Tetraodon_nigroviridis|Rep_Acyl_carrier_protein_Tetraodon_nigroviridis_(Green_puffer)_partial_(58%)
8121	-0.674208	1.41219	0.0241	0.232	GSONMT00055623001	381	1588		_Cytochrome_c_oxidase_subunit_5B_mitochondrial_precursor_[Salmo_salar]
55798	-0.654964	0.689595	0.0241	0.232	TC186029	751	1589		similar_to_UniRef100_Q4RSS3Chromosome_12_SCAF14999_whole_genome_shotgun_sequence_Tetraodon_nigroviridis|Rep_Chromosome_12_SCAF14999_whole_genome_shotgun_sequence_Tetraodon_nigroviridis_(Green_puffer)_partial_(24%)
76827	-0.817192	0.365706	0.0241	0.232	TC215349	672	1590		similar_to_UniRef100_UPI000065FB9BHomolog_of_Homo_sapiens_Von_Willebrand_factor_precursor_Takifugu_rubripes|Rep_Homolog_of_Homo_sapiens_Von_Willebrand_factor_precursor_Takifugu_rubripes_partial_(5%)
68856	-0.919747	0.202096	0.0243	0.233	TC204083	811	1591		unknown
48416	-0.766201	0.38628	0.0242	0.233	TC175425	1151	1592		similar_to_UniRef100_Q2VF30Polyprotein_Atlantic_salmon_swim_bladder_sarcoma_virus|Rep_Polyprotein_Atlantic_salmon_swim_bladder_sarcoma_virus_partial_(9%)
12929	-0.563206	1.8013	0.0242	0.233	GSONMT00051864001	903	1593		_PREDICTED:_myc_box-dependent-interacting_protein_1-like_isoform_X4_[Astyanax_mexicanus]
31919	-0.551717	4.22342	0.0242	0.233	GSONMT00062208001	2178	1594		_cystathionine-beta-synthase_[Oncorhynchus_mykiss]
2042	-0.545965	6.20617	0.0242	0.233	GSONMT00055643001	756	1595		_alpha_1_type_I_collagen_[Oncorhynchus_mykiss]
27181	-0.517514	2.20412	0.0243	0.233	GSONMT00027744001	1137	1596		_PREDICTED:_neuralized-like_protein_2-like_[Oreochromis_niloticus]
42304	-0.958356	-0.247524	0.0243	0.233	GSONMT00081035001	219	1597		_PREDICTED:_keratin_type_I_cytoskeletal_18-like_isoform_X1_[Neolamprologus_brichardi]
116431	-0.597039	8.58445	0.0244	0.234	CT569027	1193	1598		homologue_to_UniRef100_Q7ZZN0Myosin_regulatory_light_chain_2_n=2_Salmo_salar|Rep_Myosin_regulatory_light_chain_2_Salmo_salar_(Atlantic_salmon)_partial_(88%)
204073	-0.681328	0.321273	0.0244	0.234	NODE_51616_length_250_cov_1.112000	348	1599		unknown
25723	-0.540999	3.24898	0.0244	0.234	GSONMT00059187001	1590	1600		_PREDICTED:_pentafunctional_AROM_polypeptide-like_[Neolamprologus_brichardi]
61236	-0.531059	1.66487	0.0244	0.234	TC193765	1292	1601		similar_to_UniRef100_A1XP85Preprotein_translocase_secY_subunit_Aster_yellows_phytoplasma|Rep_Preprotein_translocase_secY_subunit_Aster_yellows_phytoplasma_partial_(4%)
78568	-0.481328	6.22425	0.0244	0.234	TC217415	1188	1602		homologue_to_UniRef100_Q8JJ03Ribosomal_protein_L27a_Epinephelus_coioides|Rep_Ribosomal_protein_L27a_Epinephelus_coioides_(Orange-spotted_grouper)
5792	-0.466263	6.10942	0.0244	0.234	GSONMT00002355001	405	1603		_ribosomal_protein_S12_[Salmo_salar]
4651	-0.507638	1.93366	0.0245	0.234	GSONMT00039057001	459	1604		_T-complex_protein_1_subunit_beta_[Salmo_salar]
32177	-0.734196	0.385353	0.0246	0.235	GSONMT00050900001	2178	1605		_PREDICTED:_caprin-1-like_isoform_X1_[Oreochromis_niloticus]
127043	-0.536661	4.65782	0.0246	0.235	SRR020739-8817	625	1606		unknown
30477	-0.612445	2.3263	0.0246	0.235	GSONMT00045553001	1284	1607		_Eukaryotic_translation_initiation_factor_5_[Salmo_salar]
57937	-0.659774	0.0693864	0.0247	0.235	TC189124	1286	1608		similar_to_UniRef100_Q4TC19Chromosome_21_SCAF7061_whole_genome_shotgun_sequence_Tetraodon_nigroviridis|Rep_Chromosome_21_SCAF7061_whole_genome_shotgun_sequence_Tetraodon_nigroviridis_(Green_puffer)_partial_(27%)
18896	-0.533479	2.15816	0.0247	0.235	GSONMT00039019001	2184	1609		_PREDICTED:_A-kinase_anchor_protein_1_mitochondrial-like_isoform_X1_[Oreochromis_niloticus]
57510	-0.558374	1.85804	0.0248	0.236	TC188504	1240	1610		unknown
101619	-0.542754	4.29656	0.0248	0.236	CA376103	479	1611		unknown
55551	-0.560631	3.56935	0.0248	0.236	TC185671	1375	1612		similar_to_UniRef100_UPI0000660AEDProbable_ATP-dependent_RNA_helicase_DDX5_(EC_361-)_(DEAD_box_protein_5)_(RNA_helicase_p68)_Takifugu_rubripes|Rep_Probable_ATP-dependent_RNA_helicase_DDX5_(EC_361-)_(DEAD_box_protein_5)_(RNA_helicase_p68)_Takifugu_rubripes_partial_(25%)
12283	-0.647361	2.83973	0.025	0.237	GSONMT00031701001	2646	1613		_PREDICTED:_vinculin-like_[Neolamprologus_brichardi]
203557	-0.634784	1.31386	0.025	0.237	NODE_50956_length_229_cov_2.270742	327	1614		unknown
74213	-0.599751	2.72822	0.025	0.237	TC210883	1535	1615		similar_to_UniRef100_O13015Y_box_protein_2_Carassius_auratus|Rep_Y_box_protein_2_Carassius_auratus_(Goldfish)_partial_(43%)
116517	-0.526139	9.35358	0.025	0.237	CT570183	1355	1616		similar_to_UniRef100_Q91208Myosin_heavy_chain|Rep_Myosin_heavy_chain___partial_(22%)
116710	-0.495513	6.96822	0.025	0.237	BX081952	728	1617		homologue_to_UniRef100_Q68ER8MGC89305_protein_Xenopus_tropicalis|Rep_MGC89305_protein_Xenopus_tropicalis_(Western_clawed_frog)_(Silurana_tropicalis)_partial_(51%)
42000	-0.475217	6.34085	0.025	0.237	GSONMT00081765001	876	1618		_Probable_C->U-editing_enzyme_APOBEC-2_[Salmo_salar]
103826	-0.46574	5.56925	0.025	0.237	CF752731	805	1619		homologue_to_UniRef100_Q803F6Ribosomal_protein_SA_Danio_rerio|Rep_Ribosomal_protein_SA_Danio_rerio_(Zebrafish)_(Brachydanio_rerio)_partial_(43%)
61770	-0.680015	1.94588	0.0251	0.237	TC194496	906	1620		unknown
119326	-0.540736	1.71985	0.0251	0.237	CU072986	1461	1621		homologue_to_UniRef100_Q13618Cullin-3_n=2_Homo_sapiens|Rep_Cullin-3_Homo_sapiens_(Human)_partial_(26%)
26524	-0.556936	1.80704	0.0251	0.237	GSONMT00008043001	1872	1622		_PREDICTED:_ataxin-1-like_isoform_X1_[Maylandia_zebra]
34263	-0.548915	2.58887	0.0251	0.237	GSONMT00003591001	1308	1623		_Na/K_ATPase_alpha_subunit_isoform_2_[Oncorhynchus_mykiss]
54614	-0.560794	1.904	0.0251	0.237	TC184359	1504	1624		similar_to_UniRef100_Q801Y4Cellular_retinoic_acid_binding_protein_type_II_n=2_Danio_rerio|Rep_Cellular_retinoic_acid_binding_protein_type_II_Danio_rerio_(Zebrafish)_(Brachydanio_rerio)_partial_(98%)
27185	-0.581179	1.57737	0.0252	0.237	GSONMT00027749001	867	1625		_ATP_synthase_mitochondrial_F1_complex_assembly_factor_2_mitochondrial_precursor_[Salmo_salar]
99017	-1.06013	0.0921881	0.0252	0.237	CA363401	621	1626		homologue_to_UniRef100_A7XUS7Delta5-desaturase-like_protein_Oncorhynchus_masou|Rep_Delta5-desaturase-like_protein_Oncorhynchus_masou_(Cherry_salmon)_(Masu_salmon)_partial_(28%)
90302	-0.529281	5.34919	0.0252	0.238	BX875888	823	1627		similar_to_UniRef100_Q6UZF940S_ribosomal_protein_S30_n=2_Percomorpha|Rep_40S_ribosomal_protein_S30_Hippocampus_comes_(Tiger_tail_seahorse)_partial_(87%)
124483	-0.693861	2.44467	0.0252	0.238	SRR020739-4511	758	1628		glutathione_peroxidase_1
35697	-0.658817	0.513682	0.0253	0.238	GSONMT00076085001	450	1629		_39S_ribosomal_protein_L20_mitochondrial_precursor_[Oncorhynchus_mykiss]
74839	-0.568862	1.06076	0.0254	0.239	TC211661	919	1630		similar_to_UniRef100_UPI000065EF10SMEK_homolog_3_suppressor_of_mek1_(Dictyostelium)_pseudogene_(SMEK3P)_on_chromosome_X_Takifugu_rubripes|Rep_SMEK_homolog_3_suppressor_of_mek1_(Dictyostelium)_pseudogene_(SMEK3P)_on_chromosome_X_Takifugu_rubripes_partial_(5%)
83251	-0.648093	0.881346	0.0255	0.239	BX302942	853	1631		similar_to_UniRef100_Q4TA60Chromosome_undetermined_SCAF7445_whole_genome_shotgun_sequence_Tetraodon_nigroviridis|Rep_Chromosome_undetermined_SCAF7445_whole_genome_shotgun_sequence_Tetraodon_nigroviridis_(Green_puffer)_partial_(37%)
14432	-0.722366	0.200567	0.0255	0.239	GSONMT00036997001	1878	1632		_PREDICTED:_testis-expressed_sequence_10_protein_homolog_isoform_X1_[Pundamilia_nyererei]
87407	-0.798571	0.903632	0.0255	0.239	BX318166	701	1633		similar_to_UniRef100_A1B5J2Flagellar_P-ring_protein_precursor_Paracoccus_denitrificans_PD1222|Rep_Flagellar_P-ring_protein_precursor_Paracoccus_denitrificans_(strain_Pd_1222)_partial_(5%)
52753	-0.575361	1.2979	0.0255	0.239	TC181690	1327	1634		unknown
110107	-0.594905	2.94384	0.0255	0.239	CX351372	231	1635		similar_to_UniRef100_Q4SVP1Chromosome_undetermined_SCAF13749_whole_genome_shotgun_sequence_Tetraodon_nigroviridis|Rep_Chromosome_undetermined_SCAF13749_whole_genome_shotgun_sequence_Tetraodon_nigroviridis_(Green_puffer)_partial_(35%)
31024	-0.543794	2.39948	0.0256	0.24	GSONMT00011405001	825	1636		_Carbonyl_reductase_1_[Salmo_salar]
6868	-0.646545	0.748346	0.0256	0.24	GSONMT00060921001	963	1637		_fibulin_4_precursor_[Salmo_salar]
55460	-0.721126	0.30697	0.0257	0.24	TC185549	1442	1638		similar_to_UniRef100_Q67N83Short-chain_dehydrogenase/oxidoreductase_Symbiobacterium_thermophilum|Rep_Short-chain_dehydrogenase/oxidoreductase_Symbiobacterium_thermophilum_partial_(5%)
69849	-0.40968	12.6839	0.0257	0.24	TC205381	1245	1639		homologue_to_UniRef100_Q90WC6Myosin_light_chain_3|Rep_Myosin_light_chain_3
188197	-0.845821	-0.338035	0.0257	0.24	NODE_30629_length_598_cov_2.367893	696	1640		unknown
84373	-0.574312	1.40673	0.0257	0.24	BX308721	909	1641		similar_to_UniRef100_Q4SJD9Chromosome_4_SCAF14575_whole_genome_shotgun_sequence_Tetraodon_nigroviridis|Rep_Chromosome_4_SCAF14575_whole_genome_shotgun_sequence_Tetraodon_nigroviridis_(Green_puffer)_partial_(73%)
80676	-0.641286	1.69173	0.0257	0.24	BX083160	858	1642		similar_to_UniRef100_UPI000065EDBAUbiquitin-associated_protein_1_(UBAP)_Takifugu_rubripes|Rep_Ubiquitin-associated_protein_1_(UBAP)_Takifugu_rubripes_partial_(17%)
21786	-0.763754	1.6518	0.0258	0.24	GSONMT00015190001	267	1643		_AF1q_[Osmerus_mordax]
46306	-0.801808	-0.143723	0.0258	0.241	GSONMT00075294001	753	1644		_PREDICTED:_THO_complex_subunit_5_homolog_[Neolamprologus_brichardi]
207862	-0.654895	0.34483	0.0258	0.241	NODE_56393_length_623_cov_1.184591	721	1645		unknown
77413	-0.471036	6.59518	0.0258	0.241	TC216057	988	1646		homologue_to_UniRef100_A9Z0M6Ribosomal_protein_L8_Oncorhynchus_masou_formosanus|Rep_Ribosomal_protein_L8_Oncorhynchus_masou_formosanus_partial_(91%)
116612	-0.978895	4.25937	0.0258	0.241	CT570726	1628	1647		homologue_to_UniRef100_Q90ZF1Glyceraldehyde_3-phosphate_dehydrogenase|Rep_Glyceraldehyde_3-phosphate_dehydrogenase___partial_(23%)
6407	-0.575948	1.48381	0.0259	0.241	GSONMT00000636001	372	1648		_PREDICTED:_protein_IWS1_homolog_isoform_X1_[Astyanax_mexicanus]
51137	-0.577684	3.50565	0.0259	0.241	TC179334	802	1649		similar_to_UniRef100_A3KNU6Zgc162523_protein_Danio_rerio|Rep_Zgc162523_protein_Danio_rerio_(Zebrafish)_(Brachydanio_rerio)_partial_(36%)
12288	-0.464081	5.18856	0.026	0.242	GSONMT00004195001	2553	1650		_complement_component_C7-2_precursor_[Oncorhynchus_mykiss]
13562	-0.587244	2.28035	0.0261	0.243	GSONMT00054372001	564	1651		_PREDICTED:_ligand_of_Numb_protein_X_2-like_isoform_X3_[Maylandia_zebra]
73137	-0.567638	3.29227	0.0261	0.243	TC209533	719	1652		similar_to_UniRef100_UPI000065DF16Ubiquitin-associated_protein_2_Takifugu_rubripes|Rep_Ubiquitin-associated_protein_2_Takifugu_rubripes_partial_(53%)
102224	-0.855817	0.715452	0.0262	0.243	CB490338	274	1653		UniRef100_P68501Metallothionein_B_n=4_Salmonidae|Rep_Metallothionein_B___partial_(83%)
115728	-0.569843	2.98271	0.0262	0.243	BX878791	859	1654		similar_to_UniRef100_A9VDZ8Predicted_protein_Monosiga_brevicollis_MX1|Rep_Predicted_protein_Monosiga_brevicollis_MX1_partial_(5%)
64388	-1.10364	-0.351781	0.0263	0.243	TC198167	634	1655		UniRef100_A6PZ09Amyloid_protein_A_n=2|Rep_Amyloid_protein_A___partial_(57%)
69412	-0.856643	0.370915	0.0263	0.243	TC204810	843	1656		similar_to_UniRef100_Q4T7R8Chromosome_undetermined_SCAF8023_whole_genome_shotgun_sequence_Tetraodon_nigroviridis|Rep_Chromosome_undetermined_SCAF8023_whole_genome_shotgun_sequence_Tetraodon_nigroviridis_(Green_puffer)_partial_(21%)
121993	-0.710406	2.14665	0.0263	0.243	SRR020739-550	978	1657		unknown
39040	-0.699671	0.128899	0.0263	0.243	GSONMT00069134001	1779	1658		_PREDICTED:_protein_CBFA2T2-like_[Takifugu_rubripes]
41638	-0.697275	0.960579	0.0263	0.243	GSONMT00082448001	357	1659		_Vacuolar_proton_pump_subunit_G_1_[Salmo_salar]
21366	-0.526106	1.90793	0.0263	0.243	GSONMT00027482001	1590	1660		_Apolipoprotein-L3_[Salmo_salar]
43986	-0.552895	1.1884	0.0263	0.243	GSONMT00077567001	3099	1661		_hypoxia_up-regulated_protein_1_precursor_[Danio_rerio]
200977	-0.834591	0.00337772	0.0263	0.243	NODE_47535_length_423_cov_2.023641	521	1662		myopalladin
70193	-0.769855	0.920889	0.0263	0.243	TC205828	675	1663		homologue_to_UniRef100_Q8JH27Arginase_ARG02|Rep_Arginase_ARG02___partial_(59%)
30178	-0.876142	-0.005377	0.0264	0.243	GSONMT00041074001	1236	1664		_PREDICTED:_sestrin-3-like_[Danio_rerio]
36966	-0.691454	0.00428363	0.0264	0.243	GSONMT00073436001	600	1665		_Integrin_beta-1-binding_protein_1_[Salmo_salar]
58396	-0.708983	1.13874	0.0265	0.244	TC189774	852	1666		similar_to_UniRef100_Q4SS46Chromosome_11_SCAF14479_whole_genome_shotgun_sequence_Tetraodon_nigroviridis|Rep_Chromosome_11_SCAF14479_whole_genome_shotgun_sequence_Tetraodon_nigroviridis_(Green_puffer)_partial_(87%)
66024	-0.539566	1.98274	0.0266	0.245	TC200398	1323	1667		similar_to_UniRef100_Q802U4Zgc55902_n=2_Danio_rerio|Rep_Zgc55902_Danio_rerio_(Zebrafish)_(Brachydanio_rerio)_partial_(34%)
60792	-0.520426	4.34343	0.0266	0.245	TC193165	722	1668		similar_to_UniRef100_Q4S5M1Chromosome_9_SCAF14729_whole_genome_shotgun_sequence_Tetraodon_nigroviridis|Rep_Chromosome_9_SCAF14729_whole_genome_shotgun_sequence_Tetraodon_nigroviridis_(Green_puffer)_partial_(8%)
56116	-0.465443	5.37226	0.0266	0.245	TC186497	1470	1669		homologue_to_UniRef100_Q4RZW0Chromosome_18_SCAF14786_whole_genome_shotgun_sequence_Tetraodon_nigroviridis|Rep_Chromosome_18_SCAF14786_whole_genome_shotgun_sequence_Tetraodon_nigroviridis_(Green_puffer)_partial_(92%)
43059	-0.693184	-0.0326638	0.0267	0.245	GSONMT00079610001	1140	1670		_Interferon-related_developmental_regulator_1_[Salmo_salar]
2407	-0.530959	4.73268	0.0268	0.246	GSONMT00059828001	468	1671		_alpha_2_type_I_collagen_[Oncorhynchus_mykiss]
48620	-0.497615	2.93041	0.0269	0.246	TC175732	1144	1672		similar_to_UniRef100_Q7ZW23Thioredoxin-like_1_Danio_rerio|Rep_Thioredoxin-like_1_Danio_rerio_(Zebrafish)_(Brachydanio_rerio)_partial_(61%)
110376	-0.809371	-0.0820796	0.0269	0.246	BX308763	905	1673		similar_to_UniRef100_Q66ID6Sterol-C5-desaturase_(Fungal_ERG3_delta-5-desaturase)_homolog_Danio_rerio|Rep_Sterol-C5-desaturase_(Fungal_ERG3_delta-5-desaturase)_homolog_Danio_rerio_(Zebrafish)_(Brachydanio_rerio)_partial_(6%)
69505	-0.655134	0.14391	0.0269	0.246	TC204934	1178	1674		homologue_to_UniRef100_A1L277Serine/threonine_protein_phosphatase_Danio_rerio|Rep_Serine/threonine_protein_phosphatase_Danio_rerio_(Zebrafish)_(Brachydanio_rerio)_partial_(18%)
36913	-0.613327	0.837094	0.027	0.247	GSONMT00073540001	342	1675		_eukaryotic_translation_initiation_factor_1B_[Oncorhynchus_mykiss]
35082	-0.522027	4.54391	0.027	0.247	GSONMT00005312001	1596	1676		_PREDICTED:_T-complex_protein_1_subunit_zeta_[Astyanax_mexicanus]
17419	-0.655064	0.427711	0.027	0.247	GSONMT00032513001	2520	1677		_PREDICTED:_telomere_length_regulation_protein_TEL2_homolog_[Pundamilia_nyererei]
40029	-0.450701	6.37644	0.0271	0.247	GSONMT00066996001	636	1678		_ribosomal_protein_L13_[Salmo_salar]
16024	-0.53444	1.92895	0.0271	0.247	GSONMT00033346001	900	1679		_actin_related_protein_2/3_complex_subunit_2_[Salmo_salar]
109118	-0.702363	0.562593	0.0271	0.247	CX146852	691	1680		homologue_to_UniRef100_Q6PBR5ATPase_H+_transporting_V1_subunit_G_isoform_1_n=3_Euteleostomi|Rep_ATPase_H+_transporting_V1_subunit_G_isoform_1_Danio_rerio_(Zebrafish)_(Brachydanio_rerio)_partial_(19%)
51956	-0.610837	0.899503	0.0271	0.247	TC180550	1246	1681		similar_to_UniRef100_Q4T5Y9Chromosome_6_SCAF9026_whole_genome_shotgun_sequence_Tetraodon_nigroviridis|Rep_Chromosome_6_SCAF9026_whole_genome_shotgun_sequence_Tetraodon_nigroviridis_(Green_puffer)_partial_(67%)
24241	-0.556216	1.87721	0.0271	0.247	GSONMT00039434001	870	1682		_homeobox_protein_SIX2_[Danio_rerio]
27047	-0.527831	1.71112	0.0272	0.247	GSONMT00054663001	1389	1683		_PREDICTED:_poly_[ADP-ribose]_polymerase_12-like_isoform_X2_[Astyanax_mexicanus]
48910	-0.705343	0.0349885	0.0272	0.248	TC176154	1518	1684		similar_to_UniRef100_Q6P0B5Transducin_(Beta)-like_2_Danio_rerio|Rep_Transducin_(Beta)-like_2_Danio_rerio_(Zebrafish)_(Brachydanio_rerio)_partial_(71%)
30278	-0.61117	1.27417	0.0272	0.248	GSONMT00046059001	639	1685		_TPA_inf:_HN1-like_protein_[Oncorhynchus_mykiss]
19865	-0.567832	0.812004	0.0273	0.248	GSONMT00030095001	2478	1686		_putative_NA/K/2Cl_co-transporter_partial_[Oncorhynchus_mykiss]
70419	-0.667618	3.41522	0.0273	0.248	TC206096	469	1687		S100-A1predicted_coding_region_syn_S100_calcium-binding_protein_A1_S-100_protein_alpha_subunit_S-100_protein_alpha_chain
58488	-0.531342	4.63603	0.0273	0.248	TC189900	971	1688		homologue_to_UniRef100_Q4RN14Chromosome_6_SCAF15017_whole_genome_shotgun_sequence_Tetraodon_nigroviridis|Rep_Chromosome_6_SCAF15017_whole_genome_shotgun_sequence_Tetraodon_nigroviridis_(Green_puffer)
52768	-0.802202	1.59903	0.0274	0.249	TC181716	1291	1689		similar_to_UniRef100_Q4VSV4Annexin_A2_Monopterus_albus|Rep_Annexin_A2_Monopterus_albus_(Swamp_eel)
82531	-0.761224	-0.126694	0.0275	0.25	BX301092	868	1690		unknown
9923	-0.647153	1.20156	0.0275	0.25	GSONMT00041504001	360	1691		_PREDICTED:_heat_shock_protein_75_kDa_mitochondrial-like_[Oryzias_latipes]
43768	-0.645131	0.380413	0.0275	0.25	GSONMT00078059001	867	1692		_membrane-associated_ring_finger_(C3HC4)_5b_[Oncorhynchus_mykiss]
204114	-0.632187	1.3343	0.0275	0.25	NODE_51671_length_203_cov_0.990148	301	1693		coronin-6_isoform_1
75224	-0.678191	0.25618	0.0276	0.25	TC212131	924	1694		similar_to_UniRef100_Q6TXI0LRRGT00019_Rattus_norvegicus|Rep_LRRGT00019_Rattus_norvegicus_(Rat)_partial_(10%)
18554	-0.699055	1.50658	0.0276	0.25	GSONMT00012455001	1584	1695		_PREDICTED:_major_facilitator_superfamily_domain-containing_protein_2A-B-like_[Lepisosteus_oculatus]
31932	-0.689987	0.329938	0.0276	0.25	GSONMT00013933001	2307	1696		_PREDICTED:_centromere/kinetochore_protein_zw10_homolog_[Neolamprologus_brichardi]
78722	-0.524057	3.49649	0.0276	0.25	TC217593	916	1697		similar_to_UniRef100_Q5BT07SJCHGC03018_protein_Schistosoma_japonicum|Rep_SJCHGC03018_protein_Schistosoma_japonicum_(Blood_fluke)_partial_(64%)
71404	-0.669691	1.01295	0.0277	0.25	TC207333	1410	1698		similar_to_UniRef100_Q4RT41Chromosome_12_SCAF14999_whole_genome_shotgun_sequence_n=2_Tetraodon_nigroviridis|Rep_Chromosome_12_SCAF14999_whole_genome_shotgun_sequence_Tetraodon_nigroviridis_(Green_puffer)_partial_(9%)
11247	-0.888562	-0.438518	0.0278	0.251	GSONMT00009523001	546	1699		_ARMET_precursor_[Salmo_salar]
199647	-0.676843	0.355574	0.0278	0.251	NODE_45714_length_229_cov_1.724891	327	1700		unknown
206948	-1.12502	-0.543669	0.0278	0.251	NODE_55274_length_200_cov_1.270000	298	1701		unknown
99831	-0.821677	0.609307	0.0278	0.251	CA380966	186	1702		unknown
71565	-0.680593	1.27919	0.0278	0.251	TC207548	1565	1703		unknown
58911	-0.49955	2.64619	0.0278	0.251	TC190491	1009	1704		similar_to_UniRef100_Q6X3F0Ornithine_decarboxylase_antizyme_large_isoform_Paralichthys_olivaceus|Rep_Ornithine_decarboxylase_antizyme_large_isoform_Paralichthys_olivaceus_(Japanese_flounder)_partial_(96%)
203884	-0.650057	0.406217	0.0278	0.251	NODE_51384_length_319_cov_1.702194	417	1705		protein_tyrosine_phosphatase_type_iva_3
60712	-0.72757	1.78887	0.0279	0.252	TC193058	1140	1706		unknown
61830	-0.569892	4.21572	0.028	0.252	TC194585	945	1707		unknown
85230	-0.562467	1.04473	0.028	0.252	BX310836	823	1708		weakly_similar_to_UniRef100_Q5U3W1Protein_kinase-like_protein_SgK196_Danio_rerio|Rep_Protein_kinase-like_protein_SgK196_Danio_rerio_(Zebrafish)_(Brachydanio_rerio)_partial_(45%)
16867	-0.462047	5.44755	0.028	0.252	GSONMT00060870001	912	1709		_T-complex_protein_1_subunit_epsilon_[Salmo_salar]
40413	-0.482872	5.34655	0.028	0.252	GSONMT00066264001	387	1710		_PREDICTED:_titin-like_[Lepisosteus_oculatus]
62694	-0.603121	0.766079	0.0281	0.252	TC195789	761	1711		homologue_to_UniRef100_UPI0000ECD286UPF0027_protein_C22orf28_n=2_Gallus_gallus|Rep_UPF0027_protein_C22orf28_Gallus_gallus_partial_(44%)
64588	-0.499752	2.97948	0.0281	0.253	TC198445	773	1712		UniRef100_Q8JG16Glutamate_dehydrogenase|Rep_Glutamate_dehydrogenase
23377	-0.791199	0.137434	0.0282	0.253	GSONMT00049158001	1260	1713		_PREDICTED:_pleckstrin_homology_domain-containing_family_O_member_1-like_[Danio_rerio]
70347	-0.548493	4.41112	0.0282	0.253	TC206011	1587	1714		similar_to_UniRef100_Q5RKM6Zgc92055_Danio_rerio|Rep_Zgc92055_Danio_rerio_(Zebrafish)_(Brachydanio_rerio)_partial_(82%)
54663	-0.81942	0.121706	0.0282	0.253	TC184435	720	1715		weakly_similar_to_UniRef100_UPI00006A058AUPF0407_protein_C2orf39_Xenopus_tropicalis|Rep_UPF0407_protein_C2orf39_Xenopus_tropicalis_partial_(8%)
61876	-0.514642	2.96723	0.0282	0.253	TC194655	1028	1716		homologue_to_UniRef100_Q4SVB7Pyruvate_kinase_Tetraodon_nigroviridis|Rep_Pyruvate_kinase_Tetraodon_nigroviridis_(Green_puffer)_partial_(7%)
34945	-0.634562	1.13076	0.0284	0.254	GSONMT00034348001	4098	1717		_PREDICTED:_phosphatidylinositol_345-trisphosphate-dependent_Rac_exchanger_1_protein-like_isoform_X2_[Pundamilia_nyererei]
71538	-0.500538	4.4904	0.0284	0.254	TC207517	793	1718		UniRef100_Q4TDA8Chromosome_undetermined_SCAF6387_whole_genome_shotgun_sequence_Tetraodon_nigroviridis|Rep_Chromosome_undetermined_SCAF6387_whole_genome_shotgun_sequence_Tetraodon_nigroviridis_(Green_puffer)_partial_(98%)
78089	-0.711331	0.0780981	0.0284	0.254	TC216858	1416	1719		homologue_to_UniRef100_Q6T3V0Source_of_immunodominant_MHC-associated_peptides_Ctenopharyngodon_idella|Rep_Source_of_immunodominant_MHC-associated_peptides_Ctenopharyngodon_idella_(Grass_carp)_partial_(52%)
59198	-0.661056	0.74368	0.0285	0.254	TC190899	1464	1720		similar_to_UniRef100_A5PLA8Zgc165489_protein_Danio_rerio|Rep_Zgc165489_protein_Danio_rerio_(Zebrafish)_(Brachydanio_rerio)_partial_(30%)
31980	-0.618069	4.14255	0.0285	0.254	GSONMT00040585001	666	1721		_collagen_1a1_precursor_[Oncorhynchus_mykiss]
29936	-0.862179	-0.363739	0.0288	0.254	GSONMT00024598001	381	1722		_PREDICTED:_cleavage_stimulation_factor_subunit_2-like_[Xiphophorus_maculatus]
59819	-0.798792	0.630915	0.0287	0.254	TC191811	1222	1723		unknown
201554	-0.722805	0.229082	0.0287	0.254	NODE_48342_length_316_cov_1.993671	414	1724		stress-associated_endoplasmic_reticulum_protein_1
49269	-0.717942	-0.216311	0.0286	0.254	TC176678	929	1725		similar_to_UniRef100_Q2SL39Sigma_factor_algU_negative_regulatory_protein_MucA_Hahella_chejuensis_KCTC_2396|Rep_Sigma_factor_algU_negative_regulatory_protein_MucA_Hahella_chejuensis_(strain_KCTC_2396)_partial_(12%)
59342	-0.683729	1.03804	0.0288	0.254	TC191119	925	1726		homologue_to_UniRef100_A6PZ97Goose-type_lysozyme_Salmo_salar|Rep_Goose-type_lysozyme_Salmo_salar_(Atlantic_salmon)_partial_(92%)
104738	-0.680209	0.0805538	0.0285	0.254	CR370030	813	1727		similar_to_UniRef100_Q1RLV3LOC567075_protein_Danio_rerio|Rep_LOC567075_protein_Danio_rerio_(Zebrafish)_(Brachydanio_rerio)_partial_(9%)
98321	-0.659198	0.834631	0.0287	0.254	CA368672	789	1728		similar_to_UniRef100_UPI000065CA86Cysteinyl-tRNA_synthetase_cytoplasmic_(EC_61116)_(Cysteine--tRNA_ligase)_(CysRS)_Takifugu_rubripes|Rep_Cysteinyl-tRNA_synthetase_cytoplasmic_(EC_61116)_(Cysteine--tRNA_ligase)_(CysRS)_Takifugu_rubripes_partial_(13%)
8988	-0.643299	0.933065	0.0286	0.254	GSONMT00027380001	642	1729		_PREDICTED:_gephyrin-like_isoform_X1_[Haplochromis_burtoni]
100847	-0.638353	0.344367	0.0287	0.254	CA374871	721	1730		similar_to_UniRef100_Q4RC84Chromosome_undetermined_SCAF19544_whole_genome_shotgun_sequence_Tetraodon_nigroviridis|Rep_Chromosome_undetermined_SCAF19544_whole_genome_shotgun_sequence_Tetraodon_nigroviridis_(Green_puffer)_partial_(14%)
38591	-0.630125	0.791689	0.0287	0.254	GSONMT00069942001	393	1731		_Splicing_factor_arginine/serine-rich_3_[Salmo_salar]
55653	-0.594516	4.92945	0.0288	0.254	TC185828	1414	1732		weakly_similar_to_UniRef100_Q05AX4Musculoskeletal_embryonic_nuclear_protein_1_Xenopus_laevis|Rep_Musculoskeletal_embryonic_nuclear_protein_1_Xenopus_laevis_(African_clawed_frog)_partial_(79%)
5919	-0.590993	0.388447	0.0286	0.254	GSONMT00042508001	531	1733		_Phosphoribosyl_pyrophosphate_synthetase-associated_protein_1_[Salmo_salar]
60525	-0.579368	1.42267	0.0286	0.254	TC192800	1195	1734		similar_to_UniRef100_UPI00015A6B64asparagine-linked_glycosylation_3_homolog_(S_cerevisiae_alpha-13-mannosyltransferase)_Danio_rerio|Rep_asparagine-linked_glycosylation_3_homolog_(S_cerevisiae_alpha-13-mannosyltransferase)_Danio_rerio_partial_(20%)
2286	-0.561844	0.789466	0.0288	0.254	GSONMT00056713001	534	1735		_thioredoxin-like_protein_1_[Salmo_salar]
61593	-0.560813	2.55578	0.0287	0.254	TC194258	2191	1736		similar_to_UniRef100_UPI000065EC72Uroporphyrinogen_decarboxylase_(EC_41137)_(URO-D)_(UPD)_Takifugu_rubripes|Rep_Uroporphyrinogen_decarboxylase_(EC_41137)_(URO-D)_(UPD)_Takifugu_rubripes_partial_(98%)
59868	-0.556539	2.47876	0.0288	0.254	TC191882	672	1737		unknown
155740	-0.545589	5.37983	0.0287	0.254	SRR020740-16803	469	1738		unknown
54479	-0.543206	1.40397	0.0287	0.254	TC184174	977	1739		similar_to_UniRef100_Q802U4Zgc55902_n=2_Danio_rerio|Rep_Zgc55902_Danio_rerio_(Zebrafish)_(Brachydanio_rerio)_partial_(30%)
45047	-0.525849	2.62185	0.0288	0.254	GSONMT00071007001	414	1740		_Aspartyl-tRNA_synthetase_cytoplasmic_[Salmo_salar]
1421	-0.510802	6.64	0.0285	0.254	GSONMT00014920001	729	1741		_collagen_1a_[Salmo_salar]
6676	-0.51018	10.0064	0.0286	0.254	GSONMT00018439001	375	1742		_myosin_heavy_chain_[Oncorhynchus_keta]
6830	-0.416253	11.2409	0.0287	0.254	GSONMT00000751001	462	1743		_myosin_light_polypeptide_3-3_[Salmo_salar]
28119	-0.494748	2.71246	0.0288	0.254	GSONMT00018970001	1959	1744		_Heterogeneous_nuclear_ribonucleoprotein_M_[Salmo_salar]
114290	-0.942952	-0.329301	0.0288	0.254	CX261844	759	1745		weakly_similar_to_UniRef100_Q4T4W4Chromosome_undetermined_SCAF9520_whole_genome_shotgun_sequence_Tetraodon_nigroviridis|Rep_Chromosome_undetermined_SCAF9520_whole_genome_shotgun_sequence_Tetraodon_nigroviridis_(Green_puffer)_partial_(10%)
18589	-0.541759	3.52303	0.0289	0.254	GSONMT00046738001	1461	1746		_ras_GTPase-activating_protein-binding_protein_2_[Salmo_salar]
120004	-0.672556	0.0732045	0.0289	0.255	FP320542	1178	1747		similar_to_UniRef100_Q2VF30Polyprotein_Atlantic_salmon_swim_bladder_sarcoma_virus|Rep_Polyprotein_Atlantic_salmon_swim_bladder_sarcoma_virus_partial_(8%)
67395	-0.510519	2.30965	0.0289	0.255	TC202188	2144	1748		homologue_to_UniRef100_Q4T970Chromosome_undetermined_SCAF7635_whole_genome_shotgun_sequence_Tetraodon_nigroviridis|Rep_Chromosome_undetermined_SCAF7635_whole_genome_shotgun_sequence_Tetraodon_nigroviridis_(Green_puffer)
66167	-0.478018	4.55955	0.0289	0.255	TC200593	1328	1749		homologue_to_UniRef100_Q803T5Adenosylhomocysteinase_n=2_Danio_rerio|Rep_Adenosylhomocysteinase_Danio_rerio_(Zebrafish)_(Brachydanio_rerio)_partial_(57%)
122918	-0.745482	-0.0548104	0.029	0.255	SRR020739-1999	813	1750		unknown
30867	-0.813776	-0.31009	0.029	0.255	GSONMT00027678001	450	1751		_PREDICTED:_LOW_QUALITY_PROTEIN:_selenoprotein_N-like_[Pundamilia_nyererei]
105745	-0.530492	1.30818	0.0291	0.255	CX028648	534	1752		unknown
104535	-0.568719	3.12469	0.0291	0.255	CR371223	374	1753		similar_to_UniRef100_Q4TBZ2Chromosome_undetermined_SCAF7068_whole_genome_shotgun_sequence_Tetraodon_nigroviridis|Rep_Chromosome_undetermined_SCAF7068_whole_genome_shotgun_sequence_Tetraodon_nigroviridis_(Green_puffer)_partial_(62%)
145992	-0.648748	0.167262	0.0291	0.256	SRR020740-3482	849	1754		unknown
28018	-0.63612	0.376008	0.0291	0.256	GSONMT00060656001	3144	1755		_Ubiquitin_carboxyl-terminal_hydrolase_48_[Dicentrarchus_labrax]
38810	-0.690714	0.144015	0.0292	0.256	GSONMT00069447001	1254	1756		_Probable_palmitoyltransferase_ZDHHC6_[Salmo_salar]
4026	-0.566001	0.806769	0.0292	0.256	GSONMT00044150001	522	1757		_Uroporphyrinogen_decarboxylase_[Salmo_salar]
83820	-0.803546	-0.366837	0.0292	0.256	BX305659	895	1758		similar_to_UniRef100_Q4RLB7Chromosome_21_SCAF15022_whole_genome_shotgun_sequence_Tetraodon_nigroviridis|Rep_Chromosome_21_SCAF15022_whole_genome_shotgun_sequence_Tetraodon_nigroviridis_(Green_puffer)_partial_(25%)
63283	-0.489046	4.42451	0.0293	0.257	TC196626	1084	1759		homologue_to_UniRef100_Q6PBW6Chaperonin_containing_TCP1_subunit_2_Danio_rerio|Rep_Chaperonin_containing_TCP1_subunit_2_Danio_rerio_(Zebrafish)_(Brachydanio_rerio)_partial_(64%)
81010	-0.528223	1.32724	0.0294	0.257	BX085728	667	1760		similar_to_UniRef100_Q4S9L1Chromosome_undetermined_SCAF14696_whole_genome_shotgun_sequence_Tetraodon_nigroviridis|Rep_Chromosome_undetermined_SCAF14696_whole_genome_shotgun_sequence_Tetraodon_nigroviridis_(Green_puffer)_partial_(18%)
11470	-0.597586	0.679891	0.0294	0.257	GSONMT00037768001	930	1761		_Serine/threonine-protein_phosphatase_2A_catalytic_subunit_alpha_isoform_[Salmo_salar]
21740	-0.637648	3.16648	0.0295	0.258	GSONMT00014991001	2583	1762		_PREDICTED:_phosphatase_and_actin_regulator_4A-like_isoform_X8_[Oreochromis_niloticus]
118445	-0.865265	0.568583	0.0297	0.259	CU075944	707	1763		homologue_to_UniRef100_Q91219Simple_type_II_keratin_K8b_n=2_Oncorhynchus|Rep_Simple_type_II_keratin_K8b___partial_(41%)
17988	-0.434683	7.53408	0.0297	0.259	GSONMT00007235001	750	1764		_ribosomal_protein_L3-like_[Salmo_salar]
82926	-0.827717	0.331207	0.0297	0.259	BX302479	829	1765		homologue_to_UniRef100_Q5BTE0SJCHGC01967_protein_Schistosoma_japonicum|Rep_SJCHGC01967_protein_Schistosoma_japonicum_(Blood_fluke)_partial_(21%)
82578	-0.713542	-0.072074	0.0297	0.259	BX301487	412	1766		homologue_to_UniRef100_Q803P2T-complex_protein_1_alpha_subunit_n=3_Danio_rerio|Rep_T-complex_protein_1_alpha_subunit_Danio_rerio_(Zebrafish)_(Brachydanio_rerio)_partial_(10%)
161132	-0.598718	0.865283	0.0297	0.259	SRR020740-24176	387	1767		unknown
50178	-0.827778	0.985416	0.0297	0.259	TC177963	786	1768		weakly_similar_to_UniRef100_Q5D8F9SJCHGC09511_protein_Schistosoma_japonicum|Rep_SJCHGC09511_protein_Schistosoma_japonicum_(Blood_fluke)_partial_(14%)
35566	-0.565021	2.74516	0.0297	0.259	GSONMT00076437001	7704	1769		_ankyrin_repeat_and_KH_domain-containing_protein_1_[Danio_rerio]
184655	-0.748816	-0.242528	0.0297	0.259	NODE_25844_length_420_cov_2.328571	518	1770		unknown
64807	-0.864161	1.31076	0.0298	0.259	TC198742	888	1771		unknown
48009	-0.729343	0.837604	0.0298	0.259	TC174844	909	1772		homologue_to_UniRef100_Q6PBR5ATPase_H+_transporting_V1_subunit_G_isoform_1_n=3_Euteleostomi|Rep_ATPase_H+_transporting_V1_subunit_G_isoform_1_Danio_rerio_(Zebrafish)_(Brachydanio_rerio)_partial_(85%)
120467	-0.574693	1.54991	0.0298	0.259	FP319703	1137	1773		homologue_to_UniRef100_Q568N9Pyrophosphatase_(Inorganic)_1_Danio_rerio|Rep_Pyrophosphatase_(Inorganic)_1_Danio_rerio_(Zebrafish)_(Brachydanio_rerio)_partial_(84%)
60890	-0.631106	1.10326	0.0298	0.259	TC193302	1503	1774		similar_to_UniRef100_Q561Z0Mdm2_protein_Danio_rerio|Rep_Mdm2_protein_Danio_rerio_(Zebrafish)_(Brachydanio_rerio)_partial_(17%)
30945	-0.530243	1.32819	0.0298	0.259	GSONMT00037815001	2415	1775		_PREDICTED:_LOW_QUALITY_PROTEIN:_crooked_neck-like_protein_1_[Astyanax_mexicanus]
9293	-0.515245	1.85844	0.0298	0.259	GSONMT00055642001	513	1776		_Annexin_A6_[Salmo_salar]
21569	-0.50322	2.17903	0.0298	0.259	GSONMT00020752001	2529	1777		_PREDICTED:_arginine/serine-rich_protein_PNISR-like_isoform_X3_[Neolamprologus_brichardi]
51704	-0.577224	2.74744	0.0299	0.259	TC180186	867	1778		similar_to_UniRef100_Q6IQI2Lgals1l2_protein_Danio_rerio|Rep_Lgals1l2_protein_Danio_rerio_(Zebrafish)_(Brachydanio_rerio)
32350	-0.764189	0.133485	0.0299	0.259	GSONMT00006072001	2085	1779		_xaa-Pro_aminopeptidase_2_[Danio_rerio]
93822	-0.505728	3.70242	0.0299	0.259	BX888903	781	1780		similar_to_UniRef100_Q6NX89Eukaryotic_translation_initiation_factor_5A_n=2_Danio_rerio|Rep_Eukaryotic_translation_initiation_factor_5A_Danio_rerio_(Zebrafish)_(Brachydanio_rerio)
81018	-0.704797	1.13234	0.0299	0.259	BX085384	805	1781		similar_to_UniRef100_Q62233-2Isoform_SIX3A_of_Q62233__Mus_musculus|Rep_Isoform_SIX3A_of_Q62233__Mus_musculus_(Mouse)_partial_(5%)
22647	-0.618525	0.790599	0.03	0.259	GSONMT00056601001	1872	1782		_Heterogeneous_nuclear_ribonucleoprotein_R_[Salmo_salar]
53798	-0.584966	3.55964	0.03	0.259	TC183197	1860	1783		similar_to_UniRef100_Q5EB29MGC97760_protein_Xenopus_tropicalis|Rep_MGC97760_protein_Xenopus_tropicalis_(Western_clawed_frog)_(Silurana_tropicalis)_partial_(39%)
31480	-0.48072	2.55953	0.03	0.259	GSONMT00038028001	1983	1784		_Arginyl-tRNA_synthetase_cytoplasmic_[Salmo_salar]
22127	-0.622363	2.56318	0.0301	0.26	GSONMT00010628001	1317	1785		_PREDICTED:_xylose_isomerase-like_[Takifugu_rubripes]
96864	-0.816061	1.6772	0.0301	0.26	CA353638	639	1786		similar_to_UniRef100_A4FHN7Amidase_Saccharopolyspora_erythraea_NRRL_2338|Rep_Amidase_Saccharopolyspora_erythraea_(strain_NRRL_23338)_partial_(7%)
87064	-0.805032	-0.198473	0.0301	0.26	BX319161	947	1787		similar_to_UniRef100_Q6PF47Selenide_water_dikinase_1_Xenopus_laevis|Rep_Selenide_water_dikinase_1_Xenopus_laevis_(African_clawed_frog)_partial_(6%)
58521	-0.589946	1.51063	0.0301	0.26	TC189948	884	1788		similar_to_UniRef100_UPI0000660AB1Homolog_of_Homo_sapiens_Dual_specificity_protein_phosphatase_14_Takifugu_rubripes|Rep_Homolog_of_Homo_sapiens_Dual_specificity_protein_phosphatase_14_Takifugu_rubripes_partial_(88%)
127291	-0.557573	2.32175	0.0301	0.26	SRR020739-9232	693	1789		collagen_alpha-1_chain-like
99282	-0.587257	3.21363	0.0301	0.26	CA365492	316	1790		similar_to_UniRef100_Q9514060S_acidic_ribosomal_protein_P0_Bos_taurus|Rep_60S_acidic_ribosomal_protein_P0_Bos_taurus_(Bovine)_partial_(11%)
8205	-0.742539	0.257091	0.0302	0.26	GSONMT00053303001	1914	1791		_PREDICTED:_tyrosine-protein_kinase_ABL1_isoform_X2_[Astyanax_mexicanus]
35343	-0.529408	3.7107	0.0302	0.26	GSONMT00008697001	456	1792		_40S_ribosomal_protein_S13_[Salmo_salar]
203702	-0.659611	0.36935	0.0302	0.26	NODE_51146_length_216_cov_0.847222	314	1793		unknown
31007	-0.699058	0.081568	0.0303	0.26	GSONMT00037516001	1440	1794		_PREDICTED:_serine/threonine-protein_kinase_VRK2-like_[Xiphophorus_maculatus]
49685	-0.682427	0.235614	0.0303	0.26	TC177268	1190	1795		homologue_to_UniRef100_Q5E9C0Ras_suppressor_protein_1_Bos_taurus|Rep_Ras_suppressor_protein_1_Bos_taurus_(Bovine)_partial_(58%)
48776	-0.561162	1.167	0.0303	0.26	TC175965	1253	1796		similar_to_UniRef100_Q4RVN66-phosphogluconate_dehydrogenase_decarboxylating_Tetraodon_nigroviridis|Rep_6-phosphogluconate_dehydrogenase_decarboxylating_Tetraodon_nigroviridis_(Green_puffer)_partial_(67%)
59795	-0.55965	1.83865	0.0304	0.261	TC191775	1146	1797		similar_to_UniRef100_UPI000065F2F5Reticulocalbin-3_precursor_(EF-hand_calcium-binding_protein_RLP49)_Takifugu_rubripes|Rep_Reticulocalbin-3_precursor_(EF-hand_calcium-binding_protein_RLP49)_Takifugu_rubripes_partial_(84%)
82133	-0.530582	4.21499	0.0304	0.261	BX298152	932	1798		similar_to_UniRef100_UPI000065FB77Myomesin-1_(190_kDa_titin-associated_protein)_(190_kDa_connectin-_associated_protein)_Takifugu_rubripes|Rep_Myomesin-1_(190_kDa_titin-associated_protein)_(190_kDa_connectin-_associated_protein)_Takifugu_rubripes_partial_(7%)
90867	-0.688232	0.66233	0.0304	0.261	BX879908	716	1799		homologue_to_UniRef100_A6PZ97Goose-type_lysozyme_Salmo_salar|Rep_Goose-type_lysozyme_Salmo_salar_(Atlantic_salmon)_partial_(88%)
214452	-0.608361	0.891696	0.0304	0.261	NODE_64574_length_550_cov_1.083636	648	1800		unknown
215230	-0.676661	0.0464552	0.0305	0.261	NODE_65544_length_478_cov_1.016736	576	1801		filamin-c_isoform_1
140065	-0.501852	9.04434	0.0306	0.262	SRR020739-31981	351	1802		myosin_heavy_chain
105215	-0.578577	1.78447	0.0307	0.262	CR369514	622	1803		similar_to_UniRef100_Q9W6X310_kDa_heat_shock_protein_mitochondrial_Oryzias_latipes|Rep_10_kDa_heat_shock_protein_mitochondrial_Oryzias_latipes_(Medaka_fish)_(Japanese_ricefish)_partial_(98%)
44223	-0.679099	0.717435	0.0307	0.262	GSONMT00077195001	1116	1804		_glutamine_synthetase_[Oncorhynchus_mykiss]
69869	-0.456853	6.85766	0.0307	0.262	TC205409	650	1805		UniRef100_Q6PBK340S_ribosomal_protein_S28_n=3_Clupeocephala|Rep_40S_ribosomal_protein_S28_Danio_rerio_(Zebrafish)_(Brachydanio_rerio)
76557	-0.477517	6.34021	0.0307	0.262	TC215034	635	1806		weakly_similar_to_UniRef100_UPI00003600C8Myomesin-1_(190_kDa_titin-associated_protein)_(190_kDa_connectin-_associated_protein)_Takifugu_rubripes|Rep_Myomesin-1_(190_kDa_titin-associated_protein)_(190_kDa_connectin-_associated_protein)_Takifugu_rubripes_partial_(6%)
119975	-0.7426	0.424727	0.0308	0.262	FP318651	971	1807		similar_to_UniRef100_Q7ZVH4Zgc56011_Danio_rerio|Rep_Zgc56011_Danio_rerio_(Zebrafish)_(Brachydanio_rerio)_partial_(54%)
167759	-0.727029	-0.162838	0.0308	0.262	NODE_3263_length_1138_cov_3.017575	1236	1808		selenoprotein_n
14176	-0.571901	1.19786	0.0308	0.262	GSONMT00010372001	579	1809		_PREDICTED:_la-related_protein_1-like_[Takifugu_rubripes]
68475	-0.53459	3.61569	0.0308	0.263	TC203569	1668	1810		similar_to_UniRef100_Q4S4A4Chromosome_1_SCAF14742_whole_genome_shotgun_sequence_Tetraodon_nigroviridis|Rep_Chromosome_1_SCAF14742_whole_genome_shotgun_sequence_Tetraodon_nigroviridis_(Green_puffer)_partial_(38%)
47153	-0.560676	3.03144	0.0309	0.263	TC173543	1483	1811		similar_to_UniRef100_Q4T3R4Chromosome_undetermined_SCAF9936_whole_genome_shotgun_sequence_Tetraodon_nigroviridis|Rep_Chromosome_undetermined_SCAF9936_whole_genome_shotgun_sequence_Tetraodon_nigroviridis_(Green_puffer)
104060	-0.571754	1.09508	0.031	0.264	CR374079	804	1812		similar_to_UniRef100_Q6DGS1Zgc92794_Danio_rerio|Rep_Zgc92794_Danio_rerio_(Zebrafish)_(Brachydanio_rerio)_partial_(71%)
53336	-0.602845	1.65111	0.0311	0.264	TC182546	741	1813		homologue_to_UniRef100_Q9DFR7Alpha_tubulin_Chionodraco_rastrospinosus|Rep_Alpha_tubulin_Chionodraco_rastrospinosus_(Ocellated_icefish)_partial_(25%)
74735	-1.05948	-0.625537	0.0312	0.264	TC211522	1201	1814		homologue_to_UniRef100_O77595CD4_Cercocebus_galeritus_chrysogaster|Rep_CD4_Cercocebus_galeritus_chrysogaster_partial_(14%)
53498	-0.534181	3.39492	0.0312	0.264	TC182775	780	1815		similar_to_UniRef100_UPI0000660A70T-complex_protein_1_subunit_beta_(TCP-1-beta)_(CCT-beta)_Takifugu_rubripes|Rep_T-complex_protein_1_subunit_beta_(TCP-1-beta)_(CCT-beta)_Takifugu_rubripes_partial_(24%)
197971	-2.52647	-1.00245	0.0312	0.265	NODE_43490_length_332_cov_2.599398	430	1816		retrotransposon_protein
88688	-0.94623	-0.389709	0.0313	0.265	BX859722	398	1817		similar_to_UniRef100_Q7T3C7Reticulon-4-interacting_protein_1_homolog_mitochondrial_precursor_Danio_rerio|Rep_Reticulon-4-interacting_protein_1_homolog_mitochondrial_precursor_Danio_rerio_(Zebrafish)_(Brachydanio_rerio)_partial_(22%)
115964	-0.649969	0.315271	0.0313	0.265	BX305312	776	1818		homologue_to_UniRef100_Q1JPW4X-prolyl_aminopeptidase_(Aminopeptidase_P)_1_soluble_Danio_rerio|Rep_X-prolyl_aminopeptidase_(Aminopeptidase_P)_1_soluble_Danio_rerio_(Zebrafish)_(Brachydanio_rerio)_partial_(21%)
45845	-0.644939	-0.0920699	0.0313	0.265	GSONMT00078968001	1344	1819		_PREDICTED:_serine/threonine-protein_phosphatase_2A_55_kDa_regulatory_subunit_B_alpha_isoform-like_[Xiphophorus_maculatus]
69990	-0.606036	2.73813	0.0313	0.265	TC205572	878	1820		similar_to_UniRef100_Q5M840G0/G1_switch_gene_2_Rattus_norvegicus|Rep_G0/G1_switch_gene_2_Rattus_norvegicus_(Rat)_partial_(25%)
57426	-0.54668	1.71688	0.0313	0.265	TC188379	1461	1821		similar_to_UniRef100_Q4RY53Chromosome_3_SCAF14978_whole_genome_shotgun_sequence_Tetraodon_nigroviridis|Rep_Chromosome_3_SCAF14978_whole_genome_shotgun_sequence_Tetraodon_nigroviridis_(Green_puffer)_partial_(18%)
31871	-0.425795	9.3645	0.0313	0.265	GSONMT00027279001	903	1822		_Y-box_binding_protein-1_[Salmo_salar]
71100	-0.516629	2.76093	0.0313	0.265	TC206955	1199	1823		homologue_to_UniRef100_Q2MJS760S_ribosomal_protein_L6_Sparus_aurata|Rep_60S_ribosomal_protein_L6_Sparus_aurata_(Gilthead_sea_bream)_partial_(78%)
78450	-0.426513	10.2646	0.0313	0.265	TC217274	822	1824		UniRef100_P53480Actin_alpha_cardiac_n=6_Clupeocephala|Rep_Actin_alpha_cardiac_Fugu_rubripes_(Japanese_pufferfish)_(Takifugu_rubripes)_partial_(59%)
199522	-0.802672	-0.197423	0.0314	0.265	NODE_45552_length_235_cov_1.885106	333	1825		unknown
31826	-0.571086	1.74327	0.0314	0.265	GSONMT00021188001	1581	1826		_dyskerin_[Salmo_salar]
71407	-0.746875	-0.107416	0.0314	0.265	TC207336	1183	1827		unknown
63401	-0.580638	4.05596	0.0314	0.265	TC196789	720	1828		homologue_to_UniRef100_Q9W647Glutathione_S-transferase_n=2_Salmonidae|Rep_Glutathione_S-transferase_Oncorhynchus_nerka_(Sockeye_salmon)_partial_(94%)
83717	-0.726094	0.265342	0.0315	0.266	BX305446	841	1829		homologue_to_UniRef100_Q54CL2T-complex_protein_1__delta_subunit_Dictyostelium_discoideum|Rep_T-complex_protein_1_partial_(2%)
26758	-0.436117	5.61505	0.0316	0.266	GSONMT00003404001	1626	1830		_T-complex_protein_1_subunit_epsilon_[Salmo_salar]
46149	-1.13546	-0.355578	0.0316	0.266	GSONMT00070874001	1647	1831		_PREDICTED:_insulin-induced_gene_1_protein-like_isoform_X2_[Oreochromis_niloticus]
71470	-0.457643	9.33736	0.0316	0.266	TC207417	1424	1832		homologue_to_UniRef100_Q68EH2Zgc91930_Danio_rerio|Rep_Zgc91930_Danio_rerio_(Zebrafish)_(Brachydanio_rerio)_partial_(93%)
8918	-0.461755	8.45415	0.0317	0.266	GSONMT00041910001	1686	1833		_PREDICTED:_myomesin-2-like_isoform_X3_[Oreochromis_niloticus]
155958	-0.888033	-0.23204	0.0317	0.267	SRR020740-17108	444	1834		lipoprotein_lipase
74899	-0.831371	0.197456	0.0318	0.267	TC211730	1013	1835		UniRef100_Q15936Zinc-finger_protein_Homo_sapiens|Rep_Zinc-finger_protein_Homo_sapiens_(Human)_partial_(10%)
28517	-0.608171	0.908383	0.0318	0.267	GSONMT00052574001	684	1836		_homeobox_protein_HoxB6aa_[Salmo_salar]
14632	-0.591608	0.681939	0.0318	0.267	GSONMT00022262001	558	1837		_Transcription_initiation_factor_TFIID_subunit_10_[Salmo_salar]
62741	-0.527637	2.57642	0.0318	0.267	TC195860	668	1838		unknown
148641	-0.943594	-0.374651	0.0319	0.267	SRR020740-6983	638	1839		unknown
83978	-0.500901	2.88758	0.0319	0.267	BX306995	1236	1840		UniRef100_Q5DW61Chaperonin_containing_TCP1_subunit_8|Rep_Chaperonin_containing_TCP1_subunit_8___partial_(42%)
80577	-0.764245	0.185285	0.0319	0.267	BX082292	867	1841		UniRef100_A9Z0N4Ribosomal_protein_S14_n=2_Euteleostomi|Rep_Ribosomal_protein_S14_Oncorhynchus_masou_formosanus_partial_(31%)
83571	-0.856086	0.707793	0.032	0.267	BX304377	1062	1842		similar_to_UniRef100_UPI0000EB1ACFcollagen_type_VII_alpha_1_Canis_lupus_familiaris|Rep_collagen_type_VII_alpha_1_Canis_familiaris_partial_(6%)
111065	-0.593823	1.77459	0.032	0.268	BX310837	722	1843		homologue_to_UniRef100_Q5DW64Glucose-regulated_protein_78kDa|Rep_Glucose-regulated_protein_78kDa___partial_(11%)
115070	-0.456836	4.63978	0.032	0.268	CR944509	764	1844		homologue_to_UniRef100_P6115540S_ribosomal_protein_S19_Pagrus_major|Rep_40S_ribosomal_protein_S19_Pagrus_major_(Red_sea_bream)_(Chrysophrys_major)_partial_(53%)
35792	-0.711755	-0.0808225	0.0321	0.268	GSONMT00075997001	624	1845		_Hematological_and_neurological_expressed_1-like_protein_[Salmo_salar]
8730	-0.500787	1.78334	0.0323	0.269	GSONMT00027870001	948	1846		_1-acyl-sn-glycerol-3-phosphate_acyltransferase_gamma_[Salmo_salar]
124060	-0.51344	1.74347	0.0323	0.27	SRR020739-3831	688	1847		annexin_a6
120826	-0.437357	6.06204	0.0324	0.27	FP323824	1406	1848		similar_to_UniRef100_Q4RJI0Chromosome_3_SCAF15037_whole_genome_shotgun_sequence_Tetraodon_nigroviridis|Rep_Chromosome_3_SCAF15037_whole_genome_shotgun_sequence_Tetraodon_nigroviridis_(Green_puffer)_partial_(35%)
194143	-0.992462	-0.088396	0.0325	0.27	NODE_38408_length_439_cov_2.175399	537	1849		neutral_amino_acid_transporter_b
30503	-0.585476	0.660852	0.0325	0.27	GSONMT00062408001	1536	1850		_PREDICTED:_hexosaminidase_D-like_isoform_X1_[Oreochromis_niloticus]
62845	-0.521253	3.50398	0.0325	0.27	TC196000	1215	1851		UniRef100_A2BIR3Ubiquitin_carrier_protein_n=2_Danio_rerio|Rep_Ubiquitin_carrier_protein_Danio_rerio_(Zebrafish)_(Brachydanio_rerio)
35870	-0.503785	1.84733	0.0326	0.271	GSONMT00075879001	543	1852		_Myosin_light_polypeptide_6_[Salmo_salar]
141825	-0.687305	-0.10889	0.0326	0.271	SRR020739-34565	344	1853		activator_of_90_kda_heat_shock_protein_atpase_homolog_1
64466	-0.702576	1.2273	0.0326	0.271	TC198277	866	1854		weakly_similar_to_UniRef100_Q4KBG6Phosphotransferase_system_EIIC_domain_/EAL_domain_protein_Pseudomonas_fluorescens_Pf-5|Rep_Phosphotransferase_system_EIIC_domain_/EAL_domain_protein_Pseudomonas_fluorescens_(strain_Pf-5_/_ATCC_BAA-477)_partial_(3%)
55857	-0.543919	2.39902	0.0326	0.271	TC186114	1070	1855		unknown
44573	-1.04839	-0.628797	0.0327	0.271	GSONMT00074586001	858	1856		_PREDICTED:_d-3-phosphoglycerate_dehydrogenase-like_[Neolamprologus_brichardi]
108257	-0.479934	4.57568	0.0327	0.271	CX140444	498	1857		homologue_to_UniRef100_Q5HZT5Ribosomal_protein_S23_Xenopus_tropicalis|Rep_Ribosomal_protein_S23_Xenopus_tropicalis_(Western_clawed_frog)_(Silurana_tropicalis)
81751	-0.844429	-0.227676	0.0328	0.271	BX297430	751	1858		similar_to_UniRef100_Q568N9Pyrophosphatase_(Inorganic)_1_Danio_rerio|Rep_Pyrophosphatase_(Inorganic)_1_Danio_rerio_(Zebrafish)_(Brachydanio_rerio)_partial_(33%)
195061	-0.683595	0.415552	0.0328	0.271	NODE_39678_length_464_cov_0.577586	562	1859		ubiquitin_carboxyl-terminal_hydrolase_7
42831	-0.488856	2.13229	0.0327	0.271	GSONMT00080124001	1407	1860		_solute_carrier_family_16_(monocarboxylic_acid_transporters)_member_1B_[Takifugu_rubripes]
144386	-0.677778	0.376125	0.0329	0.271	SRR020740-1374	1034	1861		unknown
65691	-0.497174	4.17119	0.0329	0.271	TC199933	672	1862		similar_to_UniRef100_Q4SV47Chromosome_undetermined_SCAF13803_whole_genome_shotgun_sequence_Tetraodon_nigroviridis|Rep_Chromosome_undetermined_SCAF13803_whole_genome_shotgun_sequence_Tetraodon_nigroviridis_(Green_puffer)_partial_(43%)
95714	-0.475757	4.65484	0.0329	0.272	CA345850	369	1863		homologue_to_UniRef100_A2Q0R9Ribosomal_protein_S4_Solea_senegalensis|Rep_Ribosomal_protein_S4_Solea_senegalensis_(Sole)_partial_(31%)
85756	-1.01519	-0.304533	0.033	0.272	BX311312	925	1864		similar_to_UniRef100_A8YCW9Similarity_to_tr|Q9SI74|Q9SI74_Microcystis_aeruginosa_PCC_7806|Rep_Similarity_to_tr|Q9SI74|Q9SI74_Microcystis_aeruginosa_PCC_7806_partial_(14%)
53767	-0.735891	0.148622	0.033	0.272	TC183154	1111	1865		unknown
32595	-0.687805	0.276801	0.033	0.272	GSONMT00004096001	1386	1866		_PREDICTED:_serine/arginine_repetitive_matrix_protein_2-like_isoform_X2_[Oreochromis_niloticus]
31962	-0.573913	1.48796	0.033	0.272	GSONMT00059311001	3861	1867		_PREDICTED:_protein_kinase_C-binding_protein_1-like_isoform_X1_[Neolamprologus_brichardi]
94012	-0.612794	1.49912	0.0331	0.272	CA350203	437	1868		homologue_to_UniRef100_Q66J07MGC83563_protein_Xenopus_laevis|Rep_MGC83563_protein_Xenopus_laevis_(African_clawed_frog)_partial_(3%)
66548	-0.702132	0.150494	0.0331	0.272	TC201093	1027	1869		UniRef100_Q15933DNA-binding_protein_Homo_sapiens|Rep_DNA-binding_protein_Homo_sapiens_(Human)_partial_(11%)
67555	-0.493984	2.34918	0.0332	0.273	TC202386	983	1870		similar_to_UniRef100_Q0P494Zgc153260_Danio_rerio|Rep_Zgc153260_Danio_rerio_(Zebrafish)_(Brachydanio_rerio)_partial_(88%)
30571	-0.66483	1.391	0.0332	0.273	GSONMT00014420001	2559	1871		_Pre-mRNA-splicing_factor_SYF1_[Salmo_salar]
57414	-0.523578	7.39045	0.0334	0.274	TC188358	1803	1872		homologue_to_UniRef100_Q4F8H3Methylenetetrahydrofolate_dehydrogenase_Danio_rerio|Rep_Methylenetetrahydrofolate_dehydrogenase_Danio_rerio_(Zebrafish)_(Brachydanio_rerio)_partial_(55%)
12048	-0.633062	0.325501	0.0334	0.274	GSONMT00024775001	549	1873		_Biogenesis_of_lysosome-related_organelles_complex-1_subunit_2_[Salmo_salar]
118553	-0.538774	1.67956	0.0335	0.274	CU073140	1424	1874		similar_to_UniRef100_P08108Heat_shock_cognate_70_kDa_protein_n=2|Rep_Heat_shock_cognate_70_kDa_protein___partial_(35%)
35406	-0.450784	8.89993	0.0335	0.274	GSONMT00076978001	948	1875		_60S_acidic_ribosomal_protein_P0_[Salmo_salar]
94264	-0.720662	0.364756	0.0336	0.274	CA350367	425	1876		unknown
117760	-0.596695	1.80732	0.0336	0.274	CU068369	786	1877		homologue_to_UniRef100_Q503C7Phosphorylase_Danio_rerio|Rep_Phosphorylase_Danio_rerio_(Zebrafish)_(Brachydanio_rerio)_partial_(8%)
82222	-0.497922	3.95251	0.0335	0.274	BX300231	1174	1878		similar_to_UniRef100_Q5XJA5Zgc103482_Danio_rerio|Rep_Zgc103482_Danio_rerio_(Zebrafish)_(Brachydanio_rerio)_partial_(23%)
51045	-0.602886	1.39147	0.0336	0.274	TC179201	873	1879		similar_to_UniRef100_Q642M9Trans-12-dihydrobenzene-12-diol_dehydrogenase_Danio_rerio|Rep_Trans-12-dihydrobenzene-12-diol_dehydrogenase_Danio_rerio_(Zebrafish)_(Brachydanio_rerio)_partial_(80%)
71330	-0.822532	0.107053	0.0336	0.274	TC207239	1068	1880		unknown
48349	-0.791223	-0.475407	0.0337	0.275	TC175333	1182	1881		similar_to_UniRef100_UPI000065FF93Metaxin-1_Takifugu_rubripes|Rep_Metaxin-1_Takifugu_rubripes_partial_(88%)
5015	-0.745849	0.561543	0.0337	0.275	GSONMT00017014001	351	1882		_lymphocyte_G0/G1_switch_protein_2_[Salmo_salar]
79616	-0.5556	1.42677	0.0337	0.275	BX076346	594	1883		UniRef100_Q4RVZ2Chromosome_9_SCAF14991_whole_genome_shotgun_sequence_n=2_Clupeocephala|Rep_Chromosome_9_SCAF14991_whole_genome_shotgun_sequence_Tetraodon_nigroviridis_(Green_puffer)_partial_(3%)
51978	-0.49859	2.1481	0.0337	0.275	TC180583	1106	1884		homologue_to_UniRef100_A1L200Zgc158544_protein_Danio_rerio|Rep_Zgc158544_protein_Danio_rerio_(Zebrafish)_(Brachydanio_rerio)_partial_(88%)
77582	-0.531163	2.84676	0.0338	0.275	TC216257	3938	1885		similar_to_UniRef100_A8WGN7Thioredoxin_reductase_1_Danio_rerio|Rep_Thioredoxin_reductase_1_Danio_rerio_(Zebrafish)_(Brachydanio_rerio)_partial_(90%)
90828	-0.71069	-0.0799567	0.0338	0.275	BX873466	786	1886		similar_to_UniRef100_Q4SXH3Chromosome_undetermined_SCAF12412_whole_genome_shotgun_sequence_Tetraodon_nigroviridis|Rep_Chromosome_undetermined_SCAF12412_whole_genome_shotgun_sequence_Tetraodon_nigroviridis_(Green_puffer)_partial_(5%)
80667	-0.365306	12.3119	0.0338	0.275	BX083786	772	1887		UniRef100_P10995Actin_alpha_sarcomeric/cardiac_n=2_Xenopus_laevis|Rep_Actin_alpha_sarcomeric/cardiac_Xenopus_laevis_(African_clawed_frog)_partial_(64%)
27359	-0.632496	0.421738	0.0338	0.275	GSONMT00062630001	1539	1888		_Smtnl_protein_[Danio_rerio]
206964	-0.808977	-0.11437	0.0339	0.275	NODE_55296_length_351_cov_0.997151	449	1889		sodium_channel_protein_type_4_subunit_alpha_b-like
13793	-0.782287	-0.386146	0.0339	0.275	GSONMT00002360001	1392	1890		_PREDICTED:_protein_transport_protein_Sec24C-like_isoform_X3_[Pundamilia_nyererei]
860	-0.844915	-0.0707177	0.0339	0.275	GSONMT00009589001	519	1891		_PREDICTED:_von_Willebrand_factor-like_[Xiphophorus_maculatus]
26364	-0.625702	0.954195	0.034	0.276	GSONMT00051553001	768	1892		_Lambda-crystallin_[Salmo_salar]
27231	-0.624637	0.849752	0.034	0.276	GSONMT00038877001	1494	1893		_Glucocorticoid-induced_transcript_1_protein_[Salmo_salar]
15002	-0.523771	2.30259	0.034	0.276	GSONMT00030201001	447	1894		_endothelial_differentiation-related_factor_1-1_[Salmo_salar]
48250	-0.576084	2.02637	0.0341	0.276	TC175196	1332	1895		weakly_similar_to_UniRef100_Q4RFG3Chromosome_8_SCAF15119_whole_genome_shotgun_sequence_Tetraodon_nigroviridis|Rep_Chromosome_8_SCAF15119_whole_genome_shotgun_sequence_Tetraodon_nigroviridis_(Green_puffer)_partial_(45%)
29754	-0.737483	0.195803	0.0342	0.277	GSONMT00016449001	3255	1896		_PREDICTED:_protein_transport_protein_Sec24D-like_isoform_X1_[Pundamilia_nyererei]
65063	-0.94695	-0.349235	0.0342	0.277	TC199094	731	1897		similar_to_UniRef100_Q566Z4Zgc112208_Danio_rerio|Rep_Zgc112208_Danio_rerio_(Zebrafish)_(Brachydanio_rerio)_partial_(29%)
65489	-0.504842	2.1691	0.0343	0.277	TC199658	1320	1898		similar_to_UniRef100_A0G5J0Ubiquinol_oxidase_subunit_II_Burkholderia_phymatum_STM815|Rep_Ubiquinol_oxidase_subunit_II_Burkholderia_phymatum_STM815_partial_(5%)
103298	-0.47561	5.2048	0.0343	0.277	CR364797	785	1899		homologue_to_UniRef100_UPI000019CDE5ribosomal_protein_L23a_Danio_rerio|Rep_ribosomal_protein_L23a_Danio_rerio_partial_(92%)
106277	-0.46024	6.18075	0.0343	0.277	CR376140	414	1900		UniRef100_Q66KP7MGC85550_protein_n=2_Xenopus|Rep_MGC85550_protein_Xenopus_laevis_(African_clawed_frog)_partial_(81%)
68590	-0.513325	2.81767	0.0343	0.277	TC203722	998	1901		homologue_to_UniRef100_Q6Y248Chaperonin_subunit_7_Pagrus_major|Rep_Chaperonin_subunit_7_Pagrus_major_(Red_sea_bream)_(Chrysophrys_major)_partial_(39%)
32594	-0.725966	-0.280078	0.0344	0.277	GSONMT00004095001	564	1902		_PREDICTED:_uncharacterized_protein_C2orf16-like_isoform_X1_[Pundamilia_nyererei]
43996	-0.636887	0.577441	0.0344	0.277	GSONMT00077582001	477	1903		_Splicing_factor_arginine/serine-rich_7_[Salmo_salar]
39547	-0.634589	0.0917715	0.0344	0.277	GSONMT00068015001	975	1904		_PREDICTED:_DNA-directed_RNA_polymerase_I_subunit_RPA34-like_isoform_X1_[Oreochromis_niloticus]
27310	-0.585206	0.68697	0.0345	0.277	GSONMT00031331001	1656	1905		_PREDICTED:_uncharacterized_protein_C12orf4_homolog_[Astyanax_mexicanus]
20939	-0.570616	1.21675	0.0344	0.277	GSONMT00017139001	1179	1906		_Casein_kinase_II_subunit_alpha_[Salmo_salar]
82805	-0.448626	6.07614	0.0344	0.277	BX301842	959	1907		similar_to_UniRef100_Q4ZGK8Cypher/ZASP_splice_variant_2_delta_Danio_rerio|Rep_Cypher/ZASP_splice_variant_2_delta_Danio_rerio_(Zebrafish)_(Brachydanio_rerio)_partial_(34%)
54890	-0.573772	1.53438	0.0345	0.277	TC184760	1863	1908		similar_to_UniRef100_UPI000065E8C8HIG1_domain_family_member_2B_pseudogene_(HIGD2BP)_on_chromosome_15_Takifugu_rubripes|Rep_HIG1_domain_family_member_2B_pseudogene_(HIGD2BP)_on_chromosome_15_Takifugu_rubripes_partial_(91%)
47905	-0.513128	2.6923	0.0345	0.277	TC174697	839	1909		similar_to_UniRef100_UPI0000D63AA2procollagen-proline_2-oxoglutarate_4-dioxygenase_(proline_4-hydroxylase)_alpha_II_polypeptide_Mus_musculus|Rep_procollagen-proline_2-oxoglutarate_4-dioxygenase_(proline_4-hydroxylase)_alpha_II_polypeptide_Mus_musculus_partial_(9%)
7695	-0.692483	-0.113169	0.0346	0.278	GSONMT00016506001	729	1910		_spermatid_perinuclear_RNA-binding_protein_[Salmo_salar]
92464	-0.657088	0.402126	0.0347	0.278	BX911639	862	1911		similar_to_UniRef100_Q4SI08Chromosome_5_SCAF14581_whole_genome_shotgun_sequence_Tetraodon_nigroviridis|Rep_Chromosome_5_SCAF14581_whole_genome_shotgun_sequence_Tetraodon_nigroviridis_(Green_puffer)_partial_(37%)
4020	-0.560047	1.19118	0.0346	0.278	GSONMT00059715001	399	1912		_PREDICTED:_NADP-dependent_malic_enzyme-like_[Danio_rerio]
118880	-0.89171	0.188473	0.0348	0.278	CU071480	1334	1913		similar_to_UniRef100_UPI000065F594Homolog_of_Homo_sapiens_Transport-secretion_protein_22_Takifugu_rubripes|Rep_Homolog_of_Homo_sapiens_Transport-secretion_protein_22_Takifugu_rubripes_partial_(56%)
54825	-0.65447	1.23727	0.0347	0.278	TC184662	896	1914		homologue_to_UniRef100_A6PZ97Goose-type_lysozyme_Salmo_salar|Rep_Goose-type_lysozyme_Salmo_salar_(Atlantic_salmon)
105458	-0.585929	1.46901	0.0348	0.278	CX030485	681	1915		similar_to_UniRef100_Q9W6X310_kDa_heat_shock_protein_mitochondrial_Oryzias_latipes|Rep_10_kDa_heat_shock_protein_mitochondrial_Oryzias_latipes_(Medaka_fish)_(Japanese_ricefish)_partial_(98%)
34383	-0.487751	4.44846	0.0348	0.278	GSONMT00039787001	1254	1916		_Phosphoglycerate_kinase_[Salmo_salar]
75875	-0.421633	9.85705	0.0348	0.278	TC212930	1262	1917		homologue_to_UniRef100_Q4RGS6Chromosome_4_SCAF15093_whole_genome_shotgun_sequence_Tetraodon_nigroviridis|Rep_Chromosome_4_SCAF15093_whole_genome_shotgun_sequence_Tetraodon_nigroviridis_(Green_puffer)
17638	-0.43315	5.45971	0.0348	0.278	GSONMT00057977001	978	1918		_Phosphate_carrier_protein_mitochondrial_precursor_[Salmo_salar]
54389	-0.572068	2.6938	0.035	0.279	TC184046	938	1919		similar_to_UniRef100_Q4TDL9Chromosome_undetermined_SCAF6172_whole_genome_shotgun_sequence_Tetraodon_nigroviridis|Rep_Chromosome_undetermined_SCAF6172_whole_genome_shotgun_sequence_Tetraodon_nigroviridis_(Green_puffer)_partial_(11%)
91810	-0.65034	0.59213	0.035	0.279	BX883095	806	1920		unknown
81390	-0.878882	-0.435844	0.0351	0.28	BX088038	598	1921		similar_to_UniRef100_A6SR33Predicted_protein_Botryotinia_fuckeliana_B0510|Rep_Predicted_protein_Botryotinia_partial_(2%)
40720	-0.585365	1.25864	0.0351	0.28	GSONMT00065821001	2175	1922		_Uncharacterized_protein_[Dicentrarchus_labrax]
26929	-0.665031	0.235367	0.0351	0.28	GSONMT00048688001	1017	1923		_PREDICTED:_5'-AMP-activated_protein_kinase_subunit_gamma-2-like_isoform_X3_[Haplochromis_burtoni]
27258	-0.657629	0.263864	0.0352	0.28	GSONMT00040671001	1719	1924		_PREDICTED:_gametogenetin-binding_protein_2-like_[Oreochromis_niloticus]
74862	-0.599365	0.467264	0.0352	0.28	TC211684	579	1925		UniRef100_Q02722Protein_Q300_Mus_musculus|Rep_Protein_Q300_Mus_musculus_(Mouse)_partial_(19%)
80008	-0.458748	5.58425	0.0351	0.28	BX079280	803	1926		homologue_to_UniRef100_A9XEM9RACK1|Rep_RACK1___partial_(43%)
38391	-0.426779	5.85828	0.0352	0.28	GSONMT00070359001	1302	1927		_Adenosylhomocysteinase_B_[Salmo_salar]
163132	-0.806415	-0.265847	0.0352	0.28	SRR020740-26688	344	1928		_60S_ribosomal_protein_L19
34824	-0.610536	1.33336	0.0352	0.28	GSONMT00031162001	555	1929		_signal_sequence_receptor_beta_[Salmo_salar]
64672	-0.974502	-0.000328808	0.0353	0.28	TC198561	727	1930		similar_to_UniRef100_Q8VAY0Wsv239_Shrimp_white_spot_syndrome_virus|Rep_Wsv239_White_spot_syndrome_virus_(WSSV)_partial_(19%)
55271	-0.590545	1.33543	0.0352	0.28	TC185292	1176	1931		similar_to_UniRef100_Q4TB74Chromosome_undetermined_SCAF7184_whole_genome_shotgun_sequence_Tetraodon_nigroviridis|Rep_Chromosome_undetermined_SCAF7184_whole_genome_shotgun_sequence_Tetraodon_nigroviridis_(Green_puffer)_partial_(51%)
24408	-0.533034	1.88501	0.0352	0.28	GSONMT00028119001	1512	1932		_PREDICTED:_dual_specificity_protein_phosphatase_10-like_[Oreochromis_niloticus]
63369	-0.57543	1.75914	0.0353	0.28	TC196746	886	1933		homologue_to_UniRef100_Q6NZS4UPF0027_protein_C22orf28_homolog_n=2_Danio_rerio|Rep_UPF0027_protein_C22orf28_homolog_Danio_rerio_(Zebrafish)_(Brachydanio_rerio)_partial_(41%)
74670	-0.599468	1.39408	0.0353	0.28	TC211440	1829	1934		UniRef100_Q7SZH5CCAAT/enhancer-binding_protein_beta|Rep_CCAAT/enhancer-binding_protein_beta
66542	-0.528627	3.05528	0.0354	0.28	TC201087	722	1935		similar_to_UniRef100_Q3ZLD2Microsomal_glutathione_S-transferase_Oreochromis_mossambicus|Rep_Microsomal_glutathione_S-transferase_Oreochromis_mossambicus_(Mozambique_tilapia)_(Tilapia_mossambica)_partial_(64%)
82411	-0.50647	4.7376	0.0354	0.28	BX298811	782	1936		homologue_to_UniRef100_Q910B9Collagen_a3|Rep_Collagen_a3___partial_(14%)
50688	-0.978593	-0.75984	0.0354	0.28	TC178698	817	1937		UniRef100_Q6JHP4Urease_accessory_protein_UreG_family_Saccharopolyspora_spinosa|Rep_Urease_accessory_protein_UreG_family_Saccharopolyspora_spinosa_partial_(6%)
59758	-0.644514	-0.0347141	0.0354	0.281	TC191732	811	1938		similar_to_UniRef100_UPI000017F7E6homeo_box_B3_Rattus_norvegicus|Rep_homeo_box_B3_Rattus_norvegicus_partial_(5%)
64525	-0.681434	0.891035	0.0355	0.281	TC198358	908	1939		weakly_similar_to_UniRef100_Q55G45Mitochondrial_GTPase_Dictyostelium_discoideum|Rep_Mitochondrial_GTPase_Dictyostelium_discoideum_(Slime_mold)_partial_(4%)
87364	-0.505946	2.33034	0.0355	0.281	BX317777	853	1940		similar_to_UniRef100_UPI0000ECB14AMyeloid_leukemia_factor_1_(Myelodysplasia-myeloid_leukemia_factor_1)_Gallus_gallus|Rep_Myeloid_leukemia_factor_1_(Myelodysplasia-myeloid_leukemia_factor_1)_Gallus_gallus_partial_(66%)
55975	-0.588823	0.550449	0.0356	0.281	TC186292	1317	1941		homologue_to_UniRef100_UPI000065D5ACUbiquitin_conjugation_factor_E4_B_(Ubiquitin_fusion_degradation_protein_2)_(Homozygously_deleted_in_neuroblastoma_1)_Takifugu_rubripes|Rep_Ubiquitin_conjugation_factor_E4_B_(Ubiquitin_fusion_degradation_protein_2)_(Homozygously_deleted_in_neuroblastoma_1)_Takifugu_rubripes_partial_(19%)
89323	-0.716409	1.55987	0.0356	0.281	BX865127	825	1942		similar_to_UniRef100_Q4SJN0Chromosome_1_SCAF14573_whole_genome_shotgun_sequence_Tetraodon_nigroviridis|Rep_Chromosome_1_SCAF14573_whole_genome_shotgun_sequence_Tetraodon_nigroviridis_(Green_puffer)_partial_(4%)
106215	-0.465089	5.17828	0.0356	0.281	CR374962	786	1943		homologue_to_UniRef100_Q90YU4Ribosomal_protein_L23a_Ictalurus_punctatus|Rep_Ribosomal_protein_L23a_Ictalurus_punctatus_(Channel_catfish)_partial_(91%)
27515	-0.829492	-0.172841	0.0357	0.282	GSONMT00027946001	5655	1944		_PREDICTED:_rho_guanine_nucleotide_exchange_factor_10-like_protein-like_isoform_X2_[Astyanax_mexicanus]
10249	-0.596381	1.05654	0.0358	0.282	GSONMT00003516001	453	1945		_bolA-like_protein_1_[Salmo_salar]
95944	-0.587889	1.00195	0.0358	0.282	CA360822	555	1946		homologue_to_UniRef100_UPI000065E718ATP-dependent_RNA_helicase_DDX3Y_(EC_361-)_(DEAD_box_protein_3_Y-_chromosomal)_Takifugu_rubripes|Rep_ATP-dependent_RNA_helicase_DDX3Y_(EC_361-)_(DEAD_box_protein_3_Y-_chromosomal)_Takifugu_rubripes_partial_(27%)
57508	-0.514484	1.91888	0.0358	0.282	TC188501	987	1947		UniRef100_P6294560S_ribosomal_protein_L413_Eukaryota|Rep_60S_ribosomal_protein_L41_Homo_sapiens_(Human)
81928	-0.54498	2.73383	0.0359	0.283	BX298211	738	1948		UniRef100_Q68YC2Carbonic_anhydrase_1|Rep_Carbonic_anhydrase_1___partial_(37%)
71481	-0.549642	1.65501	0.036	0.283	TC207432	436	1949		unknown
116646	-0.434547	7.02586	0.036	0.284	CT569744	1052	1950		homologue_to_UniRef100_Q6NWC3Ribosomal_protein_S2_Danio_rerio|Rep_Ribosomal_protein_S2_Danio_rerio_(Zebrafish)_(Brachydanio_rerio)_partial_(72%)
41589	-0.45568	5.96857	0.0361	0.284	GSONMT00082460001	1005	1951		_Eukaryotic_translation_initiation_factor_2_subunit_2_[Salmo_salar]
37340	-0.61425	1.20537	0.0362	0.284	GSONMT00072651001	321	1952		KAD2_SALSA_RecName:_Full=Adenylate_kinase_2_mitochondrial;_Short=AK_2;_AltName:_Full=ATP-AMP_transphosphorylase_2;_AltName:_Full=ATP:AMP_phosphotransferase;_AltName:_Full=Adenylate_monophosphate_kinase
5973	-0.55911	1.76354	0.0364	0.285	GSONMT00022954001	558	1953		_Translocon-associated_protein_subunit_gamma_[Salmo_salar]
43226	-0.576672	0.849568	0.0365	0.285	GSONMT00079304001	2061	1954		_PREDICTED:_oxysterol-binding_protein_2-like_[Oreochromis_niloticus]
62711	-0.841354	0.514979	0.0365	0.285	TC195818	826	1955		unknown
11431	-0.817663	-0.194582	0.0365	0.286	GSONMT00009443001	849	1956		_PREDICTED:_uncharacterized_protein_LOC103026791_[Astyanax_mexicanus]
65181	-0.434477	7.4804	0.0365	0.286	TC199242	2426	1957		similar_to_UniRef100_Q6PH19Glycine_amidinotransferase_Danio_rerio|Rep_Glycine_amidinotransferase_Danio_rerio_(Zebrafish)_(Brachydanio_rerio)_partial_(93%)
19082	-0.536456	3.20836	0.0367	0.287	GSONMT00021593001	588	1958		_NADH_dehydrogenase_1_beta_subcomplex_subunit_8_mitochondrial_precursor_[Salmo_salar]
167719	-0.851404	-0.516376	0.0368	0.287	NODE_3217_length_367_cov_1.934605	465	1959		probable_e3_ubiquitin-protein_ligase_herc1
57127	-0.654131	2.12348	0.0368	0.287	TC187953	1103	1960		similar_to_UniRef100_Q7ZTS4Keratin_type_I_cytoskeletal_18_Danio_rerio|Rep_Keratin_type_I_cytoskeletal_18_Danio_rerio_(Zebrafish)_(Brachydanio_rerio)_partial_(47%)
156262	-0.63497	0.67807	0.0367	0.287	SRR020740-17542	468	1961		unknown
18408	-0.547403	1.95308	0.0367	0.287	GSONMT00014171001	2271	1962		_PREDICTED:_pre-mRNA-processing_factor_6-like_[Neolamprologus_brichardi]
66294	-0.546231	1.38155	0.0368	0.287	TC200761	1559	1963		homologue_to_UniRef100_Q4SD94Chromosome_1_SCAF14641_whole_genome_shotgun_sequence_Tetraodon_nigroviridis|Rep_Chromosome_1_SCAF14641_whole_genome_shotgun_sequence_Tetraodon_nigroviridis_(Green_puffer)_partial_(15%)
43969	-0.490654	3.91179	0.0368	0.287	GSONMT00077690001	2505	1964		_Ubiquitin_carboxyl-terminal_hydrolase_5_[Salmo_salar]
111293	-0.441623	5.94968	0.0368	0.287	BX309007	1037	1965		similar_to_UniRef100_Q802V0LIM_domain_binding_3_like_Danio_rerio|Rep_LIM_domain_binding_3_like_Danio_rerio_(Zebrafish)_(Brachydanio_rerio)_partial_(30%)
203532	-0.700965	-0.0746823	0.0368	0.287	NODE_50924_length_403_cov_0.473945	501	1966		prolyl_endopeptidase
12548	-0.433718	5.1601	0.0368	0.287	GSONMT00045526001	2034	1967		_Eukaryotic_translation_initiation_factor_4B_[Salmo_salar]
98303	-0.642479	1.85976	0.0369	0.287	CA376698	352	1968		UniRef100_Q1KL18Juxtaposed_with_another_zinc_finger_protein_1_n=2_Takifugu_rubripes|Rep_Juxtaposed_with_another_zinc_finger_protein_1_Fugu_rubripes_(Japanese_pufferfish)_(Takifugu_rubripes)_partial_(26%)
27059	-0.561044	0.873328	0.0369	0.287	GSONMT00056053001	1263	1969		_PREDICTED:_transcription_factor_Dp-1-like_isoform_X1_[Astyanax_mexicanus]
79216	-0.494596	1.94312	0.0369	0.287	BX072920	816	1970		homologue_to_UniRef100_Q0P3U2Zgc154081_Danio_rerio|Rep_Zgc154081_Danio_rerio_(Zebrafish)_(Brachydanio_rerio)_partial_(32%)
39467	-0.755426	-0.00022928	0.0369	0.287	GSONMT00068088001	1635	1971		_PREDICTED:_rho-associated_protein_kinase_2-like_[Takifugu_rubripes]
76244	-0.600639	0.29355	0.037	0.287	TC214636	970	1972		unknown
33518	-0.576527	1.6334	0.037	0.287	GSONMT00028010001	2880	1973		_PREDICTED:_coatomer_subunit_beta'-like_[Neolamprologus_brichardi]
23404	-0.51315	1.50125	0.037	0.287	GSONMT00031075001	1428	1974		_Cathepsin_F_precursor_[Salmo_salar]
22179	-0.605492	0.627957	0.0371	0.288	GSONMT00017389001	1419	1975		_PREDICTED:_collagen_alpha-5(IV)_chain-like_[Takifugu_rubripes]
204085	-0.827563	0.166373	0.0371	0.288	NODE_51634_length_298_cov_0.798658	396	1976		homeodomain-interacting_protein_kinase_3
31248	-0.769917	-0.215461	0.0372	0.288	GSONMT00054634001	1347	1977		_PREDICTED:_protein_transport_protein_Sec24D_isoform_X1_[Oreochromis_niloticus]
37821	-0.693641	-0.174939	0.0372	0.288	GSONMT00071650001	666	1978		_Flavin_reductase_[Oncorhynchus_mykiss]
28050	-0.690253	0.267345	0.0371	0.288	GSONMT00020871001	693	1979		_PREDICTED:_transmembrane_protein_161A-like_[Astyanax_mexicanus]
116325	-0.571864	8.98814	0.0371	0.288	CT570077	984	1980		homologue_to_UniRef100_Q7ZZN0Myosin_regulatory_light_chain_2_n=2_Salmo_salar|Rep_Myosin_regulatory_light_chain_2_Salmo_salar_(Atlantic_salmon)_partial_(72%)
76267	-0.531789	1.3249	0.0371	0.288	TC214661	1373	1981		homologue_to_UniRef100_Q4RLY0Chromosome_10_SCAF15019_whole_genome_shotgun_sequence_Tetraodon_nigroviridis|Rep_Chromosome_10_SCAF15019_whole_genome_shotgun_sequence_Tetraodon_nigroviridis_(Green_puffer)_partial_(28%)
46593	-0.439038	8.80033	0.0372	0.288	TC172647	4651	1982		UniRef100_Q910C0Collagen_a1|Rep_Collagen_a1
38182	-0.536218	1.51445	0.0372	0.288	GSONMT00070737001	855	1983		_Lipid_phosphate_phosphohydrolase_1_[Salmo_salar]
204175	-0.501548	1.1599	0.0372	0.288	NODE_51751_length_344_cov_0.607558	442	1984		unknown
703	-0.477469	10.2549	0.0373	0.288	GSONMT00053752001	192	1985		_myosin_heavy_chain_[Oncorhynchus_keta]
37790	-0.599134	0.372574	0.0373	0.288	GSONMT00071747001	1101	1986		_PREDICTED:_uncharacterized_protein_C1orf198_homolog_isoform_X1_[Oreochromis_niloticus]
28820	-0.550837	1.35725	0.0373	0.288	GSONMT00027830001	1776	1987		_PREDICTED:_endosialin_[Danio_rerio]
44431	-0.482348	2.97711	0.0373	0.289	GSONMT00075675001	2529	1988		_PREDICTED:_scaffold_attachment_factor_B2-like_[Lepisosteus_oculatus]
11192	-0.47017	2.03613	0.0374	0.289	GSONMT00051809001	753	1989		_THO_complex_subunit_4_[Salmo_salar]
16411	-0.762864	-0.196186	0.0375	0.289	GSONMT00001276001	4464	1990		_Neuron_navigator_1_[Dicentrarchus_labrax]
10853	-0.590601	0.663178	0.0375	0.289	GSONMT00034532001	1686	1991		_PREDICTED:_RING_finger_protein_219-like_[Xiphophorus_maculatus]
23073	-0.531038	3.90734	0.0375	0.289	GSONMT00063218001	1422	1992		_PREDICTED:_tryptophan--tRNA_ligase_cytoplasmic-like_[Oryzias_latipes]
58283	-0.744716	-0.148204	0.0376	0.289	TC189622	1187	1993		similar_to_UniRef100_Q6NYG0Nucleoside_phosphorylase_Danio_rerio|Rep_Nucleoside_phosphorylase_Danio_rerio_(Zebrafish)_(Brachydanio_rerio)_partial_(62%)
54284	-0.628285	0.359884	0.0376	0.289	TC183892	872	1994		homologue_to_UniRef100_UPI000036236FUbiquitin-like_protein_7_(Ubiquitin-like_protein_SB132)_(Bone_marrow_stromal_cell_ubiquitin-like_protein)_(BMSC-UbP)_Takifugu_rubripes|Rep_Ubiquitin-like_protein_7_(Ubiquitin-like_protein_SB132)_(Bone_marrow_stromal_cell_ubiquitin-like_protein)_(BMSC-UbP)_Takifugu_rubripes_partial_(63%)
8298	-0.560383	0.573195	0.0377	0.289	GSONMT00052779001	690	1995		_N-acetyltransferase_9-like_[Salmo_salar]
43865	-0.746775	0.626066	0.0377	0.29	GSONMT00078036001	3123	1996		_PREDICTED:_spatacsin-like_[Astyanax_mexicanus]
7508	-0.952583	-0.683196	0.0378	0.29	GSONMT00011670001	393	1997		_PREDICTED:_ubiquitin_domain-containing_protein_2-like_[Astyanax_mexicanus]
24224	-0.45024	5.20449	0.0378	0.29	GSONMT00003999001	13947	1998		_PREDICTED:_cytoplasmic_dynein_1_heavy_chain_1-like_isoform_X1_[Haplochromis_burtoni]
[truncated: 299 more rows]
