# Supplementary material for: Transcriptome profiling in fast versus slow-growing rainbow trout across seasonal gradients
Source: BMC Genomics. 2016 Jan 15;17:60. doi: 10.1186/s12864-016-2363-5 (PMC4714434; doi:10.1186/s12864-016-2363-5)
Supplement: Additional file 11: — Contigs with higher expression in female fish. FDR significant genes used for the GSEA are highlighted in column E and their associated HGNC symbol is given in column I. (XLSX 244 kb) [file 12864_2016_2363_MOESM11_ESM.xlsx]

## Sheet: Sheet1
	negative logFC values = higher up-regulation in Female fish.
Reference_ID	FC	logCPM	P-value	BH-FDR	Gene_ID	bp-length	Rank	HGNC	Description
173960	-3.01366	-0.236521	9.38841e-09	3.93831e-05	NODE_11481_length_1012_cov_2.671937	1110	1	TNS1	tensin-1-like_isoform_x10
37056	-2.64577	-0.00189341	3.81096e-08	0.000111905	GSONMT00073176001	11112	2	MDN1	_PREDICTED:_midasin_[Danio_rerio]
19689	-5.2124	-0.772941	3.79708e-08	0.000111905	GSONMT00022962001	2187	3	SVIL	_PREDICTED:_supervillin-like_isoform_X1_[Maylandia_zebra]
161497	-2.61692	-0.0498879	5.99545e-08	0.000146709	SRR020740-24610	385	4	?	unknown
119129	-2.24473	0.666645	1.5897e-07	0.0003112	CU072158	874	5	YME1L1	_PREDICTED:_Esox_lucius_YME1-like_1_ATPase_(yme1l1)_transcript_variant_X2_mRNA	XM_010903725.1
143641	-1.7723	2.30187	2.28602e-07	0.000419541	SRR020740-432	1383	6	NEB	Esox lucius nebulin (neb)_mRNA	XM_010879779.1
4050	-1.6138	2.0841	6.19251e-07	0.00086589	GSONMT00060224001	1164	7	PDE4DIP	_PREDICTED:_myomegalin-like_[Maylandia_zebra]
194977	-2.16264	0.156224	1.08026e-06	0.00117484	NODE_39557_length_716_cov_1.360335	814	8	?	Salmo_salar_clone_257A09_TCR_gamma_locus_region	EU221178.1
213664	-2.9731	-0.0201565	1.33769e-06	0.00130933	NODE_63578_length_284_cov_0.996479	382	9	?	Uncultured_bacterium_clone_S2P5056_16S_ribosomal_RNA_gene_partial_sequence	KF145916.1
215073	-1.78646	1.06716	2.16312e-06	0.00168529	NODE_65354_length_419_cov_0.997613	517	10	MTMR4	myotubularin-related_protein_4-like
146584	-1.95291	0.0472377	2.18094e-06	0.00168529	SRR020740-4259	733	11	MUC17	_PREDICTED:_Esox_lucius_mucin-17-like_(LOC105026274)_transcript_variant_X2_mRNA	XM_010897629.1
27263	-1.48959	2.30415	2.74265e-06	0.00183035	GSONMT00040680001	3267	12	MTMR4	_PREDICTED:_myotubularin-related_protein_4-like_isoform_X3_[Astyanax_mexicanus]
21294	-1.69326	5.37361	2.72237e-06	0.00183035	GSONMT00040875001	5487	13	NEB	_PREDICTED:_nebulin_[Astyanax_mexicanus]
121847	-1.76198	1.46805	2.50129e-06	0.00183035	SRR020739-328	1039	14	NEB	_PREDICTED:_Esox_lucius_nebulin_(neb)_mRNA	XM_010879779.1
681	-2.22061	0.0716369	2.58212e-06	0.00183035	GSONMT00016892001	702	15	KIAA0368	_PREDICTED:_proteasome-associated_protein_ECM29_homolog_isoform_X1_[Maylandia_zebra]
4982	-1.54477	1.00736	3.43117e-06	0.00214459	GSONMT00025225001	1239	16	KLF2	_Krueppel-like_factor_2_[Salmo_salar]
34265	-1.60984	1.36552	3.43263e-06	0.00214459	GSONMT00003593001	549	17	IKBKG	_IP1_[Salmo_sp.]
43926	-1.82793	0.311122	4.27884e-06	0.00241623	GSONMT00077622001	3474	18	SCAF8	_PREDICTED:_protein_SCAF8-like_isoform_X3_[Pundamilia_nyererei]
12671	-1.36928	2.10555	5.24304e-06	0.00272751	GSONMT00057657001	561	19	PDE4DIP	_PREDICTED:_myomegalin-like_[Astyanax_mexicanus]
62	-1.4024	1.51712	6.74954e-06	0.00316189	GSONMT00046144001	1359	20	ANKHD1	_PREDICTED:_LOW_QUALITY_PROTEIN:_ankyrin_repeat_and_KH_domain-containing_protein_1-like_[Xiphophorus_maculatus]
107	-1.47891	1.90137	6.89145e-06	0.00316189	GSONMT00027931001	444	21	MTMR4	_PREDICTED:_myotubularin-related_protein_4-like_isoform_X1_[Oreochromis_niloticus]
8227	-1.83583	0.548482	7.83042e-06	0.00343183	GSONMT00009949001	495	22	RYR1	_ryanodine_receptor_1_[Danio_rerio]
38742	-1.52816	1.83932	8.18903e-06	0.00353622	GSONMT00069735001	7617	23	PLEC	_PREDICTED:_plectin-like_isoform_X1_[Maylandia_zebra]
9173	-1.49232	1.88051	9.17927e-06	0.00387805	GSONMT00013360001	1188	24	RYR3	_PREDICTED:_ryanodine_receptor_3-like_[Oryzias_latipes]
139049	-1.85241	0.176623	9.95949e-06	0.00397931	SRR020739-30371	367	25	RYR3	ryanodine_receptor_3
140130	-2.14683	0.868758	1.00282e-05	0.00397931	SRR020739-32077	418	26	?	Salmo_salar_BAC_CHORI214-129P21_genomics_sequence	GQ505858.1
127332	-1.35812	1.95934	1.08148e-05	0.00408855	SRR020739-9305	628	27	MPZ	myelin_p0_protein_precursor
200990	-1.50123	1.12583	1.08605e-05	0.00408855	NODE_47552_length_342_cov_1.347953	440	28	PDE4DIP	myomegalin-like
130454	-2.41129	0.360183	1.44049e-05	0.00497631	SRR020739-14918	525	29	?	Uncultured_bacterium_clone_Tener_16S_ribosomal_RNA_gene_partial_sequence
17163	-1.32814	2.19055	1.51509e-05	0.00511566	GSONMT00017565001	1713	30	AR	_androgen_receptor_alpha_[Gasterosteus_aculeatus]
46066	-1.66231	1.18949	1.51567e-05	0.00511566	GSONMT00076667001	8739	31	?	_PREDICTED:_nesprin-2_isoform_X1_[Danio_rerio]
85879	-2.44778	-0.31627	1.5765e-05	0.0052605	BX313269	824	32	NFATC3	similar_to_UniRef100_UPI000036501ENuclear_factor_of_activated_T-cells_cytoplasmic_3_(NF-ATc3)_(NFATc3)_(T_cell_transcription_factor_NFAT4)_(NF-AT4)_(NFATx)_Takifugu_rubripes|Rep_Nuclear_factor_of_activated_T-cells_cytoplasmic_3_(NF-ATc3)_(NFATc3)_(T_cell_transcription_factor_NFAT4)_(NF-AT4)_(NFATx)_Takifugu_rubripes_partial_(18%)
75448	-1.62928	1.69669	1.72972e-05	0.00570691	TC212391	1292	33	RPL37A	Salmo_salar_60S_ribosomal_protein_L37a_putative_mRNA_complete_cds	BT125326.1
10904	-1.57615	1.32816	1.78157e-05	0.0057492	GSONMT00002145001	3351	34	ANKRD50	_PREDICTED:_ankyrin_repeat_domain-containing_protein_50-like_isoform_X3_[Oreochromis_niloticus]
205012	-1.35657	1.4697	1.80234e-05	0.00575259	NODE_52825_length_358_cov_1.005587	456	35	?	unknown
24090	-1.59842	2.62886	1.86802e-05	0.00589812	GSONMT00048947001	8874	36	EHBP1L1	_PREDICTED:_EH_domain-binding_protein_1-like_protein_1-like_isoform_X7_[Astyanax_mexicanus]
200219	-2.74663	-0.704524	1.93503e-05	0.00604272	NODE_46439_length_313_cov_1.814696	411	37	?	Rothia_mucilaginaosa_DY-18_DNA_complete_genome	AP011540.1
199987	-1.9407	0.402196	2.07011e-05	0.00612973	NODE_46141_length_434_cov_1.937788	532	38	SVIL	supervillin-like_isoform_x3
121950	-1.62045	1.19378	2.64048e-05	0.00717917	SRR020739-488	957	39	NEB	_PREDICTED:_Esox_lucius_nebulin_(neb)_mRNA	XM_010879779.1
10099	-1.66724	1.44386	2.91667e-05	0.0074474	GSONMT00042227001	2739	40	OBSCN	_PREDICTED:_obscurin-like_isoform_X9_[Pundamilia_nyererei]
143395	-2.24031	-0.1923	2.87781e-05	0.0074474	SRR020740-108	2342	41	?	unknown
151975	-1.3812	2.1054	3.11436e-05	0.00781625	SRR020740-11543	525	42	MTMR4	myotubularin-related_protein_4
14182	-1.25551	1.97452	3.24518e-05	0.00796637	GSONMT00046459001	1125	43	RAD23A	_PREDICTED:_UV_excision_repair_protein_RAD23_homolog_A_isoform_X1_[Python_bivittatus]
144600	-1.5351	4.12043	3.25588e-05	0.00796637	SRR020740-1646	990	44	?	unknown
204221	-1.60579	1.1888	3.2827e-05	0.00796637	NODE_51807_length_274_cov_1.237226	372	45	SYNPO2	synaptopodin_isoform_2
96990	-1.38952	1.44139	3.79155e-05	0.00863063	CA353006	693	46	?	Salmo_salar_TCR-alpha/delta_locus_genomic_sequence	EF467298.1
29134	-1.82835	0.629447	4.29643e-05	0.00927649	GSONMT00062791001	3366	47	HSPG2	_PREDICTED:_Esox_lucius_heparan_sulfate_proteoglycan_2_(hspg2)_mRNA	XM_010901610.1
22459	-2.20105	-0.210115	4.24564e-05	0.00927649	GSONMT00026987001	1035	48	CDC42EP4	_Cdc42_effector_protein_4_[Dicentrarchus_labrax]
203416	-2.6002	0.418503	4.27356e-05	0.00927649	NODE_50766_length_406_cov_1.554187	504	49	?	Acinetobacter_guilloulae_DNA_complete_genome_strain_NBRC110550	AP014630.1
195121	-1.44323	1.04066	4.44895e-05	0.0095357	NODE_39765_length_228_cov_1.482456	326	50	RYR1	ryanodine_receptor_1-like
144687	-1.50164	2.10161	4.61928e-05	0.0096199	SRR020740-1776	920	51	NEB	Esox lucius nebulin (neb)_mRNA	XM_010879779.1
144928	-2.03428	0.709055	4.58941e-05	0.0096199	SRR020740-2091	893	52	MYH	slow myosin heavy chain 1
28308	-1.27906	2.08952	4.75891e-05	0.00978703	GSONMT00026622001	7407	53	NOTCH2	_PREDICTED:_neurogenic_locus_notch_homolog_protein_2-like_[Takifugu_rubripes]
173299	-1.71133	0.0196677	5.5952e-05	0.0104519	NODE_10630_length_1092_cov_2.260073	1190	54	MYPN	myopalladin
14041	-1.71494	0.187561	5.52399e-05	0.0104519	GSONMT00005521001	687	55	PSMD10	_26S_proteasome_non-ATPase_regulatory_subunit_10_[Salmo_salar]
29064	-1.30586	1.26942	5.81316e-05	0.0106686	GSONMT00033523001	3081	56	WNK1	_PREDICTED:_serine/threonine-protein_kinase_WNK1-like-_partial_[Neolamprologus_brichardi]
45449	-2.10524	-0.569855	5.89548e-05	0.0107525	GSONMT00064925001	5280	57	CABIN1	_PREDICTED:_calcineurin-binding_protein_cabin-1-like_isoform_X1_[Pundamilia_nyererei]
11549	-1.22323	1.71057	6.12891e-05	0.011012	GSONMT00062454001	2286	58	TFRC	_Transferrin_receptor_protein_1_[Dicentrarchus_labrax]
207175	-1.57041	0.343383	6.22526e-05	0.011012	NODE_55552_length_198_cov_1.368687	296	59	?	unknown
203959	-1.27595	1.24071	6.37205e-05	0.0110933	NODE_51478_length_739_cov_1.154263	837	60	C11orf30	protein_emsy-like
26172	-1.31216	1.21298	6.38459e-05	0.0110933	GSONMT00053604001	4629	61	RREB1	_PREDICTED:_ras-responsive_element-binding_protein_1_isoform_X2_[Danio_rerio]
34276	-1.16654	2.73459	6.59813e-05	0.0111041	GSONMT00003610001	1245	62	SVIL	_PREDICTED:_supervillin-like_isoform_X5_[Maylandia_zebra]
43284	-1.4505	0.978578	6.60547e-05	0.0111041	GSONMT00079228001	3153	63	MIB2	_PREDICTED:_E3_ubiquitin-protein_ligase_MIB2-like_isoform_X2_[Maylandia_zebra]
199345	-1.73124	0.4067	6.61768e-05	0.0111041	NODE_45313_length_258_cov_0.976744	356	64	UACA	uveal_autoantigen_with_coiled-coil_domains_and_ankyrin_repeats
4311	-1.29466	2.41549	6.72704e-05	0.01116	GSONMT00054783001	720	65	TRIM39	_PREDICTED:_E3_ubiquitin-protein_ligase_TRIM39-like_[Astyanax_mexicanus]
203287	-1.42641	0.582092	6.88712e-05	0.0112268	NODE_50600_length_287_cov_1.087108	385	66	PDE4DIP	myomegalin-like_isoform_x7
37981	-1.21058	2.18753	6.9896e-05	0.0112771	GSONMT00071304001	3171	67	LAMB1	_PREDICTED:_laminin_subunit_beta-1-like_[Oreochromis_niloticus]
10713	-1.21784	2.52047	7.14235e-05	0.0114605	GSONMT00003452001	1245	68	HIPK3	_PREDICTED:_homeodomain-interacting_protein_kinase_3-like_[Lepisosteus_oculatus]
1071	-1.35725	2.35927	7.18752e-05	0.0114703	GSONMT00039143001	1035	69	KLHL30	_PREDICTED:_kelch-like_protein_30-like_[Haplochromis_burtoni]
66340	-1.53148	2.90792	7.30324e-05	0.011535	TC200821	887	70	SYNGR2	similar_to_UniRef100_UPI000065F77DSynaptogyrin-2_(Cellugyrin)_Takifugu_rubripes|Rep_Synaptogyrin-2_(Cellugyrin)_Takifugu_rubripes_partial_(88%)
1361	-2.13046	-0.483222	7.3862e-05	0.0115983	GSONMT00046764001	1146	71	ANKHD1	_PREDICTED:_ankyrin_repeat_and_KH_domain-containing_protein_1-like_[Astyanax_mexicanus]
4340	-1.27153	3.25676	7.64469e-05	0.0118772	GSONMT00063760001	795	72	PDE4DIP	_PREDICTED:_myomegalin-like_[Pundamilia_nyererei]
90044	-1.29428	2.27066	7.70618e-05	0.0119097	BX869825	784	73	SYNPO2	weakly_similar_to_UniRef100_UPI000065EF0CHomolog_of_Homo_sapiens_Splice_Isoform_1_of_Synaptopodin_2-like_protein_Takifugu_rubripes|Rep_Homolog_of_Homo_sapiens_Splice_Isoform_1_of_Synaptopodin_2-like_protein_Takifugu_rubripes_partial_(8%)
2375	-1.40517	4.67045	7.9424e-05	0.01196	GSONMT00014997001	1419	74	NEB	Esox lucius nebulin (neb)_mRNA	XM_010879779.1
154834	-1.62835	0.667382	7.92292e-05	0.01196	SRR020740-15531	459	75	NEB	nebulin-_partial
16922	-1.72868	-0.00174103	7.80375e-05	0.01196	GSONMT00001417001	5709	76	MED13	_PREDICTED:_mediator_of_RNA_polymerase_II_transcription_subunit_13-like_[Oryzias_latipes]
30271	-1.14689	2.65785	8.21635e-05	0.0123094	GSONMT00046049001	1314	77	SNRNP70	_PREDICTED:_U1_small_nuclear_ribonucleoprotein_70_kDa-like_[Astyanax_mexicanus]
27397	-1.47968	0.615309	9.20782e-05	0.012999	GSONMT00000396001	12114	78	MLL	_MLL_[Takifugu_rubripes]
16627	-2.13736	-0.468528	9.09533e-05	0.012999	GSONMT00035020001	2361	79	HERC1	_PREDICTED:_probable_E3_ubiquitin-protein_ligase_HERC1-like_[Danio_rerio]
128661	-2.60882	-0.760892	8.86247e-05	0.012999	SRR020739-11606	605	80	?	unknown
161166	-1.41022	0.722726	9.47533e-05	0.0132492	SRR020740-24216	386	81	SCN4B	sodium_channel_subunit_beta-4-like
34275	-1.23024	1.77774	9.66624e-05	0.0133258	GSONMT00003609001	966	82	SVIL	_PREDICTED:_LOW_QUALITY_PROTEIN:_supervillin_[Danio_rerio]
29547	-1.58896	0.554845	9.95843e-05	0.0134755	GSONMT00019594001	3933	83	HSPG2	_PREDICTED:_Esox_lucius_heparan_sulfate_proteoglycan_2_(hspg2)_mRNA	XM_010901610.1
216409	-1.96875	-0.177451	0.000100714	0.0135659	NODE_67034_length_285_cov_0.996491	383	84	RYR3	ryanodine_receptor_3
74615	-1.22924	2.65329	0.00010616	0.0136126	TC211370	1372	85	KLHL30	similar_to_UniRef100_UPI000065E3F9Kelch-like_protein_30_Takifugu_rubripes|Rep_Kelch-like_protein_30_Takifugu_rubripes_partial_(66%)
5277	-1.24968	1.16621	0.000102407	0.0136126	GSONMT00000643001	1380	86	USP9X	_PREDICTED:_probable_ubiquitin_carboxyl-terminal_hydrolase_FAF-X-like_isoform_X1_[Astyanax_mexicanus]
204085	-1.59815	0.219435	0.000104196	0.0136126	NODE_51634_length_298_cov_0.798658	396	87	HIPK3	homeodomain-interacting_protein_kinase_3
43147	-1.77497	0.361805	0.00010392	0.0136126	GSONMT00079488001	10908	88	EHMT2	_PREDICTED:_histone-lysine_N-methyltransferase_2A-like_[Astyanax_mexicanus]
143359	-1.20512	4.96228	0.000111329	0.0140456	SRR020740-52	2467	89	NEB	Esox lucius nebulin (neb)_mRNA	XM_010879779.1
218852	-1.27233	1.68558	0.000111082	0.0140456	NODE_70150_length_1098_cov_0.999089	1196	90	RYR3	ryanodine_receptor_3-like
33142	-1.49588	0.611278	0.000111929	0.0140456	GSONMT00024696001	10755	91	EHMT2	_PREDICTED:_histone-lysine_N-methyltransferase_2C-like_isoform_X6_[Haplochromis_burtoni]
100581	-1.47179	0.488623	0.000112897	0.0140471	CA387857	437	92	?	Salmo_salar_BAC_CHORI214-107E05_complete_sequence	GU817337.1
52816	-1.5994	0.28998	0.000112894	0.0140471	TC181784	770	93	DMD	similar_to_UniRef100_UPI0000F1D48APREDICTED_dystrophin_Danio_rerio|Rep_PREDICTED_dystrophin_Danio_rerio_partial_(8%)
13870	-1.13296	6.69202	0.000115303	0.0141664	GSONMT00016489001	4113	94	ZNF106	_PREDICTED:_zinc_finger_protein_106_isoform_X1_[Astyanax_mexicanus]
15124	-1.49961	0.299403	0.000119634	0.0143972	GSONMT00021349001	2268	95	CPEB4	_PREDICTED:_Esox_lucius_cytoplasmic_polyadenylation_element-binding_protein_4-like_(LOC105024435)_mRNA	XM_010894382.1
93202	-1.66308	-0.0524239	0.000120163	0.014402	BX888358	852	96	TRAK1	_PREDICTED:_Esox_lucius_trafficking_protein_kinesin_binding_1_(trak1)_mRNA	XM_010884679.1
202050	-1.33187	0.948222	0.000129371	0.0152564	NODE_48990_length_372_cov_0.997312	470	97	MCU	calcium_uniporter_mitochondrial-like
186828	-1.87353	-0.00990267	0.00012912	0.0152564	NODE_28777_length_713_cov_1.273492	811	98	LAMB1	laminin_subunit_beta-1-like
3601	-1.18345	2.21555	0.000133147	0.0155766	GSONMT00031620001	453	99	PDE4DIP	_PREDICTED:_myomegalin_isoform_X8_[Oreochromis_niloticus]
24980	-1.60529	0.219247	0.000140579	0.0161881	GSONMT00026231001	1881	100	SLAIN2	_PREDICTED:_SLAIN_motif-containing_protein_2-like_isoform_X2_[Maylandia_zebra]
3541	-1.51236	0.457627	0.000144157	0.0165352	GSONMT00008864001	1231	101	USP9X	_PREDICTED:_probable_ubiquitin_carboxyl-terminal_hydrolase_FAF-X-like_isoform_X8_[Haplochromis_burtoni]
199649	-1.13471	2.01509	0.000154658	0.016993	NODE_45717_length_282_cov_2.308511	380	102	CARNS1	carnosine_synthase_1
157811	-1.43196	0.920599	0.000153896	0.016993	SRR020740-19749	393	103	RYR1	ryanodine_receptor_1-like
143369	-1.81123	1.18441	0.00015716	0.0170233	SRR020740-68	2356	104	TTN	_PREDICTED:_Esox_lucius_titin-like_(LOC1050030839)_mRNA	XM_010904943.1
27354	-1.07039	4.99566	0.000160333	0.0172455	GSONMT00062625001	1794	105	USP6	_PREDICTED:_ubiquitin_carboxyl-terminal_hydrolase_2-like_isoform_X1_[Maylandia_zebra]
122707	-1.18332	1.72424	0.000162627	0.017336	SRR020739-1672	769	106	PDE4DIP	myomegalin-like
35927	-1.12072	2.15079	0.000166769	0.0174893	GSONMT00075617001	6885	107	PRRC2B	_PREDICTED:_protein_PRRC2B-like_isoform_X2_[Neolamprologus_brichardi]
18253	-1.1218	1.64764	0.000168704	0.017542	GSONMT00005763001	1089	108	PALLD	_PREDICTED:_palladin_isoform_X1_[Oreochromis_niloticus]
34556	-1.19094	1.57964	0.000169063	0.017542	GSONMT00033387001	2964	109	EPS15L1	_PREDICTED:_LOW_QUALITY_PROTEIN:_epidermal_growth_factor_receptor_substrate_15-like_[Neolamprologus_brichardi]
214462	-1.77383	-0.190753	0.000171329	0.0176523	NODE_64585_length_208_cov_0.995192	306	110	GPC5	glypican-5-like_isoform_x2
22702	-1.22874	1.06832	0.000171937	0.017653	GSONMT00011614001	3249	111	KIAA0355	_PREDICTED:_uncharacterized_protein_KIAA0355-like_[Xiphophorus_maculatus]
71286	-1.29316	1.0653	0.00017446	0.0177877	TC207189	678	112	PPP3R1	Salmo_salar_Calcineurin_subunit_B_isoform_1	BT072110.1
32159	-1.24795	3.23884	0.000182224	0.018335	GSONMT00017993001	2016	113	MAP4	_PREDICTED:_microtubule-associated_protein_4-like_isoform_X2_[Astyanax_mexicanus]
7186	-1.2574	1.43037	0.000182709	0.018335	GSONMT00036985001	1134	114	RBM20	_PREDICTED:_RNA-binding_protein_20-like_isoform_X2_[Oreochromis_niloticus]
127886	-2.59704	-0.430072	0.00018295	0.018335	SRR020739-10255	619	115	TTN	_PREDICTED:_Esox_lucius_titin-like_(LOC1050030839)_mRNA	XM_010904943.1
34669	-1.12653	4.31884	0.000184597	0.0184049	GSONMT00006773001	3153	116	AUTS2	_PREDICTED:_autism_susceptibility_gene_2_protein-like_isoform_X3_[Pundamilia_nyererei]
17489	-1.35717	2.11201	0.000185972	0.0184489	GSONMT00033511001	4431	117	HUWE1	_PREDICTED:_E3_ubiquitin-protein_ligase_HUWE1_isoform_X7_[Astyanax_mexicanus]
45588	-1.46441	0.151263	0.000189581	0.0186807	GSONMT00082160001	984	118	DLGAP1	_Disks_large-associated_protein_1_[Dicentrarchus_labrax]
71704	-1.87479	0.0437019	0.000204439	0.0198124	TC207707	2798	119	?	UniRef100_Q90W76Type_II_keratin_E1|Rep_Type_II_keratin_E1
16910	-1.20087	2.17154	0.000208904	0.0199813	GSONMT00033103001	14712	120	SRCAP	_PREDICTED:_helicase_SRCAP-like_[Astyanax_mexicanus]
45430	-1.91508	-0.351643	0.000209675	0.0199899	GSONMT00064899001	2130	121	KANSL3	_PREDICTED:_KAT8_regulatory_NSL_complex_subunit_3-like_isoform_X5_[Maylandia_zebra]
16333	-1.13708	2.78261	0.00021136	0.0200853	GSONMT00028172001	852	122	MYOC	_PREDICTED:_myocilin-like_[Oreochromis_niloticus]
2985	-1.17809	1.51308	0.000218766	0.0205235	GSONMT00047099001	1272	123	KIF1C	_PREDICTED:_kinesin-like_protein_KIF1C-like_[Astyanax_mexicanus]
7626	-1.19113	1.50411	0.000226133	0.0209469	GSONMT00034975001	681	124	RYR3	_PREDICTED:_ryanodine_receptor_3_[Danio_rerio]
169796	-1.84731	0.369581	0.000227489	0.0210063	NODE_6004_length_406_cov_2.751231	504	125	?	unknown
155750	-1.15316	2.36479	0.000230388	0.0212072	SRR020740-16816	447	126	TTN	titin_a
71280	-1.17526	1.81464	0.00025073	0.0226144	TC207181	1141	127	?	UniRef100_UPI000001B370Ras-related_protein_Rab-1B_Takifugu_rubripes|Rep_Ras-related_protein_Rab-1B_Takifugu_rubripes_partial_(41%)
148093	-1.2437	2.33462	0.000249619	0.0226144	SRR020740-6243	660	128	NEB	novel_protein_vertebrate_nebulin
9626	-1.82181	1.3042	0.000254214	0.0227584	GSONMT00024231001	2073	129	KIF13B	_PREDICTED:_kinesin-like_protein_KIF13B-like_isoform_X1_[Astyanax_mexicanus]
31097	-1.17752	3.8714	0.000256022	0.0228506	GSONMT00021018001	4149	130	SVIL	_PREDICTED:_supervillin-like_[Neolamprologus_brichardi]
135160	-1.5154	0.0992974	0.000260973	0.0232218	SRR020739-23789	418	131	TSC2	low_quality_protein:_tuberin-like
144371	-1.26643	2.87199	0.000264443	0.0233776	SRR020740-1348	1003	132	NEB	Esox lucius nebulin (neb)_mRNA	XM_010879779.1
27212	-1.26648	1.83041	0.000265111	0.0233776	GSONMT00032740001	1572	133	CAT	_Catalase_[Salmo_salar]
32874	-1.30858	0.768855	0.000264048	0.0233776	GSONMT00052926001	684	134	?	_PREDICTED:_uncharacterized_protein_LOC102788267_isoform_X1_[Neolamprologus_brichardi]
199986	-1.29658	1.14922	0.000267628	0.0235288	NODE_46140_length_287_cov_1.958188	385	135	PDE4DIP	PREDICTED:_myomegalin
29879	-1.24807	1.36387	0.000271654	0.0238115	GSONMT00053012001	1608	136	MEF2D	_PREDICTED:_myocyte-specific_enhancer_factor_2D_homolog_isoform_X4_[Pundamilia_nyererei]
38091	-1.65535	0.189534	0.00027705	0.0239273	GSONMT00071123001	3477	137	TJP1	_PREDICTED:_tight_junction_protein_ZO-1-like_isoform_X6_[Pundamilia_nyererei]
3946	-1.94235	-0.504095	0.00027416	0.0239273	GSONMT00053792001	576	138	CDC42BPB	_PREDICTED:_Esox_lucius_CDC42_binding_protein_kinase_beta_(DMPK-like)_(cdc42bpb)_mRNA	XM_010887573.1
22737	-1.04227	2.36396	0.000279047	0.0239884	GSONMT00044898001	5388	139	MYH11	_PREDICTED:_myosin-11-like_[Xiphophorus_maculatus]
43517	-1.44361	0.729362	0.000279391	0.0239884	GSONMT00078564001	1077	140	NRAP	_PREDICTED:_nebulin-related-anchoring_protein-like_isoform_X2_[Haplochromis_burtoni]
12831	-1.24587	1.19087	0.000284597	0.0243073	GSONMT00060739001	1587	141	FLNC	_PREDICTED:_filamin-C-like_[Maylandia_zebra]
16719	-1.11155	1.91207	0.000296728	0.024507	GSONMT00009162001	2223	142	AUTS2	_PREDICTED:_autism_susceptibility_gene_2_protein-like_isoform_X4_[Pundamilia_nyererei]
200784	-1.18157	1.64707	0.000290271	0.024507	NODE_47252_length_431_cov_1.647332	529	143	RYR1	ryanodine_receptor_1
133665	-1.32751	0.940443	0.000295882	0.024507	SRR020739-20982	437	144	PDE4DIP	myomegalin-_partial
12420	-1.55832	-0.0992793	0.000292823	0.024507	GSONMT00016639001	2886	145	ATP7A	_copper_transporting_ATPase_1_[Sparus_aurata]
41724	-1.70951	-0.120581	0.00029184	0.024507	GSONMT00082222001	6282	146	?	_PREDICTED:_receptor-type_tyrosine-protein_phosphatase_beta-like_isoform_X1_[Oreochromis_niloticus]
29545	-2.1213	-0.774152	0.000297115	0.024507	GSONMT00019592001	2151	147	HSPG2	_PREDICTED:_Esox_lucius_heparan_sulfate_proteoglycan_2_(hspg2)_mRNA	XM_010901610.1
30365	-1.37501	0.164563	0.000299044	0.024597	GSONMT00053513001	579	148	ABCF3	_PREDICTED:_ATP-binding_cassette_sub-family_F_member_3-like_isoform_X1_[Oreochromis_niloticus]
41368	-1.35593	0.941704	0.000303764	0.0248461	GSONMT00064344001	951	149	USP6	_Ubiquitin_carboxyl-terminal_hydrolase_4_[Salmo_salar]
19687	-1.4232	2.25619	0.000303118	0.0248461	GSONMT00022960001	2718	150	SVIL	_PREDICTED:_supervillin-like_isoform_X8_[Haplochromis_burtoni]
54792	-0.993398	5.05364	0.000305008	0.0248785	TC184618	722	151	KLHL31	similar_to_UniRef100_UPI000065DD72Kelch-like_protein_31_(Kelch_repeat_and_BTB_domain-containing_protein_1)_(Kelch-like_protein_KLHL)_(BTB_and_kelch_domain-containing_protein_6)_Takifugu_rubripes|Rep_Kelch-like_protein_31_(Kelch_repeat_and_BTB_domain-containing_protein_1)_(Kelch-like_protein_KLHL)_(BTB_and_kelch_domain-containing_protein_6)_Takifugu_rubripes_partial_(29%)
28479	-1.28399	1.00246	0.000307579	0.0250187	GSONMT00011153001	741	152	DYRK1B	_PREDICTED:_dual_specificity_tyrosine-phosphorylation-regulated_kinase_1B_isoform_X2_[Danio_rerio]
148964	-1.14141	2.47572	0.000313939	0.0253953	SRR020740-7418	594	153	TTN	novel_protein_human_titin
42016	-1.21668	1.00666	0.000335988	0.0265881	GSONMT00081632001	990	154	SOX6	_PREDICTED:_transcription_factor_SOX-6-like_[Xiphophorus_maculatus]
44172	-1.46554	0.306797	0.000332612	0.0265881	GSONMT00077298001	1206	155	CELF2	_PREDICTED:_CUGBP_Elav-like_family_member_2-like_[Xiphophorus_maculatus]
9318	-1.54876	0.190817	0.000334028	0.0265881	GSONMT00054035001	3108	156	ARNT2	_aryl_hydrocarbon_receptor_2_delta_[Salmo_salar]
174209	-1.78418	-0.162307	0.000337659	0.0265881	NODE_11797_length_689_cov_2.695210	787	157	KDM5A/KDM5B	protein_jumonji
20404	-1.42824	0.248189	0.000345436	0.0267636	GSONMT00055905001	651	158	FOXN3	_PREDICTED:_forkhead_box_protein_N3-like_[Takifugu_rubripes]
143328	-1.64973	3.65936	0.000353609	0.0271796	SRR020740-8	3765	159	TTN	_PREDICTED:_Esox_lucius_titin-like_(LOC1050030839)_mRNA	XM_010904943.1
122339	-1.23084	3.4596	0.000356799	0.027284	SRR020739-1084	865	160	NEB	nebulin
6148	-1.68821	-0.284988	0.000359001	0.027381	GSONMT00045820001	807	161	LAMB2	_PREDICTED:_laminin_subunit_beta-2-like_[Oryzias_latipes]
5329	-1.14238	1.72587	0.000371156	0.0279452	GSONMT00042767001	1221	162	OBSCN	_PREDICTED:_obscurin-like_isoform_X2_[Neolamprologus_brichardi]
50796	-1.33915	0.814382	0.000384094	0.0284094	TC178855	1333	163	ANKRD17	_PREDICTED:_Esox_lucius_ankyrin_repeat_domain-containing_protein_17-like_(LOC105026270)_transcript_variant_X1_mRNA	XM_010897622.1
145902	-1.37805	0.813653	0.000382366	0.0284094	SRR020740-3362	762	164	?	unknown
188072	-1.87529	-0.333989	0.00038387	0.0284094	NODE_30474_length_1517_cov_2.379038	1615	165	HSPG2	_PREDICTED:_Esox_lucius_heparan_sulfate_proteoglycan_2_(hspg2)_mRNA	XM_010901610.1
151712	-1.46988	0.0233428	0.000387054	0.0285564	SRR020740-11172	518	166	?	unknown
34194	-1.18778	2.52376	0.000389855	0.0286192	GSONMT00030641001	7524	167	ACACB	_PREDICTED:_acetyl-CoA_carboxylase_2-like_isoform_X1_[Neolamprologus_brichardi]
75477	-1.70559	0.0269091	0.000389555	0.0286192	TC212425	897	168	GGA1	Salmo_salar_ADP-ribosylation_factor-binding_protein_GGA1_putative_mRNA_complete_cds	BT044755.1
101358	-1.5836	1.12287	0.000392699	0.0287561	CA377469	707	169	NEB	_PREDICTED:_Sebastes_partitus_nebulin_(neb)_mRNA	XM_008290459.1
14780	-1.27753	0.506845	0.000396873	0.0289895	GSONMT00035588001	1155	170	CYHR1	_PREDICTED:_cysteine_and_histidine-rich_protein_1-like_isoform_X1_[Maylandia_zebra]
7627	-1.26088	2.26317	0.000411275	0.0297455	GSONMT00034976001	546	171	RYR3	_PREDICTED:_ryanodine_receptor_3-like_[Takifugu_rubripes]
11024	-1.12463	3.90539	0.00042996	0.030496	GSONMT00063743001	1218	172	JPH1	_PREDICTED:_junctophilin-1-like_[Oreochromis_niloticus]
7036	-1.01435	2.74532	0.000436427	0.0308059	GSONMT00005352001	1317	173	C11orf30	_PREDICTED:_protein_EMSY-like_isoform_X3_[Maylandia_zebra]
35615	-1.00572	2.49919	0.000452559	0.0314904	GSONMT00076324001	2004	174	C11orf30	_PREDICTED:_protein_EMSY-like_[Lepisosteus_oculatus]
121711	-1.31952	0.220339	0.000456692	0.0315537	SRR020739-97	1292	175	TTN	NPSA_gnl|sp|A2ASS6_(TITIN_MOUSE)_Titin_OS=Mus_musculus_GN=Ttn_PE=1_SV=1
210067	-1.37646	0.360829	0.000456391	0.0315537	NODE_59158_length_254_cov_1.169291	352	176	PDE4DIP	myomegalin-like_isoform_x8
43891	-1.10319	2.41237	0.000464643	0.0317625	GSONMT00077705001	3297	177	R3HDM2	_PREDICTED:_R3H_domain-containing_protein_2-like_isoform_X1_[Astyanax_mexicanus]
112826	-1.27818	2.21952	0.000465605	0.0317625	CX252566	435	178	NEB	_PREDICTED:_Esox_lucius_nebulin_(neb)_mRNA	XM_010879779.1
33340	-1.3185	1.58612	0.000467234	0.0317625	GSONMT00061664001	6066	179	VPS13A	_PREDICTED:_vacuolar_protein_sorting-associated_protein_13A_isoform_X6_[Astyanax_mexicanus]
14952	-1.11604	1.1311	0.000482632	0.0326544	GSONMT00010657001	5835	180	FLG2	_PREDICTED:_filaggrin-2-like_isoform_X2_[Oreochromis_niloticus]
202123	-1.50571	0.330805	0.000486102	0.0328136	NODE_49085_length_473_cov_1.463002	571	181	COL1A1/COL2A1	collagen_alpha-1_chain-like
28797	-1.02612	1.9461	0.00049606	0.0331282	GSONMT00051740001	3351	182	SMG5	_PREDICTED:_protein_SMG5-like_[Oreochromis_niloticus]
29859	-1.16678	1.56808	0.000497349	0.0331282	GSONMT00045303001	1665	183	TRIP12	_PREDICTED:_Esox_lucius_thyroid_hormone_receptor_interactor_12_(trip12)_mRNA	XM_010873456.1
123391	-1.77317	0.492197	0.000497219	0.0331282	SRR020739-2764	763	184	TTN	_PREDICTED:_Esox_lucius_titin-like_(LOC1050030839)_mRNA	XM_010904943.1
65399	-1.78314	0.285253	0.00050354	0.0332647	TC199539	1031	185	KIF13B	homologue_to_UniRef100_UPI000065F1F7Kinesin-like_protein_KIF13B_(Kinesin-like_protein_GAKIN)_Takifugu_rubripes|Rep_Kinesin-like_protein_KIF13B_(Kinesin-like_protein_GAKIN)_Takifugu_rubripes_partial_(3%)
54994	-1.46742	-0.104196	0.000506333	0.0333362	TC184908	1447	186	CNOT3	homologue_to_UniRef100_UPI00006600B0CCR4-NOT_transcription_complex_subunit_3_(CCR4-associated_factor_3)_(Leukocyte_receptor_cluster_member_2)_Takifugu_rubripes|Rep_CCR4-NOT_transcription_complex_subunit_3_(CCR4-associated_factor_3)_(Leukocyte_receptor_cluster_member_2)_Takifugu_rubripes_partial_(22%)
39428	-1.2136	1.04014	0.00051111	0.0335755	GSONMT00068178001	1461	187	SREK1	_PREDICTED:_splicing_regulatory_glutamine/lysine-rich_protein_1-like_isoform_X1_[Maylandia_zebra]
4239	-1.12515	2.43217	0.000514011	0.0336907	GSONMT00003022001	501	188	JPH1	_junctophilin_1_[Xenopus_(Silurana)_tropicalis]
203525	-1.31342	0.594393	0.000526315	0.0339664	NODE_50911_length_237_cov_0.147679	335	189	SCN4B	_PREDICTED:_Esox_lucius_sodium_channel_subunit_beta-4-like(LOC105025999)_transcript_variant_X4_mRNA	XM_010897135.1
56951	-1.01358	2.67606	0.00054678	0.0344745	TC187710	867	190	ADD3	similar_to_UniRef100_Q6P0G4Add3_protein_Danio_rerio|Rep_Add3_protein_Danio_rerio_(Zebrafish)_(Brachydanio_rerio)_partial_(36%)
25155	-1.03066	2.49907	0.000539463	0.0344745	GSONMT00020212001	1956	191	SF1	_PREDICTED:_splicing_factor_1-like_[Maylandia_zebra]
9020	-1.04416	2.87832	0.00054754	0.0344745	GSONMT00060461001	2172	192	FLNC	_PREDICTED:_filamin-C-like_isoform_X3_[Oreochromis_niloticus]
86450	-1.3202	0.555744	0.000546736	0.0344745	BX319818	821	193	?	unknown
119739	-1.52815	0.138464	0.000540097	0.0344745	GE825939	896	194	?	UniRef100_Q6CHN8Similarity_Yarrowia_lipolytica|Rep_Similarity_Yarrowia_lipolytica_partial_(1%)
192673	-1.9432	-0.770454	0.000547449	0.0344745	NODE_36501_length_679_cov_1.020619	777	195	?	unknown
13014	-1.24055	0.684221	0.000559177	0.0349355	GSONMT00057948001	3309	196	PNPLA7	_PREDICTED:_patatin-like_phospholipase_domain-containing_protein_7-like_[Lepisosteus_oculatus]
15226	-1.10147	1.90056	0.000570667	0.0354371	GSONMT00052959001	2928	197	ATXN2L	_PREDICTED:_ataxin_2-like_isoform_X1_[Danio_rerio]
5924	-1.52695	-0.181103	0.000570827	0.0354371	GSONMT00015048001	1014	198	RIN2	_PREDICTED:_ras_and_Rab_interactor_2-like_[Oreochromis_niloticus]
131340	-1.59815	0.502629	0.000585586	0.0360485	SRR020739-16532	487	199	CD151	cd151_antigen-like
136996	-1.24712	1.25126	0.000591931	0.0362114	SRR020739-26957	415	200	CACNB1	voltage-dependent_l-type_calcium_channel_subunit_beta-1-like
2216	-1.11706	8.97514	0.000594051	0.0362655	GSONMT00015540001	795	201	MYH1	_myosin_heavy_chain_[Oncorhynchus_keta]
214917	-1.95254	-0.318596	0.0005964	0.0363334	NODE_65169_length_209_cov_1.545455	307	202	MAP4	microtubule-associated_protein_4-like
143421	-1.32855	4.09676	0.000597841	0.0363458	SRR020740-142	1911	203	NEB	Esox lucius nebulin (neb)_mRNA	XM_010879779.1
31322	-1.12909	1.24184	0.000599759	0.036387	GSONMT00045124001	4236	204	PXN	_PREDICTED:_paxillin_isoform_X1_[Rattus_norvegicus]
76622	-1.01805	1.72714	0.000608522	0.0368425	TC215108	1259	205	?	unknown
193583	-1.12152	1.71989	0.000623791	0.0376893	NODE_37700_length_245_cov_2.975510	343	206	MTMR4	myotubularin-related_protein_4
40507	-1.09132	1.25064	0.000627211	0.0378116	GSONMT00066065001	2508	207	RNF111	_PREDICTED:_Esox_lucius_ring_finger_protein_111_(rnf111)_transcript_variant_X6_mRNA	XM_010880485.1
193165	-1.51214	0.705369	0.000635579	0.0381592	NODE_37144_length_540_cov_3.501852	638	208	TCF15	transcription_factor_15-like
207678	-1.46899	0.0209854	0.000646964	0.0384507	NODE_56161_length_659_cov_1.051593	757	209	SPEG	_PREDICTED:_Esox_lucius_SPEG_complex_locus_(speg)_transcript_variant_X6_mRNA	XM_010893133.1
131048	-2.27554	1.25885	0.000645688	0.0384507	SRR020739-15989	526	210	?	Uncultured_Ralsonia_sp_16S_ribosomal_RNA_gene_partial_sequence
41699	-1.1233	1.69567	0.000650023	0.0384824	GSONMT00082309001	6675	211	FRY	_PREDICTED:_protein_furry_homolog_[Lepisosteus_oculatus]
203344	-2.32261	1.53033	0.000651537	0.0384944	NODE_50669_length_338_cov_1.733728	436	212	?	Uncultured_bacterium_clone_Comp5-7_16S_ribosomal_RNA_gene_partial_sequence	KF911276.1
194964	-1.30486	0.58049	0.000654738	0.0385449	NODE_39537_length_338_cov_0.926036	436	213	LAMA2	laminin_subunit_alpha-2_isoform_2
37332	-0.938701	6.79936	0.000667622	0.0388846	GSONMT00072640001	2115	214	KLHL31	_PREDICTED:_kelch-like_protein_31-like_[Oryzias_latipes]
32962	-0.96303	2.09495	0.000666392	0.0388846	GSONMT00060044001	3036	215	R3HDM2	_PREDICTED:_R3H_domain-containing_protein_2-like_isoform_X5_[Astyanax_mexicanus]
34858	-1.13449	1.17522	0.000668735	0.0388846	GSONMT00028445001	3786	216	ZC3H4	_PREDICTED:_zinc_finger_CCCH_domain-containing_protein_4-like_isoform_X4_[Haplochromis_burtoni]
117922	-1.21958	0.505151	0.000665527	0.0388846	CU063545	441	217	SFPQ	similar_to_UniRef100_UPI000065DD6DSplicing_factor_proline-_and_glutamine-rich_(Polypyrimidine_tract-_binding_protein-associated-splicing_factor)_(PTB-associated-splicing_factor)_(PSF)_(DNA-binding_p52/p100_complex_100_kDa_subunit)_(100_kDa_DNA-pairing_protein)_(hPOMp100)_Takifugu_rubripes|Rep_Splicing_factor_proline-_and_glutamine-rich_(Polypyrimidine_tract-_binding_protein-associated-splicing_fa…
1825	-1.22264	1.07756	0.000666056	0.0388846	GSONMT00021515001	1404	218	?	_PREDICTED:_protein_SOGA3-like_isoform_X3_[Oreochromis_niloticus]
65507	-1.31766	1.54807	0.000666671	0.0388846	TC199685	727	219	?	weakly_similar_to_UniRef100_Q21IF3Nitrate_transport_ATP-binding_subunits_C_and_D_Saccharophagus_degradans_2-40|Rep_Nitrate_transport_ATP-binding_subunits_C_and_D_Saccharophagus_degradans_(strain_2-40_/_ATCC_43961_/_DSM_17024)_partial_(3%)
77555	-1.30285	0.162172	0.00067044	0.0389067	TC216225	887	220	MICA	Oncorhynchus_mykiss_MHC_class_1A_core_region_genomic_sequence	HM210571.1
39827	-1.36455	0.368493	0.00068687	0.0397033	GSONMT00067452001	4185	221	MAST3	_PREDICTED:_microtubule-associated_serine/threonine-protein_kinase_3-like_[Oreochromis_niloticus]
41253	-1.01577	6.20261	0.000694678	0.0397632	GSONMT00064572001	2892	222	SYNPO2	_PREDICTED:_synaptopodin_2-like_protein-like_[Oreochromis_niloticus]
1125	-1.0633	1.30749	0.000692559	0.0397632	GSONMT00023346001	513	223	FLNC	_PREDICTED:_filamin-C-like_isoform_X5_[Oreochromis_niloticus]
152399	-1.19057	2.08047	0.000699419	0.0398791	SRR020740-12138	523	224	NEB	novel_protein_vertebrate_nebulin
152936	-1.67475	-0.130185	0.000698257	0.0398791	SRR020740-12880	522	225	HIPK3	_PREDICTED:_Esox_lucius_homeodomain_interacting_protein_kinase_3_(hipk3)_transcript_variant_X7_mRNA	XM_010876516.1
2413	-1.31206	0.92074	0.000703345	0.0399993	GSONMT00054566001	450	226	RYR3	_PREDICTED:_ryanodine_receptor_3-like_isoform_X5_[Neolamprologus_brichardi]
162894	-1.12248	1.05826	0.000714027	0.0400713	SRR020740-26402	374	227	?	Salmo_salar_clone_BAC_CHORI214-30C23_complete_sequence	EF427381.1
96446	-1.2901	0.479414	0.000714521	0.0400713	CA365756	555	228	CAND2	similar_to_UniRef100_UPI0000ECAD46Cullin-associated_NEDD8-dissociated_protein_2_(Cullin-associated_and_neddylation-dissociated_protein_2)_(p120_CAND2)_Gallus_gallus|Rep_Cullin-associated_NEDD8-dissociated_protein_2_(Cullin-associated_and_neddylation-dissociated_protein_2)_(p120_CAND2)_Gallus_gallus_partial_(15%)
49410	-1.35359	1.33652	0.000707373	0.0400713	TC176886	943	229	KIAA0368	proteasome-associated_protein_ecm29_homolog_putative_mRNA_partial_cds	BT072434.1
145405	-1.488	-0.0788173	0.000738655	0.0410017	SRR020740-2714	867	230	?	unknown
30615	-1.30365	0.136136	0.000743939	0.041217	GSONMT00050808001	3321	231	ZSWIM5	_zinc_finger_SWIM_domain-containing_protein_5_[Danio_rerio]
200320	-1.09748	1.46648	0.000749888	0.0413952	NODE_46569_length_709_cov_1.605078	807	232	?	platelet_binding
44244	-1.8192	-0.25026	0.000757473	0.0417307	GSONMT00077228001	1674	233	OSBPL2	_PREDICTED:_Esox_lucius_oxysterol-binding_protein-related_protein_1-like_(LOC105018919)_transcript_variant_X2_mRNA	XM_010884739.1
59014	-1.83098	-0.789357	0.000761298	0.0418628	TC190633	747	234	FAM62B	similar_to_UniRef100_UPI0000660873Protein_FAM62B_(Extended_synaptotagmin-2)_(Chr2Syt)_Takifugu_rubripes|Rep_Protein_FAM62B_(Extended_synaptotagmin-2)_(Chr2Syt)_Takifugu_rubripes_partial_(17%)
194759	-1.38137	0.300156	0.000763503	0.0419056	NODE_39256_length_350_cov_2.188571	448	235	APMAP	Salmo_salar_adipocyte_plasma_membrane_associated_protein_(apmap)_mRNA	NM_001140255.1
34046	-1.00457	2.14715	0.00076696	0.0419386	GSONMT00058456001	3918	236	LAMC1	_PREDICTED:_laminin_subunit_gamma-1-like_[Lepisosteus_oculatus]
9514	-1.34569	0.208993	0.00077165	0.0421166	GSONMT00049001001	1896	237	MAP4	_PREDICTED:_microtubule-associated_protein_4-like_isoform_X2_[Pundamilia_nyererei]
36088	-1.0394	1.40576	0.000773601	0.0421447	GSONMT00075381001	1005	238	?	_PREDICTED:_hamartin-like_[Lepisosteus_oculatus]
175960	-1.49561	-0.177821	0.000775779	0.0421851	NODE_14028_length_723_cov_0.825726	821	239	FOXK1	forkhead_box_protein_k1
37346	-1.20388	1.20883	0.000783209	0.0423694	GSONMT00072659001	2628	240	MACF1	_PREDICTED:_Esox_lucius_microtubule-actin_cross-linking_factor_1_(macf1)_transcript_variant_X5_mRNA	XM_010873843.1
25938	-1.25901	0.67511	0.000783203	0.0423694	GSONMT00031849001	4476	241	FAM178A	_PREDICTED:_protein_FAM178A-like_isoform_X8_[Haplochromis_burtoni]
214667	-1.5408	-0.0719141	0.000783496	0.0423694	NODE_64852_length_306_cov_1.251634	404	242	RYR3	ryanodine_receptor_3
218826	-1.2848	0.740643	0.000791644	0.0424721	NODE_70117_length_553_cov_0.998192	651	243	MTMR4	myotubularin-related_protein_4
46438	-1.35628	0.542801	0.000792627	0.0424721	GSONMT00070235001	1410	244	?	_PREDICTED:_striated_muscle-specific_serine/threonine-protein_kinase-like_isoform_X3_[Neolamprologus_brichardi]
16612	-1.07926	1.60076	0.000794513	0.0424956	GSONMT00016221001	522	245	PTP4A3	_protein_tyrosine_phosphatase_type_IVA_3_[Danio_rerio]
17488	-1.00446	1.70217	0.000815091	0.0432028	GSONMT00033510001	2262	246	HUWE1	_PREDICTED:_E3_ubiquitin-protein_ligase_HUWE1-like_[Maylandia_zebra]
89301	-1.12547	2.29457	0.000821163	0.0433802	BX865496	791	247	?	unknown
125018	-1.25359	0.952917	0.000822184	0.0433802	SRR020739-5347	725	248	MAP4	microtubule-associated_protein_4-like
151958	-1.2865	1.61483	0.000825668	0.0433802	SRR020740-11514	532	249	MPZ	myelin_p0_protein_precursor
215106	-1.35587	0.284879	0.000825825	0.0433802	NODE_65394_length_320_cov_1.131250	418	250	?	_PREDICTED:_Esox_lucius_putative_ATP-dependent_RNA_helicase_an3_(LOC105019846)_transcript_variant_X5_mRNA	XM_010886336.1
112894	-1.1108	1.20384	0.000842358	0.0437566	CX251411	668	251	SLC29A1	Salmo_salar_Equilibrative_nucleoside_transporter_1_putative_mRNA_complete_cds	BT059786.1
193131	-1.88935	0.658183	0.000842108	0.0437566	NODE_37103_length_362_cov_2.723757	460	252	?	Cyprinus_carpio_genome_assembly_common_carp_genome_scaffold_LG39	LN590708.1
19808	-1.05008	1.5034	0.000853605	0.0439977	GSONMT00025097001	879	253	CLCN1	_PREDICTED:_Esox_lucius_chloride_channel_volatage-sensitive_1-like_(clcn1)_transcript_variant_X2_mRNA	XM_010884957.1
23903	-1.38334	0.167598	0.000873322	0.0447543	GSONMT00024452001	6249	254	PRRC2C	_PREDICTED:_protein_PRRC2C-like_[Oreochromis_niloticus]
152544	-0.992607	3.40666	0.000879753	0.0449271	SRR020740-12330	512	255	MYOM1	Myomesin-1
69523	-1.11156	1.30692	0.000884709	0.0451017	TC204965	833	256	?	homologue_to_UniRef100_A6DWF0ZIP_zinc_transporter_family_protein_Roseovarius_sp_TM1035|Rep_ZIP_zinc_transporter_family_protein_Roseovarius_sp_TM1035_partial_(6%)
47393	-1.29843	0.384776	0.000887601	0.0451707	TC173950	1210	257	PKM	similar_to_UniRef100_Q7ZVT2Pyruvate_kinase_Danio_rerio|Rep_Pyruvate_kinase_Danio_rerio_(Zebrafish)_(Brachydanio_rerio)_partial_(51%)
3352	-1.08071	1.75359	0.000889845	0.0452066	GSONMT00051143001	405	258	DLD	_PREDICTED:_dihydrolipoyllysine-residue_succinyltransferase_component_of_2-oxoglutarate_dehydrogenase_complex-_mitochondrial-like_[Xiphophorus_maculatus]
14598	-1.16082	1.15702	0.000897495	0.0452819	GSONMT00001154001	2541	259	?	_PREDICTED:_unconventional_myosin-XVIIIa_isoform_X3_[Danio_rerio]
39284	-1.26093	0.410314	0.000894706	0.0452819	GSONMT00068544001	5442	260	HEATR5A	_PREDICTED:_HEAT_repeat-containing_protein_5A_[Latimeria_chalumnae]
27783	-1.26557	0.760273	0.000900403	0.0453506	GSONMT00031960001	5541	261	TNRC6C	_PREDICTED:_trinucleotide_repeat-containing_gene_6C_protein-like_isoform_X3_[Neolamprologus_brichardi]
36363	-1.20208	0.42111	0.000907672	0.0456385	GSONMT00074746001	1185	262	ZFP36L2	_zinc_finger_protein_36-_C3H_type-like_1a_[Danio_rerio]
98329	-1.17074	0.799354	0.000910231	0.0456889	CA369913	728	263	HUWE1	_PREDICTED:_Esox_lucius_HECT_UBA_and_WWE_domain_containing_1_E3_ubiquitin_protein_ligase_(huwe1)_mRNA	XM_010875138.1
44797	-1.30056	0.326584	0.000933305	0.0463166	GSONMT00072719001	1518	264	RORB	_PREDICTED:_nuclear_receptor_ROR-beta-like_isoform_X1_[Maylandia_zebra]
7183	-1.36979	0.317944	0.000931013	0.0463166	GSONMT00052139001	831	265	?	_PREDICTED:_target_of_Nesh-SH3-like_isoform_X15_[Oreochromis_niloticus]
29028	-1.64925	-0.262745	0.000929846	0.0463166	GSONMT00031786001	2028	266	USP6	_PREDICTED:_ubiquitin_carboxyl-terminal_hydrolase_24_isoform_X3_[Danio_rerio]
40304	-1.38091	0.154144	0.000937577	0.0463485	GSONMT00066620001	1191	267	THOC2	_PREDICTED:_THO_complex_subunit_2-like_isoform_X3_[Neolamprologus_brichardi]
83091	-1.3849	1.33453	0.000936335	0.0463485	BX302854	861	268	KIAA0368	similar_to_UniRef100_UPI0000ECC284Proteasome-associated_protein_ECM29_homolog_(Ecm29)_n=2_Gallus_gallus|Rep_Proteasome-associated_protein_ECM29_homolog_(Ecm29)_Gallus_gallus_partial_(15%)
33329	-0.900934	6.10955	0.000958949	0.0464663	GSONMT00061648001	3336	269	UBAP2	_PREDICTED:_ubiquitin-associated_protein_2-like_[Xiphophorus_maculatus]
31250	-0.902872	5.54331	0.000958594	0.0464663	GSONMT00054636001	3204	270	SYNPO2	_PREDICTED:_synaptopodin-2-like_[Lepisosteus_oculatus]
29824	-1.22485	1.1819	0.000953038	0.0464663	GSONMT00036124001	5559	271	EHMT1	_PREDICTED:_histone-lysine_N-methyltransferase_ASH1L-like_isoform_X1_[Oreochromis_niloticus]
8112	-1.3713	0.140201	0.000957633	0.0464663	GSONMT00005526001	606	272	?	_PREDICTED:_putative_ATP-dependent_RNA_helicase_an3-like-_partial_[Oryzias_latipes]
23408	-1.57421	-0.0105365	0.000953254	0.0464663	GSONMT00031082001	1980	273	ATG2A	_PREDICTED:_autophagy-related_protein_2_homolog_A-like_isoform_X1_[Astyanax_mexicanus]
51138	-1.58874	-0.144857	0.000950534	0.0464663	TC179335	823	274	?	similar_to_UniRef100_A4JCG3Transcriptional_regulator_of_molybdate_metabolism_LysR_family_Burkholderia_vietnamiensis_G4|Rep_Transcriptional_regulator_of_molybdate_metabolism_LysR_family_Burkholderia_vietnamiensis_(strain_G4_/_LMG_22486)_(Burkholderiacepacia_(strain_R1808))_partial_(5%)
33605	-1.74881	-0.431668	0.000946702	0.0464663	GSONMT00055009001	2310	275	COL28A1	_PREDICTED:_collagen_alpha-1(XXVIII)_chain-like_[Lepisosteus_oculatus]
3201	-1.69845	-0.0112628	0.000977053	0.0470331	GSONMT00049811001	276	276	MYH1	_PREDICTED:_myosin_heavy_chain-_skeletal_muscle-_adult-like_[Anas_platyrhynchos]
11272	-1.00829	1.76801	0.000989871	0.047262	GSONMT00041979001	3138	277	PIK3R4	_PREDICTED:_phosphoinositide_3-kinase_regulatory_subunit_4_isoform_X2_[Oreochromis_niloticus]
42616	-1.03846	4.02185	0.00098622	0.047262	GSONMT00080536001	2454	278	SYNPO2	_PREDICTED:_synaptopodin_2-like_protein-like_[Oreochromis_niloticus]
76158	-1.45323	-0.0663784	0.00099204	0.047262	TC213276	863	279	KIAA0368	_PREDICTED:_Esox_lucius_proteasome-associated_protein_ECM29_homolog_(LOC105020858)_mRNA	XM_010888189.1
119964	-1.49301	0.0837689	0.000998399	0.0474385	FP324862	1182	280	UBE2G1	Salmo_salar_Ubiquitin-conjugating_enzyme_E2_G1_putative_mRNA_complete_cds	BT057221.1
186290	-1.77838	-0.35292	0.00100601	0.0475694	NODE_28044_length_1568_cov_1.827806	1666	281	ZC3H4	zinc_finger_ccch_domain-containing_protein_4
199112	-2.18309	0.840582	0.00104434	0.0488312	NODE_44988_length_484_cov_1.630165	582	282	?	Moraxella_catarrhalis_strain_PUMCH11R03731_23S_ribosomal_RNA_gene_partial_sequence	KM114615.1
17182	-1.04202	1.90826	0.00105	0.0489584	GSONMT00026833001	708	283	CD34	_CD34a_molecule_precursor_[Oncorhynchus_mykiss]
44891	-1.01395	2.1583	0.00105529	0.049031	GSONMT00072220001	1965	284	LAMA2	_PREDICTED:_laminin_subunit_alpha-2-like_[Neolamprologus_brichardi]
29508	-1.15026	1.69736	0.00105462	0.049031	GSONMT00054061001	2688	285	IQSEC1	_PREDICTED:_IQ_motif_and_SEC7_domain-containing_protein_1-like_isoform_X7_[Maylandia_zebra]
187029	-1.28512	0.306775	0.00105874	0.0491133	NODE_29060_length_1007_cov_1.835154	1105	286	USP6	ubiquitin_carboxyl-terminal_hydrolase_4-like
106907	-1.16488	0.800057	0.00106709	0.0493652	CX067350	185	287	GSN	UniRef100_Q68K22Gelsolin_Culicoides_sonorensis|Rep_Gelsolin_Culicoides_sonorensis_partial_(8%)
215527	-1.37884	-0.0690767	0.00106753	0.0493652	NODE_65918_length_320_cov_1.250000	418	288	?	unknown
39211	-1.36325	0.152162	0.00107873	0.0498026	GSONMT00068724001	3477	289	MAN2A2	_PREDICTED:_Esox_lucius_alpha-mannosidase_class_2A_member_2_(man2a2)_transcript_variant_X1_mRNA	XM_010883756.1
108800	-1.17907	0.805549	0.00108845	0.0498617	CX137437	653	290	?	Salmo_salar_chaperone_gene_complete_cds_myosin_1_gene_partial_cds_and_TCR_gamma_locus_partial_sequence	EU221180.1
193177	-1.51761	-0.137591	0.00109574	0.0499617	NODE_37159_length_253_cov_3.501976	351	291	ZNF385A	zinc_finger_protein_385a_isoform_3
193189	-1.88307	-0.846982	0.00109494	0.0499617	NODE_37173_length_218_cov_2.986238	316	292	?	unknown
8184	-1.10851	1.21652	0.00110295	0.0502122	GSONMT00063839001	1401			_RAR-related_orphan_receptor_gamma_1_[Oncorhynchus_mykiss]
107524	-1.60917	-0.342478	0.00111039	0.0503172	CX034892	678			similar_to_UniRef100_A6GHI2Geranylgeranyl_pyrophosphate_synthase_Plesiocystis_pacifica_SIR-1|Rep_Geranylgeranyl_pyrophosphate_synthase_Plesiocystis_pacifica_SIR-1_partial_(7%)
194892	-1.62905	-0.367072	0.00110786	0.0503172	NODE_39444_length_1226_cov_0.508157	1324			serine_threonine-protein_kinase_mrck_beta
205230	-1.72295	-0.441127	0.00112861	0.050907	NODE_53108_length_339_cov_1.693215	437			supervillin
19048	-1.05136	1.94769	0.00113152	0.0509602	GSONMT00011103001	942			_PREDICTED:_cytosolic_10-formyltetrahydrofolate_dehydrogenase-like_[Maylandia_zebra]
46609	-0.996648	2.42747	0.00114319	0.051328	TC172665	3762			UniRef100_Q564J7Pumilio-1|Rep_Pumilio-1
26024	-1.14789	0.763094	0.00115787	0.0517501	GSONMT00018008001	1794			_PREDICTED:_serum_response_factor-like_[Xiphophorus_maculatus]
96465	-1.52972	-0.227915	0.00116101	0.0518115	CA357760	610			similar_to_UniRef100_Q4S2Y7Chromosome_3_SCAF14756_whole_genome_shotgun_sequence7_Acanthomorpha|Rep_Chromosome_3_SCAF14756_whole_genome_shotgun_sequence_Tetraodon_nigroviridis_(Green_puffer)_partial_(14%)
7821	-1.47965	0.0415331	0.0011703	0.0521469	GSONMT00027375001	3009			_PREDICTED:_FYVE_and_coiled-coil_domain-containing_protein_1-like_isoform_X1_[Oreochromis_niloticus]
27055	-0.959952	1.73488	0.00118497	0.0524818	GSONMT00054677001	3303			_PREDICTED:_protein_SCAF11-like_isoform_X2_[Neolamprologus_brichardi]
143993	-1.21598	1.58045	0.0011966	0.0528377	SRR020740-884	1113			unknown
21740	-0.94356	3.12882	0.00120276	0.0529797	GSONMT00014991001	2583			_PREDICTED:_phosphatase_and_actin_regulator_4A-like_isoform_X8_[Oreochromis_niloticus]
12761	-1.07268	1.17595	0.00121306	0.0529797	GSONMT00016719001	1959			_PREDICTED:_ankyrin_repeat_and_KH_domain-containing_protein_1-like_isoform_X5_[Maylandia_zebra]
6716	-1.07414	2.46362	0.00121319	0.0529797	GSONMT00019259001	1143			_PREDICTED:_ryanodine_receptor_1-like_[Maylandia_zebra]
143326	-1.25403	5.0071	0.00120676	0.0529797	SRR020740-2	4900			titin
11872	-1.07517	1.09371	0.0012207	0.0530331	GSONMT00038807001	2427			_PREDICTED:_transferrin_receptor_protein_1-like_[Xiphophorus_maculatus]
129236	-0.895682	2.43299	0.00122556	0.053157	SRR020739-12653	559			myomegalin-like_isoform_1
24774	-1.13873	1.51313	0.0012353	0.0533433	GSONMT00013982001	3966			_PREDICTED:_protein_RRP5_homolog_[Haplochromis_burtoni]
6572	-1.30405	0.214323	0.00123459	0.0533433	GSONMT00014114001	474			_PREDICTED:_gamma-adducin-like_isoform_X8_[Oreochromis_niloticus]
10415	-1.0069	2.22763	0.0012509	0.0533886	GSONMT00044696001	594			_retinoid_x_receptor_beta_a_[Salmo_salar]
39704	-1.07732	1.88768	0.00124991	0.0533886	GSONMT00067692001	5295			_PREDICTED:_clathrin_heavy_chain_1-like_isoform_X4_[Haplochromis_burtoni]
35981	-1.13487	0.616544	0.00124837	0.0533886	GSONMT00075492001	2112			_PREDICTED:_delta-like_protein_4-like_[Lepisosteus_oculatus]
23880	-1.2994	0.297254	0.00125029	0.0533886	GSONMT00002654001	2271			_PREDICTED:_mediator_of_RNA_polymerase_II_transcription_subunit_13-like_[Oreochromis_niloticus]
23085	-1.42282	0.0467646	0.00124367	0.0533886	GSONMT00040203001	2163			_PREDICTED:_UHRF1-binding_protein_1-like_isoform_X2_[Neolamprologus_brichardi]
124774	-1.62004	0.0376415	0.00124971	0.0533886	SRR020739-4956	684			unknown
122652	-1.18645	0.641777	0.00125452	0.0534654	SRR020739-1588	823			unknown
21899	-1.3813	0.16477	0.00125799	0.0535359	GSONMT00000415001	3783			_collagen_type_XXVIII_alpha_1_a_precursor_[Danio_rerio]
33692	-1.07189	2.01468	0.0012619	0.0535697	GSONMT00058371001	2007			_B-cell_lymphoma_6_protein_homolog_[Salmo_salar]
74885	-2.15016	0.0297663	0.00126366	0.0535697	TC211713	963			homologue_to_UniRef100_Q24JV6Myosin_light_polypeptide_2_regulatory_cardiac_slow_Danio_rerio|Rep_Myosin_light_polypeptide_2_regulatory_cardiac_slow_Danio_rerio_(Zebrafish)_(Brachydanio_rerio)_partial_(12%)
26010	-1.00706	2.55208	0.00128623	0.0543438	GSONMT00000219001	2097			_PREDICTED:_ATP-dependent_RNA_helicase_DDX3X_isoform_X8_[Astyanax_mexicanus]
26879	-1.03723	5.40012	0.00130456	0.0548814	GSONMT00058770001	540			_PREDICTED:_telethonin-like_[Neolamprologus_brichardi]
94589	-1.82354	-0.85812	0.00130658	0.0548877	CA347442	636			homologue_to_UniRef100_Q4T6T3Chromosome_undetermined_SCAF8613_whole_genome_shotgun_sequence_Tetraodon_nigroviridis|Rep_Chromosome_undetermined_SCAF8613_whole_genome_shotgun_sequence_Tetraodon_nigroviridis_(Green_puffer)_partial_(15%)
21930	-1.09316	1.05351	0.00133105	0.0556764	GSONMT00034781001	1212			_PREDICTED:_bifunctional_arginine_demethylase_and_lysyl-hydroxylase_JMJD6_isoform_X1_[Danio_rerio]
203863	-1.38746	-0.0971422	0.00133674	0.0556879	NODE_51361_length_265_cov_0.584906	363			myelin_protein_p0-like_isoform_x3
28498	-1.29186	0.497283	0.00134598	0.055903	GSONMT00004538001	4335			_PREDICTED:_serine/threonine-protein_kinase_mTOR_[Astyanax_mexicanus]
43910	-1.01826	1.6603	0.00136105	0.0560532	GSONMT00077736001	3558			_PREDICTED:_zinc_finger_E-box-binding_homeobox_2-like_isoform_X1_[Oreochromis_niloticus]
55261	-1.26568	0.127312	0.00135995	0.0560532	TC185279	1880			homologue_to_UniRef100_A0JMF4Septin_7b_Danio_rerio|Rep_Septin_7b_Danio_rerio_(Zebrafish)_(Brachydanio_rerio)_partial_(77%)
144376	-1.44045	0.399143	0.0013557	0.0560532	SRR020740-1355	1025			unknown
109491	-0.991309	1.38502	0.0013701	0.0563467	CX250024	580			similar_to_UniRef100_Q6NYB1Eukaryotic_translation_initiation_factor_3_subunit_10_Danio_rerio|Rep_Eukaryotic_translation_initiation_factor_3_subunit_10_Danio_rerio_(Zebrafish)_(Brachydanio_rerio)_partial_(7%)
10321	-0.862961	5.2469	0.00138149	0.0565388	GSONMT00057153001	2373			_PREDICTED:_mucin-5AC-like_isoform_X2_[Haplochromis_burtoni]
25140	-1.03079	2.62731	0.00137936	0.0565388	GSONMT00020189001	8283			_PREDICTED:_ephrin_type-A_receptor_4-A-like_[Astyanax_mexicanus]
23483	-1.06127	1.25837	0.00138161	0.0565388	GSONMT00015095001	3288			_PREDICTED:_golgin_subfamily_A_member_2-like_isoform_X1_[Haplochromis_burtoni]
61943	-1.12516	0.607494	0.00138394	0.0565388	TC194751	2327			homologue_to_UniRef100_Q6AZ98Sec23_homolog_B_Danio_rerio|Rep_Sec23_homolog_B_Danio_rerio_(Zebrafish)_(Brachydanio_rerio)_partial_(67%)
46316	-0.926596	2.73511	0.00140291	0.056705	GSONMT00075308001	3654			_PREDICTED:_transmembrane_protein_131-like_[Neolamprologus_brichardi]
29310	-1.00756	1.30429	0.00140282	0.056705	GSONMT00046290001	3933			_PREDICTED:_zinc_finger_CCCH_domain-containing_protein_4_isoform_X1_[Astyanax_mexicanus]
206685	-1.05012	1.19143	0.00141682	0.0567156	NODE_54924_length_253_cov_0.996047	351			unknown
19400	-1.12345	0.882342	0.00141462	0.0567156	GSONMT00008242001	744			_PREDICTED:_uncharacterized_protein_LOC678521_isoform_X6_[Danio_rerio]
18206	-1.36172	0.0873097	0.00141963	0.0567156	GSONMT00033066001	3603			_PREDICTED:_kinase_insert_domain_receptor_like_isoform_X1_[Danio_rerio]
144108	-1.22537	0.357744	0.00143346	0.0571127	SRR020740-1024	1115			unknown
37114	-1.21382	0.569849	0.00144289	0.0572553	GSONMT00073063001	3447			_PREDICTED:_FYVE_and_coiled-coil_domain-containing_protein_1-like_isoform_X1_[Oreochromis_niloticus]
207338	-0.965805	2.42922	0.0014575	0.0576791	NODE_55745_length_263_cov_1.049430	361			unknown
101143	-1.01561	1.59617	0.00145947	0.0576796	CA373743	615			UniRef100_Q2Q551Dihydropyridine_receptor_beta_1c_subunit_Danio_rerio|Rep_Dihydropyridine_receptor_beta_1c_subunit_Danio_rerio_(Zebrafish)_(Brachydanio_rerio)_partial_(24%)
45736	-0.923096	2.5507	0.00146874	0.0578	GSONMT00079800001	4785			_PREDICTED:_laminin_subunit_gamma-1-like_[Lepisosteus_oculatus]
86048	-0.943945	3.17475	0.00146803	0.0578	BX314686	861			similar_to_UniRef100_Q4SHS8Chromosome_5_SCAF14581_whole_genome_shotgun_sequence_Tetraodon_nigroviridis|Rep_Chromosome_5_SCAF14581_whole_genome_shotgun_sequence_Tetraodon_nigroviridis_(Green_puffer)_partial_(16%)
23984	-1.17859	0.60894	0.00147039	0.0578	GSONMT00015124001	255			_transposase_[Siniperca_chuatsi]
39055	-1.02894	1.50391	0.00147782	0.0580044	GSONMT00069052001	7509			_cation-independent_mannose-6-phosphate_receptor_precursor_[Danio_rerio]
45883	-1.6189	-0.119353	0.00148672	0.058208	GSONMT00077764001	789			_Annexin_A11_[Salmo_salar]
26908	-1.06809	1.13587	0.00149373	0.0584047	GSONMT00048922001	2256			_PREDICTED:_phosphatidylinositol_3-kinase_regulatory_subunit_beta-like_isoform_X1_[Neolamprologus_brichardi]
38624	-0.966507	1.50913	0.00150518	0.0585902	GSONMT00069872001	978			_PREDICTED:_tetraspanin-9-like_isoform_X1_[Maylandia_zebra]
166158	-1.24634	0.156882	0.00150564	0.0585902	NODE_1255_length_1096_cov_1.771898	1194			c-myc_promoter-binding_protein
34785	-1.07237	1.8001	0.00150847	0.0585909	GSONMT00022390001	6747			_PREDICTED:_CAD_protein_isoform_X1_[Danio_rerio]
22280	-1.25834	0.298326	0.00152073	0.0589113	GSONMT00046887001	4218			_PREDICTED:_neuropathy_target_esterase-like_[Xiphophorus_maculatus]
32037	-1.33048	0.0945205	0.00154551	0.059688	GSONMT00041389001	4383			_PREDICTED:_rho_GTPase-activating_protein_35_[Danio_rerio]
185498	-1.63357	-0.393757	0.00157101	0.0603019	NODE_26984_length_442_cov_2.260181	540			forkhead_box_protein_j2-like
201014	-1.57889	-0.599024	0.00158119	0.0606135	NODE_47582_length_243_cov_1.991770	341			low_quality_protein:_dystrophin-_partial
128301	-1.2503	0.830933	0.00159323	0.0609164	SRR020739-10966	562			ryanodine_receptor_3-like
34889	-1.08691	1.41372	0.00160448	0.0612634	GSONMT00042656001	834			_unnamed_protein_product_[Tetraodon_nigroviridis]
78041	-1.22677	0.0884862	0.00160857	0.0612634	TC216804	703			similar_to_UniRef100_Q5C536SJCHGC07762_protein_Schistosoma_japonicum|Rep_SJCHGC07762_protein_Schistosoma_japonicum_(Blood_fluke)_partial_(17%)
123289	-1.08336	3.29558	0.0016179	0.0613007	SRR020739-2604	736			titin
97044	-1.17496	0.566709	0.0016155	0.0613007	CA351878	616			unknown
202928	-1.45057	-0.240552	0.00162339	0.0614293	NODE_50126_length_385_cov_0.327273	483			apoptotic_chromatin_condensation_inducer_in_the_nucleus-like
23773	-0.890512	2.63916	0.00162624	0.0614579	GSONMT00047087001	2370			_PREDICTED:_thrombospondin-2-like_isoform_X1_[Oreochromis_niloticus]
12672	-0.948008	3.79848	0.00165059	0.0619003	GSONMT00057658001	1296			_PREDICTED:_myomegalin-like_[Maylandia_zebra]
55206	-1.10342	1.04529	0.00164398	0.0619003	TC185205	1200			similar_to_UniRef100_UPI0000660808Zinc_finger_protein_622_(Zinc_finger-like_protein_9)_Takifugu_rubripes|Rep_Zinc_finger_protein_622_(Zinc_finger-like_protein_9)_Takifugu_rubripes_partial_(34%)
8044	-1.34296	0.180082	0.00164857	0.0619003	GSONMT00040703001	1998			_PREDICTED:_unconventional_myosin-IXa-like_[Takifugu_rubripes]
171063	-1.47477	-0.192441	0.00164192	0.0619003	NODE_7793_length_808_cov_3.106436	906			unknown
22048	-0.952862	1.64892	0.0016695	0.0624499	GSONMT00041307001	5256			_transcription_elongation_factor_SPT6_[Danio_rerio]
186682	-1.18664	0.186942	0.00169818	0.0632007	NODE_28586_length_505_cov_1.350495	603			sine_oculis-binding_protein_homolog
143443	-0.942985	2.50494	0.00170148	0.0632434	SRR020740-169	1805			4
32421	-1.03229	1.86455	0.00171299	0.0635104	GSONMT00001324001	1311			_retinoid_X_receptor_beta_[Salmo_salar]
143472	-1.17009	3.65139	0.00171822	0.0635438	SRR020740-210	1674			unknown
16001	-1.28396	-0.0103998	0.00174263	0.0642847	GSONMT00007401001	3696			_PREDICTED:_exportin-5-like_[Lepisosteus_oculatus]
126073	-1.03223	1.61459	0.00176963	0.0648732	SRR020739-7116	650			muscleblind-like_protein_1-like_isoform_3
21927	-1.03056	1.80812	0.00178399	0.065318	GSONMT00008372001	1794			_Ubiquilin-4_[Salmo_salar]
77337	-1.08538	1.10771	0.00179573	0.0655843	TC215970	728			similar_to_UniRef100_A4QP88MGC163038_protein_Danio_rerio|Rep_MGC163038_protein_Danio_rerio_(Zebrafish)_(Brachydanio_rerio)_partial_(30%)
66770	-1.49531	0.190921	0.00179554	0.0655843	TC201379	732			weakly_similar_to_UniRef100_Q5MEP6Abscisic_acid_water_deficit_stress_and_ripening_inducible-like_protein_Pseudotsuga_menziesii_var_menziesii|Rep_Abscisic_acid_water_deficit_stress_and_ripening_inducible-like_protein_Pseudotsuga_menziesii_var_menziesii_partial_(35%)
114027	-1.49841	-0.036444	0.0018038	0.0657973	CX261449	649			homologue_to_UniRef100_Q0V9M4LOC100124777_protein_Xenopus_tropicalis|Rep_LOC100124777_protein_Xenopus_tropicalis_(Western_clawed_frog)_(Silurana_tropicalis)_partial_(15%)
33823	-1.12241	4.17707	0.00183963	0.0666077	GSONMT00012753001	1620			_PREDICTED:_threonine_dehydratase-_mitochondrial-like_isoform_X2_[Astyanax_mexicanus]
43865	-1.22609	0.738211	0.00187049	0.0674147	GSONMT00078036001	3123			_PREDICTED:_spatacsin-like_[Astyanax_mexicanus]
200977	-1.25037	0.0726726	0.0018734	0.0674147	NODE_47535_length_423_cov_2.023641	521			myopalladin
122098	-1.06455	1.87636	0.00188465	0.0676539	SRR020739-722	907			unknown
45091	-0.944248	1.45656	0.0019003	0.0679665	GSONMT00069600001	2670			_PREDICTED:_E3_ubiquitin-protein_ligase_UBR3-like_isoform_X2_[Oreochromis_niloticus]
8031	-0.910475	2.7825	0.00190917	0.0681176	GSONMT00024152001	1206			_PREDICTED:_DDB1-_and_CUL4-associated_factor_6-like_[Astyanax_mexicanus]
144993	-0.882699	4.93954	0.00193326	0.0687137	SRR020740-2174	917			unknown
27604	-1.13793	0.289495	0.00193523	0.0687137	GSONMT00015991001	1803			_PREDICTED:_BRCA1-associated_protein_isoform_X2_[Oreochromis_niloticus]
5977	-1.38499	-0.050484	0.00194629	0.0690226	GSONMT00013715001	651			_PREDICTED:_myomegalin_isoform_X1_[Oreochromis_niloticus]
143783	-0.960164	1.86977	0.00196744	0.0692957	SRR020740-606	1274			unknown
152767	-1.30877	-0.0471331	0.00196814	0.0692957	SRR020740-12644	564			unknown
32144	-1.22426	0.166139	0.00197287	0.0693788	GSONMT00017964001	4749			_PREDICTED:_zinc_finger_homeobox_protein_3-like_isoform_X2_[Neolamprologus_brichardi]
94701	-1.11377	0.620177	0.00197953	0.0694855	CA347952	722			weakly_similar_to_UniRef100_UPI0000F1F7D1PREDICTED_CDC-like_kinase_4_isoform_1_Danio_rerio|Rep_PREDICTED_CDC-like_kinase_4_isoform_1_Danio_rerio_partial_(6%)
15785	-1.51829	-0.147714	0.00198353	0.0695041	GSONMT00018398001	1335			_PREDICTED:_cysteine_protease_ATG4C-like_isoform_X2_[Pundamilia_nyererei]
32176	-1.28519	0.161784	0.00200405	0.0698064	GSONMT00050899001	1986			_PREDICTED:_N-acetyltransferase_10_[Oreochromis_niloticus]
30082	-0.967152	1.2488	0.00202103	0.0702313	GSONMT00051522001	5601			_PREDICTED:_trinucleotide_repeat-containing_gene_6B_protein-like_isoform_X3_[Astyanax_mexicanus]
11000	-1.05556	3.41068	0.00202444	0.0702669	GSONMT00056712001	864			_transcription_factor_MafA_[Danio_rerio]
193240	-0.955091	1.95763	0.00203391	0.0704289	NODE_37241_length_283_cov_3.123675	381			cullin-associated_nedd8-dissociated_protein_1-like
214401	-0.992899	1.57576	0.00203263	0.0704289	NODE_64518_length_730_cov_1.104110	828			unknown
46439	-1.12208	1.26436	0.00206479	0.0711667	GSONMT00070236001	1728			_PREDICTED:_striated_muscle_preferentially_expressed_protein_kinase-like_isoform_X4_[Haplochromis_burtoni]
25369	-1.34688	-0.165512	0.0020601	0.0711667	GSONMT00014587001	3840			_PREDICTED:_helicase_ARIP4-like_isoform_X1_[Neolamprologus_brichardi]
11369	-0.990432	1.20739	0.00209235	0.0716133	GSONMT00041635001	7728			_PREDICTED:_ectopic_P_granules_protein_5_homolog-_partial_[Neolamprologus_brichardi]
88199	-1.1962	0.182208	0.00209388	0.0716133	BX855884	514			homologue_to_UniRef100_A6SC28Predicted_protein_Botryotinia_fuckeliana_B0510|Rep_Predicted_protein_Botryotinia_fuckeliana_(strain_B0510)_(Noble_rot_fungus)_(Botrytiscinerea)_partial_(17%)
7314	-1.30089	0.42033	0.00209982	0.0716133	GSONMT00037701001	2247			_PREDICTED:_multidrug_resistance-associated_protein_5-like_[Xiphophorus_maculatus]
16708	-1.30579	0.291191	0.00209544	0.0716133	GSONMT00015338001	1266			_pumilio-1_[Oncorhynchus_mykiss]
42307	-1.13203	1.00294	0.00210588	0.0716536	GSONMT00081041001	2751			_PREDICTED:_tensin-like_C1_domain-containing_phosphatase_isoform_X2_[Oreochromis_niloticus]
71218	-1.14174	0.562457	0.00211797	0.0719144	TC207105	556			weakly_similar_to_UniRef100_A1B9T9Nitrous-oxide_reductase_precursor_Paracoccus_denitrificans_PD1222|Rep_Nitrous-oxide_reductase_precursor_Paracoccus_denitrificans_(strain_Pd_1222)_partial_(3%)
112833	-0.98885	1.18622	0.00212742	0.0721201	CX251220	585			weakly_similar_to_UniRef100_A4QN44LOC556764_protein_Danio_rerio|Rep_LOC556764_protein_Danio_rerio_(Zebrafish)_(Brachydanio_rerio)_partial_(7%)
110500	-1.06153	0.977967	0.00212941	0.0721201	BX085287	854			similar_to_UniRef100_Q5T879Fibronectin_type_III_and_SPRY_domain_containing_1-like_n=2_Homo_sapiens|Rep_Fibronectin_type_III_and_SPRY_domain_containing_1-like_Homo_sapiens_(Human)_partial_(43%)
214621	-1.41118	-0.0914191	0.00213769	0.0723171	NODE_64789_length_218_cov_0.995413	316			protein_noxp20-like
21761	-0.882703	2.09256	0.0021438	0.072414	GSONMT00015812001	6015			_PREDICTED:_myosin-11-like_[Oreochromis_niloticus]
37769	-0.95355	5.35634	0.00215711	0.072414	GSONMT00071718001	2106			_taxilin_beta_muscle-derived_protein_77-like_[Salmo_salar]
11556	-1.58827	-0.413601	0.00215389	0.072414	GSONMT00049130001	1938			_PREDICTED:_RING_finger_protein_145-like_[Danio_rerio]
10895	-1.59792	-0.16828	0.002171	0.0726072	GSONMT00045835001	306			_Zinc_finger_CCHC_domain-containing_protein_6_[Salmo_salar]
5074	-1.03852	1.40929	0.00218732	0.0729042	GSONMT00050380001	1215			_unnamed_protein_product_[Mus_musculus]
28478	-0.929942	3.34668	0.00219481	0.072988	GSONMT00011152001	1176			_PREDICTED:_dual_specificity_tyrosine-phosphorylation-regulated_kinase_1B_isoform_X3_[Danio_rerio]
75408	-0.827924	9.51774	0.00220461	0.0731482	TC212345	1482			homologue_to_UniRef100_P70083-2Isoform_SERCA1A_of_P70083__Makaira_nigricans|Rep_Isoform_SERCA1A_of_P70083__Makaira_nigricans_(Blue_marlin)_partial_(13%)
147102	-1.2779	0.399896	0.00220444	0.0731482	SRR020740-4925	720			unknown
7110	-0.950539	1.39138	0.00221707	0.0734575	GSONMT00015247001	1767			_PREDICTED:_translational_activator_GCN1-like_[Oryzias_latipes]
65266	-1.24285	0.103699	0.0022198	0.0734575	TC199353	820			weakly_similar_to_UniRef100_Q5JLN4Fibroin_heavy_chain_Fib-H-like_Oryza_sativa_Japonica_Group|Rep_Fibroin_heavy_chain_Fib-H-like_Oryza_sativa_subsp_japonica_(Rice)_partial_(22%)
204065	-1.25546	0.429115	0.00223407	0.073655	NODE_51606_length_291_cov_1.092783	389			uveal_autoantigen_with_coiled-coil_domains_and_ankyrin_repeats
211649	-1.61686	-0.398416	0.00223493	0.073655	NODE_61166_length_234_cov_1.299145	332			unknown
32160	-1.0891	2.04094	0.00223859	0.0736927	GSONMT00017994001	1635			_PREDICTED:_microtubule-associated_protein_4-like_isoform_X2_[Pundamilia_nyererei]
161016	-1.10289	0.842235	0.00225691	0.0740467	SRR020740-24024	361			retinoid_x_receptor_beta_a
149774	-1.08998	2.22678	0.00229341	0.0748264	SRR020740-8499	621			achain_anomalous_substructure_of_titin-a168169
5670	-1.12958	0.676159	0.00231592	0.0751435	GSONMT00046256001	675			_PREDICTED:_stromal_cell-derived_factor_2-like_[Oreochromis_niloticus]
25815	-0.965766	2.63605	0.00231992	0.0751572	GSONMT00050059001	6807			_PREDICTED:_protein_PRRC2B-like_[Pundamilia_nyererei]
18419	-1.10596	1.16059	0.00232147	0.0751572	GSONMT00019109001	1608			_PREDICTED:_ETS_translocation_variant_5-like_isoform_X2_[Astyanax_mexicanus]
72227	-0.909682	2.14378	0.00235161	0.0754065	TC208379	1234			similar_to_UniRef100_Q1LUP1Adducin_3_Danio_rerio|Rep_Adducin_3_Danio_rerio_(Zebrafish)_(Brachydanio_rerio)_partial_(50%)
13916	-1.02019	2.0234	0.00235245	0.0754065	GSONMT00022019001	4584			_PREDICTED:_zinc_finger_CCCH_domain-containing_protein_13-like_isoform_X1_[Astyanax_mexicanus]
102079	-1.06644	0.955758	0.00235176	0.0754065	CB490773	402			similar_to_UniRef100_Q95TU2LD23187p_Drosophila_melanogaster|Rep_LD23187p_Drosophila_melanogaster_(Fruit_fly)_partial_(3%)
116857	-1.10647	0.679057	0.00235459	0.0754065	CT563836	795			homologue_to_UniRef100_P07746High_mobility_group-T_protein|Rep_High_mobility_group-T_protein___partial_(23%)
107376	-1.12708	1.60218	0.0023398	0.0754065	CX040804	558			weakly_similar_to_UniRef100_A9V1H1Predicted_protein_Monosiga_brevicollis_MX1|Rep_Predicted_protein_Monosiga_brevicollis_MX1_partial_(20%)
130731	-1.302	0.347138	0.00235485	0.0754065	SRR020739-15412	524			unknown
156677	-1.34709	0.223071	0.00233689	0.0754065	SRR020740-18157	452			unknown
11985	-1.59442	-0.581981	0.00234864	0.0754065	GSONMT00038612001	2214			_unnamed_protein_product_[Tetraodon_nigroviridis]
192896	-1.2287	0.48751	0.00236302	0.0755859	NODE_36804_length_253_cov_2.798419	351			stromal_interaction_molecule_2-like
14528	-1.16112	0.0360171	0.00236783	0.0756571	GSONMT00009545001	2010			_PREDICTED:_transcription_factor_Sp1-like_isoform_X1_[Pundamilia_nyererei]
201098	-1.43455	0.0640127	0.00240025	0.0762779	NODE_47705_length_533_cov_1.688555	631			ubiquitin_carboxyl-terminal_hydrolase_25-like
27508	-1.21275	0.602117	0.00241145	0.0764684	GSONMT00004298001	4413			_PREDICTED:_clathrin_heavy_chain_1-like_isoform_X1_[Maylandia_zebra]
199470	-0.924718	1.66715	0.0024253	0.0767419	NODE_45486_length_595_cov_1.781513	693			kelch-like_protein_30-like
29517	-1.24303	-0.0247809	0.00242281	0.0767419	GSONMT00054074001	2535			_PREDICTED:_protein_bicaudal_D_homolog_2-like_isoform_X3_[Pundamilia_nyererei]
28938	-1.21673	0.247554	0.0024324	0.0768837	GSONMT00052868001	8292			_PREDICTED:_nucleosome-remodeling_factor_subunit_BPTF_isoform_X2_[Oreochromis_niloticus]
12046	-1.32143	0.232361	0.00249419	0.0779143	GSONMT00024773001	2301			_PREDICTED:_ubiquitin_carboxyl-terminal_hydrolase_24_isoform_X2_[Oreochromis_niloticus]
29493	-1.1881	0.233086	0.00250717	0.0782364	GSONMT00019246001	1707			_PREDICTED:_arrestin_domain-containing_protein_3-like_[Haplochromis_burtoni]
24983	-0.904106	2.77049	0.00252731	0.0783242	GSONMT00026236001	9171			_PREDICTED:_protein_furry_homolog-like_isoform_X3_[Neolamprologus_brichardi]
123277	-1.06487	0.916198	0.00252676	0.0783242	SRR020739-2586	746			unknown
129248	-1.28049	-0.0522591	0.00252335	0.0783242	SRR020739-12668	605			unknown
130394	-1.45118	0.27996	0.00253399	0.0783242	SRR020739-14800	548			rala-binding_protein_1-like
98341	-1.05104	0.795583	0.00254391	0.0784656	CA368662	816			homologue_to_UniRef100_Q1LUP1Adducin_3_Danio_rerio|Rep_Adducin_3_Danio_rerio_(Zebrafish)_(Brachydanio_rerio)_partial_(23%)
208022	-1.28434	0.794927	0.00255403	0.0786126	NODE_56592_length_362_cov_1.074586	460			rna_polymerase_ii_elongation_factor_ell2
77567	-1.04747	1.48035	0.00257778	0.0790333	TC216240	915			weakly_similar_to_UniRef100_P93658Jasmonate_inducible_protein_Brassica_napus|Rep_Jasmonate_inducible_protein_Brassica_napus_(Rape)_partial_(3%)
25537	-1.41862	-0.382871	0.00258576	0.0791011	GSONMT00004948001	6618			_PREDICTED:_bromodomain_and_WD_repeat-containing_protein_1-like_[Neolamprologus_brichardi]
188165	-1.54515	0.0556178	0.00258606	0.0791011	NODE_30589_length_641_cov_2.638066	739			fras1-related_extracellular_matrix_protein_2-like
12416	-0.972222	2.08239	0.00259633	0.0791499	GSONMT00038010001	414			_Polyadenylate-binding_protein-interacting_protein_2B_[Salmo_salar]
131792	-1.4314	-0.170184	0.0025944	0.0791499	SRR020739-17401	511			fibronectin_type_iii_and_spry_domain_containing_1-like
28261	-0.839703	5.62374	0.00262274	0.0796423	GSONMT00005111001	2553			_Cold_shock_domain-containing_protein_E1_[Salmo_salar]
153505	-1.19397	0.181989	0.00263023	0.0797873	SRR020740-13648	536			unknown
100539	-1.00742	3.39416	0.00265686	0.0802321	CA379566	605			homologue_to_UniRef100_Q4SQM2Chromosome_17_SCAF14532_whole_genome_shotgun_sequence_Tetraodon_nigroviridis|Rep_Chromosome_17_SCAF14532_whole_genome_shotgun_sequence_Tetraodon_nigroviridis_(Green_puffer)_partial_(42%)
47053	-1.18063	0.810556	0.00265855	0.0802321	TC173382	2116			homologue_to_UniRef100_Q9GJC2MHC_class_I_heavy_chain_precursor_n=2|Rep_MHC_class_I_heavy_chain_precursor
41698	-1.18305	0.465654	0.00265592	0.0802321	GSONMT00082308001	1320			_PREDICTED:_protein_furry_homolog_[Lepisosteus_oculatus]
25858	-0.851507	2.61265	0.0026866	0.080912	GSONMT00030790001	2022			_PREDICTED:_armadillo_repeat-containing_protein_8_isoform_X1_[Astyanax_mexicanus]
77035	-0.834594	2.38665	0.00271333	0.0810772	TC215603	1012			similar_to_UniRef100_UPI00015A5B31eukaryotic_translation_initiation_factor_3_subunit_8_Danio_rerio|Rep_eukaryotic_translation_initiation_factor_3_subunit_8_Danio_rerio_partial_(23%)
13753	-0.888686	1.75093	0.00271693	0.0810772	GSONMT00013273001	2433			_PREDICTED:_LOW_QUALITY_PROTEIN:_ankyrin_repeat_and_KH_domain-containing_protein_1-like_[Takifugu_rubripes]
197192	-1.04092	0.885308	0.00271334	0.0810772	NODE_42453_length_276_cov_2.250000	374			dihydropyridine-sensitive_l-type_skeletal_muscle_calcium_channel_subunit_alpha-1-like
16707	-1.08435	1.18719	0.00270063	0.0810772	GSONMT00015337001	891			_pumilio-1_[Oncorhynchus_mykiss]
132560	-1.23975	-0.0246428	0.00270059	0.0810772	SRR020739-18819	471			mitochondrial_import_receptor_subunit_tom70-like
165872	-1.56947	-0.477351	0.00270953	0.0810772	NODE_903_length_633_cov_3.834123	731			striated_muscle-specific_serine_threonine-protein_kinase-like
144106	-0.923742	4.13717	0.00272675	0.0812051	SRR020740-1022	1033			unknown
72770	-1.35996	2.26614	0.00273045	0.0812331	TC209067	890			similar_to_UniRef100_UPI0000F21869PREDICTED_titin-like_Danio_rerio|Rep_PREDICTED_titin-like_Danio_rerio_partial_(4%)
73422	-1.08501	0.476078	0.00274033	0.0812505	TC209886	1571			similar_to_UniRef100_Q4S836Chromosome_9_SCAF14710_whole_genome_shotgun_sequence_Tetraodon_nigroviridis|Rep_Chromosome_9_SCAF14710_whole_genome_shotgun_sequence_Tetraodon_nigroviridis_(Green_puffer)_partial_(21%)
104088	-1.02177	0.728218	0.00278803	0.0822019	CR373281	831			similar_to_UniRef100_UPI00006604DCWD_repeat_protein_59_Takifugu_rubripes|Rep_WD_repeat_protein_59_Takifugu_rubripes_partial_(21%)
44847	-1.16466	0.917715	0.00278821	0.0822019	GSONMT00072138001	3417			_PREDICTED:_afadin-like_isoform_X5_[Astyanax_mexicanus]
45977	-0.997687	1.74636	0.00279444	0.0822203	GSONMT00077918001	2073			_PREDICTED:_angiomotin-like_2a-like_[Takifugu_rubripes]
75363	-1.20663	0.0221918	0.0027925	0.0822203	TC212290	1274			similar_to_UniRef100_Q4SNA1Chromosome_8_SCAF14543_whole_genome_shotgun_sequence_Tetraodon_nigroviridis|Rep_Chromosome_8_SCAF14543_whole_genome_shotgun_sequence_Tetraodon_nigroviridis_(Green_puffer)_partial_(58%)
143385	-1.53429	0.263641	0.00280141	0.0822607	SRR020740-93	2094			unknown
16402	-1.06087	1.38202	0.00281282	0.0824309	GSONMT00023852001	2835			_PREDICTED:_inter-alpha-trypsin_inhibitor_heavy_chain_H5_[Oreochromis_niloticus]
1899	-1.2379	0.0683679	0.00282732	0.0826083	GSONMT00015551001	1683			_PREDICTED:_neuroblast_differentiation-associated_protein_AHNAK-like-_partial_[Takifugu_rubripes]
31684	-1.24374	0.659459	0.00283213	0.0826666	GSONMT00040311001	2439			_PREDICTED:_PERQ_amino_acid-rich_with_GYF_domain-containing_protein_2-like_isoform_X2_[Haplochromis_burtoni]
139309	-1.11692	0.464346	0.00284142	0.0827733	SRR020739-30785	425			tc1-like_transposase
24962	-0.881	2.41507	0.00288453	0.0836044	GSONMT00021421001	12939			_PREDICTED:_low-density_lipoprotein_receptor-related_protein_1-like_isoform_X3_[Pundamilia_nyererei]
2365	-1.04521	0.576752	0.00288704	0.0836044	GSONMT00013827001	861			_PREDICTED:_complement_C4-B-like_[Lepisosteus_oculatus]
34281	-0.852622	2.31198	0.00289793	0.0837282	GSONMT00003624001	2895			_PREDICTED:_kinesin-1_heavy_chain-like_[Haplochromis_burtoni]
30376	-1.12587	0.429945	0.00291459	0.0840279	GSONMT00025581001	4641			_PREDICTED:_bromodomain-containing_protein_4-like_isoform_X3_[Astyanax_mexicanus]
161078	-0.940776	2.43075	0.00293624	0.0844464	SRR020740-24106	378			unknown
25174	-0.944185	1.20664	0.00294089	0.0844973	GSONMT00060781001	4416			_PREDICTED:_nuclear_pore_complex_protein_Nup153-like_isoform_X1_[Pundamilia_nyererei]
15664	-1.18931	0.0708369	0.00296387	0.0850743	GSONMT00014743001	1884			_PREDICTED:_zinc_finger_protein_628-like_isoform_X4_[Oreochromis_niloticus]
41753	-0.947868	2.98832	0.00297386	0.0851944	GSONMT00082274001	2412			_adenosine_monophosphate_deaminase_3_[Salmo_salar]
40453	-0.880935	4.91902	0.00304429	0.0869637	GSONMT00066199001	2037			_Ell2_protein_[Dicentrarchus_labrax]
122425	-1.08359	0.617486	0.0030445	0.0869637	SRR020739-1224	819			cd151_antigen-like
42966	-1.13479	1.9642	0.00305439	0.0871613	GSONMT00079999001	2070			_coiled-coil_transcriptional_coactivator_a_[Salmo_salar]
123762	-1.02104	0.596215	0.00307468	0.0874855	SRR020739-3355	744			unknown
150623	-0.998248	1.13446	0.00308921	0.0875453	SRR020740-9653	588			target_of_nesh-sh3-like
8070	-1.37205	-0.273549	0.00312685	0.0884556	GSONMT00054483001	4353			_PREDICTED:_chitinase-like_protein_PB1E7.04c-like_[Oreochromis_niloticus]
33556	-0.875563	2.13208	0.00315659	0.0892109	GSONMT00006497001	3135			_PREDICTED:_protein_PRRC2A-like_isoform_X3_[Pundamilia_nyererei]
41178	-1.1149	0.187663	0.00317013	0.0894214	GSONMT00064727001	489			_PREDICTED:_uncharacterized_protein_LOC102081353_[Oreochromis_niloticus]
125811	-0.92997	1.84693	0.00318644	0.089565	SRR020739-6670	657			dihydrolipoyllysine-residue_succinyltransferase_component_of_2-oxoglutarate_dehydrogenase_mitochondrial-like
116116	-0.97621	1.03864	0.00319206	0.089565	BX298030	1038			similar_to_UniRef100_A8KBQ8Choroideremia_Danio_rerio|Rep_Choroideremia_Danio_rerio_(Zebrafish)_(Brachydanio_rerio)_partial_(7%)
194629	-1.63468	0.361026	0.00319352	0.089565	NODE_39075_length_408_cov_1.674020	506			dehydration_responsive_protein
36029	-0.868013	2.02484	0.00321065	0.0896175	GSONMT00075433001	2709			_PREDICTED:_puromycin-sensitive_aminopeptidase-like_[Astyanax_mexicanus]
9492	-0.920612	2.40689	0.00320443	0.0896175	GSONMT00037136001	2493			_PREDICTED:_myomegalin-like_isoform_X2_[Oreochromis_niloticus]
61582	-0.936946	1.3659	0.00321062	0.0896175	TC194242	1379			similar_to_UniRef100_Q4SL08Chromosome_17_SCAF14563_whole_genome_shotgun_sequence_Tetraodon_nigroviridis|Rep_Chromosome_17_SCAF14563_whole_genome_shotgun_sequence_Tetraodon_nigroviridis_(Green_puffer)_partial_(35%)
121687	-1.09853	0.591138	0.00320811	0.0896175	SRR020739-53	1338			kinesin-like_protein_kif1c
44998	-0.883247	1.65514	0.0032338	0.0897143	GSONMT00071601001	2565			_BRD2_[Salmo_salar]
42904	-1.14048	0.108352	0.00323602	0.0897143	GSONMT00079915001	2919			_PREDICTED:_probable_phospholipid-transporting_ATPase_IIA_[Oreochromis_niloticus]
2337	-1.32973	-0.241355	0.00324535	0.0897143	GSONMT00035658001	408			_PREDICTED:_integrin_alpha-7-like_isoform_X4_[Astyanax_mexicanus]
79073	-1.35763	1.30934	0.00321843	0.0897143	NP835142	1033			GB|AY2784531|AAQ180071_MHC_class_I_antigen_[Oncorhynchus_mykiss]
35302	-1.43029	0.799745	0.00324508	0.0897143	GSONMT00046318001	1017			_PREDICTED:_leucine-rich_repeat-containing_protein_30-like_[Maylandia_zebra]
20437	-1.47325	-0.187271	0.0032541	0.0898057	GSONMT00025665001	4638			_PREDICTED:_uncharacterized_protein_LOC101160692_[Oryzias_latipes]
128112	-1.42176	-0.284867	0.00326748	0.0900478	SRR020739-10642	607			toll-like_receptor_5-like
75194	-0.950902	1.01086	0.0032965	0.0905708	TC212096	716			homologue_to_UniRef100_Q4RRZ7Chromosome_7_SCAF15001_whole_genome_shotgun_sequence_Tetraodon_nigroviridis|Rep_Chromosome_7_SCAF15001_whole_genome_shotgun_sequence_Tetraodon_nigroviridis_(Green_puffer)_partial_(12%)
29455	-1.08422	0.917951	0.00330341	0.0905708	GSONMT00050554001	3954			_PREDICTED:_uncharacterized_protein_LOC102077005_isoform_X1_[Oreochromis_niloticus]
121668	-0.901629	6.39848	0.00331832	0.0908099	SRR020739-6	1782			novel_protein_vertebrate_nebulin
73297	-0.884277	2.48893	0.0033496	0.0909878	TC209738	2044			Beta-ureidopropionasepredicted_coding_region_syn_Beta-alanine_synthase_N-carbamoyl-beta-alanine_amidohydrolase
123425	-0.919636	2.03029	0.00334868	0.0909878	SRR020739-2828	765			septin-_partial
8406	-1.18707	0.103951	0.00334449	0.0909878	GSONMT00012570001	1779			_PREDICTED:_chromodomain-helicase-DNA-binding_protein_4-like_[Pundamilia_nyererei]
28327	-1.24079	-0.090921	0.00333897	0.0909878	GSONMT00058265001	2862			_PREDICTED:_serine/arginine_repetitive_matrix_protein_1-like_isoform_X2_[Pundamilia_nyererei]
124551	-1.03264	0.529324	0.00335749	0.0910335	SRR020739-4611	701			complement_factor_d_precursor
206856	-1.13905	0.326836	0.00336398	0.0910415	NODE_55147_length_354_cov_1.579096	452			unknown
144587	-1.44466	-0.460298	0.00336096	0.0910415	SRR020740-1630	1035			unknown
43519	-0.781749	5.27509	0.00343522	0.0915428	GSONMT00078566001	3792			_Nebulin-related-anchoring_protein_[Dicentrarchus_labrax]
3218	-0.914458	8.15042	0.00342206	0.0915428	GSONMT00042377001	1314			_myosin_heavy_chain_[Oncorhynchus_keta]
146895	-1.00448	0.998748	0.00343604	0.0915428	SRR020740-4657	770			unknown
145690	-1.09955	1.74531	0.00343862	0.0915428	SRR020740-3090	811			titin_a
4201	-1.14788	0.262672	0.00341956	0.0915428	GSONMT00061917001	576			_PREDICTED:_LOW_QUALITY_PROTEIN:_nebulin-like_[Takifugu_rubripes]
201225	-1.15076	0.976093	0.00342753	0.0915428	NODE_47877_length_509_cov_1.642436	607			unknown
120992	-1.1601	0.639106	0.0034192	0.0915428	FP321699	1272			weakly_similar_to_UniRef100_Q4SNY1Chromosome_15_SCAF14542_whole_genome_shotgun_sequence_Tetraodon_nigroviridis|Rep_Chromosome_15_SCAF14542_whole_genome_shotgun_sequence_Tetraodon_nigroviridis_(Green_puffer)_partial_(40%)
215437	-1.21758	0.571557	0.0034291	0.0915428	NODE_65806_length_209_cov_0.995215	307			ryanodine_receptor_3-like
213907	-1.39937	-0.423779	0.00341621	0.0915428	NODE_63859_length_280_cov_1.007143	378			Calpain-3
194632	-1.42601	-0.515546	0.00339643	0.0915428	NODE_39079_length_524_cov_0.998092	622			e3_ubiquitin-protein_ligase_ubr4
121993	-0.912644	1.91163	0.00345848	0.0917718	SRR020739-550	978			unknown
23030	-1.18846	0.409397	0.00345789	0.0917718	GSONMT00038987001	2634			_PREDICTED:_probable_tumor_suppressor_protein_MN1_isoform_X1_[Oreochromis_niloticus]
20622	-1.64929	-0.66302	0.00346285	0.0917718	GSONMT00030449001	2880			_PREDICTED:_LOW_QUALITY_PROTEIN:_PERQ_amino_acid-rich_with_GYF_domain-containing_protein_1-like_[Haplochromis_burtoni]
96323	-0.907448	3.87454	0.00347256	0.0919462	CA360133	629			similar_to_UniRef100_Q4RN15Chromosome_6_SCAF15017_whole_genome_shotgun_sequence_n=2_Tetraodon_nigroviridis|Rep_Chromosome_6_SCAF15017_whole_genome_shotgun_sequence_Tetraodon_nigroviridis_(Green_puffer)_partial_(11%)
192588	-1.49636	-0.143961	0.00349559	0.0923063	NODE_36395_length_242_cov_2.925620	340			ryanodine_receptor_3-like
15160	-1.15751	0.17584	0.0035153	0.0926601	GSONMT00053405001	741			_PREDICTED:_dihydrolipoyllysine-residue_acetyltransferase_component_of_pyruvate_dehydrogenase_complex-_mitochondrial-like_[Oryzias_latipes]
21426	-1.03524	0.466165	0.00352406	0.0928078	GSONMT00056166001	1881			_PREDICTED:_nuclear_protein_localization_protein_4_homolog_isoform_X1_[Oreochromis_niloticus]
9681	-1.01343	0.663877	0.00353696	0.0930292	GSONMT00019657001	228			_PREDICTED:_septin-9-like_[Xiphophorus_maculatus]
40578	-1.09917	1.03527	0.00353957	0.0930292	GSONMT00065965001	3918			_Autism_susceptibility_gene_2_protein_[Dicentrarchus_labrax]
79279	-1.40304	-0.148919	0.00354198	0.0930292	BX074337	846			UniRef100_Q9P7E8Protein_app1_Schizosaccharomyces_pombe|Rep_Protein_app1_Schizosaccharomyces_pombe_(Fission_yeast)_partial_(3%)
46599	-0.864958	1.76922	0.00354818	0.0930737	TC172654	4446			UniRef100_Q1XG86Pumilio-2A|Rep_Pumilio-2A
19557	-0.995123	1.13656	0.00355161	0.0930737	GSONMT00004593001	1296			_PREDICTED:_hemojuvelin_[Astyanax_mexicanus]
37324	-1.15149	0.468627	0.00355901	0.0930737	GSONMT00072629001	2964			_PREDICTED:_dyslexia-associated_protein_KIAA0319-like_protein-like_isoform_X1_[Oreochromis_niloticus]
88776	-1.23347	-0.0560997	0.00355952	0.0930737	BX859948	801			similar_to_UniRef100_UPI0000D9D8CBPREDICTED_lysosomal_acid_phosphatase_2_isoform_2_Macaca_mulatta|Rep_PREDICTED_lysosomal_acid_phosphatase_2_isoform_2_Macaca_mulatta_partial_(5%)
59258	-1.23666	2.37342	0.00355389	0.0930737	TC190995	1378			similar_to_UniRef100_Q6DG88Cysteine_protease_ATG4B_Danio_rerio|Rep_Cysteine_protease_ATG4B_Danio_rerio_(Zebrafish)_(Brachydanio_rerio)_partial_(91%)
131616	-1.05378	0.243397	0.00357544	0.0932408	SRR020739-17052	502			unknown
34274	-0.892869	2.37068	0.00359433	0.0934843	GSONMT00003608001	1461			_PREDICTED:_supervillin-like_isoform_X4_[Oreochromis_niloticus]
203712	-1.20458	0.453337	0.00359268	0.0934843	NODE_51163_length_328_cov_0.978659	426			rna-binding_protein_20
43320	-0.910033	1.26722	0.00364692	0.094434	GSONMT00079141001	3060			_Serine/threonine-protein_kinase_PRP4_homolog_[Dicentrarchus_labrax]
11333	-1.02439	0.818087	0.00367272	0.0949346	GSONMT00047934001	2256			_PREDICTED:_mucin-5AC-like_isoform_X2_[Haplochromis_burtoni]
200000	-0.985054	1.26602	0.00368156	0.0950793	NODE_46156_length_546_cov_1.815018	644			low_quality_protein:_obscurin
28177	-0.960344	0.906975	0.00370446	0.0954889	GSONMT00032976001	2160			_PREDICTED:_trinucleotide_repeat-containing_gene_6B_protein-like_isoform_X2_[Neolamprologus_brichardi]
207416	-1.31263	0.289192	0.00370979	0.0954889	NODE_55838_length_598_cov_0.785953	696			unknown
8113	-0.893334	1.6312	0.00377488	0.096724	GSONMT00029333001	774			_PREDICTED:_voltage-dependent_L-type_calcium_channel_subunit_beta-1-like_isoform_X8_[Oreochromis_niloticus]
40414	-0.84415	8.16074	0.00378324	0.0968096	GSONMT00066265001	55905			_PREDICTED:_titin-like_[Oreochromis_niloticus]
207730	-1.6493	-0.88259	0.00378482	0.0968096	NODE_56229_length_977_cov_1.218014	1075			unknown
57623	-0.947772	2.01105	0.00379413	0.096951	TC188669	693			similar_to_UniRef100_UPI000069DFA5Tuberin_(Tuberous_sclerosis_2_protein)_Xenopus_tropicalis|Rep_Tuberin_(Tuberous_sclerosis_2_protein)_Xenopus_tropicalis_partial_(7%)
57630	-1.04597	0.34983	0.00379695	0.096951	TC188681	1316			unknown
144579	-0.887714	2.56805	0.00382984	0.097009	SRR020740-1621	949			unknown
143487	-0.93863	3.70852	0.00383275	0.097009	SRR020740-228	1950			unknown
129934	-0.962726	1.13235	0.00382284	0.097009	SRR020739-13949	532			unknown
99478	-0.977713	1.07122	0.00382565	0.097009	CA365366	595			similar_to_UniRef100_Q4RHX0Chromosome_8_SCAF15044_whole_genome_shotgun_sequence_Tetraodon_nigroviridis|Rep_Chromosome_8_SCAF15044_whole_genome_shotgun_sequence_Tetraodon_nigroviridis_(Green_puffer)_partial_(34%)
117105	-0.995216	1.39394	0.00382129	0.097009	DV195089	356			unknown
143434	-1.18943	0.10794	0.00383622	0.097009	SRR020740-158	1914			unknown
37438	-1.61024	-0.44126	0.00381507	0.097009	GSONMT00072410001	1431			_PREDICTED:_uncharacterized_protein_KIAA1614_[Danio_rerio]
33555	-1.15926	0.896843	0.00384516	0.0970845	GSONMT00006496001	2766			_PREDICTED:_protein_PRRC2A-like_isoform_X1_[Oreochromis_niloticus]
206863	-1.95081	1.34812	0.00385949	0.0972791	NODE_55157_length_598_cov_0.690635	696			high_affinity_cgmp-specific_3_-cyclic_phosphodiesterase_9a-like
46035	-1.08122	0.215206	0.00386873	0.0973078	GSONMT00076623001	1347			_ectonucleotide_pyrophosphatase/phosphodiesterase_family_member_4_precursor_[Salmo_salar]
17504	-1.21898	0.518823	0.00387091	0.0973078	GSONMT00029849001	1713			_unnamed_protein_product_[Tetraodon_nigroviridis]
24625	-1.18583	0.0248956	0.00388469	0.0974958	GSONMT00028616001	3450			_PREDICTED:_alpha-mannosidase_2-like_[Lepisosteus_oculatus]
143888	-1.4436	0.071381	0.00389491	0.0976689	SRR020740-748	1201			unknown
22155	-1.04993	0.713905	0.00390517	0.0977138	GSONMT00015790001	1458			_PREDICTED:_T-box_transcription_factor_TBX15_isoform_X1_[Danio_rerio]
17776	-1.28238	0.176519	0.00392616	0.0980338	GSONMT00001027001	3852			_PREDICTED:_protein_transport_protein_Sec16A-like_isoform_X1_[Neolamprologus_brichardi]
95152	-1.0359	0.482647	0.00393503	0.0980352	BX914029	878			unknown
90382	-1.18829	-0.0169171	0.00393622	0.0980352	BX876236	771			unknown
25184	-0.882078	1.34721	0.00395586	0.09838	GSONMT00037542001	879			_Splicing_factor-_arginine/serine-rich_7_[Salmo_salar]
45550	-0.831542	2.55979	0.00396952	0.0984468	GSONMT00064269001	3516			_PREDICTED:_ubiquitin-associated_protein_2-like_isoform_X3_[Neolamprologus_brichardi]
164483	-1.02835	0.754005	0.00396626	0.0984468	SRR020740-28323	333			unknown
150527	-1.03805	0.813696	0.00397642	0.0984517	SRR020740-9529	592			unknown
39482	-1.00802	0.988271	0.00398077	0.0984763	GSONMT00068105001	1920			_PREDICTED:_pumilio_homolog_2-like_[Takifugu_rubripes]
97857	-0.892917	3.24062	0.00399619	0.0986749	CA371419	648			similar_to_UniRef100_A8DSV8Tax1bp1b_Astatotilapia_burtoni|Rep_Tax1bp1b_Haplochromis_burtoni_(Burtons_mouthbrooder)_partial_(20%)
15072	-0.995068	2.04027	0.0039932	0.0986749	GSONMT00024642001	741			_PREDICTED:_ryanodine_receptor_3-like_[Maylandia_zebra]
44109	-0.932094	1.73665	0.00401337	0.0987834	GSONMT00077325001	2634			_PREDICTED:_uncharacterized_protein_LOC568603_isoform_X5_[Danio_rerio]
164069	-0.963508	1.94979	0.00400841	0.0987834	SRR020740-27836	350			homeodomain-interacting_protein_kinase_3-like
2995	-1.41089	-0.484705	0.00401296	0.0987834	GSONMT00059313001	573			_PREDICTED:_conserved_oligomeric_Golgi_complex_subunit_1_isoform_X2_[Danio_rerio]
154541	-0.853104	2.48564	0.00401738	0.0987992	SRR020740-15121	474			retinoid_x_receptor_beta_a
130010	-0.964269	1.45201	0.00405219	0.0992398	SRR020739-14073	534			unknown
21306	-0.839037	2.80678	0.00407453	0.0995977	GSONMT00050908001	4557			_PREDICTED:_eukaryotic_translation_initiation_factor_4_gamma_1-like_isoform_X9_[Haplochromis_burtoni]
49105	-1.17839	0.191727	0.00407245	0.0995977	TC176446	875			similar_to_UniRef100_Q2VF30Polyprotein_Atlantic_salmon_swim_bladder_sarcoma_virus|Rep_Polyprotein_Atlantic_salmon_swim_bladder_sarcoma_virus_partial_(4%)
27755	-1.42028	-0.423779	0.00407698	0.0995977	GSONMT00035787001	5901			_PREDICTED:_neurogenic_locus_notch_homolog_protein_1-like_[Takifugu_rubripes]
125005	-0.879035	2.92168	0.00408717	0.0997636	SRR020739-5322	666			dihydrolipoamide_s-succinyltransferase_(e2_component_of_2-oxo-glutarate_complex)_isoform_cra_c
19540	-1.16835	0.175227	0.00412469	0.100346	GSONMT00000851001	1797			_PREDICTED:_chromodomain-helicase-DNA-binding_protein_4-like_[Pundamilia_nyererei]
41231	-0.961662	1.2539	0.0041389	0.100578	GSONMT00064539001	5838			_PREDICTED:_golgi-specific_brefeldin_A-resistance_guanine_nucleotide_exchange_factor_1_isoform_X3_[Astyanax_mexicanus]
6096	-1.44044	0.152624	0.00416123	0.100984	GSONMT00004477001	612			_PREDICTED:_terminal_uridylyltransferase_7-like_[Neolamprologus_brichardi]
32257	-1.03508	0.416058	0.00419173	0.101472	GSONMT00010240001	4683			_PREDICTED:_mitogen-activated_protein_kinase_kinase_kinase_1_[Astyanax_mexicanus]
125225	-0.977265	2.24773	0.00420013	0.101592	SRR020739-5699	689			titin_a
45855	-0.842574	2.57287	0.00422759	0.101996	GSONMT00078982001	1866			_PREDICTED:_kelch-like_13-like_[Danio_rerio]
143629	-1.13559	3.95372	0.00423768	0.101996	SRR020740-415	1398			titin
149141	-0.943038	2.18527	0.0042484	0.102163	SRR020740-7648	618			unknown
52025	-1.104	0.711998	0.00425867	0.102163	TC180646	975			unknown
58701	-1.08143	0.405683	0.00428998	0.102612	TC190221	1073			similar_to_UniRef100_Q802F1Selenide_water_dikinase_2_Danio_rerio|Rep_Selenide_water_dikinase_2_Danio_rerio_(Zebrafish)_(Brachydanio_rerio)_partial_(63%)
15798	-1.01846	0.544947	0.00433524	0.103244	GSONMT00003366001	660			_RAB5A-_member_RAS_oncogene_family-_a_[Danio_rerio]
1804	-1.05972	0.638603	0.00433108	0.103244	GSONMT00016911001	615			_Methylcrotonoyl-CoA_carboxylase_beta_chain-_mitochondrial_precursor_[Salmo_salar]
23790	-1.16536	0.604336	0.00433397	0.103244	GSONMT00043600001	6435			_PREDICTED:_cyclin-dependent_kinase_13-like_[Neolamprologus_brichardi]
41628	-1.21423	0.433515	0.00434631	0.10334	GSONMT00082433001	2775			_PREDICTED:_tenascin-like_isoform_X3_[Oreochromis_niloticus]
12198	-1.36268	-0.327125	0.00435381	0.103435	GSONMT00039539001	2100			_PREDICTED:_vasorin-like_isoform_X1_[Maylandia_zebra]
214444	-1.33564	0.123435	0.00436202	0.103462	NODE_64566_length_242_cov_1.099174	340			synaptopodin_2-like
38342	-0.843889	3.3732	0.00438031	0.103561	GSONMT00070371001	3678			_PREDICTED:_G_patch_domain-containing_protein_8-like_isoform_X4_[Xiphophorus_maculatus]
47330	-0.942024	3.08493	0.00437774	0.103561	TC173852	1084			similar_to_UniRef100_Q6P3G7Prosaposin_Danio_rerio|Rep_Prosaposin_Danio_rerio_(Zebrafish)_(Brachydanio_rerio)_partial_(46%)
16598	-0.969598	2.43529	0.00439851	0.103741	GSONMT00032874001	813			_PREDICTED:_muscleblind-like_protein_1-like_isoform_X14_[Maylandia_zebra]
16504	-1.72826	-0.112941	0.00439732	0.103741	GSONMT00005140001	1749			_PREDICTED:_tensin-1-like_isoform_X14_[Oreochromis_niloticus]
27074	-0.922518	3.90573	0.0044424	0.104525	GSONMT00056074001	2544			_PREDICTED:_DDB1-_and_CUL4-associated_factor_6-like_isoform_X5_[Neolamprologus_brichardi]
43838	-0.832002	2.02651	0.00446488	0.104913	GSONMT00077989001	1887			_PREDICTED:_iron-responsive_element-binding_protein_2-like_[Pundamilia_nyererei]
196040	-0.939943	1.19407	0.00446607	0.104913	NODE_40988_length_681_cov_1.179148	779			vegetative_cell_wall_protein_gp1-_partial
2492	-1.01723	0.711965	0.00448485	0.105021	GSONMT00037951001	612			_PREDICTED:_protein-lysine_methyltransferase_METTL21C-like_[Maylandia_zebra]
21923	-1.46866	-0.204473	0.00448345	0.105021	GSONMT00043744001	903			_unnamed_protein_product_[Tetraodon_nigroviridis]
216913	-1.17621	0.388352	0.00450299	0.105287	NODE_67657_length_210_cov_1.500000	308			tar_dna-binding_protein_43
46656	-0.832276	2.35284	0.00451296	0.105344	TC172728	2764			suppressor_of_cytokine_signaling_3
31640	-0.819605	2.46311	0.00452195	0.105383	GSONMT00049619001	2799			_PREDICTED:_LOW_QUALITY_PROTEIN:_puromycin-sensitive_aminopeptidase-like_[Neolamprologus_brichardi]
59913	-0.961634	1.43386	0.00452022	0.105383	TC191949	669			UniRef100_A5D8S9Zgc163008_protein_Danio_rerio|Rep_Zgc163008_protein_Danio_rerio_(Zebrafish)_(Brachydanio_rerio)_partial_(33%)
78014	-1.19325	0.0870508	0.00460772	0.106957	TC216772	1229			weakly_similar_to_UniRef100_UPI000065FC3AHomolog_of_Homo_sapiens_Adlican_Takifugu_rubripes|Rep_Homolog_of_Homo_sapiens_Adlican_Takifugu_rubripes_partial_(16%)
59733	-1.09553	0.360132	0.00461587	0.107062	TC191699	838			UniRef100_Q7BQS6Se1_Serratia_entomophila|Rep_Se1_Serratia_entomophila_partial_(7%)
152406	-1.23712	0.0401363	0.00462693	0.107114	SRR020740-12145	533			alpha_ii_partial
113659	-1.43013	-0.635998	0.00462497	0.107114	CX262014	560			similar_to_UniRef100_UPI00015A6D61Nuclear_factor_1_C-type_(Nuclear_factor_1/C)_(NF1-C)_(NFI-C)_(NF-I/C)_(CCAAT-box-binding_transcription_factor)_(CTF)_(TGGCA-binding_protein)_Danio_rerio|Rep_Nuclear_factor_1_C-type_(Nuclear_factor_1/C)_(NF1-C)_(NFI-C)_(NF-I/C)_(CCAAT-box-binding_transcription_factor)_(CTF)_(TGGCA-binding_protein)_Danio_rerio_partial_(31%)
143366	-0.950318	4.18019	0.00464528	0.107152	SRR020740-63	2409			unknown
140805	-1.04305	0.506658	0.00464085	0.107152	SRR020739-33076	367			transmembrane_and_tpr_repeat-containing_protein_4
89586	-1.11131	0.261832	0.00464238	0.107152	BX871087	741			similar_to_UniRef100_Q4RVQ9Chromosome_9_SCAF14991_whole_genome_shotgun_sequence_n=2_Tetraodon_nigroviridis|Rep_Chromosome_9_SCAF14991_whole_genome_shotgun_sequence_Tetraodon_nigroviridis_(Green_puffer)_partial_(15%)
156066	-1.42702	-0.511668	0.00464951	0.107165	SRR020740-17264	471			unknown
125083	-0.92685	1.67463	0.0046622	0.107289	SRR020739-5472	700			homeodomain-interacting_protein_kinase_3
18246	-1.48175	-0.2426	0.0047004	0.107746	GSONMT00037722001	3720			_PREDICTED:_SET_domain-containing_protein_5_[Astyanax_mexicanus]
116416	-0.964141	2.4013	0.00470606	0.107791	CT570240	446			homologue_to_UniRef100_Q4SCR9Chromosome_7_SCAF14650_whole_genome_shotgun_sequence_Tetraodon_nigroviridis|Rep_Chromosome_7_SCAF14650_whole_genome_shotgun_sequence_Tetraodon_nigroviridis_(Green_puffer)_partial_(6%)
215380	-1.03754	1.15511	0.00472062	0.107873	NODE_65734_length_342_cov_1.131579	440			filamin-c_isoform_x2
9504	-1.36488	-0.499299	0.00472786	0.107954	GSONMT00032748001	1116			_PREDICTED:_A_disintegrin_and_metalloproteinase_with_thrombospondin_motifs_6-like_[Takifugu_rubripes]
6198	-1.28578	-0.117215	0.004736	0.108056	GSONMT00053526001	870			_PREDICTED:_inter-alpha-trypsin_inhibitor_heavy_chain_H5-like_[Neolamprologus_brichardi]
129207	-1.12883	2.37246	0.00474446	0.108165	SRR020739-12611	575			lim_domain-binding_protein_3-like_isoform_2
151906	-1.02999	0.795246	0.00479103	0.108973	SRR020740-11441	546			low_quality_protein:_neutral_cholesterol_ester_hydrolase_1-like
215769	-1.38813	-0.577969	0.00482416	0.109641	NODE_66210_length_295_cov_1.179661	393			ryanodine_receptor_3
143733	-0.814774	2.70057	0.00483017	0.109693	SRR020740-543	1341			unknown
118292	-1.20553	-0.0268279	0.00484141	0.109863	CT962662	720			UniRef100_A8DWH7Predicted_protein_Nematostella_vectensis|Rep_Predicted_protein_Nematostella_vectensis_(Starlet_sea_anemone)_partial_(36%)
143351	-1.20917	0.193404	0.00490776	0.11114	SRR020740-41	2801			unknown
49516	-1.49684	-0.459339	0.0049128	0.11114	TC177035	1345			similar_to_UniRef100_Q6PH31Sich211-89p13_protein_Danio_rerio|Rep_Sich211-89p13_protein_Danio_rerio_(Zebrafish)_(Brachydanio_rerio)_partial_(40%)
11253	-0.80138	2.67667	0.00492381	0.111303	GSONMT00019946001	1461			_PREDICTED:_ras_GTPase-activating_protein-binding_protein_2-like_[Takifugu_rubripes]
38399	-0.880642	2.72759	0.00496871	0.11139	GSONMT00070268001	1959			_acetylcholinesterase_precursor_[Danio_rerio]
46059	-0.950589	1.37204	0.00494213	0.11139	GSONMT00076657001	3411			_PREDICTED:_nesprin-2-like_[Maylandia_zebra]
5439	-0.956979	0.84037	0.00494202	0.11139	GSONMT00005364001	447			_TC1-like_transposase_[Cyprinus_carpio]
35763	-0.957439	1.35625	0.00496751	0.11139	GSONMT00076052001	1638			_procollagen-proline-_2-oxoglutarate_4-dioxygenase_(proline_4-hydroxylase)-_alpha_1_polypeptide_precursor_[Salmo_salar]
41937	-1.01947	2.47677	0.00493958	0.11139	GSONMT00081823001	1386			_Probable_glutamate_receptor_precursor_[Salmo_salar]
17676	-1.03999	0.683659	0.0049694	0.11139	GSONMT00062044001	3060			_PREDICTED:_leucyl-cystinyl_aminopeptidase-like_isoform_X2_[Oreochromis_niloticus]
15128	-1.09077	0.247032	0.00495106	0.11139	GSONMT00062585001	1752			_PREDICTED:_YTH_domain_family_protein_2_isoform_X1_[Danio_rerio]
9972	-1.80973	4.24471	0.00496818	0.11139	GSONMT00041695001	453			_coiled-coil_transcriptional_coactivator_b_[Salmo_salar]
5019	-1.0434	0.404332	0.00498741	0.111509	GSONMT00048631001	999			_PREDICTED:_myomegalin-like_[Maylandia_zebra]
145151	-0.938174	1.30849	0.00502823	0.112211	SRR020740-2383	884			unknown
66584	-0.930447	1.01833	0.0050418	0.112413	TC201144	899			similar_to_UniRef100_A9V6E0Predicted_protein_Monosiga_brevicollis_MX1|Rep_Predicted_protein_Monosiga_brevicollis_MX1_partial_(4%)
20250	-0.89564	2.29024	0.00507847	0.112514	GSONMT00026104001	2298			_PREDICTED:_cell_cycle_and_apoptosis_regulator_protein_2-like_[Astyanax_mexicanus]
15725	-0.935201	2.09396	0.00508677	0.112514	GSONMT00024440001	3600			_PREDICTED:_sickle_tail_protein_homolog_isoform_X3_[Danio_rerio]
20741	-0.943504	0.903215	0.00506275	0.112514	GSONMT00010582001	9381			_PREDICTED:_A-kinase_anchor_protein_9-like_isoform_X1_[Maylandia_zebra]
29489	-0.979448	0.860394	0.00508104	0.112514	GSONMT00019240001	2952			_PREDICTED:_nucleolar_protein_6-like_[Oreochromis_niloticus]
41995	-1.03171	0.512955	0.00508527	0.112514	GSONMT00081753001	1542			_retinoblastoma-binding_protein_5_[Danio_rerio]
15395	-1.36075	-0.184094	0.00506319	0.112514	GSONMT00038037001	2205			_PREDICTED:_talin-1-like_[Oryzias_latipes]
40394	-1.02262	0.722673	0.00512328	0.113028	GSONMT00066335001	1731			_PREDICTED:_la-related_protein_1-like_isoform_X1_[Oreochromis_niloticus]
31305	-0.926831	0.9383	0.00513415	0.113183	GSONMT00017595001	531			_PREDICTED:_platelet_binding_protein_GspB-like_[Maylandia_zebra]
66507	-0.906709	2.02092	0.00518521	0.113456	TC201042	805			similar_to_UniRef100_A8DW88Predicted_protein_Nematostella_vectensis|Rep_Predicted_protein_Nematostella_vectensis_(Starlet_sea_anemone)_partial_(13%)
93832	-1.04314	0.986245	0.00516845	0.113456	BX890427	742			unknown
60556	-1.06854	0.313849	0.00517614	0.113456	TC192841	647			similar_to_UniRef100_Q4RU70Chromosome_1_SCAF14995_whole_genome_shotgun_sequence_Tetraodon_nigroviridis|Rep_Chromosome_1_SCAF14995_whole_genome_shotgun_sequence_Tetraodon_nigroviridis_(Green_puffer)_partial_(16%)
17490	-1.35028	0.204343	0.00515559	0.113456	GSONMT00033512001	3690			_PREDICTED:_LOW_QUALITY_PROTEIN:_E3_ubiquitin-protein_ligase_HUWE1-like_[Takifugu_rubripes]
31127	-1.32148	0.0359762	0.00520509	0.11348	GSONMT00042730001	2889			_PREDICTED:_oxysterol-binding_protein-related_protein_1-like_isoform_X1_[Neolamprologus_brichardi]
13170	-0.838703	1.49965	0.00522245	0.113594	GSONMT00045398001	1911			_unnamed_protein_product_[Tetraodon_nigroviridis]
20173	-1.11466	0.19182	0.00522154	0.113594	GSONMT00033615001	3216			_PREDICTED:_PERQ_amino_acid-rich_with_GYF_domain-containing_protein_1-like_isoform_X2_[Danio_rerio]
49193	-1.27294	-0.261923	0.00522644	0.113597	TC176577	1286			homologue_to_UniRef100_UPI00015A533BLOC553451_protein_Danio_rerio|Rep_LOC553451_protein_Danio_rerio_partial_(19%)
20760	-0.797539	2.19131	0.00524043	0.113732	GSONMT00056378001	5055			_PREDICTED:_clathrin_heavy_chain_1-like_isoform_X2_[Lepisosteus_oculatus]
34509	-0.994695	0.827205	0.00523662	0.113732	GSONMT00037970001	6240			_PREDICTED:_autophagy-related_protein_2_homolog_B-like_[Maylandia_zebra]
97118	-0.918742	1.50513	0.00525046	0.113753	CA353689	663			similar_to_UniRef100_Q6J1A3Fasciclin-like_AGP_1_Populus_tremula_x_Populus_alba|Rep_Fasciclin-like_AGP_1_Populus_tremula_x_Populus_alba_partial_(6%)
24406	-1.06692	0.432028	0.00524685	0.113753	GSONMT00028114001	4584			_PREDICTED:_melanoma_inhibitory_activity_protein_3-like_[Haplochromis_burtoni]
138626	-0.862492	2.08913	0.00526649	0.113904	SRR020739-29692	382			k+_transport_protein
44882	-0.829877	2.07405	0.00527577	0.113994	GSONMT00072203001	4242			_PREDICTED:_mediator_of_RNA_polymerase_II_transcription_subunit_23_isoform_X2_[Danio_rerio]
26893	-0.795304	2.17019	0.00531396	0.114378	GSONMT00001680001	2754			_Zinc_finger_CCCH_domain-containing_protein_11A_[Dicentrarchus_labrax]
36448	-0.803288	4.34397	0.0053245	0.114378	GSONMT00074466001	13836			_PREDICTED:_E3_ubiquitin-protein_ligase_HUWE1-like_[Haplochromis_burtoni]
207820	-0.8616	1.91715	0.0053043	0.114378	NODE_56334_length_232_cov_1.387931	330			fibronectin_type_iii_and_spry_domain-containing_protein_2
26551	-1.18158	0.136587	0.00530714	0.114378	GSONMT00060831001	1443			_PREDICTED:_YTH_domain_family_protein_2-like_isoform_X2_[Maylandia_zebra]
122804	-1.21606	0.68097	0.00531391	0.114378	SRR020739-1823	809			unknown
74798	-1.6604	7.07127	0.00530692	0.114378	TC211607	1870			similar_to_UniRef100_P70083-2Isoform_SERCA1A_of_P70083__Makaira_nigricans|Rep_Isoform_SERCA1A_of_P70083__Makaira_nigricans_(Blue_marlin)_partial_(12%)
21892	-1.00819	0.610709	0.00533108	0.114431	GSONMT00036572001	654			_thyrotrophic_embryonic_factor_[Salmo_salar]
117573	-1.29709	0.0228654	0.00533547	0.114442	CU069796	744			similar_to_UniRef100_UPI00004D26C2Collagen_alpha-1(V)_chain_precursor_Xenopus_tropicalis|Rep_Collagen_alpha-1(V)_chain_precursor_Xenopus_tropicalis_partial_(18%)
59870	-0.908497	3.45366	0.00534104	0.114477	TC191885	1584			homologue_to_UniRef100_UPI000065EDEECold_shock_domain-containing_protein_E1_(UNR_protein)_(N-ras_upstream_gene_protein)_Takifugu_rubripes|Rep_Cold_shock_domain-containing_protein_E1_(UNR_protein)_(N-ras_upstream_gene_protein)_Takifugu_rubripes_partial_(33%)
122299	-0.806152	4.76415	0.00540476	0.114858	SRR020739-1027	846			zinc_finger_protein_106_homolog
52736	-0.864397	2.70555	0.00539673	0.114858	TC181667	1558			unknown
14127	-0.983746	2.56513	0.00539237	0.114858	GSONMT00035251001	2088			_PREDICTED:_uveal_autoantigen_with_coiled-coil_domains_and_ankyrin_repeats_isoform_X3_[Oreochromis_niloticus]
52451	-1.0319	0.813589	0.0053882	0.114858	TC181264	862			similar_to_UniRef100_A7RZ23Predicted_protein_Nematostella_vectensis|Rep_Predicted_protein_Nematostella_vectensis_(Starlet_sea_anemone)_partial_(10%)
46493	-1.0898	0.604346	0.00540507	0.114858	GSONMT00067129001	2343			_PREDICTED:_autophagy-related_protein_9A-like_isoform_X1_[Oreochromis_niloticus]
36843	-1.11262	0.449384	0.00538254	0.114858	GSONMT00073584001	1122			_PREDICTED:_translational_activator_GCN1-like_[Pundamilia_nyererei]
25794	-1.14635	-0.00478096	0.00538836	0.114858	GSONMT00055045001	1923			_PREDICTED:_transcriptional_repressor_p66-alpha-like_isoform_X1_[Haplochromis_burtoni]
63537	-1.15246	-0.0207581	0.00537891	0.114858	TC196988	2331			similar_to_UniRef100_UPI000065EDF4Homolog_of_Homo_sapiens_Splice_Isoform_1_of_Phosphatidylinositol_345-trisphosphate-dependent_Rac_exchanger_1_protein_Takifugu_rubripes|Rep_Homolog_of_Homo_sapiens_Splice_Isoform_1_of_Phosphatidylinositol_345-trisphosphate-dependent_Rac_exchanger_1_protein_Takifugu_rubripes_partial_(41%)
194680	-1.1689	-0.0865325	0.00540573	0.114858	NODE_39139_length_681_cov_1.810573	779			probable_atp-dependent_rna_helicase_ddx17-like
40183	-1.54754	-0.609609	0.00537612	0.114858	GSONMT00066823001	1146			_PREDICTED:_arf-GAP_domain_and_FG_repeat-containing_protein_1-like_isoform_X2_[Oreochromis_niloticus]
144294	-0.83892	8.13947	0.00541744	0.114995	SRR020740-1252	1044			unknown
116291	-1.67033	7.2112	0.00542101	0.114995	CT570066	1296			similar_to_UniRef100_P70083-2Isoform_SERCA1A_of_P70083__Makaira_nigricans|Rep_Isoform_SERCA1A_of_P70083__Makaira_nigricans_(Blue_marlin)_partial_(11%)
16458	-0.981358	2.05959	0.00542894	0.115018	GSONMT00026980001	3666			_PREDICTED:_spectrin_beta_chain-_non-erythrocytic_1-like_[Astyanax_mexicanus]
152983	-1.06772	0.353924	0.00545675	0.115277	SRR020740-12936	526			eukaryotic_translation_initiation_factor_4_gamma_1-like
40871	-1.14036	0.603226	0.00545211	0.115277	GSONMT00065350001	5019			_Hcfc1a_protein_[Dicentrarchus_labrax]
30750	-1.02852	0.286027	0.00547046	0.115398	GSONMT00030376001	2145			_PREDICTED:_enhancer_of_polycomb_homolog_1-like_isoform_X1_[Maylandia_zebra]
24091	-0.7837	6.19756	0.00549029	0.115651	GSONMT00048949001	6996			_PREDICTED:_EH_domain-binding_protein_1-like_protein_1-like_[Neolamprologus_brichardi]
22978	-0.777411	2.55883	0.00551844	0.115966	GSONMT00048628001	4047			_PREDICTED:_uncharacterized_protein_LOC103030648_[Astyanax_mexicanus]
27899	-0.817844	1.76552	0.00551471	0.115966	GSONMT00014756001	5016			_PREDICTED:_probable_E3_ubiquitin-protein_ligase_MYCBP2-like_isoform_X4_[Neolamprologus_brichardi]
13722	-1.04272	0.434954	0.00553801	0.116156	GSONMT00005911001	2250			_PREDICTED:_centrosomal_protein_of_164_kDa-like_[Pundamilia_nyererei]
54987	-0.868806	1.41164	0.00554459	0.116211	TC184898	1028			similar_to_UniRef100_Q4SPN0Chromosome_16_SCAF14537_whole_genome_shotgun_sequence_Tetraodon_nigroviridis|Rep_Chromosome_16_SCAF14537_whole_genome_shotgun_sequence_Tetraodon_nigroviridis_(Green_puffer)_partial_(32%)
51367	-1.33132	-0.457912	0.00562075	0.117472	TC179685	851			similar_to_UniRef100_A3KP65Zgc162977_protein_n=3_Danio_rerio|Rep_Zgc162977_protein_Danio_rerio_(Zebrafish)_(Brachydanio_rerio)_partial_(50%)
162533	-1.21945	0.262526	0.00562518	0.117481	SRR020740-25932	397			unknown
133182	-1.5899	-0.513953	0.00565114	0.117751	SRR020739-20077	495			unknown
78805	-0.905538	2.18024	0.00567577	0.118039	TC217682	1138			similar_to_UniRef100_Q4T5K3Chromosome_18_SCAF9219_whole_genome_shotgun_sequence_Tetraodon_nigroviridis|Rep_Chromosome_18_SCAF9219_whole_genome_shotgun_sequence_Tetraodon_nigroviridis_(Green_puffer)_partial_(5%)
34774	-0.961045	1.0522	0.00578366	0.119402	GSONMT00048301001	2400			_RNA-binding_protein_12_[Danio_rerio]
40319	-1.00709	0.287551	0.00579474	0.119445	GSONMT00066569001	2688			_PREDICTED:_retinoblastoma-like_protein_1-like_[Astyanax_mexicanus]
12565	-1.07603	0.413425	0.00579669	0.119445	GSONMT00005862001	2106			_PREDICTED:_lipase_maturation_factor_2-like_[Lepisosteus_oculatus]
42145	-1.19276	-0.133815	0.00580294	0.119445	GSONMT00081340001	1428			_Flotillin-2a_[Salmo_salar]
119438	-0.833865	2.84611	0.00581739	0.11954	GE835196	865			similar_to_UniRef100_Q7T2C2Acyl-Coenzyme_A_dehydrogenase_very_long_chain_Danio_rerio|Rep_Acyl-Coenzyme_A_dehydrogenase_very_long_chain_Danio_rerio_(Zebrafish)_(Brachydanio_rerio)_partial_(16%)
11948	-0.851731	1.9614	0.00582286	0.119568	GSONMT00014319001	2430			_Protein_transport_protein_Sec31A_[Dicentrarchus_labrax]
123517	-1.13915	0.0247581	0.00582817	0.119568	SRR020739-2966	732			unknown
26306	-0.901696	2.84098	0.00588474	0.120198	GSONMT00042230001	3792			_PREDICTED:_eukaryotic_translation_initiation_factor_4_gamma_1-like_isoform_X1_[Oreochromis_niloticus]
97238	-1.29752	0.435675	0.00589041	0.120198	CA361166	616			similar_to_UniRef100_UPI00006604A1Zinc_finger_CCHC_domain-containing_protein_6_Takifugu_rubripes|Rep_Zinc_finger_CCHC_domain-containing_protein_6_Takifugu_rubripes_partial_(15%)
207809	-1.41263	-0.485279	0.00589445	0.120198	NODE_56323_length_482_cov_1.132780	580			myocyte-specific_enhancer_factor_2d_homolog
8515	-1.56362	-0.326068	0.00591913	0.120473	GSONMT00019698001	1362			_PREDICTED:_sine_oculis-binding_protein_homolog_[Haplochromis_burtoni]
41305	-1.03359	0.469909	0.00592953	0.120495	GSONMT00064452001	657			_transposase_[Cloning_vector_pT2/Gene-Trap]
127403	-0.886833	2.09142	0.00599221	0.121432	SRR020739-9416	617			dihydropyridine-sensitive_l-type_skeletal_muscle_calcium_channel_subunit_alpha-1-like
204484	-1.31574	-0.0882967	0.00599974	0.121501	NODE_52132_length_332_cov_1.719880	430			fibrillin-_partial
121685	-0.969271	2.39443	0.00601484	0.121555	SRR020739-50	1304			NPSA_gnl|sp|Q8WZ42_(TITIN_HUMAN)_Titin_OS=Homo_sapiens_GN=TTN_PE=1_SV=4
17331	-0.764111	4.9229	0.0060645	0.122306	GSONMT00055554001	1758			_PREDICTED:_tax1-binding_protein_1_homolog_B-like_[Oreochromis_niloticus]
11561	-0.91886	1.92006	0.00610748	0.123089	GSONMT00056884001	1152			_PREDICTED:_ubiquitin_carboxyl-terminal_hydrolase_13-like_isoform_X4_[Haplochromis_burtoni]
17099	-0.762383	2.50894	0.00613705	0.123361	GSONMT00057489001	3177			_PREDICTED:_protein_transport_protein_Sec24C_isoform_X3_[Oreochromis_niloticus]
122525	-0.914471	4.07305	0.00613588	0.123361	SRR020739-1384	808			PREDICTED:_telethonin-like
32790	-1.21682	0.0317847	0.00614202	0.123361	GSONMT00052797001	4794			_PREDICTED:_uncharacterized_protein_LOC101156355_[Oryzias_latipes]
55189	-0.936672	0.621108	0.00615064	0.123416	TC185184	1758			similar_to_UniRef100_UPI0000567993YTH_domain_family_2_Danio_rerio|Rep_YTH_domain_family_2_Danio_rerio_partial_(59%)
32040	-0.981665	0.384072	0.00615316	0.123416	GSONMT00041394001	2292			_PREDICTED:_striatin-4-like_isoform_X1_[Pundamilia_nyererei]
145367	-1.44159	0.301172	0.00617461	0.123677	SRR020740-2665	813			titin
18236	-0.893744	1.41266	0.00618201	0.123741	GSONMT00061045001	1491			_PREDICTED:_kelch-like_protein_21-like_isoform_X1_[Oreochromis_niloticus]
12045	-0.877725	1.93817	0.00619403	0.123813	GSONMT00038420001	627			_PREDICTED:_kelch-like_protein_40b-like_[Neolamprologus_brichardi]
108357	-1.60931	0.143304	0.00621238	0.124011	CX068013	439			UniRef100_A6PXJ3Inositol_phosphate_phosphatase_Photorhabdus_asymbiotica_subsp_asymbiotica|Rep_Inositol_phosphate_phosphatase_Photorhabdus_asymbiotica_subsp_asymbiotica_partial_(9%)
28277	-0.814009	2.57161	0.00624696	0.12415	GSONMT00060030001	14109			_PREDICTED:_baculoviral_IAP_repeat-containing_protein_6-like_isoform_X1_[Maylandia_zebra]
30013	-0.893458	0.959007	0.0062438	0.12415	GSONMT00058511001	4905			_PREDICTED:_low-density_lipoprotein_receptor-related_protein_5_isoform_X1_[Danio_rerio]
15269	-1.11952	0.310774	0.00624893	0.12415	GSONMT00000582001	7407			_PREDICTED:_ankyrin-2-like_[Astyanax_mexicanus]
76295	-1.30918	-0.106841	0.00624199	0.12415	TC214697	1864			similar_to_UniRef100_Q502J6Zgc112131_Danio_rerio|Rep_Zgc112131_Danio_rerio_(Zebrafish)_(Brachydanio_rerio)_partial_(90%)
186421	-1.47321	-0.323955	0.00625977	0.124281	NODE_28236_length_553_cov_2.864376	651			proteasome-associated_protein_ecm29_homolog
42990	-0.793469	1.95648	0.00626911	0.124299	GSONMT00079883001	2424			_Vacuolar_protein_sorting-associated_protein_35_[Salmo_salar]
167684	-1.00275	0.89133	0.0063114	0.124968	NODE_3172_length_1725_cov_0.827246	1823			kelch-like_ech-associated_protein_1
121135	-1.02177	0.64387	0.00633159	0.125199	FP323701	1072			similar_to_UniRef100_A5D6U6MGC162884_protein_Danio_rerio|Rep_MGC162884_protein_Danio_rerio_(Zebrafish)_(Brachydanio_rerio)_partial_(6%)
8851	-0.937232	11.8871	0.00638389	0.125979	GSONMT00050340001	2433			_myosin_heavy_chain_[Oncorhynchus_keta]
94774	-0.899703	1.40173	0.00641853	0.126238	CA347266	739			weakly_similar_to_UniRef100_O13733Protein_kinase_domain-containing_protein_ppk3_Schizosaccharomyces_pombe|Rep_Protein_kinase_domain-containing_protein_ppk3_Schizosaccharomyces_pombe_(Fission_yeast)_partial_(3%)
29109	-1.09959	-0.0151001	0.00641703	0.126238	GSONMT00016673001	2715			_Uncharacterized_protein_[Dicentrarchus_labrax]
45474	-1.14887	0.183654	0.00641002	0.126238	GSONMT00064965001	4494			_PREDICTED:_GTPase-activating_protein_and_VPS9_domain-containing_protein_1-like_[Xiphophorus_maculatus]
15738	-0.807128	3.27266	0.00645125	0.126542	GSONMT00060099001	909			_monoglyceride_lipase_[Salmo_salar]
65865	-0.824141	4.13723	0.00644809	0.126542	TC200188	1028			homologue_to_UniRef100_UPI000065E1AFPolyadenylate-binding_protein_3_(Poly(A)-binding_protein_3)_(PABP_3)_(Testis-specific_poly(A)-binding_protein)_Takifugu_rubripes|Rep_Polyadenylate-binding_protein_3_(Poly(A)-binding_protein_3)_(PABP_3)_(Testis-specific_poly(A)-binding_protein)_Takifugu_rubripes_partial_(44%)
27610	-1.03283	0.58447	0.00645553	0.126542	GSONMT00016002001	1815			_PREDICTED:_tyrosine-protein_phosphatase_non-receptor_type_11-like_[Lepisosteus_oculatus]
26214	-0.847551	1.62324	0.0064801	0.126855	GSONMT00008838001	4491			_PREDICTED:_putative_Polycomb_group_protein_ASXL1_isoform_X2_[Danio_rerio]
25891	-0.90977	2.53217	0.00652634	0.127178	GSONMT00022805001	5952			_PREDICTED:_probable_helicase_with_zinc_finger_domain-like_[Haplochromis_burtoni]
69458	-1.14739	-0.160589	0.00651413	0.127178	TC204867	978			similar_to_UniRef100_Q3LFR4Transducin-like_enhancer_protein_3_Takifugu_rubripes|Rep_Transducin-like_enhancer_protein_3_Fugu_rubripes_(Japanese_pufferfish)_(Takifugu_rubripes)_partial_(36%)
14713	-1.19673	0.000257654	0.00651476	0.127178	GSONMT00018257001	2349			_PREDICTED:_eukaryotic_translation_initiation_factor_4E_transporter-like_isoform_X2_[Neolamprologus_brichardi]
27054	-1.04714	0.734546	0.00654167	0.127255	GSONMT00054675001	4692			_PREDICTED:_AT-rich_interactive_domain-containing_protein_2-like_[Lepisosteus_oculatus]
134530	-0.83549	3.84166	0.00657207	0.127595	SRR020739-22615	460			dihydropyridine-sensitive_l-type_skeletal_muscle_calcium_channel_subunit_alpha-1-like
39597	-1.02058	0.392682	0.00656951	0.127595	GSONMT00067883001	1653			_PREDICTED:_mitochondrial_dynamic_protein_MID51-like_[Oreochromis_niloticus]
41553	-0.810218	1.59857	0.00660989	0.127885	GSONMT00082512001	3735			_PREDICTED:_erythroid_differentiation-related_factor_1-like_isoform_X1_[Haplochromis_burtoni]
17842	-1.203	0.25312	0.0066083	0.127885	GSONMT00055802001	2142			_PREDICTED:_macrophage-expressed_gene_1_protein-like_[Astyanax_mexicanus]
85231	-0.917257	1.54828	0.00661952	0.127963	BX310906	840			homologue_to_UniRef100_Q6NWH5Zgc110086_protein_Danio_rerio|Rep_Zgc110086_protein_Danio_rerio_(Zebrafish)_(Brachydanio_rerio)_partial_(98%)
98435	-0.964291	0.789902	0.00663712	0.128219	CA370595	541			similar_to_UniRef100_Q86DV2Clone_ZZZ80_mRNA_sequence_Schistosoma_japonicum|Rep_Clone_ZZZ80_mRNA_sequence_Schistosoma_japonicum_(Blood_fluke)_partial_(91%)
6739	-0.939362	0.877991	0.00664878	0.128256	GSONMT00036026001	714			_PREDICTED:_collagen_alpha-1(V)_chain_[Danio_rerio]
66385	-1.03808	0.852397	0.00664982	0.128256	TC200879	1766			UniRef100_Q15G90SGP-1_Deinopis_spinosa|Rep_SGP-1_Deinopis_spinosa_partial_(3%)
42978	-0.86217	1.17828	0.00667055	0.128456	GSONMT00080016001	6405			_PREDICTED:_low-density_lipoprotein_receptor-related_protein_1-like_isoform_X1_[Pundamilia_nyererei]
17128	-0.867162	1.43928	0.00669561	0.128587	GSONMT00056327001	3591			_PREDICTED:_E3_ubiquitin-protein_ligase_UBR2_isoform_X1_[Astyanax_mexicanus]
199898	-0.967017	1.49673	0.00670714	0.12864	NODE_46025_length_723_cov_1.203320	821			ryanodine_receptor_1-like
22957	-0.989613	0.867089	0.00671717	0.128665	GSONMT00049494001	1998			_PREDICTED:_transcription_elongation_factor_B_polypeptide_3-like_[Maylandia_zebra]
96861	-1.40509	-0.416895	0.00674132	0.129005	CA353715	597			homologue_to_UniRef100_UPI0000660B83Uncharacterized_protein_C10orf76_Takifugu_rubripes|Rep_Uncharacterized_protein_C10orf76_Takifugu_rubripes_partial_(30%)
196585	-1.11829	-0.0864892	0.00674895	0.129021	NODE_41683_length_289_cov_0.965398	387			unknown
117180	-0.980971	1.1291	0.00676068	0.129161	CU073382	1149			similar_to_UniRef100_Q4S390Chromosome_4_SCAF14752_whole_genome_shotgun_sequence_Tetraodon_nigroviridis|Rep_Chromosome_4_SCAF14752_whole_genome_shotgun_sequence_Tetraodon_nigroviridis_(Green_puffer)_partial_(23%)
46217	-0.939922	1.7797	0.00677241	0.129217	GSONMT00064074001	1332			_PREDICTED:_gamma-butyrobetaine_dioxygenase_isoform_X1_[Danio_rerio]
98357	-0.90781	2.01788	0.00679843	0.129581	CA370092	588			weakly_similar_to_UniRef100_Q16TF1Fibrillarin_Aedes_aegypti|Rep_Fibrillarin_Aedes_aegypti_(Yellowfever_mosquito)_partial_(22%)
99960	-1.13588	0.00635046	0.00680033	0.129581	CA383848	706			homologue_to_UniRef100_Q4RRJ6Chromosome_16_SCAF15002_whole_genome_shotgun_sequence_Tetraodon_nigroviridis|Rep_Chromosome_16_SCAF15002_whole_genome_shotgun_sequence_Tetraodon_nigroviridis_(Green_puffer)_partial_(27%)
199915	-1.01218	0.375268	0.00680651	0.129615	NODE_46047_length_473_cov_2.340381	571			transcription_cofactor_vestigial-like_protein_2-like
24417	-1.17932	0.617926	0.00683312	0.129869	GSONMT00055487001	1563			_PREDICTED:_ezrin-like_isoform_X2_[Lepisosteus_oculatus]
43230	-1.07738	0.497634	0.00684458	0.130003	GSONMT00079310001	1188			_S-adenosylmethionine_synthetase_isoform_type-2_[Salmo_salar]
97289	-1.07295	0.494561	0.00685924	0.130113	CA351571	514			unknown
18213	-1.02381	0.442986	0.00689305	0.130501	GSONMT00019380001	2028			_PREDICTED:_transcription_factor_E2-alpha-like_isoform_X1_[Astyanax_mexicanus]
72669	-1.05041	0.51373	0.00690548	0.130568	TC208936	852			unknown
122983	-0.819512	1.28919	0.00693809	0.130848	SRR020739-2109	850			unknown
1061	-0.91803	1.62145	0.0069337	0.130848	GSONMT00056499001	474			_PREDICTED:_LOW_QUALITY_PROTEIN:_ryanodine_receptor_3-like_[Lepisosteus_oculatus]
176076	-1.31035	-0.278601	0.00692964	0.130848	NODE_14181_length_460_cov_0.997826	558			tbc1_domain_family_member_1
13161	-0.911578	2.38908	0.00694442	0.130883	GSONMT00037388001	3432			_PREDICTED:_LOW_QUALITY_PROTEIN:_serine-protein_kinase_ATM-like_[Xiphophorus_maculatus]
67219	-1.02775	0.459766	0.0069563	0.131023	TC201957	1696			homologue_to_UniRef100_UPI000065CA98histidine_acid_phosphatase_domain_containing_2A_isoform_2_Takifugu_rubripes|Rep_histidine_acid_phosphatase_domain_containing_2A_isoform_2_Takifugu_rubripes_partial_(59%)
10222	-0.842137	3.46519	0.0070039	0.131351	GSONMT00016780001	1962			_PREDICTED:_myomegalin-like_isoform_X4_[Oreochromis_niloticus]
68055	-1.07356	0.22862	0.00699259	0.131351	TC203032	2120			similar_to_UniRef100_Q7ZUS8YTH_domain_family_2_Danio_rerio|Rep_YTH_domain_family_2_Danio_rerio_(Zebrafish)_(Brachydanio_rerio)_partial_(57%)
25910	-0.876508	1.71432	0.00702735	0.131434	GSONMT00022690001	1221			_COP9_signalosome_complex_subunit_4_[Salmo_salar]
30678	-0.852554	1.49447	0.00705382	0.131594	GSONMT00060634001	3432			_PREDICTED:_apoptosis-stimulating_of_p53_protein_1-like_isoform_X1_[Neolamprologus_brichardi]
43116	-0.813138	2.15998	0.00709177	0.132134	GSONMT00079540001	822			_mitochondrial_carnitine_palmitoyltransferase_I_alpha1a_[Oncorhynchus_mykiss]
31249	-1.31972	-0.416935	0.00711276	0.132441	GSONMT00054635001	1524			_PREDICTED:_protein_transport_protein_Sec24D-like_isoform_X1_[Maylandia_zebra]
210877	-1.0368	0.0400456	0.00711995	0.132491	NODE_60220_length_271_cov_0.992620	369			unknown
71629	-0.771671	2.13555	0.00713786	0.132548	TC207621	2243			similar_to_UniRef100_Q5C693SJCHGC03009_protein_Schistosoma_japonicum|Rep_SJCHGC03009_protein_Schistosoma_japonicum_(Blood_fluke)
36193	-1.11738	0.264322	0.00713285	0.132548	GSONMT00075028001	3222			_PREDICTED:_centrosomal_protein_of_170_kDa-like_isoform_X1_[Pundamilia_nyererei]
18670	-1.0506	0.139151	0.00715447	0.132629	GSONMT00027346001	660			_Ras-related_protein_Rab-5C_[Salmo_salar]
41919	-1.02951	0.785297	0.00719369	0.133187	GSONMT00081875001	1926			_PREDICTED:_WD_repeat-containing_protein_43_[Oreochromis_niloticus]
210478	-1.32076	0.50703	0.007199	0.133188	NODE_59695_length_293_cov_1.436860	391			unknown
37026	-0.976553	0.45177	0.00721691	0.133284	GSONMT00073214001	2601			_PREDICTED:_coiled-coil_domain-containing_protein_141-like_[Lepisosteus_oculatus]
79017	-1.78328	0.47643	0.00721706	0.133284	NP544026	684			GB|AF1155261|AAD530231_MHC_class_I_heavy_chain_precursor_[Oncorhynchus_mykiss]
98146	-0.880046	2.49263	0.00724072	0.133637	CA372174	734			similar_to_UniRef100_UPI00006615D8Ryanodine_receptor_3_(Brain-type_ryanodine_receptor)_(RyR3)_(RYR-3)_(Brain_ryanodine_receptor-calcium_release_channel)_Takifugu_rubripes|Rep_Ryanodine_receptor_3_(Brain-type_ryanodine_receptor)_(RyR3)_(RYR-3)_(Brain_ryanodine_receptor-calcium_release_channel)_Takifugu_rubripes_partial_(5%)
23334	-1.22913	-0.172426	0.00726954	0.133916	GSONMT00022940001	618			_hypothetical_protein_RCJMB04_7f10_[Gallus_gallus]
187176	-1.25258	-0.417508	0.00729746	0.134262	NODE_29283_length_948_cov_1.870253	1046			adipocyte_enhancer-binding_protein_1-like
25237	-1.07221	0.147176	0.00730975	0.134404	GSONMT00010670001	396			_ORF2-encoded_protein_[Danio_rerio]
75605	-0.957294	0.674212	0.0073227	0.134406	TC212591	1964			similar_to_UniRef100_UPI000065D1CDVacuolar_protein_sorting-associated_protein_13A_(Chorein)_(Chorea-_acanthocytosis_protein)_Takifugu_rubripes|Rep_Vacuolar_protein_sorting-associated_protein_13A_(Chorein)_(Chorea-_acanthocytosis_protein)_Takifugu_rubripes_partial_(17%)
36197	-1.00328	1.97071	0.00732911	0.134424	GSONMT00075039001	1404			_PREDICTED:_adenylosuccinate_synthetase_isozyme_2-like_[Maylandia_zebra]
494	-1.03983	0.640449	0.00735184	0.134672	GSONMT00056175001	1290			_PREDICTED:_forkhead_box_protein_O3_[Echinops_telfairi]
40607	-0.788348	2.05444	0.00736262	0.134697	GSONMT00066005001	1269			_26S_proteasome_non-ATPase_regulatory_subunit_11_[Salmo_salar]
125541	-0.817553	2.73345	0.00737022	0.134697	SRR020739-6221	654			PREDICTED:_uncharacterized_protein_LOC101158037
199089	-0.987592	0.539485	0.00736556	0.134697	NODE_44956_length_573_cov_1.230366	671			glypican-5-like_isoform_x2
203700	-0.855895	1.31233	0.00737842	0.134739	NODE_51143_length_403_cov_1.292804	501			ryanodine_receptor_1-like
129394	-0.905492	0.835477	0.00740492	0.135093	SRR020739-12945	548			udp-n-acetylglucosamine--peptide_n-acetylglucosaminyltransferase_110_kda_subunit
97582	-0.999544	0.528991	0.007407	0.135093	CA356541	776			homologue_to_UniRef100_Q6DRD6Splicing_factor_3b_subunit_1_155kDa_Danio_rerio|Rep_Splicing_factor_3b_subunit_1_155kDa_Danio_rerio_(Zebrafish)_(Brachydanio_rerio)_partial_(18%)
27322	-1.21086	-0.277086	0.00741784	0.135206	GSONMT00021720001	1125			_PREDICTED:_poly_[ADP-ribose]_polymerase_10-like_[Lepisosteus_oculatus]
24591	-1.13693	0.117565	0.00745093	0.135304	GSONMT00007952001	606			_PREDICTED:_ras-related_protein_Rab-1A-like_isoformX1_[Oreochromis_niloticus]
4391	-0.96775	0.955871	0.00746792	0.135446	GSONMT00015231001	2340			_PREDICTED:_protein_NLRC3-like_isoform_X4_[Neolamprologus_brichardi]
26716	-0.835928	1.51639	0.00747416	0.135476	GSONMT00060414001	1743			_PREDICTED:_RING_finger_and_SPRY_domain-containing_protein_1_[Astyanax_mexicanus]
16430	-0.86924	1.99319	0.00750701	0.135498	GSONMT00019222001	4191			_PREDICTED:_collagen_alpha-6(IV)_chain_[Geospiza_fortis]
13970	-0.951191	1.73258	0.00750918	0.135498	GSONMT00001937001	1338			_PREDICTED:_nuclear_factor_interleukin-3-regulated_protein-like_isoform_X1_[Oreochromis_niloticus]
91817	-1.19006	0.624873	0.00750994	0.135498	BX885642	807			weakly_similar_to_UniRef100_Q8IXS6Paralemmin-2_n=2_Homo_sapiens|Rep_Paralemmin-2_Homo_sapiens_(Human)_partial_(39%)
33531	-0.78572	3.01656	0.00752296	0.135524	GSONMT00025915001	3816			_PREDICTED:_hamartin-like_[Maylandia_zebra]
1207	-0.922981	9.94687	0.00755982	0.135884	GSONMT00014739001	783			_myosin_heavy_chain_[Oncorhynchus_keta]
37408	-0.98428	0.860362	0.00755887	0.135884	GSONMT00072528001	2601			_PREDICTED:_transmembrane_protein_131-like_[Neolamprologus_brichardi]
122447	-1.11934	1.17962	0.007552	0.135884	SRR020739-1257	905			unknown
54694	-0.78037	4.68672	0.00757997	0.136133	TC184482	798			homologue_to_UniRef100_Q29RA2Zgc136908_Danio_rerio|Rep_Zgc136908_Danio_rerio_(Zebrafish)_(Brachydanio_rerio)_partial_(31%)
143630	-0.890403	4.73031	0.00760666	0.136446	SRR020740-416	1396			unknown
160312	-1.024	0.160069	0.00761869	0.136578	SRR020740-23083	402			lysosome-associated_membrane_glycoprotein_1_precursor
23450	-1.04043	0.103192	0.00763451	0.136778	GSONMT00061005001	6036			_PREDICTED:_uncharacterized_protein_LOC101174871_[Oryzias_latipes]
89330	-0.943066	0.445292	0.00766867	0.137078	BX865319	771			similar_to_UniRef100_Q4SEN5Chromosome_undetermined_SCAF14615_whole_genome_shotgun_sequence_Tetraodon_nigroviridis|Rep_Chromosome_undetermined_SCAF14615_whole_genome_shotgun_sequence_Tetraodon_nigroviridis_(Green_puffer)_partial_(5%)
124461	-1.11585	2.37746	0.00767093	0.137078	SRR020739-4477	733			lim_domain-binding_protein_3-like_isoform_2
79542	-0.774461	2.51483	0.00771537	0.13737	BX074791	830			similar_to_UniRef100_Q4S3E7Chromosome_1_SCAF14751_whole_genome_shotgun_sequence_Tetraodon_nigroviridis|Rep_Chromosome_1_SCAF14751_whole_genome_shotgun_sequence_Tetraodon_nigroviridis_(Green_puffer)_partial_(31%)
6389	-0.968284	0.831971	0.0077122	0.13737	GSONMT00042343001	315			_PREDICTED:_importin-5-like_[Maylandia_zebra]
101846	-0.976752	1.63323	0.00771031	0.13737	CB491761	632			UniRef100_Q9DEY0Ovarian_fibroin-like_substance-2_Cyprinus_carpio|Rep_Ovarian_fibroin-like_substance-2_Cyprinus_carpio_(Common_carp)_partial_(13%)
35186	-1.2476	-0.215607	0.00776246	0.13806	GSONMT00061501001	5718			_PREDICTED:_chromodomain-helicase-DNA-binding_protein_8_isoform_X2_[Danio_rerio]
23409	-0.930309	2.61378	0.00779058	0.138394	GSONMT00031083001	3480			_PREDICTED:_autophagy-related_protein_2_homolog_A-like_[Maylandia_zebra]
146272	-0.958833	3.90757	0.00779067	0.138394	SRR020740-3853	733			voltage_dependent_calcium_channel_alpha-1s_subunit_isoform_alpha-1s-a
37163	-0.982627	0.421703	0.00780537	0.138457	GSONMT00073036001	1416			_PREDICTED:_retinoblastoma-like_protein_2-like_isoform_X2_[Astyanax_mexicanus]
195117	-1.25511	-0.417855	0.00781781	0.138457	NODE_39752_length_234_cov_2.320513	332			laminin_subunit_beta-1-like
14362	-0.881506	1.04129	0.00787071	0.139226	GSONMT00043010001	2460			_PREDICTED:_MORC_family_CW-type_zinc_finger_protein_3-like_isoform_X2_[Oreochromis_niloticus]
43859	-1.1198	0.834213	0.00788702	0.139431	GSONMT00078025001	3666			_PREDICTED:_activating_molecule_in_BECN1-regulated_autophagy_protein_1-like_[Takifugu_rubripes]
20790	-1.30965	-0.0953775	0.0079347	0.139937	GSONMT00048875001	1149			_Dual_specificity_protein_phosphatase_6_[Salmo_salar]
1055	-0.836584	2.12021	0.00795758	0.140031	GSONMT00049852001	1374			_PREDICTED:_laminin_subunit_beta-1-like_[Astyanax_mexicanus]
40161	-0.984788	0.766086	0.00795563	0.140031	GSONMT00066798001	2580			_PREDICTED:_chromodomain-helicase-DNA-binding_protein_3-like_isoform_X3_[Neolamprologus_brichardi]
28493	-0.819224	3.27759	0.00797661	0.140171	GSONMT00004527001	2325			_PREDICTED:_procollagen-lysine-2-oxoglutarate_5-dioxygenase_1_isoform_X2_[Astyanax_mexicanus]
56530	-0.833748	4.2516	0.00799351	0.1403	TC187087	1296			similar_to_UniRef100_Q4T980Chromosome_undetermined_SCAF7631_whole_genome_shotgun_sequence_Tetraodon_nigroviridis|Rep_Chromosome_undetermined_SCAF7631_whole_genome_shotgun_sequence_Tetraodon_nigroviridis_(Green_puffer)_partial_(51%)
108804	-0.757176	4.81644	0.00802053	0.140381	CX137642	668			similar_to_UniRef100_UPI000065DD72Kelch-like_protein_31_(Kelch_repeat_and_BTB_domain-containing_protein_1)_(Kelch-like_protein_KLHL)_(BTB_and_kelch_domain-containing_protein_6)_Takifugu_rubripes|Rep_Kelch-like_protein_31_(Kelch_repeat_and_BTB_domain-containing_protein_1)_(Kelch-like_protein_KLHL)_(BTB_and_kelch_domain-containing_protein_6)_Takifugu_rubripes_partial_(12%)
40838	-0.76895	2.13779	0.00800549	0.140381	GSONMT00065464001	1134			_Actin-_alpha_2-_smooth_muscle-_aorta_[Danio_rerio]
25752	-0.955797	0.545073	0.00802207	0.140381	GSONMT00053914001	1500			_MYST_histone_acetyltransferase_1_[Danio_rerio]
122200	-0.784175	2.10375	0.00803699	0.140458	SRR020739-881	993			carnitine_o-palmitoyltransferase_liver_isoform
9553	-1.17792	0.0316475	0.00804151	0.140458	GSONMT00017539001	951			_PREDICTED:_collagen_alpha-1(XIX)_chain-like_[Pundamilia_nyererei]
2359	-1.36999	-0.38116	0.00806362	0.14068	GSONMT00022033001	423			_PREDICTED:_ras-related_protein_Rab-12_isoform_X2_[Astyanax_mexicanus]
36034	-1.0806	0.23264	0.0080752	0.140724	GSONMT00075440001	1746			_PREDICTED:_transcription_factor_Sp2-like_isoform_X2_[Neolamprologus_brichardi]
19677	-0.894503	3.74304	0.0080883	0.140869	GSONMT00023044001	540			_PREDICTED:_telethonin-like_[Neolamprologus_brichardi]
30518	-0.721274	5.78769	0.00817776	0.141922	GSONMT00029678001	2319			_PREDICTED:_junctophilin-2-like_[Xiphophorus_maculatus]
38036	-1.00194	2.50771	0.00820267	0.14227	GSONMT00071125001	1983			_PREDICTED:_collagen_alpha-1(X)_chain-like_isoform_2_[Oreochromis_niloticus]
31455	-0.823104	1.18541	0.00820996	0.142313	GSONMT00023221001	2907			_PREDICTED:_E3_ubiquitin-protein_ligase_BRE1B_[Astyanax_mexicanus]
53880	-1.11332	0.0179884	0.00822617	0.142425	TC183320	813			homologue_to_UniRef100_UPI000065E1B3Nucleoporin_SEH1-like_(SEC13-like_protein)_Takifugu_rubripes|Rep_Nucleoporin_SEH1-like_(SEC13-like_protein)_Takifugu_rubripes_partial_(53%)
214775	-0.8612	1.13699	0.00823286	0.142457	NODE_64995_length_526_cov_0.644487	624			striated_muscle-specific_serine_threonine-protein_kinase-like
36842	-0.711078	5.11164	0.00826148	0.142755	GSONMT00073583001	7041			_PREDICTED:_translational_activator_GCN1_isoform_X2_[Oreochromis_niloticus]
41309	-1.42069	-0.267783	0.00827171	0.142793	GSONMT00064459001	4080			_PREDICTED:_sorbin_and_SH3_domain-containing_protein_1-like_isoform_X1_[Pundamilia_nyererei]
150073	-0.867467	2.61829	0.0082904	0.142864	SRR020740-8900	575			unknown
38223	-0.898815	1.83798	0.00828909	0.142864	GSONMT00070606001	3912			_PREDICTED:_uncharacterized_protein_LOC102077005_isoform_X1_[Oreochromis_niloticus]
26156	-1.05661	0.425705	0.00828802	0.142864	GSONMT00035429001	756			_PREDICTED:_transmembrane_protein_255A_isoform_X3_[Danio_rerio]
22831	-0.941273	0.496154	0.00831098	0.143134	GSONMT00016238001	1176			_PREDICTED:_protein_FAM53C-like_isoform_X1_[Oreochromis_niloticus]
206689	-0.9812	0.181597	0.00834301	0.143601	NODE_54929_length_248_cov_1.911290	346			unknown
122539	-0.975825	2.49232	0.00837054	0.143991	SRR020739-1409	813			myotubularin-related_protein_4
40054	-0.82116	1.38968	0.00839651	0.144184	GSONMT00067027001	2853			_PREDICTED:_eukaryotic_translation_initiation_factor_4_gamma_2-like_[Haplochromis_burtoni]
20429	-0.890154	1.33146	0.00841725	0.144372	GSONMT00001205001	5586			_PREDICTED:_myomegalin-like_isoform_X4_[Pundamilia_nyererei]
41369	-0.764028	2.96746	0.00844977	0.144635	GSONMT00064345001	2133			_Ubiquitin_carboxyl-terminal_hydrolase_4_[Salmo_salar]
46380	-0.864549	1.56555	0.00847597	0.144955	GSONMT00072490001	1152			_Beta-ureidopropionase_[Oncorhynchus_mykiss]
2957	-0.897118	1.64338	0.00849525	0.145201	GSONMT00062600001	360			_PREDICTED:_protein_NDRG2-like_[Takifugu_rubripes]
1610	-1.2698	-0.390915	0.00851337	0.145426	GSONMT00039319001	1848			_PREDICTED:_DNA_repair_protein_REV1-like_isoform_X1_[Pundamilia_nyererei]
95142	-0.97432	0.456986	0.00853225	0.145663	CA342579	659			similar_to_UniRef100_Q4SM94Chromosome_3_SCAF14553_whole_genome_shotgun_sequence_Tetraodon_nigroviridis|Rep_Chromosome_3_SCAF14553_whole_genome_shotgun_sequence_Tetraodon_nigroviridis_(Green_puffer)_partial_(5%)
33215	-0.710616	4.98905	0.00853727	0.145664	GSONMT00063313001	1803			_PREDICTED:_amylo-1-_6-glucosidase-_4-alpha-glucanotransferase_isoform_X1_[Danio_rerio]
124607	-1.1155	0.168109	0.00854837	0.145729	SRR020739-4694	705			unknown
16629	-0.772064	2.19275	0.0086072	0.146009	GSONMT00024830001	3360			_PREDICTED:_EMILIN-2-like_[Maylandia_zebra]
44332	-0.918494	1.8034	0.00859069	0.146009	GSONMT00076746001	1134			_PREDICTED:_protein_quaking-A-like_isoform_X1_[Xiphophorus_maculatus]
23830	-0.983931	0.332195	0.00858507	0.146009	GSONMT00010069001	6177			_PREDICTED:_A-kinase_anchor_protein_9-like_isoform_X1_[Maylandia_zebra]
153134	-1.06559	0.175035	0.00860529	0.146009	SRR020740-13145	487			unknown
16742	-1.32063	-0.108956	0.00860658	0.146009	GSONMT00001735001	2094			_PREDICTED:_inhibitor_of_nuclear_factor_kappa-B_kinase-interacting_protein-like_[Xiphophorus_maculatus]
72887	-1.14476	0.128517	0.00863737	0.146267	TC209219	1018			weakly_similar_to_UniRef100_Q9PW00Transposase_Pleuronectes_platessa|Rep_Transposase_Pleuronectes_platessa_(Plaice)_partial_(27%)
21894	-0.696784	5.55669	0.00864978	0.146393	GSONMT00036576001	2349			_Aconitate_hydratase-_mitochondrial_[Dicentrarchus_labrax]
30487	-0.857279	3.07293	0.00865616	0.146417	GSONMT00062381001	1881			_PREDICTED:_forkhead_box_protein_K2-like_[Oreochromis_niloticus]
39312	-0.959679	1.012	0.00866842	0.14654	GSONMT00068473001	1368			_PREDICTED:_malonyl-CoA_decarboxylase-_mitochondrial-like_[Maylandia_zebra]
12947	-0.834051	1.63241	0.00868182	0.146682	GSONMT00046858001	1590			_PREDICTED:_EH_domain-containing_protein_2-like_isoform_X1_[Astyanax_mexicanus]
17983	-0.721631	4.7031	0.00872404	0.146806	GSONMT00060382001	1890			_PREDICTED:_26S_proteasome_non-ATPase_regulatory_subunit_1-like_isoform_X2_[Lepisosteus_oculatus]
32125	-0.732583	2.44302	0.00872031	0.146806	GSONMT00013796001	1797			_F-box_only_protein_46_[Danio_rerio]
23970	-0.946553	1.51805	0.00869495	0.146806	GSONMT00051283001	4995			_PREDICTED:_DNA-directed_RNA_polymerase_II_subunit_RPB1-like_[Lepisosteus_oculatus]
111220	-0.736441	2.58759	0.00875653	0.146932	BX309180	770			homologue_to_UniRef100_Q7ZYV6Hyperosmotic_glycine_rich_protein_Salmo_salar|Rep_Hyperosmotic_glycine_rich_protein_Salmo_salar_(Atlantic_salmon)_partial_(69%)
42468	-1.12205	0.569875	0.00880208	0.147022	GSONMT00080901001	1953			_unnamed_protein_product_[Tetraodon_nigroviridis]
131040	-1.14096	-0.176065	0.0088004	0.147022	SRR020739-15978	561			unknown
70397	-1.42027	0.183733	0.0087869	0.147022	TC206071	908			weakly_similar_to_UniRef100_Q4R9Z4Chromosome_undetermined_SCAF24814_whole_genome_shotgun_sequence_Tetraodon_nigroviridis|Rep_Chromosome_undetermined_SCAF24814_whole_genome_shotgun_sequence_Tetraodon_nigroviridis_(Green_puffer)_partial_(22%)
44044	-0.775621	2.56474	0.00883911	0.147323	GSONMT00077490001	1641			_PREDICTED:_prolyl_4-hydroxylase_subunit_alpha-1-like_[Takifugu_rubripes]
25705	-0.798111	1.41843	0.0088402	0.147323	GSONMT00057430001	2073			_aryl_hydrocarbon_receptor_nuclear_translocator-like_protein_1b_[Oncorhynchus_masou]
94287	-1.07064	0.163745	0.00886873	0.147547	CA348459	643			homologue_to_UniRef100_UPI000007CC39CG13560-PA_Drosophila_melanogaster|Rep_CG13560-PA_Drosophila_melanogaster_partial_(13%)
49228	-1.08359	0.571953	0.00886451	0.147547	TC176627	808			similar_to_UniRef100_Q886D3LysM_domain_protein_Pseudomonas_syringae_pv_tomato|Rep_LysM_domain_protein_Pseudomonas_syringae_pv_tomato_partial_(3%)
91386	-0.913464	0.740233	0.00889821	0.14787	BX878923	753			similar_to_UniRef100_Q4QRC6Iron-sulfur_cluster_assembly_1_homolog_mitochondrial_precursor_Danio_rerio|Rep_Iron-sulfur_cluster_assembly_1_homolog_mitochondrial_precursor_Danio_rerio_(Zebrafish)_(Brachydanio_rerio)_partial_(88%)
7836	-0.788996	1.91623	0.00893104	0.148081	GSONMT00015072001	1545			_PREDICTED:_unconventional_myosin-XVIIIb-like_[Haplochromis_burtoni]
69271	-1.03172	0.059843	0.00893059	0.148081	TC204625	1401			unknown
215025	-1.30348	-0.385116	0.00893796	0.148112	NODE_65296_length_1001_cov_1.262737	1099			glypican-_partial
29296	-0.943086	0.656564	0.00894904	0.148212	GSONMT00016877001	420			_PREDICTED:_protein_furry_homolog-like_[Xiphophorus_maculatus]
148301	-1.0236	0.409478	0.00896193	0.148222	SRR020740-6536	632			unknown
25370	-1.29402	-0.191642	0.00896478	0.148222	GSONMT00014588001	1089			_PREDICTED:_transmembrane_protein_115-like_isoform_X1_[Oreochromis_niloticus]
57433	-1.04523	0.349097	0.00900945	0.148876	TC188387	2971			similar_to_UniRef100_Q4SKY5Chromosome_17_SCAF14563_whole_genome_shotgun_sequence_Tetraodon_nigroviridis|Rep_Chromosome_17_SCAF14563_whole_genome_shotgun_sequence_Tetraodon_nigroviridis_(Green_puffer)_partial_(44%)
130099	-0.841477	2.71764	0.00903346	0.149091	SRR020739-14237	559			unknown
39626	-1.05136	0.291804	0.00903765	0.149091	GSONMT00067805001	1308			_PREDICTED:_LOW_QUALITY_PROTEIN:_THO_complex_subunit_5_homolog_[Oreochromis_niloticus]
111367	-1.93451	-0.342853	0.00904791	0.149176	BX321204	968			similar_to_UniRef100_UPI000065D037Homolog_of_Gallus_gallus_Myosin-binding_protein_C_cardiac-type_(Cardiac_MyBP-C)_(C-protein_cardiac_muscle_isoform)_Takifugu_rubripes|Rep_Homolog_of_Gallus_gallus_Myosin-binding_protein_C_cardiac-type_(Cardiac_MyBP-C)_(C-protein_cardiac_muscle_isoform)_Takifugu_rubripes_partial_(7%)
25035	-0.834679	2.53357	0.00905311	0.149178	GSONMT00012422001	2877			_PREDICTED:_leukemia_inhibitory_factor_receptor-like_[Oreochromis_niloticus]
34496	-1.25177	-0.0411848	0.00907944	0.149526	GSONMT00003003001	4386			_PREDICTED:_early_endosome_antigen_1-like_isoform_X2_[Neolamprologus_brichardi]
159108	-1.59934	0.739304	0.0090931	0.149526	SRR020740-21492	407			sarcoplasmic_endoplasmic_reticulum_calcium_atpase_1a
187936	-1.12826	-0.00284087	0.00910854	0.149631	NODE_30300_length_1288_cov_1.070652	1386			phosphatidylserine_synthase_1
93298	-1.04122	0.428315	0.00913981	0.149766	BX887891	850			similar_to_UniRef100_A5D6U6MGC162884_protein_Danio_rerio|Rep_MGC162884_protein_Danio_rerio_(Zebrafish)_(Brachydanio_rerio)_partial_(6%)
20908	-0.81141	1.49055	0.00921242	0.150611	GSONMT00062172001	5883			_PREDICTED:_protein_ELYS-like_isoform_X1_[Neolamprologus_brichardi]
30481	-0.840511	1.90447	0.00921683	0.150611	GSONMT00000287001	4698			_PREDICTED:_rho_GTPase-activating_protein_32-like_isoform_X1_[Haplochromis_burtoni]
119196	-0.959408	0.233486	0.009218	0.150611	CU072238	1417			similar_to_UniRef100_Q4V8Z9Protein_geranylgeranyltransferase_type_I_beta_subunit_Danio_rerio|Rep_Protein_geranylgeranyltransferase_type_I_beta_subunit_Danio_rerio_(Zebrafish)_(Brachydanio_rerio)_partial_(59%)
26268	-1.11414	0.280082	0.00920934	0.150611	GSONMT00063771001	1908			_PREDICTED:_polypeptide_N-acetylgalactosaminyltransferase_15-like_[Maylandia_zebra]
42286	-0.735965	2.61771	0.00923988	0.150733	GSONMT00081174001	3198			_PREDICTED:_ataxin-2-like_isoform_X6_[Maylandia_zebra]
51211	-0.953957	0.433915	0.00925535	0.150902	TC179452	1804			similar_to_UniRef100_UPI000066050BPodocalyxin-like_protein_1_precursor_Takifugu_rubripes|Rep_Podocalyxin-like_protein_1_precursor_Takifugu_rubripes
36601	-0.796543	3.40145	0.00933554	0.151956	GSONMT00074251001	1344			_Equilibrative_nucleoside_transporter_1_[Salmo_salar]
45997	-0.839537	1.4407	0.0093688	0.152413	GSONMT00076568001	1290			_PREDICTED:_lysocardiolipin_acyltransferase_1-like_isoform_X1_[Neolamprologus_brichardi]
51097	-0.751924	2.72992	0.00942243	0.152466	TC179278	823			unknown
11955	-0.777108	1.815	0.00937857	0.152466	GSONMT00058690001	513			_transposase_[Salmo_salar]
31246	-0.912059	0.48849	0.00939693	0.152466	GSONMT00059910001	2340			_PREDICTED:_ankyrin-3-like_[Neolamprologus_brichardi]
10100	-1.00369	0.704234	0.0094292	0.152466	GSONMT00003887001	1086			_c-Fos_protein_[Oncorhynchus_masou]
68722	-0.906227	0.756707	0.0094452	0.152473	TC203905	1168			similar_to_UniRef100_Q4SJU1Chromosome_1_SCAF14573_whole_genome_shotgun_sequence_Tetraodon_nigroviridis|Rep_Chromosome_1_SCAF14573_whole_genome_shotgun_sequence_Tetraodon_nigroviridis_(Green_puffer)_partial_(77%)
56713	-0.913062	0.625379	0.00944425	0.152473	TC187360	1024			UniRef100_Q64HX9Cathepsin_Y_n=2_Euteleostei|Rep_Cathepsin_Y___partial_(10%)
145919	-0.952948	0.668482	0.00945696	0.152495	SRR020740-3389	759			nebulin-related-anchoring_protein_isoform_1
37559	-0.885089	1.41914	0.00953734	0.15337	GSONMT00072014001	2004			_Caprin-1_[Salmo_salar]
122434	-0.753819	2.88367	0.00954521	0.153413	SRR020739-1236	839			myocyte-specific_enhancer_factor_2c-like_isoform_1
84393	-1.17024	-0.200345	0.00955173	0.153434	BX308611	838			similar_to_UniRef100_UPI00003633B7Ubiquilin-4_(Ataxin-1_ubiquitin-like-interacting_protein_A1U)_Takifugu_rubripes|Rep_Ubiquilin-4_(Ataxin-1_ubiquitin-like-interacting_protein_A1U)_Takifugu_rubripes_partial_(37%)
37972	-1.4224	-0.564834	0.00959964	0.154035	GSONMT00071292001	1956			-
1311	-0.83897	1.25898	0.00961484	0.154036	GSONMT00052768001	408			_PREDICTED:_ligand_of_Numb_protein_X_2-like_[Neolamprologus_brichardi]
154107	-0.887604	2.8492	0.00964171	0.154036	SRR020740-14513	469			ryanodine_receptor_3
18219	-0.952741	0.428262	0.00964088	0.154036	GSONMT00017943001	3567			_PREDICTED:_FH1/FH2_domain-containing_protein_3-like_isoform_X2_[Neolamprologus_brichardi]
200814	-1.44934	-0.550427	0.00962889	0.154036	NODE_47301_length_303_cov_1.679868	401			tensin-1-like_isoform_x6
3789	-1.0097	0.941516	0.00965089	0.154099	GSONMT00014246001	714			_PREDICTED:_ryanodine_receptor_1-like_[Maylandia_zebra]
24984	-0.944691	0.53609	0.00966319	0.154212	GSONMT00026237001	885			_DCN1-like_protein_4_[Danio_rerio]
30511	-0.953152	0.624715	0.00970751	0.154499	GSONMT00014493001	2508			_PREDICTED:_uncharacterized_protein_LOC102081676_isoform_X1_[Oreochromis_niloticus]
26939	-0.907085	1.63503	0.00972233	0.154651	GSONMT00011740001	7116			_PREDICTED:_neurogenic_locus_notch_homolog_protein_2-like_[Takifugu_rubripes]
44190	-0.846772	3.66123	0.00975931	0.155141	GSONMT00077140001	1998			_PREDICTED:_junctophilin-1-like_[Lepisosteus_oculatus]
1228	-0.845644	1.23442	0.00977987	0.155146	GSONMT00017866001	864			_PREDICTED:_phosphoinositide_3-kinase_regulatory_subunit_4_isoform_X2_[Danio_rerio]
146455	-0.976326	0.214823	0.00983565	0.155797	SRR020740-4098	772			unknown
127567	-1.32153	-0.192687	0.00983679	0.155797	SRR020739-9703	579			unknown
34591	-0.800588	1.4032	0.00985774	0.156016	GSONMT00050623001	1644			_PREDICTED:_heterogeneous_nuclear_ribonucleoprotein_Q-like_[Oryzias_latipes]
27940	-0.989761	0.0939166	0.00986197	0.156016	GSONMT00053538001	1689			_Tyrosine-protein_kinase_Yes_[Dicentrarchus_labrax]
72232	-1.21493	0.293752	0.00986657	0.156016	TC208386	1069			weakly_similar_to_UniRef100_Q28E38Golgi_associated_gamma_adaptin_ear_containing_ARF_binding_protein_1_Xenopus_tropicalis|Rep_Golgi_associated_gamma_adaptin_ear_containing_ARF_binding_protein_1_Xenopus_tropicalis_(Western_clawed_frog)_(Silurana_tropicalis)_partial_(21%)
90968	-1.03535	0.390209	0.00988272	0.15605	BX879870	849			similar_to_UniRef100_Q4SFE1Chromosome_2_SCAF14604_whole_genome_shotgun_sequence_Tetraodon_nigroviridis|Rep_Chromosome_2_SCAF14604_whole_genome_shotgun_sequence_Tetraodon_nigroviridis_(Green_puffer)_partial_(12%)
100224	-0.82571	1.1165	0.00994322	0.156135	CA379012	517			homologue_to_UniRef100_UPI00006608BCProtein_flightless-1_homolog_Takifugu_rubripes|Rep_Protein_flightless-1_homolog_Takifugu_rubripes_partial_(11%)
21207	-0.840993	1.55194	0.00993632	0.156135	GSONMT00032836001	1779			_PREDICTED:_ubiquilin-4-like_[Astyanax_mexicanus]
118846	-0.853656	1.16602	0.00994059	0.156135	CU070127	729			similar_to_UniRef100_Q7ZUA1Adducin_3_Danio_rerio|Rep_Adducin_3_Danio_rerio_(Zebrafish)_(Brachydanio_rerio)_partial_(23%)
14601	-0.99536	0.545601	0.00991638	0.156135	GSONMT00032605001	3570			_PREDICTED:_CREB-binding_protein_isoform_X1_[Danio_rerio]
69729	-1.05791	-0.0267463	0.00993966	0.156135	TC205233	1951			homologue_to_UniRef100_Q6NYQ4Rab32_protein_Danio_rerio|Rep_Rab32_protein_Danio_rerio_(Zebrafish)_(Brachydanio_rerio)
30234	-1.02407	0.130131	0.00994987	0.156156	GSONMT00053675001	2085			_PREDICTED:_transcription_factor_E2-alpha-like_isoform_X1_[Astyanax_mexicanus]
98338	-0.771026	1.94431	0.00995926	0.15622	CA370046	470			similar_to_UniRef100_Q4S7X6Chromosome_9_SCAF14710_whole_genome_shotgun_sequence_Tetraodon_nigroviridis|Rep_Chromosome_9_SCAF14710_whole_genome_shotgun_sequence_Tetraodon_nigroviridis_(Green_puffer)_partial_(36%)
58056	-0.956398	0.461396	0.00997642	0.156406	TC189294	1387			similar_to_UniRef100_Q4RE92Chromosome_undetermined_SCAF15134_whole_genome_shotgun_sequence_Tetraodon_nigroviridis|Rep_Chromosome_undetermined_SCAF15134_whole_genome_shotgun_sequence_Tetraodon_nigroviridis_(Green_puffer)_partial_(4%)
83251	-0.846352	1.00514	0.0100016	0.15655	BX302942	853			similar_to_UniRef100_Q4TA60Chromosome_undetermined_SCAF7445_whole_genome_shotgun_sequence_Tetraodon_nigroviridis|Rep_Chromosome_undetermined_SCAF7445_whole_genome_shotgun_sequence_Tetraodon_nigroviridis_(Green_puffer)_partial_(37%)
122324	-0.748969	6.00478	0.0100138	0.156657	SRR020739-1059	868			unknown
194510	-1.09585	0.257849	0.0100276	0.15669	NODE_38904_length_577_cov_1.847487	675			ryanodine_receptor_1
144413	-1.16768	0.714646	0.0100319	0.15669	SRR020740-1412	1045			xin actin-binding repeat-containing protein 2-like
56717	-1.22685	-0.225877	0.0100753	0.157117	TC187372	939			homologue_to_UniRef100_Q6NYN6Zgc77560_protein_Danio_rerio|Rep_Zgc77560_protein_Danio_rerio_(Zebrafish)_(Brachydanio_rerio)_partial_(66%)
4428	-0.827252	3.15705	0.0100817	0.157134	GSONMT00016229001	996			_PREDICTED:_transitional_endoplasmic_reticulum_ATPase-like_[Astyanax_mexicanus]
43266	-0.943151	0.535998	0.010128	0.157604	GSONMT00079375001	1521			_PREDICTED:_serine/threonine-protein_phosphatase_2A_55_kDa_regulatory_subunit_B_alpha_isoform-like_[Astyanax_mexicanus]
57651	-0.78293	2.20559	0.0101636	0.157889	TC188716	1520			homologue_to_UniRef100_Q4T5Z6Chromosome_undetermined_SCAF9020_whole_genome_shotgun_sequence_Tetraodon_nigroviridis|Rep_Chromosome_undetermined_SCAF9020_whole_genome_shotgun_sequence_Tetraodon_nigroviridis_(Green_puffer)_partial_(62%)
5165	-1.22961	-0.187428	0.0101666	0.157889	GSONMT00061760001	2787			_PREDICTED:_KN_motif_and_ankyrin_repeat_domain-containing_protein_2-like_isoform_X1_[Oreochromis_niloticus]
34874	-0.713228	4.38348	0.0102588	0.159049	GSONMT00028472001	6180			_PREDICTED:_E3_ubiquitin-protein_ligase_TRIP12-like_isoform_X1_[Haplochromis_burtoni]
143976	-0.94487	0.842994	0.0102647	0.159056	SRR020740-859	1114			unknown
31028	-0.820732	1.47038	0.0103373	0.160013	GSONMT00011412001	5364			_PREDICTED:_intersectin-1_isoform_X1_[Astyanax_mexicanus]
148100	-0.981026	0.159371	0.0103775	0.160095	SRR020740-6255	641			e3_ubiquitin-protein_ligase_hectd1
41259	-0.982517	0.971012	0.0103821	0.160095	GSONMT00064582001	2172			_PREDICTED:_multimerin_2a_isoform_X1_[Danio_rerio]
129601	-1.03038	0.155022	0.0103917	0.160095	SRR020739-13302	556			methylmalonate-semialdehyde_dehydrogenase
21954	-0.812533	1.37491	0.0104308	0.160548	GSONMT00017252001	2184			_PREDICTED:_protein_Hook_homolog_2-like_isoform_X2_[Oreochromis_niloticus]
21194	-1.11828	0.159836	0.010432	0.160548	GSONMT00056699001	3990			_PREDICTED:_inaD-like_protein_isoform_X1_[Danio_rerio]
39464	-0.873666	1.24425	0.0104464	0.160685	GSONMT00068084001	2433			_PREDICTED:_sine_oculis-binding_protein_homolog_isoform_X1_[Neolamprologus_brichardi]
7888	-1.02114	1.37643	0.0104668	0.160746	GSONMT00027067001	612			_PREDICTED:_paralemmin-2-like_[Lepisosteus_oculatus]
57757	-0.858452	1.49528	0.0104826	0.160868	TC188866	675			similar_to_UniRef100_UPI000065E70FNebulin-related-anchoring_protein_(N-RAP)_Takifugu_rubripes|Rep_Nebulin-related-anchoring_protein_(N-RAP)_Takifugu_rubripes_partial_(10%)
42918	-1.1854	0.923655	0.0104935	0.160904	GSONMT00079932001	1449			_PREDICTED:_6-phosphofructo-2-kinase/fructose-2-6-bisphosphatase-like_isoform_2_[Oryzias_latipes]
65909	-0.859947	2.2269	0.0104993	0.160908	TC200245	1517			weakly_similar_to_UniRef100_Q4SHY8Chromosome_5_SCAF14581_whole_genome_shotgun_sequence_Tetraodon_nigroviridis|Rep_Chromosome_5_SCAF14581_whole_genome_shotgun_sequence_Tetraodon_nigroviridis_(Green_puffer)_partial_(53%)
194385	-0.98502	0.093621	0.0105099	0.160988	NODE_38732_length_289_cov_1.564014	387			protein_phosphatase_mitochondrial-like
3022	-0.763421	2.14719	0.0105477	0.161054	GSONMT00007424001	450			-
128874	-1.08437	0.246816	0.0105351	0.161054	SRR020739-12009	569			transcription_factor_btf3_homolog_4
46436	-0.764601	3.04482	0.010559	0.161067	GSONMT00070230001	2493			_PREDICTED:_uro-adherence_factor_A-like_[Maylandia_zebra]
27426	-1.01851	0.46245	0.0105745	0.16122	GSONMT00056777001	5889			_PREDICTED:_histone_acetyltransferase_p300-like_isoform_X3_[Oreochromis_niloticus]
23848	-0.898525	0.514152	0.010647	0.162073	GSONMT00027876001	2571			_PREDICTED:_protein_HIRA-like_[Lepisosteus_oculatus]
86066	-1.19212	-0.176911	0.0106453	0.162073	BX313872	862			similar_to_UniRef100_A9VB35Predicted_protein_Monosiga_brevicollis_MX1|Rep_Predicted_protein_Monosiga_brevicollis_MX1_partial_(7%)
128867	-0.848096	1.16865	0.0106556	0.16212	SRR020739-11989	636			unknown
101623	-0.738131	1.6668	0.0106839	0.162299	CA377367	375			UniRef100_A9UP68Predicted_protein_Monosiga_brevicollis_MX1|Rep_Predicted_protein_Monosiga_brevicollis_MX1_partial_(5%)
101840	-0.870102	1.46627	0.0106812	0.162299	CB494053	655			UniRef100_UPI000038D67FCOG0457_FOG_TPR_repeat_Nostoc_punctiforme_PCC_73102|Rep_COG0457_FOG_TPR_repeat_Nostoc_punctiforme_PCC_73102_partial_(3%)
26154	-0.956963	0.852341	0.0106766	0.162299	GSONMT00035426001	1290			_Lysosome-associated_membrane_glycoprotein_2_precursor_[Salmo_salar]
73041	-0.714499	5.19405	0.0107414	0.162311	TC209408	2260			similar_to_UniRef100_UPI000065D2F6Myocilin_precursor_(Trabecular_meshwork-induced_glucocorticoid_response_protein)_Takifugu_rubripes|Rep_Myocilin_precursor_(Trabecular_meshwork-induced_glucocorticoid_response_protein)_Takifugu_rubripes_partial_(83%)
43814	-0.76631	4.00209	0.0107511	0.162311	GSONMT00078132001	5061			_PREDICTED:_myopalladin-like_[Lepisosteus_oculatus]
9886	-0.999397	0.7131	0.0107511	0.162311	GSONMT00024728001	333			_succinate_dehydrogenase_[ubiquinone]_flavoprotein_subunit-_mitochondrial_[Salmo_salar]
148955	-1.0015	0.597535	0.0107069	0.162311	SRR020740-7404	596			cd151_antigen-like
43991	-1.03052	-0.0595549	0.0107303	0.162311	GSONMT00077575001	1425			_Interferon_regulatory_factor_2-binding_protein_1_[Salmo_salar]
27853	-0.737628	3.74948	0.0107686	0.16234	GSONMT00053147001	2631			_Serine/arginine_repetitive_matrix_protein_1_[Salmo_salar]
148182	-0.763877	3.63611	0.0107859	0.16234	SRR020740-6378	654			nad_mitochondrial-like
27571	-0.934324	1.01976	0.0107972	0.16234	GSONMT00008474001	534			_PREDICTED:_transcription_factor_15-like_[Lepisosteus_oculatus]
39010	-1.00711	-0.0197392	0.0108284	0.162725	GSONMT00069199001	2313			_PREDICTED:_serine/threonine-protein_kinase_WNK4_[Danio_rerio]
24382	-0.801998	2.40468	0.0108469	0.16292	GSONMT00029637001	273			_PREDICTED:_voltage-dependent_calcium_channel_gamma-6_subunit-like_[Oryzias_latipes]
193927	-1.22978	0.323431	0.0108547	0.162953	NODE_38119_length_708_cov_0.798023	806			collagen_alpha-1_chain
41300	-1.3478	-0.499821	0.0108786	0.163229	GSONMT00064444001	1743			_PREDICTED:_BAG_family_molecular_chaperone_regulator_3_[Astyanax_mexicanus]
148828	-0.997851	0.359	0.010888	0.163282	SRR020740-7241	640			striated_muscle-specific_serine_threonine-protein_kinase-like
99161	-1.18976	-0.363021	0.0108932	0.163282	CA362908	699			unknown
34543	-0.921053	1.11301	0.0109078	0.163344	GSONMT00033369001	8991			_PREDICTED:_centrosome-associated_protein_350_isoform_X5_[Danio_rerio]
23692	-0.869956	0.727862	0.01092	0.163365	GSONMT00047016001	3669			_PREDICTED:_bromodomain_and_PHD_finger-containing_protein_3-like_isoform_X1_[Maylandia_zebra]
22420	-1.03412	0.2195	0.0109295	0.163409	GSONMT00007657001	2652			_PREDICTED:_probable_tumor_suppressor_protein_MN1_isoform_X1_[Oreochromis_niloticus]
115661	-1.05918	0.173631	0.011006	0.16434	BX310082	898			homologue_to_UniRef100_Q9IB61Bladder_cancer-associated_protein_Danio_rerio|Rep_Bladder_cancer-associated_protein_Danio_rerio_(Zebrafish)_(Brachydanio_rerio)
29402	-1.14141	0.00717989	0.0110142	0.16434	GSONMT00044038001	5295			_PREDICTED:_kinase_D-interacting_substrate_of_220_kDa-like_isoform_X3_[Astyanax_mexicanus]
48806	-0.940445	0.446558	0.011047	0.164412	TC176006	1114			similar_to_UniRef100_Q68EK4Wufc25c04_protein_n=2_Danio_rerio|Rep_Wufc25c04_protein_Danio_rerio_(Zebrafish)_(Brachydanio_rerio)_partial_(63%)
21604	-0.941159	1.06554	0.0110325	0.164412	GSONMT00051621001	2013			_preimplantation_protein_4-like_[Danio_rerio]
21155	-0.738367	2.0096	0.0110763	0.164569	GSONMT00041347001	2844			_ORF-_putative-_partial_[Homo_sapiens]
27366	-0.781096	1.67579	0.0110856	0.164569	GSONMT00062640001	1239			_PREDICTED:_unconventional_myosin-Ic-like_isoform_X3_[Oreochromis_niloticus]
128995	-0.860421	1.47481	0.0111323	0.164846	SRR020739-12254	554			transitional_endoplasmic_reticulum_atpase
159686	-1.18782	1.09147	0.0111297	0.164846	SRR020740-22256	385			unknown
97688	-0.750189	3.13629	0.0111457	0.164961	CA355485	643			unknown
27845	-1.11052	0.360757	0.0111772	0.16526	GSONMT00003223001	3120			_PREDICTED:_homeodomain-interacting_protein_kinase_3-like_[Lepisosteus_oculatus]
65236	-1.08916	-0.00331334	0.011307	0.166593	TC199313	659			weakly_similar_to_UniRef100_Q8IQS8CG32198-PB_Drosophila_melanogaster|Rep_CG32198-PB_Drosophila_melanogaster_(Fruit_fly)_partial_(20%)
6064	-0.685372	5.90773	0.0113343	0.166706	GSONMT00024507001	465			_Alpha-actinin-2_[Pteropus_alecto]
134705	-0.853373	1.05208	0.0113339	0.166706	SRR020739-22948	471			unknown
38511	-0.745205	2.44614	0.0113946	0.167295	GSONMT00070067001	6417			_PREDICTED:_pericentriolar_material_1_protein-like_isoform_X1_[Maylandia_zebra]
20024	-0.847883	1.8321	0.0114139	0.167445	GSONMT00030695001	2130			_PREDICTED:_ATP-dependent_RNA_helicase_DDX3X-like_isoform_X1_[Pundamilia_nyererei]
25766	-0.998005	0.0227281	0.0114162	0.167445	GSONMT00005626001	876			_PREDICTED:_transcription_factor_Maf-like_[Lepisosteus_oculatus]
27862	-0.848499	3.48709	0.0116103	0.169194	GSONMT00053157001	1572			_PREDICTED:_polyadenylate-binding_protein_4-like_isoform_X1_[Astyanax_mexicanus]
33341	-0.732335	2.80873	0.0116546	0.169671	GSONMT00061665001	3642			_PREDICTED:_vacuolar_protein_sorting-associated_protein_13A_isoform_X6_[Astyanax_mexicanus]
11423	-1.06188	-0.08451	0.0116741	0.16987	GSONMT00012451001	1548			_PREDICTED:_E3_ubiquitin-protein_ligase_RNF123-like_[Danio_rerio]
64193	-0.823944	1.31611	0.0116923	0.170003	TC197879	1410			homologue_to_UniRef100_Q7T289Amino-terminal_enhancer_of_split_Danio_rerio|Rep_Amino-terminal_enhancer_of_split_Danio_rerio_(Zebrafish)_(Brachydanio_rerio)_partial_(25%)
209176	-1.24019	-0.351031	0.0117006	0.170003	NODE_58023_length_221_cov_0.565611	319			unknown
53548	-0.742522	2.16095	0.0117178	0.170169	TC182844	941			similar_to_UniRef100_Q804C3Dihydrolipoamide_S-acetyltransferase_Danio_rerio|Rep_Dihydrolipoamide_S-acetyltransferase_Danio_rerio_(Zebrafish)_(Brachydanio_rerio)_partial_(19%)
30225	-0.871683	0.644771	0.0117254	0.170195	GSONMT00032574001	5832			_PREDICTED:_myosin_heavy_chain-_fast_skeletal_muscle_[Danio_rerio]
98375	-0.769823	1.65974	0.0117545	0.170292	CA369016	701			similar_to_UniRef100_UPI000001A9BEF-box_only_protein_34_Takifugu_rubripes|Rep_F-box_only_protein_34_Takifugu_rubripes_partial_(19%)
146507	-0.814442	3.67912	0.011742	0.170292	SRR020740-4164	698			titin_a
70092	-1.14858	2.06235	0.0117442	0.170292	TC205698	1004			similar_to_UniRef100_UPI000065F77DSynaptogyrin-2_(Cellugyrin)_Takifugu_rubripes|Rep_Synaptogyrin-2_(Cellugyrin)_Takifugu_rubripes_partial_(20%)
10394	-0.982	0.42809	0.0117687	0.170402	GSONMT00053258001	1194			_PREDICTED:_mothers_against_decapentaplegic_homolog_1-like_isoform_X2_[Pundamilia_nyererei]
32039	-0.970212	0.937092	0.011777	0.170438	GSONMT00041392001	855			_PREDICTED:_neutral_amino_acid_transporter_B(0)_isoform_X2_[Chrysemys_picta_bellii]
4829	-0.900391	1.65689	0.0118689	0.171599	GSONMT00048181001	2076			_HEAT_repeat-containing_protein_1_[Danio_rerio]
43788	-0.688232	4.94651	0.0118851	0.171605	GSONMT00078093001	3768			_eukaryotic_translation_initiation_factor_3-_subunit_A_[Salmo_salar]
61885	-0.783386	3.05757	0.0118927	0.171605	TC194667	768			similar_to_UniRef100_UPI000065EDEECold_shock_domain-containing_protein_E1_(UNR_protein)_(N-ras_upstream_gene_protein)_Takifugu_rubripes|Rep_Cold_shock_domain-containing_protein_E1_(UNR_protein)_(N-ras_upstream_gene_protein)_Takifugu_rubripes_partial_(4%)
2724	-0.881184	0.562023	0.0118841	0.171605	GSONMT00001362001	513			_Para-nitrobenzyl_esterase_[Salmo_salar]
8902	-0.877962	2.68952	0.0119008	0.171638	GSONMT00057645001	1053			_unnamed_protein_product_[Tetraodon_nigroviridis]
13562	-0.759645	2.28376	0.0121204	0.173951	GSONMT00054372001	564			_PREDICTED:_ligand_of_Numb_protein_X_2-like_isoform_X3_[Maylandia_zebra]
17069	-0.917618	0.362096	0.0121405	0.17407	GSONMT00048757001	1755			_PREDICTED:_uncharacterized_protein_LOC101158309_[Oryzias_latipes]
187836	-1.11016	0.228891	0.0121674	0.17437	NODE_30170_length_465_cov_2.032258	563			ryanodine_receptor_3
11050	-0.950092	0.784263	0.0121923	0.174557	GSONMT00006986001	978			_PREDICTED:_RNA-binding_protein_with_serine-rich_domain_1-like_[Xiphophorus_maculatus]
29492	-0.770209	2.17147	0.0122097	0.174635	GSONMT00019243001	837			_PREDICTED:_aquaporin-3-like_[Oreochromis_niloticus]
42201	-0.937055	0.113523	0.0122826	0.175422	GSONMT00081280001	3309			_PREDICTED:_regulator_of_nonsense_transcripts_1-like_[Lepisosteus_oculatus]
71631	-0.929454	0.56593	0.0123138	0.175697	TC207624	1646			homologue_to_UniRef100_Q5KTT7EIF4G-related_protein_NAT1A_Danio_rerio|Rep_EIF4G-related_protein_NAT1A_Danio_rerio_(Zebrafish)_(Brachydanio_rerio)_partial_(24%)
21382	-0.719433	2.05366	0.0123285	0.175735	GSONMT00059648001	714			_Polyadenylate-binding_protein_2_[Salmo_salar]
38042	-0.740674	1.90228	0.0123237	0.175735	GSONMT00071136001	5817			_PREDICTED:_laminin_subunit_alpha-4_[Oreochromis_niloticus]
37695	-0.786471	2.08219	0.0123365	0.175763	GSONMT00071870001	4125			_PREDICTED:_protein-methionine_sulfoxide_oxidase_MICAL2-like_isoform_X1_[Oreochromis_niloticus]
39670	-1.13952	-0.318799	0.0123849	0.176282	GSONMT00067870001	2064			_PREDICTED:_ankyrin-1-like_isoform_X7_[Neolamprologus_brichardi]
143590	-0.808194	1.91699	0.0124186	0.176676	SRR020740-358	1537			unknown
99312	-0.718209	5.84868	0.0124369	0.17678	CA365655	682			weakly_similar_to_UniRef100_Q4RTM0Chromosome_2_SCAF14997_whole_genome_shotgun_sequence_Tetraodon_nigroviridis|Rep_Chromosome_2_SCAF14997_whole_genome_shotgun_sequence_Tetraodon_nigroviridis_(Green_puffer)_partial_(10%)
73406	-1.12381	-0.26152	0.012445	0.17678	TC209866	591			similar_to_UniRef100_UPI00015A724Asidkeyp-93h62_Danio_rerio|Rep_sidkeyp-93h62_Danio_rerio_partial_(13%)
56595	-0.759517	3.43104	0.0124831	0.176913	TC187189	831			similar_to_UniRef100_Q7SYN5Retinoic_acid_receptor_RXR-beta-A_n=4_Danio_rerio|Rep_Retinoic_acid_receptor_RXR-beta-A_Danio_rerio_(Zebrafish)_(Brachydanio_rerio)_partial_(46%)
144315	-0.809512	3.43929	0.0124729	0.176913	SRR020740-1279	986			unknown
200074	-1.24506	-0.249468	0.0124743	0.176913	NODE_46252_length_269_cov_0.000000	367			ryanodine_receptor_3
43443	-0.784486	1.85646	0.0124932	0.176966	GSONMT00078741001	5982			_PREDICTED:_ATP-binding_cassette_sub-family_A_member_1_[Odobenus_rosmarus_divergens]
5714	-0.828131	1.72822	0.0125189	0.177101	GSONMT00026912001	1134			_PREDICTED:_collagen_alpha-1(XI)_chain-like_[Neolamprologus_brichardi]
12283	-0.69653	2.70205	0.0125357	0.177133	GSONMT00031701001	2646			_PREDICTED:_vinculin-like_[Neolamprologus_brichardi]
22263	-1.04055	0.351262	0.0125412	0.177133	GSONMT00002748001	2412			_PREDICTED:_WD_repeat-containing_protein_47-like_[Xiphophorus_maculatus]
43192	-0.848355	1.33127	0.0125733	0.17716	GSONMT00079421001	5157			_PREDICTED:_AT-rich_interactive_domain-containing_protein_1B_isoform_X3_[Danio_rerio]
42856	-1.05399	0.368627	0.0125597	0.17716	GSONMT00080166001	2361			_PREDICTED:_neuron_navigator_1-like_[Oreochromis_niloticus]
39452	-1.26379	0.152782	0.0125544	0.17716	GSONMT00068154001	1515			_PREDICTED:_importin_subunit_alpha-4_[Astyanax_mexicanus]
36403	-0.889798	1.14073	0.0125861	0.177256	GSONMT00074710001	1611			_PREDICTED:_pleckstrin_homology_domain-containing_family_A_member_4-like_isoform_X7_[Oreochromis_niloticus]
201347	-0.943545	0.445898	0.0126133	0.177554	NODE_48041_length_1483_cov_1.726905	1581			eh_domain-containing_protein_2
53481	-0.924839	1.6811	0.0126538	0.177868	TC182754	807			homologue_to_UniRef100_Q8JIP5Myosin_heavy_chain_n=2_Oncorhynchus_keta|Rep_Myosin_heavy_chain_Oncorhynchus_keta_(Chum_salmon)_partial_(6%)
43426	-0.857517	0.73347	0.0126824	0.178079	GSONMT00078714001	3567			_PREDICTED:_lysine-specific_demethylase_2A-like_isoform_X4_[Astyanax_mexicanus]
10680	-0.79593	2.0185	0.0127028	0.178183	GSONMT00000081001	1257			_PREDICTED:_EH_domain-containing_protein_2-like_isoform_X2_[Astyanax_mexicanus]
28171	-0.821854	1.09983	0.0127065	0.178183	GSONMT00032966001	2346			_PREDICTED:_aconitate_hydratase-_mitochondrial-like_[Astyanax_mexicanus]
17054	-0.820308	0.959363	0.0127276	0.178308	GSONMT00002567001	2040			_PREDICTED:_TOX_high_mobility_group_box_family_member_4-A_isoform_X1_[Danio_rerio]
7473	-0.914143	0.617247	0.0127729	0.178772	GSONMT00044115001	1032			_PREDICTED:_transducin-like_enhancer_protein_3-like_isoform_X6_[Xiphophorus_maculatus]
8724	-1.04672	0.130583	0.0127888	0.178904	GSONMT00020743001	1593			_PREDICTED:_ETS_translocation_variant_5-like_isoform_X4_[Astyanax_mexicanus]
76498	-0.718114	4.78179	0.0128011	0.178911	TC214954	1232			similar_to_UniRef100_UPI000065CB0FHomolog_of_Brachydanio_rerio_Nicotinamide_nucleotide_transhydrogenase_Takifugu_rubripes|Rep_Homolog_of_Brachydanio_rerio_Nicotinamide_nucleotide_transhydrogenase_Takifugu_rubripes_partial_(28%)
42478	-0.97967	0.294551	0.0128072	0.178911	GSONMT00080743001	1311			_PREDICTED:_protein_kinase_C_and_casein_kinase_substrate_in_neurons_3_isoform_X1_[Danio_rerio]
127134	-1.02706	0.491746	0.0128501	0.179313	SRR020739-8964	667			unknown
201751	-1.17833	-0.107259	0.0128543	0.179313	NODE_48598_length_426_cov_1.579812	524			unknown
134234	-1.78214	-0.83252	0.0128682	0.179421	SRR020739-22031	443			tbc1_domain_family_member_1
30467	-0.897392	3.59493	0.0128824	0.179497	GSONMT00045530001	2427			_PREDICTED:_ankyrin_repeat_and_SOCS_box_protein_2-like_[Astyanax_mexicanus]
46304	-1.10147	-0.0936021	0.0129129	0.179618	GSONMT00075292001	2364			_PREDICTED:_phospholipase_DDHD2-like_isoform_X2_[Maylandia_zebra]
41878	-0.866735	0.82831	0.0129542	0.179945	GSONMT00081970001	3108			_PREDICTED:_leucine-rich_repeats_and_immunoglobulin-like_domains_protein_1-like_[Oreochromis_niloticus]
89638	-1.02807	0.208381	0.0129584	0.179945	BX871557	797			homologue_to_UniRef100_Q4T023Chromosome_undetermined_SCAF11390_whole_genome_shotgun_sequence_n=2_Tetraodontidae|Rep_Chromosome_undetermined_SCAF11390_whole_genome_shotgun_sequence_Tetraodon_nigroviridis_(Green_puffer)_partial_(48%)
148019	-1.32888	-0.0819259	0.0129609	0.179945	SRR020740-6140	653			adp-ribosylation_factor-binding_protein_gga3-like
27584	-0.950964	0.431285	0.0129717	0.18001	GSONMT00004173001	4302			_PREDICTED:_mediator_of_RNA_polymerase_II_transcription_subunit_1_[Astyanax_mexicanus]
39022	-0.731221	2.16891	0.0130245	0.180402	GSONMT00069221001	3492			_PREDICTED:_MKL/myocardin-like_protein_2-like_isoform_X2_[Astyanax_mexicanus]
72423	-0.807969	1.14928	0.0130454	0.180402	TC208617	847			similar_to_UniRef100_Q4RQA7Chromosome_17_SCAF15006_whole_genome_shotgun_sequence_Tetraodon_nigroviridis|Rep_Chromosome_17_SCAF15006_whole_genome_shotgun_sequence_Tetraodon_nigroviridis_(Green_puffer)_partial_(4%)
123416	-0.823702	1.2812	0.0130491	0.180402	SRR020739-2809	752			titin
83646	-1.13711	-0.290343	0.0130314	0.180402	BX306129	820			homologue_to_UniRef100_Q5DBE9SJCHGC01974_protein_Schistosoma_japonicum|Rep_SJCHGC01974_protein_Schistosoma_japonicum_(Blood_fluke)_partial_(20%)
126217	-0.788125	3.627	0.0132085	0.181799	SRR020739-7369	626			unknown
30772	-1.01131	0.88728	0.0132258	0.181817	GSONMT00063100001	3924			_PREDICTED:_HEAT_repeat-containing_protein_1-like_isoform_X1_[Danio_rerio]
121672	-1.66766	-0.191836	0.0132248	0.181817	SRR020739-14	1695			NPSA_gnl|sp|Q8WZ42_(TITIN_HUMAN)_Titin_OS=Homo_sapiens_GN=
144796	-0.867852	3.18436	0.01332	0.183028	SRR020740-1919	904			unknown
7877	-0.661137	5.00827	0.0133363	0.183131	GSONMT00007625001	4233			_PREDICTED:_serine/arginine_repetitive_matrix_protein_2-like_[Neolamprologus_brichardi]
30920	-0.798981	1.15024	0.0133712	0.183131	GSONMT00036482001	5166			_PREDICTED:_integrator_complex_subunit_1_isoform_X3_[Astyanax_mexicanus]
89924	-0.904477	2.03467	0.0133557	0.183131	BX870228	373			unknown
15956	-1.02231	-0.0496291	0.0134128	0.183615	GSONMT00051904001	3264			_PREDICTED:_pleckstrin_homology_domain-containing_family_A_member_7_isoform_X4_[Homo_sapiens]
78050	-0.830183	1.51214	0.0134421	0.183844	TC216814	554			similar_to_UniRef100_Q7SXQ3Zgc66127_Danio_rerio|Rep_Zgc66127_Danio_rerio_(Zebrafish)_(Brachydanio_rerio)_partial_(15%)
6091	-0.721438	1.67052	0.0134681	0.183944	GSONMT00045825001	924			_PREDICTED:_transportin-3-like-_partial_[Oryzias_latipes]
65306	-0.84753	0.632633	0.0134659	0.183944	TC199410	733			similar_to_UniRef100_Q76L86Makorin1_Seriola_quinqueradiata|Rep_Makorin1_Seriola_quinqueradiata_(Five-ray_yellowtail)_partial_(38%)
30532	-0.840682	1.29001	0.013482	0.18396	GSONMT00029699001	927			_Transcription_initiation_factor_TFIID_subunit_8_[Salmo_salar]
32644	-0.971507	0.0812412	0.0134982	0.18396	GSONMT00033858001	4185			_PREDICTED:_collagen_alpha-1(XII)_chain-like_[Takifugu_rubripes]
211199	-1.15985	0.526148	0.0134936	0.18396	NODE_60623_length_325_cov_2.000000	423			unknown
103958	-0.71895	3.0626	0.0135562	0.184459	CB498214	664			similar_to_UniRef100_Q5C472SJCHGC04360_protein_Schistosoma_japonicum|Rep_SJCHGC04360_protein_Schistosoma_japonicum_(Blood_fluke)_partial_(10%)
19772	-0.810592	1.00287	0.0136156	0.184926	GSONMT00012882001	732			_PREDICTED:_adipocyte_enhancer-binding_protein_1-like_[Maylandia_zebra]
6502	-1.18185	-0.165622	0.0136104	0.184926	GSONMT00003566001	522			_PREDICTED:_DEP_domain-containing_mTOR-interacting_protein-like_isoform_X2_[Neolamprologus_brichardi]
39489	-0.876071	1.08793	0.0136626	0.185307	GSONMT00068114001	564			_Calpain-3_[Salmo_salar]
37347	-0.748834	2.36569	0.0136711	0.185336	GSONMT00072660001	3339			_PREDICTED:_microtubule-actin_cross-linking_factor_1-_isoforms_1/2/3/5_isoform_X20_[Astyanax_mexicanus]
203924	-0.989845	0.328317	0.0136895	0.185477	NODE_51433_length_239_cov_1.041841	337			synaptopodin_2-like_protein
76173	-1.13321	-0.297775	0.0137255	0.185817	TC213294	372			similar_to_UniRef100_A4PB26Protein_CDV3_homolog_B_Xenopus_laevis|Rep_Protein_CDV3_homolog_B_Xenopus_laevis_(African_clawed_frog)_partial_(10%)
23308	-0.866247	1.29268	0.0137543	0.186121	GSONMT00045657001	1692			_PREDICTED:_eukaryotic_translation_initiation_factor_4_gamma_1-like_isoform_X4_[Maylandia_zebra]
32424	-1.17392	-0.272831	0.0138275	0.186766	GSONMT00001333001	1170			_RING1_[Salmo_salar]
15394	-0.681905	2.22901	0.0139746	0.188013	GSONMT00061816001	5616			_PREDICTED:_E3_ubiquitin-protein_ligase_UBR2_isoform_X1_[Astyanax_mexicanus]
37043	-0.687788	9.87442	0.0139615	0.188013	GSONMT00073231001	62940			_PREDICTED:_titin_[Oreochromis_niloticus]
13777	-1.012	1.51221	0.0139774	0.188013	GSONMT00036102001	549			_Tumor_protein_p53-inducible_nuclear_protein_2_[Osmerus_mordax]
128538	-1.1369	0.433882	0.013952	0.188013	SRR020739-11389	564			novel_protein_vertebrate_nebulin
147378	-1.02888	0.0663531	0.0140271	0.188595	SRR020740-5298	694			unknown
22772	-1.17243	-0.110762	0.0140982	0.189297	GSONMT00034460001	1623			_Inositol-3-phosphate_synthase_A_[Salmo_salar]
13131	-0.929613	2.71952	0.0141159	0.189355	GSONMT00021012001	2271			_PREDICTED:_cardiomyopathy-associated_protein_5-like_[Maylandia_zebra]
114341	-1.18382	-0.0714903	0.0141331	0.1895	CX718095	673			similar_to_UniRef100_Q5BVU7SJCHGC03032_protein_Schistosoma_japonicum|Rep_SJCHGC03032_protein_Schistosoma_japonicum_(Blood_fluke)_partial_(88%)
52154	-0.697473	2.75608	0.0141593	0.189765	TC180835	2247			similar_to_UniRef100_UPI000065D498Ras_GTPase-activating_protein-binding_protein_2_(G3BP-2)_(GAP_SH3_domain-binding_protein_2)_Takifugu_rubripes|Rep_Ras_GTPase-activating_protein-binding_protein_2_(G3BP-2)_(GAP_SH3_domain-binding_protein_2)_Takifugu_rubripes_partial_(93%)
127510	-0.941673	0.432525	0.0141768	0.189826	SRR020739-9596	605			transposase-like
34945	-0.831336	1.12269	0.0142232	0.190061	GSONMT00034348001	4098			_PREDICTED:_phosphatidylinositol_3-4-5-trisphosphate-dependent_Rac_exchanger_1_protein-like_isoform_X2_[Pundamilia_nyererei]
43148	-0.838431	1.15916	0.014237	0.190061	GSONMT00079489001	3276			_PREDICTED:_ubiquitin_conjugation_factor_E4_A-like_isoform_X1_[Maylandia_zebra]
39280	-0.839518	0.867417	0.0142195	0.190061	GSONMT00068538001	4185			_PREDICTED:_rho_GTPase-activating_protein_5_[Astyanax_mexicanus]
68832	-0.850712	3.37864	0.0142162	0.190061	TC204051	1047			weakly_similar_to_UniRef100_A1VG88Polyribonucleotide_nucleotidyltransferase_n=2_Desulfovibrio_vulgaris_subsp_vulgaris|Rep_Polyribonucleotide_nucleotidyltransferase_Desulfovibrio_vulgaris_subsp_vulgaris_(strain_DP4)_partial_(3%)
208869	-0.926098	0.19556	0.0142462	0.190061	NODE_57647_length_363_cov_1.404959	461			ryanodine_receptor_1-like
187196	-1.16584	-0.186358	0.0142595	0.190153	NODE_29313_length_318_cov_0.729560	416			unknown
29785	-0.778352	4.04077	0.0142678	0.190177	GSONMT00008615001	19038			_PREDICTED:_microtubule-actin_cross-linking_factor_1-_isoforms_1/2/3/5-like_isoform_X5_[Haplochromis_burtoni]
61106	-1.09211	-0.13175	0.0143521	0.190954	TC193584	773			similar_to_UniRef100_Q2PGX3Slc26a5_Takifugu_obscurus|Rep_Slc26a5_Takifugu_obscurus_(mefugu)_partial_(32%)
28740	-0.729781	2.02884	0.0143818	0.191089	GSONMT00010165001	1614			_Eif4ba_protein_[Danio_rerio]
54961	-0.707957	4.06817	0.0144012	0.191213	TC184868	899			similar_to_UniRef100_Q6IQP1Glycogenin_like_Danio_rerio|Rep_Glycogenin_like_Danio_rerio_(Zebrafish)_(Brachydanio_rerio)_partial_(74%)
127225	-0.927806	0.45623	0.0144204	0.191279	SRR020739-9116	595			unknown
39481	-1.3473	-0.401208	0.0144396	0.191343	GSONMT00068104001	1308			_pumilio-2_[Oncorhynchus_mykiss]
99041	-0.954669	0.506579	0.0144713	0.191671	CA363541	603			similar_to_UniRef100_UPI00006615DEHomolog_of_Homo_sapiens_P532_Takifugu_rubripes|Rep_Homolog_of_Homo_sapiens_P532_Takifugu_rubripes_partial_(4%)
52501	-0.874937	0.857203	0.0144866	0.191701	TC181335	1178			homologue_to_UniRef100_Q9IB61Bladder_cancer-associated_protein_Danio_rerio|Rep_Bladder_cancer-associated_protein_Danio_rerio_(Zebrafish)_(Brachydanio_rerio)
20403	-0.986012	0.0356631	0.0145025	0.191825	GSONMT00006936001	300			_PREDICTED:_uncharacterized_protein_C11orf96-like_[Oryzias_latipes]
123288	-1.09725	0.142032	0.0145174	0.191849	SRR020739-2602	737			unknown
23832	-1.0934	0.192363	0.0145769	0.192289	GSONMT00010075001	918			_transformer-2_protein_homolog_beta_[Salmo_salar]
167192	-1.06519	0.115981	0.0145834	0.192289	NODE_2530_length_1040_cov_1.358654	1138			microtubule-associated_tumor_suppressor_1_homolog_a-like
66880	-0.748529	1.79983	0.0146085	0.192533	TC201520	924			UniRef100_A0P9K9Tc1-like_transporase|Rep_Tc1-like_transporase___partial_(5%)
36735	-1.01464	-0.0316147	0.0146563	0.192766	GSONMT00073867001	1170			_Inositol_polyphosphate_1-phosphatase_[Salmo_salar]
193802	-1.09857	-0.291474	0.0146503	0.192766	NODE_37965_length_492_cov_2.813008	590			high_affinity_choline_transporter_1-like
35355	-1.19968	-0.392578	0.014659	0.192766	GSONMT00024040001	1638			_PREDICTED:_ETS_domain-containing_transcription_factor_ERF-like_[Pundamilia_nyererei]
32472	-0.944608	0.657658	0.014679	0.192856	GSONMT00040358001	2901			_PREDICTED:_ensconsin-like_[Oreochromis_niloticus]
174471	-0.88516	0.435136	0.0146982	0.192941	NODE_12128_length_266_cov_0.067669	364			class_e_basic_helix-loop-helix_protein_40-like_isoform_2
131927	-0.948224	0.829754	0.0147117	0.192941	SRR020739-17656	457			PREDICTED:_hypothetical_protein_LOC100690204
36174	-1.00155	-0.0073951	0.014706	0.192941	GSONMT00075162001	1419			_PREDICTED:_suppressor_of_fused_homolog_isoform_X1_[Neolamprologus_brichardi]
42588	-0.992006	0.0539925	0.0147252	0.192946	GSONMT00080493001	918			_nuclear_receptor_coactivator_4_[Salmo_salar]
147226	-0.879809	1.27298	0.0148685	0.19439	SRR020740-5103	771			unknown
34447	-0.866809	0.707503	0.0148934	0.194628	GSONMT00039226001	2412			_PREDICTED:_protein_angel_homolog_1_[Astyanax_mexicanus]
29769	-0.813571	1.28971	0.0149573	0.195173	GSONMT00008590001	2721			_PREDICTED:_CCR4-NOT_transcription_complex_subunit_3-like_isoform_X1_[Oreochromis_niloticus]
144739	-0.83887	0.921868	0.0149684	0.195173	SRR020740-1843	929			unknown
145511	-0.912789	0.0683873	0.0149762	0.195189	SRR020740-2859	856			unknown
23945	-0.757516	1.75137	0.0149891	0.195271	GSONMT00037912001	5289			_PREDICTED:_myotubularin-related_protein_5-like_[Neolamprologus_brichardi]
31593	-0.773187	1.2631	0.0150399	0.195671	GSONMT00017186001	5265			_PREDICTED:_mediator_of_RNA_polymerase_II_transcription_subunit_12-like_[Lepisosteus_oculatus]
22375	-0.718564	2.31543	0.0150534	0.195674	GSONMT00037804001	1758			_PREDICTED:_nuclear_receptor_subfamily_1_group_D_member_1-like_[Oreochromis_niloticus]
11404	-0.835457	0.939312	0.0150976	0.195794	GSONMT00017492001	807			_Ube3a_protein_[Danio_rerio]
23969	-1.27092	-0.106018	0.0150943	0.195794	GSONMT00051282001	3408			_PREDICTED:_uncharacterized_protein_LOC100694071_isoform_X2_[Oreochromis_niloticus]
23248	-1.12735	0.0340112	0.0151969	0.196538	GSONMT00035065001	3471			_PREDICTED:_nuclear_envelope_pore_membrane_protein_POM_121-like_[Oreochromis_niloticus]
135596	-1.05012	-0.260639	0.0152081	0.196554	SRR020739-24579	474			tc1-like_transporase
143565	-0.731482	5.75222	0.0152424	0.196737	SRR020740-328	1501			unknown
33010	-0.701858	5.12366	0.0152973	0.197303	GSONMT00013148001	9003			_PREDICTED:_obscurin-like_protein_1-like_isoform_X9_[Pundamilia_nyererei]
68747	-1.17654	-0.149099	0.0153048	0.197303	TC203933	846			similar_to_UniRef100_Q4SHG8Chromosome_5_SCAF14581_whole_genome_shotgun_sequence_Tetraodon_nigroviridis|Rep_Chromosome_5_SCAF14581_whole_genome_shotgun_sequence_Tetraodon_nigroviridis_(Green_puffer)_partial_(10%)
32059	-1.09125	-0.184752	0.0153212	0.197408	GSONMT00030343001	5196			_PREDICTED:_alsin-like_[Oreochromis_niloticus]
42403	-0.946689	0.194691	0.0153827	0.19768	GSONMT00081002001	1446			_PREDICTED:_YTH_domain_family_protein_1-like_isoform_X1_[Maylandia_zebra]
37156	-0.97097	0.203521	0.0153737	0.19768	GSONMT00073028001	1164			_PREDICTED:_protein_LSM14_homolog_A-like_[Takifugu_rubripes]
60411	-0.760179	1.17767	0.0154222	0.197997	TC192627	721			unknown
1903	-0.820511	0.927535	0.0154276	0.197997	GSONMT00048118001	885			_polyprotein_[Bombyx_mori]
152217	-1.18094	-0.0997089	0.0154649	0.198388	SRR020740-11884	489			serine_threonine-protein_kinase_tousled-like_1-b-like_isoform_1
38563	-0.675097	4.64259	0.015472	0.198393	GSONMT00070051001	1677			_PREDICTED:_polyadenylate-binding_protein_1-like_isoform_X1_[Maylandia_zebra]
156635	-0.761779	2.10563	0.0154897	0.198446	SRR020740-18090	474			unknown
32771	-0.996094	0.249806	0.0154893	0.198446	GSONMT00028395001	1833			_PREDICTED:_choline_dehydrogenase-_mitochondrial-like_[Oryzias_latipes]
215867	-0.981183	0.344709	0.0155458	0.198905	NODE_66334_length_283_cov_0.996466	381			protein_flightless-1_homolog
6909	-1.26103	-0.141343	0.0155412	0.198905	GSONMT00039515001	2682			_PREDICTED:_protocadherin-18-like_isoform_X2_[Pundamilia_nyererei]
49647	-0.937424	-0.0196238	0.015557	0.198961	TC177214	1564			similar_to_UniRef100_UPI000065D329E3_ubiquitin-protein_ligase_Arkadia_(EC_632-)_(RING_finger_protein_111)_Takifugu_rubripes|Rep_E3_ubiquitin-protein_ligase_Arkadia_(EC_632-)_(RING_finger_protein_111)_Takifugu_rubripes_partial_(33%)
24602	-0.628789	5.28631	0.0155749	0.199104	GSONMT00024196001	2226			_PREDICTED:_fragile_X_mental_retardation_syndrome-related_protein_2-like_isoform_X1_[Maylandia_zebra]
25918	-0.895742	1.1901	0.0155908	0.199149	GSONMT00022702001	1764			_PREDICTED:_E3_ubiquitin-protein_ligase_TRIM23-like_[Oreochromis_niloticus]
36886	-1.02719	0.37545	0.015592	0.199149	GSONMT00073655001	3123			_PREDICTED:_LOW_QUALITY_PROTEIN:_nuclear_receptor_corepressor_2-like_[Takifugu_rubripes]
41714	-0.912416	0.277085	0.0156007	0.199173	GSONMT00082331001	1527			_PREDICTED:_leiomodin-2-like_isoform_X1_[Haplochromis_burtoni]
27645	-1.04608	-0.124438	0.0156525	0.199661	GSONMT00014341001	1524			_unnamed_protein_product_[Tetraodon_nigroviridis]
25969	-0.760119	2.7166	0.0157781	0.20074	GSONMT00032795001	1596			_PREDICTED:_nuclear_receptor_subfamily_4_group_A_member_1-like_[Neolamprologus_brichardi]
95148	-0.72876	1.922	0.0158111	0.201073	BX913953	876			homologue_to_UniRef100_Q6NWH5Zgc110086_protein_Danio_rerio|Rep_Zgc110086_protein_Danio_rerio_(Zebrafish)_(Brachydanio_rerio)_partial_(98%)
42661	-0.872575	1.0237	0.0158604	0.201468	GSONMT00080435001	15333			_PREDICTED:_uncharacterized_protein_KIAA1109-like_isoform_X3_[Maylandia_zebra]
36090	-0.986316	-0.0669894	0.0159079	0.201779	GSONMT00075383001	1332			_PREDICTED:_hamartin-like_isoform_X4_[Astyanax_mexicanus]
215936	-1.05361	0.780764	0.0159048	0.201779	NODE_66422_length_396_cov_1.181818	494			unknown
8321	-0.695573	2.32159	0.0159615	0.202053	GSONMT00020837001	294			_ADP-ribosylation_factor-like_protein_6-interacting_protein_1_[Salmo_salar]
7099	-0.74301	2.16519	0.0159777	0.202053	GSONMT00016755001	1374			_PREDICTED:_putative_ATP-dependent_RNA_helicase_an3-like_[Neolamprologus_brichardi]
15573	-0.864215	0.756301	0.0159589	0.202053	GSONMT00057448001	2058			_PREDICTED:_cohesin_subunit_SA-2-like_[Xiphophorus_maculatus]
46492	-0.922417	3.67266	0.0159758	0.202053	GSONMT00067126001	12090			_PREDICTED:_obscurin-like_[Haplochromis_burtoni]
17326	-0.71058	1.82156	0.0159851	0.20206	GSONMT00008200001	3789			_PREDICTED:_tankyrase-1-like_isoform_X1_[Pundamilia_nyererei]
31324	-1.00784	0.0288152	0.015998	0.202136	GSONMT00045127001	1965			_PREDICTED:_translational_activator_GCN1-like_[Xiphophorus_maculatus]
55208	-1.08307	0.392617	0.0161177	0.203212	TC185208	884			weakly_similar_to_UniRef100_Q568Q1Zgc110173_Danio_rerio|Rep_Zgc110173_Danio_rerio_(Zebrafish)_(Brachydanio_rerio)_partial_(14%)
46437	-0.691204	4.7579	0.0161653	0.203595	GSONMT00070233001	6732			_PREDICTED:_striated_muscle_preferentially_expressed_protein_kinase-like_[Xiphophorus_maculatus]
13924	-0.71952	3.6575	0.016172	0.203595	GSONMT00025782001	3099			_PREDICTED:_synaptopodin-2-like_[Lepisosteus_oculatus]
20621	-0.891344	0.643254	0.0161689	0.203595	GSONMT00029473001	672			_ubiquitin-conjugating_enzyme_E2_R2_[Danio_rerio]
89561	-0.920605	3.37756	0.0162219	0.203825	BX871539	785			UniRef100_A9U527Predicted_protein_Physcomitrella_patens_subsp_patens|Rep_Predicted_protein_Physcomitrella_patens_subsp_patens_partial_(14%)
70266	-1.44857	0.197875	0.0162442	0.203976	TC205917	1894			unknown
8429	-1.06899	0.198762	0.0162714	0.204186	GSONMT00056078001	549			_PREDICTED:_filamin-C-like_isoform_X6_[Haplochromis_burtoni]
33131	-0.92038	0.361795	0.0162873	0.204212	GSONMT00024673001	3021			_PREDICTED:_zinc_finger_protein_521-like_[Xiphophorus_maculatus]
17991	-0.902842	0.139225	0.0163264	0.204614	GSONMT00034121001	1344			_PREDICTED:_protein_LSM14_homolog_A-like_[Neolamprologus_brichardi]
102715	-0.993753	0.103613	0.0163368	0.204656	CA384685	379			homologue_to_UniRef100_Q4SFZ1Chromosome_7_SCAF14601_whole_genome_shotgun_sequence_Tetraodon_nigroviridis|Rep_Chromosome_7_SCAF14601_whole_genome_shotgun_sequence_Tetraodon_nigroviridis_(Green_puffer)_partial_(10%)
12833	-0.733363	2.44356	0.0163622	0.204887	GSONMT00058565001	327			_cathepsin_D_precursor_[Oncorhynchus_mykiss]
200140	-0.809139	1.05229	0.0163885	0.204985	NODE_46337_length_245_cov_0.783673	343			unknown
127941	-0.859574	0.460329	0.016391	0.204985	SRR020739-10350	609			unknown
44961	-1.13567	-0.167408	0.0163887	0.204985	GSONMT00071545001	3123			_PREDICTED:_semaphorin-6D-like_isoform_X1_[Haplochromis_burtoni]
77557	-0.755805	1.84449	0.0164615	0.205168	TC216227	1109			similar_to_UniRef100_Q28BY1Ubiquitin_carboxyl-terminal_hydrolase_Xenopus_tropicalis|Rep_Ubiquitin_carboxyl-terminal_hydrolase_Xenopus_tropicalis_(Western_clawed_frog)_(Silurana_tropicalis)_partial_(15%)
150821	-0.812811	2.59739	0.0164972	0.205526	SRR020740-9926	557			valosin-containing_protein
9588	-0.668905	2.60075	0.0165193	0.205608	GSONMT00050389001	3360			_PREDICTED:_nardilysin_isoform_X1_[Oreochromis_niloticus]
107195	-0.953261	1.89764	0.0165399	0.205622	CX039711	576			homologue_to_UniRef100_A2R5N2Function_in_N_crassa_Aspergillus_niger|Rep_Function_in_N_crassa_Aspergillus_partial_(2%)
143799	-0.840886	1.20211	0.0166402	0.206431	SRR020740-628	1295			unknown
35583	-0.950752	-0.0716082	0.0166289	0.206431	GSONMT00076376001	3387			_PREDICTED:_zinc_finger_MYM-type_protein_3-like_[Lepisosteus_oculatus]
199809	-1.14509	-0.137588	0.0166341	0.206431	NODE_45913_length_500_cov_1.320000	598			la-related_protein_1-like
55162	-0.976969	0.1996	0.0166562	0.206456	TC185149	1352			similar_to_UniRef100_Q9UPX0Protein_turtle_homolog_B_precursor_n=2_Homo_sapiens|Rep_Protein_turtle_homolog_B_precursor_Homo_sapiens_(Human)_partial_(27%)
100646	-1.11213	0.046919	0.0166557	0.206456	CA380311	720			unknown
94767	-0.861267	1.3844	0.0166804	0.206561	CA347239	630			homologue_to_UniRef100_Q1RLS5Nuclear_factor_1_Danio_rerio|Rep_Nuclear_factor_1_Danio_rerio_(Zebrafish)_(Brachydanio_rerio)_partial_(47%)
17709	-0.803923	0.910139	0.0167132	0.206645	GSONMT00063834001	1836			_Monocarboxylate_transporter_7_[Dicentrarchus_labrax]
29295	-0.670575	4.296	0.0167466	0.206791	GSONMT00016876001	2037			_PREDICTED:_palladin_isoform_X1_[Oreochromis_niloticus]
61058	-0.746136	1.55424	0.0167454	0.206791	TC193525	693			unknown
123220	-0.773664	1.51443	0.0167636	0.206827	SRR020739-2489	818			unknown
46476	-0.970432	0.203694	0.0168057	0.207259	GSONMT00067094001	4104			_PREDICTED:_rho-associated_protein_kinase_1-like_isoform_X1_[Oreochromis_niloticus]
48566	-0.875641	0.760481	0.0168143	0.207278	TC175647	1352			homologue_to_UniRef100_UPI000065E9F6Flap_endonuclease_1_(EC_31--)_(Flap_structure-specific_endonuclease_1)_(FEN-1)_(Maturation_factor_1)_(MF1)_(hFEN-1)_(DNase_IV)_Takifugu_rubripes|Rep_Flap_endonuclease_1_(EC_31--)_(Flap_structure-specific_endonuclease_1)_(FEN-1)_(Maturation_factor_1)_(MF1)_(hFEN-1)_(DNase_IV)_Takifugu_rubripes_partial_(98%)
65083	-0.755471	3.47136	0.016886	0.207413	TC199121	2018			unknown
117295	-0.905441	0.49704	0.0168618	0.207413	CU074100	1523			similar_to_UniRef100_UPI0000566FD6WD_repeat_domain_3_Danio_rerio|Rep_WD_repeat_domain_3_Danio_rerio_partial_(31%)
110102	-1.0789	-0.323617	0.0168626	0.207413	BX306878	843			homologue_to_UniRef100_Q67G29Cyclase_Streptomyces_griseoruber|Rep_Cyclase_Streptomyces_griseoruber_partial_(4%)
28473	-1.09187	0.314787	0.0168843	0.207413	GSONMT00011145001	2163			_PREDICTED:_frizzled-6-like_isoform_X2_[Neolamprologus_brichardi]
58867	-1.13074	-0.150077	0.0168864	0.207413	TC190433	732			similar_to_UniRef100_UPI00015A42B6Chloride_intracellular_channel_6_Danio_rerio|Rep_Chloride_intracellular_channel_6_Danio_rerio
21376	-0.774603	3.19953	0.0169094	0.207415	GSONMT00058106001	2496			_PREDICTED:_collagen_alpha-2(IV)_chain_isoform_X1_[Astyanax_mexicanus]
43569	-0.778202	1.17946	0.0169238	0.207415	GSONMT00078505001	1872			_PREDICTED:_plastin-3-like_isoform_X1_[Astyanax_mexicanus]
146246	-0.796537	0.777248	0.0169951	0.208021	SRR020740-3816	788			unknown
70711	-0.708755	1.90649	0.0170552	0.208323	TC206447	1029			similar_to_UniRef100_Q803B3Ubiquitin_carboxyl-terminal_hydrolase_Danio_rerio|Rep_Ubiquitin_carboxyl-terminal_hydrolase_Danio_rerio_(Zebrafish)_(Brachydanio_rerio)_partial_(52%)
9510	-0.912818	0.366987	0.0170536	0.208323	GSONMT00047898001	1200			_Zinc_finger_protein_36-_C3H_type-like_2_[Danio_rerio]
15422	-0.783494	0.992316	0.0171588	0.209013	GSONMT00037122001	2781			_PREDICTED:_ubiquitin_carboxyl-terminal_hydrolase_38-like_[Neolamprologus_brichardi]
146505	-1.10052	-0.17358	0.0171388	0.209013	SRR020740-4162	774			unknown
171444	-1.17733	-0.36673	0.0171316	0.209013	NODE_8309_length_462_cov_2.835498	560			protein_soga3-like_isoform_x3
42267	-1.16354	-0.294418	0.0172338	0.209286	GSONMT00081140001	4539			_PREDICTED:_bromodomain_and_WD_repeat-containing_protein_3-like_[Takifugu_rubripes]
30109	-1.01489	0.134956	0.0172612	0.209308	GSONMT00014026001	1389			_oxysterols_receptor_LXR-alpha_[Oncorhynchus_mykiss]
124048	-0.779309	1.7827	0.0173159	0.209503	SRR020739-3815	745			unknown
27100	-0.859275	0.868394	0.0173379	0.209683	GSONMT00063386001	3546			_roundabout-like_protein_4_[Danio_rerio]
37345	-0.99212	1.34171	0.0173611	0.20974	GSONMT00072658001	12708			_PREDICTED:_LOW_QUALITY_PROTEIN:_microtubule-actin_cross-linking_factor_1-like_[Oreochromis_niloticus]
73202	-0.854697	1.07733	0.0173849	0.209888	TC209614	1049			similar_to_UniRef100_Q6PGW1Tripartite_motif-containing_35_Danio_rerio|Rep_Tripartite_motif-containing_35_Danio_rerio_(Zebrafish)_(Brachydanio_rerio)_partial_(6%)
39396	-0.974411	-0.0191089	0.0174646	0.210279	GSONMT00068211001	639			_PREDICTED:_voltage-gated_potassium_channel_subunit_beta-2-like_isoform_X2_[Astyanax_mexicanus]
126001	-0.974632	0.244312	0.0174616	0.210279	SRR020739-7003	667			unknown
19347	-0.980575	0.651018	0.0174501	0.210279	GSONMT00048143001	627			_transposase_[Cloning_vector_pT2/Gene-Trap]
22571	-0.756914	1.73199	0.0175718	0.211293	GSONMT00035541001	930			_PREDICTED:_homeobox_protein_MOX-2-like_[Xiphophorus_maculatus]
25835	-0.685408	2.41822	0.0176018	0.211481	GSONMT00058901001	7080			_PREDICTED:_pre-mRNA-processing-splicing_factor_8-like_[Pundamilia_nyererei]
26173	-0.629651	5.08432	0.0176562	0.211595	GSONMT00053606001	2133			HOIL1_DICLA_RecName:_Full=RanBP-type_and_C3HC4-type_zinc_finger-containing_protein_1-_AltName:_Full=Heme-oxidized_IRP2_ubiquitin_ligase_1_homolog-_Short=HOIL-1
111878	-0.874155	2.5688	0.0176618	0.211595	CX260625	686			similar_to_UniRef100_Q4SQR3Chromosome_undetermined_SCAF14531_whole_genome_shotgun_sequence_Tetraodon_nigroviridis|Rep_Chromosome_undetermined_SCAF14531_whole_genome_shotgun_sequence_Tetraodon_nigroviridis_(Green_puffer)_partial_(44%)
41779	-0.729632	2.10526	0.0176822	0.211668	GSONMT00082098001	1806			_PREDICTED:_T-box_transcription_factor_TBX15_isoform_X1_[Danio_rerio]
15071	-0.987197	1.18208	0.0176765	0.211668	GSONMT00024641001	729			_PREDICTED:_ryanodine_receptor_3-like_[Maylandia_zebra]
5473	-0.877518	0.306825	0.0177389	0.212173	GSONMT00040864001	459			_unnamed_protein_product_[Tetraodon_nigroviridis]
27664	-0.81847	1.26648	0.0177909	0.212535	GSONMT00005967001	1722			_PREDICTED:_lipoma-preferred_partner_homolog_isoform_X2_[Haplochromis_burtoni]
34241	-0.919873	0.265875	0.0177788	0.212535	GSONMT00012290001	696			_homeobox_protein_HoxC8ba_[Salmo_salar]
33964	-0.934061	0.480783	0.0177888	0.212535	GSONMT00003282001	3105			_PREDICTED:_rho_GTPase-activating_protein_29-like_isoform_X1_[Oreochromis_niloticus]
76302	-0.866752	0.972425	0.0178821	0.212759	TC214705	695			unknown
129095	-0.9467	2.081	0.0178581	0.212759	SRR020739-12432	556			unknown
17930	-1.11923	-0.210448	0.0178553	0.212759	GSONMT00047073001	6108			_PREDICTED:_uncharacterized_protein_KIAA2026-like_isoform_X1_[Maylandia_zebra]
113960	-0.918266	0.723297	0.0179007	0.212895	CX720713	600			weakly_similar_to_UniRef100_P13646Keratin_type_I_cytoskeletal_13_n=2_Homo_sapiens|Rep_Keratin_type_I_cytoskeletal_13_Homo_sapiens_(Human)_partial_(4%)
121636	-0.982876	0.25419	0.0179485	0.213289	FP319000	1123			weakly_similar_to_UniRef100_Q4SJU1Chromosome_1_SCAF14573_whole_genome_shotgun_sequence_Tetraodon_nigroviridis|Rep_Chromosome_1_SCAF14573_whole_genome_shotgun_sequence_Tetraodon_nigroviridis_(Green_puffer)_partial_(77%)
58696	-0.97599	0.182865	0.0180124	0.213876	TC190211	1416			similar_to_UniRef100_Q805B3Guanine_nucleotide-binding_protein_beta_subunit_Oryzias_latipes|Rep_Guanine_nucleotide-binding_protein_beta_subunit_Oryzias_latipes_(Medaka_fish)_(Japanese_ricefish)_partial_(64%)
19995	-0.712355	1.9889	0.0180389	0.213934	GSONMT00057456001	2529			_PREDICTED:_collagen_alpha-1(XVIII)_chain-like_isoform_X3_[Astyanax_mexicanus]
44559	-0.712801	5.40282	0.018072	0.214112	GSONMT00074567001	9276			_PREDICTED:_xin_actin-binding_repeat-containing_protein_2-like_isoform_X1_[Haplochromis_burtoni]
55364	-1.07941	1.47382	0.0180642	0.214112	TC185427	1141			unknown
16465	-0.715297	1.74384	0.0181107	0.214351	GSONMT00027571001	810			_PREDICTED:_splicing_factor_U2AF_65_kDa_subunit-like_isoform_X2_[Pundamilia_nyererei]
45571	-0.774897	1.48809	0.0181046	0.214351	GSONMT00064301001	7524			_PREDICTED:_histone-lysine_N-methyltransferase_ASH1L-like_isoform_X1_[Oreochromis_niloticus]
30150	-0.859727	0.240047	0.0181778	0.214507	GSONMT00048164001	6006			_PREDICTED:_microtubule-associated_serine/threonine-protein_kinase_2-like_isoform_X2_[Oreochromis_niloticus]
68685	-0.901598	0.599508	0.0182626	0.215194	TC203858	1090			weakly_similar_to_UniRef100_A3KP49MGC162945_protein_Danio_rerio|Rep_MGC162945_protein_Danio_rerio_(Zebrafish)_(Brachydanio_rerio)_partial_(27%)
108998	-1.10722	-0.260693	0.0183077	0.215619	CX143808	665			weakly_similar_to_UniRef100_A2BQ83ABC_transporter_ATP_binding_domain_possibly_Mn_transporter_n=2_Prochlorococcus_marinus|Rep_ABC_transporter_ATP_binding_domain_possibly_Mn_transporter_Prochlorococcus_marinus_(strain_AS9601)_partial_(8%)
143525	-0.973704	0.00402604	0.0183629	0.216029	SRR020740-276	1568			unknown
36440	-0.692646	2.46282	0.0183966	0.21608	GSONMT00074527001	1470			_Zinc_finger_protein_622_[Salmo_salar]
131315	-1.23336	-0.673509	0.0183782	0.21608	SRR020739-16499	482			ubiquitin-like_modifier-activating_enzyme_1-like
37957	-0.664073	2.40417	0.0184222	0.216206	GSONMT00071272001	2766			_PREDICTED:_transportin-3_isoform_X1_[Astyanax_mexicanus]
143718	-0.957086	0.378902	0.0184152	0.216206	SRR020740-523	1287			unknown
92690	-0.831835	0.544555	0.0184315	0.21623	BX913131	841			similar_to_UniRef100_A6NJX2Uncharacterized_protein_ENSP00000359458_Homo_sapiens|Rep_Uncharacterized_protein_ENSP00000359458_Homo_sapiens_(Human)_partial_(17%)
27299	-0.70854	2.1316	0.0184594	0.216276	GSONMT00015223001	4494			_A-kinase_anchor_protein_12_isoform_1_[Danio_rerio]
44786	-1.01495	-0.114931	0.01847	0.216276	GSONMT00073332001	3261			_Ptk7_[Danio_rerio]
43511	-1.13775	-0.343565	0.0184501	0.216276	GSONMT00078557001	2556			_PREDICTED:_DNA_cross-link_repair_1A_protein-like_[Pundamilia_nyererei]
17950	-0.734435	3.17047	0.0185466	0.2168	GSONMT00035503001	1887			_PREDICTED:_carnitine_O-acetyltransferase_isoform_X1_[Astyanax_mexicanus]
4017	-1.05756	0.152592	0.0185676	0.21696	GSONMT00000472001	585			_PREDICTED:_ryanodine_receptor_1-like_[Neolamprologus_brichardi]
20933	-1.04451	-0.237348	0.0185985	0.216975	GSONMT00017125001	603			_scleraxis_[Oncorhynchus_mykiss]
74460	-0.796768	0.813264	0.018666	0.217503	TC211175	376			similar_to_UniRef100_Q80W59Histidine-rich_calcium_binding_protein_Rattus_norvegicus|Rep_Histidine-rich_calcium_binding_protein_Rattus_norvegicus_(Rat)_partial_(3%)
75444	-0.62682	7.92066	0.0187616	0.217526	TC212386	1180			homologue_to_UniRef100_Q4RG21Chromosome_2_SCAF15106_whole_genome_shotgun_sequence_Tetraodon_nigroviridis|Rep_Chromosome_2_SCAF15106_whole_genome_shotgun_sequence_Tetraodon_nigroviridis_(Green_puffer)_partial_(23%)
95117	-0.728728	1.3478	0.0186787	0.217526	BX913875	956			similar_to_UniRef100_A9GZ77Amidase_Roseobacter_litoralis_Och_149|Rep_Amidase_Roseobacter_litoralis_Och_149_partial_(3%)
23652	-0.756859	0.996355	0.0186893	0.217526	GSONMT00002006001	1278			_PREDICTED:_inhibitor_of_growth_protein_3-like_[Takifugu_rubripes]
36188	-0.787484	1.12175	0.0187642	0.217526	GSONMT00075022001	2094			_PREDICTED:_leucine-rich_PPR_motif-containing_protein-_mitochondrial-like_[Neolamprologus_brichardi]
27395	-0.922557	0.251527	0.0187616	0.217526	GSONMT00000393001	2367			_PREDICTED:_ubiquitin_conjugation_factor_E4_A-like_isoform_X1_[Maylandia_zebra]
131311	-0.821868	1.77918	0.0187924	0.217574	SRR020739-16491	535			ryanodine_receptor_3
4125	-0.943755	0.139477	0.01879	0.217574	GSONMT00040331001	867			_PREDICTED:_zinc_finger_protein_414_isoform_X1_[Danio_rerio]
45991	-0.99219	-0.00405371	0.01878	0.217574	GSONMT00076558001	660			_PREDICTED:_fermitin_family_homolog_2_isoform_X2_[Danio_rerio]
101023	-0.816333	0.817336	0.0188175	0.217714	CA374238	670			similar_to_UniRef100_Q5ERC8Cellular_nucleic_acid-binding_protein_Carassius_auratus_gibelio|Rep_Cellular_nucleic_acid-binding_protein_Carassius_auratus_gibelio
13104	-0.975954	-0.00633271	0.0188448	0.217944	GSONMT00039491001	1623			_Inositol-3-phosphate_synthase_A_[Salmo_salar]
44372	-0.754927	2.85172	0.0188726	0.218179	GSONMT00076235001	3027			_PREDICTED:_synemin-like_[Oreochromis_niloticus]
204084	-0.850981	0.443393	0.0189219	0.218337	NODE_51630_length_503_cov_1.023857	601			junctophilin_1
126539	-0.884967	0.097901	0.0189234	0.218337	SRR020739-7933	682			unknown
4248	-0.750041	1.98863	0.019	0.218724	GSONMT00056686001	1983			_PREDICTED:_dystroglycan-like_[Astyanax_mexicanus]
12735	-0.854469	0.592356	0.0190091	0.218724	GSONMT00017368001	1296			_doublesex_and_mab-3_related_transcription_factor_2b_[Salmo_salar]
68506	-0.914944	0.740918	0.0190057	0.218724	TC203608	519			weakly_similar_to_UniRef100_UPI000065FCB9Immediate_early_response_gene_2_protein_(Protein_ETR101)_Takifugu_rubripes|Rep_Immediate_early_response_gene_2_protein_(Protein_ETR101)_Takifugu_rubripes_partial_(48%)
25387	-0.920343	0.0333945	0.0190286	0.218824	GSONMT00017788001	2184			_PREDICTED:_E3_ubiquitin-protein_ligase_LRSAM1-like_isoform_X2_[Oreochromis_niloticus]
16350	-0.690659	2.26231	0.0191031	0.21929	GSONMT00039153001	531			_PREDICTED:_F-box_only_protein_2-like_[Oreochromis_niloticus]
21295	-0.661895	8.79742	0.019131	0.219507	GSONMT00040876001	10107			_PREDICTED:_nebulin-like-_partial_[Oryzias_latipes]
3070	-1.0176	0.981628	0.0191369	0.219507	GSONMT00031253001	1143			_PREDICTED:_obscurin-like_isoform_X2_[Neolamprologus_brichardi]
8968	-0.692375	3.05497	0.019226	0.220184	GSONMT00050774001	1095			_PREDICTED:_dual_specificity_protein_phosphatase_1-A-like_[Xiphophorus_maculatus]
97470	-0.743092	3.76132	0.0192552	0.220433	CA355587	641			similar_to_UniRef100_UPI000065FB77Myomesin-1_(190_kDa_titin-associated_protein)_(190_kDa_connectin-_associated_protein)_Takifugu_rubripes|Rep_Myomesin-1_(190_kDa_titin-associated_protein)_(190_kDa_connectin-_associated_protein)_Takifugu_rubripes_partial_(12%)
25065	-0.728457	1.29988	0.0192645	0.220453	GSONMT00011263001	1605			_Nucleolar_transcription_factor_1_[Salmo_salar]
125446	-0.771291	3.33907	0.0193327	0.22106	SRR020739-6058	618			novel_protein_human_titin
24030	-0.875194	0.571852	0.0193401	0.22106	GSONMT00046759001	2253			_PREDICTED:_tubulin_polyglutamylase_TTLL11-like_[Lepisosteus_oculatus]
33225	-0.768089	0.959271	0.019371	0.221068	GSONMT00000305001	6036			_PREDICTED:_baculoviral_IAP_repeat-containing_protein_6-like_isoform_X2_[Maylandia_zebra]
17861	-0.770793	1.33059	0.0193696	0.221068	GSONMT00038217001	1575			_PREDICTED:_pleckstrin_homology-like_domain_family_B_member_1-like_isoform_X5_[Oreochromis_niloticus]
38062	-0.738951	3.32786	0.0193989	0.221187	GSONMT00071171001	1041			_Connective_tissue_growth_factor_precursor_[Salmo_salar]
5002	-0.778277	1.19865	0.0194265	0.221187	GSONMT00001200001	480			_ryanodine_receptor_1_[Danio_rerio]
14746	-0.854125	0.638133	0.0194917	0.221757	GSONMT00063190001	1590			_O-linked_N-acetylglucosamine_transferase_isoform_2_[Danio_rerio]
73108	-0.890915	0.353374	0.0195381	0.221946	TC209496	969			similar_to_UniRef100_Q6P2A9Far_upstream_element_(FUSE)_binding_protein_1_Danio_rerio|Rep_Far_upstream_element_(FUSE)_binding_protein_1_Danio_rerio_(Zebrafish)_(Brachydanio_rerio)_partial_(49%)
199613	-1.08031	-0.331228	0.0195344	0.221946	NODE_45675_length_303_cov_1.788779	401			unknown
90552	-0.825097	0.604075	0.0195746	0.222098	BX874012	809			homologue_to_UniRef100_Q4S0K4Chromosome_2_SCAF14781_whole_genome_shotgun_sequence_Tetraodon_nigroviridis|Rep_Chromosome_2_SCAF14781_whole_genome_shotgun_sequence_Tetraodon_nigroviridis_(Green_puffer)_partial_(17%)
25585	-0.887062	0.237016	0.0195699	0.222098	GSONMT00015302001	1212			_PREDICTED:_bifunctional_arginine_demethylase_and_lysyl-hydroxylase_JMJD6_isoform_X1_[Danio_rerio]
104045	-0.949826	-0.0135388	0.0196054	0.222362	CR372711	644			unknown
155689	-1.04322	-0.170201	0.0196486	0.222765	SRR020740-16736	445			unknown
148166	-0.790196	1.74959	0.0196983	0.223156	SRR020740-6356	648			titin_a
22241	-0.696691	4.29458	0.0197733	0.223741	GSONMT00061963001	1359			_PREDICTED:_polymerase_I_and_transcript_release_factor-like_[Pundamilia_nyererei]
38245	-0.846654	0.838302	0.0198849	0.224318	GSONMT00070636001	3378			_PREDICTED:_inactive_ubiquitin_carboxyl-terminal_hydrolase_53-like_isoform_X1_[Haplochromis_burtoni]
63958	-0.693226	1.73323	0.0199261	0.224371	TC197560	751			homologue_to_UniRef100_Q32PS7Zgc123349_Danio_rerio|Rep_Zgc123349_Danio_rerio_(Zebrafish)_(Brachydanio_rerio)_partial_(34%)
22172	-0.850779	0.985765	0.0199046	0.224371	GSONMT00027409001	2532			_PREDICTED:_zinc_finger_protein_609-like_[Oreochromis_niloticus]
12842	-0.931493	-0.00517319	0.0199278	0.224371	GSONMT00021965001	1821			_PREDICTED:_ESF1_homolog_isoform_X1_[Oreochromis_niloticus]
114499	-0.943022	0.786857	0.0199194	0.224371	CX718057	621			similar_to_UniRef100_Q9PW00Transposase_Pleuronectes_platessa|Rep_Transposase_Pleuronectes_platessa_(Plaice)_partial_(10%)
73076	-0.735472	1.65674	0.0199589	0.224463	TC209456	510			homologue_to_UniRef100_Q28ED0Succinate_dehydrogenase_[ubiquinone]_flavoprotein_subunit_mitochondrial_precursor_Xenopus_tropicalis|Rep_Succinate_dehydrogenase_[ubiquinone]_flavoprotein_subunit_mitochondrial_precursor_Xenopus_tropicalis_(Western_clawed_frog)_(Silurana_tropicalis)_partial_(20%)
36732	-0.679109	2.88204	0.0200532	0.225092	GSONMT00073863001	2007			_PREDICTED:_nuclear_receptor_subfamily_4_group_A_member_1-like_[Neolamprologus_brichardi]
52036	-0.915046	0.549084	0.0200487	0.225092	TC180662	878			similar_to_UniRef100_Q4SD86Chromosome_1_SCAF14641_whole_genome_shotgun_sequence_Tetraodon_nigroviridis|Rep_Chromosome_1_SCAF14641_whole_genome_shotgun_sequence_Tetraodon_nigroviridis_(Green_puffer)_partial_(44%)
22064	-0.947675	0.182945	0.0200681	0.225174	GSONMT00015041001	1977			_PREDICTED:_zinc_finger_FYVE_domain-containing_protein_9-like_[Oreochromis_niloticus]
193184	-0.896625	0.324555	0.0200946	0.225303	NODE_37168_length_367_cov_0.877384	465			actin-binding_rho-activating_protein
194410	-1.51037	1.1364	0.0201026	0.225303	NODE_38764_length_953_cov_1.732424	1051			neuroblast_differentiation-associated_protein_ahnak
35795	-0.683237	2.09464	0.020203	0.226168	GSONMT00076002001	564			_PREDICTED:_transmembrane_protein_11-_mitochondrial-like_isoform_X1_[Oreochromis_niloticus]
61608	-0.785693	0.895385	0.0202431	0.226445	TC194278	1216			weakly_similar_to_UniRef100_A7RKZ5Predicted_protein_Nematostella_vectensis|Rep_Predicted_protein_Nematostella_vectensis_(Starlet_sea_anemone)_partial_(65%)
16918	-1.03298	0.55395	0.0202562	0.226482	GSONMT00038581001	1782			_PREDICTED:_probable_ATP-dependent_RNA_helicase_DDX31_isoform_1_[Danio_rerio]
6603	-0.699842	2.19006	0.0203197	0.226957	GSONMT00035955001	531			_PREDICTED:_collagen_alpha-2(VI)_chain-like_[Astyanax_mexicanus]
42428	-0.679674	2.69742	0.0204009	0.227375	GSONMT00080831001	987			_unnamed_protein_product_[Tetraodon_nigroviridis]
61697	-0.724776	4.00218	0.0204423	0.227375	TC194401	914			homologue_to_UniRef100_Q910B9Collagen_a3|Rep_Collagen_a3___partial_(21%)
450	-0.802242	1.14602	0.0204348	0.227375	GSONMT00042693001	564			_PREDICTED:_myomegalin_isoform_X1_[Oreochromis_niloticus]
81737	-0.964962	1.36089	0.0204276	0.227375	BX297587	857			similar_to_UniRef100_Q90279Kainate_receptor_alpha_subunit_Carassius_auratus|Rep_Kainate_receptor_alpha_subunit_Carassius_auratus_(Goldfish)_partial_(22%)
144072	-0.965544	0.491921	0.0204355	0.227375	SRR020740-977	1140			unknown
89258	-0.732689	1.26174	0.0204641	0.227444	BX865226	845			homologue_to_UniRef100_UPI000065D084Cleavage_and_polyadenylation_specificity_factor_6_(Cleavage_and_polyadenylation_specificity_factor_68_kDa_subunit)_(CPSF_68_kDa_subunit)_(Pre-mRNA_cleavage_factor_Im_68_kDa_subunit)_(Protein_HPBRII-_4/7)_Takifugu_rubripes|Rep_Cleavage_and_polyadenylation_specificity_factor_6_(Cleavage_and_polyadenylation_specificity_factor_68_kDa_subunit)_(CPSF_68_kDa_subunit)_…
146756	-0.982036	0.848121	0.0204587	0.227444	SRR020740-4475	724			uveal_autoantigen_with_coiled-coil_domains_and_ankyrin_repeats
39122	-0.790563	0.700761	0.0205187	0.227716	GSONMT00068823001	9972			_PREDICTED:_histone-lysine_N-methyltransferase_2C_isoform_X8_[Chrysemys_picta_bellii]
129334	-0.796715	0.980796	0.0205353	0.227716	SRR020739-12835	557			myomegalin-_partial
17831	-0.972396	-0.12732	0.0205757	0.227829	GSONMT00013579001	612			_PREDICTED:_ubiquitin_carboxyl-terminal_hydrolase_24-like_[Oryzias_latipes]
121445	-0.909572	0.14352	0.0206249	0.228044	FP324460	1040			homologue_to_UniRef100_UPI000065E9F6Flap_endonuclease_1_(EC_31--)_(Flap_structure-specific_endonuclease_1)_(FEN-1)_(Maturation_factor_1)_(MF1)_(hFEN-1)_(DNase_IV)_Takifugu_rubripes|Rep_Flap_endonuclease_1_(EC_31--)_(Flap_structure-specific_endonuclease_1)_(FEN-1)_(Maturation_factor_1)_(MF1)_(hFEN-1)_(DNase_IV)_Takifugu_rubripes_partial_(74%)
21886	-0.982207	0.264172	0.0206099	0.228044	GSONMT00036566001	5364			_PREDICTED:_histone_acetyltransferase_p300-like_isoform_X2_[Pundamilia_nyererei]
13470	-0.877501	0.349927	0.0206537	0.228256	GSONMT00037412001	3579			_PREDICTED:_trinucleotide_repeat-containing_gene_6B_protein-like_isoform_X1_[Neolamprologus_brichardi]
30178	-1.06101	0.262711	0.0206753	0.228322	GSONMT00041074001	1236			_PREDICTED:_sestrin-3-like_[Danio_rerio]
168876	-1.17837	-0.259502	0.020669	0.228322	NODE_4743_length_708_cov_1.877119	806			krueppel-like_factor_5-like
29800	-0.849629	0.469847	0.0207506	0.228896	GSONMT00029598001	1428			_Zinc_finger_protein_410_[Salmo_salar]
23033	-0.920728	0.50065	0.0207738	0.229065	GSONMT00043434001	828			_PREDICTED:_transcription_factor_Maf-like_[Lepisosteus_oculatus]
18005	-1.19897	-0.404225	0.0208141	0.229424	GSONMT00055968001	1932			_PREDICTED:_cell_division_cycle_and_apoptosis_regulator_protein_1_isoform_X1_[Astyanax_mexicanus]
31889	-0.73522	3.58699	0.0210119	0.230738	GSONMT00010680001	6681			_PREDICTED:_nuclear_receptor_corepressor_1-like_isoform_X3_[Maylandia_zebra]
130451	-0.777462	0.805945	0.0210315	0.230746	SRR020739-14912	514			cytochrome_oxidase_subunit_3
21352	-0.847999	0.546759	0.0210362	0.230746	GSONMT00047274001	4809			_PREDICTED:_multiple_epidermal_growth_factor-like_domains_protein_8-like_[Xiphophorus_maculatus]
73354	-0.919102	1.39312	0.0210212	0.230746	TC209804	378			similar_to_UniRef100_Q4J601DEAD/DEAH_box_helicaseHelicase_C-terminalType_III_restriction_enzyme_res_subunit_Azotobacter_vinelandii_AvOP|Rep_DEAD/DEAH_box_helicaseHelicase_C-terminalType_III_restriction_enzyme_res_subunit_Azotobacter_vinelandii_AvOP_partial_(3%)
13267	-0.905876	0.0788794	0.0210496	0.230807	GSONMT00046091001	4995			_PREDICTED:_zinc_finger_MYM-type_protein_4-like_isoform_X1_[Astyanax_mexicanus]
40311	-0.815068	1.44469	0.0211028	0.231165	GSONMT00066548001	1218			_Transcriptional_regulator_Myc-2_[Salmo_salar]
144154	-0.724607	1.71728	0.0211782	0.231612	SRR020740-1080	1081			unknown
24414	-0.790409	1.17204	0.0211992	0.231754	GSONMT00055484001	1383			_PREDICTED:_ectonucleotide_pyrophosphatase/phosphodiesterase_family_member_1_[Oreochromis_niloticus]
192582	-0.95623	0.421913	0.0212114	0.231802	NODE_36387_length_582_cov_0.950172	680			unknown
42930	-0.671415	6.85759	0.0212758	0.232332	GSONMT00079948001	2175			_PREDICTED:_junctophilin-2-like_[Xiphophorus_maculatus]
200596	-1.07771	5.32048e-05	0.0213415	0.232618	NODE_46963_length_332_cov_0.620482	430			tuberin-like_isoform_x4
28840	-0.666931	2.1485	0.0214754	0.233904	GSONMT00033722001	2583			_PREDICTED:_probable_ATP-dependent_RNA_helicase_DDX10_[Danio_rerio]
35566	-0.668576	2.72371	0.0215289	0.234091	GSONMT00076437001	7704			_ankyrin_repeat_and_KH_domain-containing_protein_1_[Danio_rerio]
23581	-0.748461	1.13602	0.0215586	0.234288	GSONMT00050177001	141			_PREDICTED:_voltage-dependent_L-type_calcium_channel_subunit_beta-1-like_isoform_X1_[Xiphophorus_maculatus]
44759	-0.823591	1.15751	0.0216094	0.234517	GSONMT00073290001	1095			_PREDICTED:_uncharacterized_protein_LOC563864_isoform_X2_[Danio_rerio]
41966	-0.83069	0.965748	0.0216209	0.234517	GSONMT00081711001	9396			_PREDICTED:_msx2-interacting_protein-like_[Oreochromis_niloticus]
21434	-0.889728	0.0470081	0.0216276	0.234517	GSONMT00052027001	2550			_PREDICTED:_zinc_finger_protein_160-like_isoform_X2_[Astyanax_mexicanus]
12437	-0.761343	1.23676	0.0216928	0.235137	GSONMT00038398001	5307			_unnamed_protein_product_[Tetraodon_nigroviridis]
122573	-0.801662	2.28403	0.0217097	0.23519	SRR020739-1468	845			novel_protein_human_titin
76207	-0.714278	1.94772	0.021787	0.235383	TC213337	1046			similar_to_UniRef100_Q803K3Heterogeneous_nuclear_ribonucleoprotein_A1_Danio_rerio|Rep_Heterogeneous_nuclear_ribonucleoprotein_A1_Danio_rerio_(Zebrafish)_(Brachydanio_rerio)_partial_(18%)
12597	-0.850607	0.338739	0.0217452	0.235383	GSONMT00036342001	357			-
30005	-0.905956	0.778352	0.0217678	0.235383	GSONMT00058499001	3225			_PREDICTED:_A-kinase_anchor_protein_13-like_[Lepisosteus_oculatus]
15981	-1.04318	-0.287529	0.02177	0.235383	GSONMT00005828001	1665			_PREDICTED:_cysteine-rich_motor_neuron_1_protein-like_[Astyanax_mexicanus]
55727	-1.08764	0.0625778	0.0217989	0.235383	TC185929	830			homologue_to_UniRef100_UPI000065CF21Kelch-like_protein_9_Takifugu_rubripes|Rep_Kelch-like_protein_9_Takifugu_rubripes_partial_(36%)
27494	-0.880843	0.983124	0.0218644	0.235866	GSONMT00004279001	3477			_PREDICTED:_probable_ATP-dependent_RNA_helicase_DHX37-like_[Oryzias_latipes]
15596	-0.676344	4.09378	0.021908	0.236019	GSONMT00002392001	2223			_Aconitate_hydratase-_mitochondrial_[Dicentrarchus_labrax]
7268	-0.68635	3.28078	0.0218909	0.236019	GSONMT00004464001	975			_Proactivator_polypeptide_precursor_[Salmo_salar]
144157	-0.781337	4.13181	0.0219399	0.236019	SRR020740-1083	1009			unknown
43809	-0.869925	1.92883	0.0219429	0.236019	GSONMT00078124001	1674			_PREDICTED:_BAG_family_molecular_chaperone_regulator_3-like_[Pundamilia_nyererei]
28776	-1.08759	-0.542388	0.0219221	0.236019	GSONMT00043509001	1353			_PREDICTED:_tyrosine-protein_kinase_CSK-like_isoform_X1_[Maylandia_zebra]
13203	-1.23127	-0.12123	0.0219235	0.236019	GSONMT00000126001	1794			_PREDICTED:_von_Willebrand_factor-like_[Maylandia_zebra]
64981	-0.767499	1.06476	0.0219555	0.236068	TC198974	817			similar_to_UniRef100_UPI0000D8DB2BUbiquitin_carboxyl-terminal_hydrolase_4_(EC_31215)_(Ubiquitin_thioesterase_4)_(Ubiquitin-specific-processing_protease_4)_(Deubiquitinating_enzyme_4)_(Ubiquitous_nuclear_protein_homolog)_Danio_rerio|Rep_Ubiquitin_carboxyl-terminal_hydrolase_4_(EC_31215)_(Ubiquitin_thioesterase_4)_(Ubiquitin-specific-processing_protease_4)_(Deubiquitinating_enzyme_4)_(Ubiquitous_nu…
44265	-0.842484	0.482432	0.0219653	0.236086	GSONMT00077013001	2703			_PREDICTED:_WD_repeat-containing_protein_mio-like_[Pundamilia_nyererei]
218784	-0.766539	1.07279	0.0220144	0.236528	NODE_70052_length_486_cov_0.995885	584			synaptopodin_2-like
27128	-0.710254	1.62832	0.0220417	0.236734	GSONMT00012360001	4212			_PREDICTED:_LOW_QUALITY_PROTEIN:_afadin_[Danio_rerio]
18998	-0.634112	2.27389	0.0221928	0.237474	GSONMT00019901001	4398			_PREDICTED:_apoptotic_chromatin_condensation_inducer_in_the_nucleus-like_isoform_X2_[Oreochromis_niloticus]
204100	-0.915543	0.35659	0.0222406	0.237474	NODE_51653_length_217_cov_0.096774	315			ligand_of_numb_protein_x_2
199504	-0.925182	0.244545	0.022248	0.237474	NODE_45526_length_290_cov_1.993104	388			ubiquitin_carboxyl-terminal_hydrolase_7-like
218584	-0.982244	-0.143112	0.0221928	0.237474	NODE_69758_length_529_cov_0.998110	627			unknown
136821	-0.983536	-0.118098	0.0221413	0.237474	SRR020739-26642	406			myosin-10-_partial
68790	-0.995432	-0.0579165	0.0222447	0.237474	TC203991	1049			unknown
71925	-1.02985	-0.260586	0.0222406	0.237474	TC208000	1080			weakly_similar_to_UniRef100_A7PXR2Chromosome_chr15_scaffold_37_whole_genome_shotgun_sequence_Vitis_vinifera|Rep_Chromosome_chr15_scaffold_37_whole_genome_shotgun_sequence_Vitis_vinifera_(Grape)_partial_(4%)
149792	-0.818583	1.87031	0.0222667	0.237587	SRR020740-8522	562			cd151_molecule
9108	-0.789623	0.884077	0.0222753	0.237592	GSONMT00026224001	498			_Transposable_element_Tcb1_transposase_[Salmo_salar]
127813	-0.811702	0.686035	0.022286	0.23762	SRR020739-10141	629			unknown
28712	-0.640823	2.67159	0.0223081	0.237754	GSONMT00029805001	1329			_PREDICTED:_probable_ATP-dependent_RNA_helicase_DDX5-like_isoform_X1_[Oreochromis_niloticus]
43688	-0.647571	2.21308	0.0223471	0.237754	GSONMT00078260001	1797			_far_upstream_element-binding_protein_3_[Danio_rerio]
30799	-0.766177	2.7795	0.0223318	0.237754	GSONMT00001780001	3423			_PREDICTED:_kinesin-like_protein_KIF1C-like_isoform_X17_[Pundamilia_nyererei]
25779	-0.853566	0.885553	0.0223418	0.237754	GSONMT00008120001	2064			_PREDICTED:_E3_ubiquitin-protein_ligase_Arkadia-like_isoform_X1_[Neolamprologus_brichardi]
130870	-0.741318	1.61228	0.0223871	0.23796	SRR020739-15662	502			muscleblind-like_protein_1-like_isoform_6
44814	-0.892347	0.356105	0.0223908	0.23796	GSONMT00072750001	927			_splicing_factor_3A_subunit_2_[Salmo_salar]
123831	-0.67203	2.61971	0.022445	0.238061	SRR020739-3466	755			unknown
41530	-0.687517	2.46863	0.0224291	0.238061	GSONMT00082591001	1119			_CEF-10_precursor_[Salmo_salar]
20732	-0.776042	0.723113	0.022449	0.238061	GSONMT00010568001	3369			_PREDICTED:_UDP-glucose:glycoprotein_glucosyltransferase_1-like_isoform_X1_[Oreochromis_niloticus]
30753	-1.02459	-0.295782	0.0224308	0.238061	GSONMT00030382001	1515			_PREDICTED:_rho_GTPase-activating_protein_12-like_isoform_X9_[Oreochromis_niloticus]
124679	-0.771551	1.01109	0.0224668	0.238164	SRR020739-4806	792			unknown
21094	-0.688119	3.98482	0.0224973	0.238402	GSONMT00033112001	1617			_PREDICTED:_inosine-5'-monophosphate_dehydrogenase_2_isoform_X3_[Oreochromis_niloticus]
74345	-0.825393	1.06048	0.0225347	0.238495	TC211034	851			homologue_to_UniRef100_Q4SLI3Chromosome_7_SCAF14557_whole_genome_shotgun_sequence_Tetraodon_nigroviridis|Rep_Chromosome_7_SCAF14557_whole_genome_shotgun_sequence_Tetraodon_nigroviridis_(Green_puffer)_partial_(56%)
15625	-1.01463	-0.166748	0.0225459	0.238495	GSONMT00042829001	1404			_PREDICTED:_dual_specificity_mitogen-activated_protein_kinase_kinase_7-like_isoform_X1_[Oreochromis_niloticus]
103622	-1.83328	-0.305703	0.0225395	0.238495	CK991344	465			similar_to_UniRef100_Q5U3A4Atp2a1_protein_Danio_rerio|Rep_Atp2a1_protein_Danio_rerio_(Zebrafish)_(Brachydanio_rerio)_partial_(5%)
18328	-0.674098	1.56925	0.0225561	0.238508	GSONMT00040536001	1587			_PREDICTED:_mitochondrial-processing_peptidase_subunit_alpha_[Astyanax_mexicanus]
124588	-0.756117	3.36783	0.0226102	0.238565	SRR020739-4669	681			titin_a
29112	-0.928172	0.628561	0.0226039	0.238565	GSONMT00016678001	681			_PREDICTED:_SWI/SNF-related_matrix-associated_actin-dependent_regulator_of_chromatin_subfamily_D_member_3-like_isoform_X2_[Neolamprologus_brichardi]
26206	-1.17969	-0.596889	0.0226054	0.238565	GSONMT00045391001	1074			_PREDICTED:_U2_snRNP-associated_SURP_motif-containing_protein-like_isoform_X2_[Pundamilia_nyererei]
60000	-0.679614	4.06228	0.0226493	0.238635	TC192070	1448			homologue_to_UniRef100_Q910B9Collagen_a3|Rep_Collagen_a3___partial_(30%)
33071	-0.68477	2.98987	0.0226356	0.238635	GSONMT00013478001	1854			_PREDICTED:_protein_fem-1_homolog_A-like_[Oreochromis_niloticus]
204194	-0.848609	0.0526451	0.0226384	0.238635	NODE_51777_length_239_cov_1.435146	337			supervillin-like_isoform_x3
35259	-1.07427	-0.382556	0.0226964	0.238959	GSONMT00000770001	4062			_PREDICTED:_probable_G-protein_coupled_receptor_125_[Astyanax_mexicanus]
186684	-0.980409	0.00251379	0.0227143	0.238977	NODE_28588_length_477_cov_3.777778	575			serine-rich_adhesin_for_platelets-like_isoform_x1
35367	-0.66364	1.69048	0.0227301	0.239057	GSONMT00024065001	5733			_PREDICTED:_chromodomain-helicase-DNA-binding_protein_4-like_isoform_X1_[Astyanax_mexicanus]
20337	-0.709077	9.02735	0.0227573	0.23916	GSONMT00002221001	855			_myosin_heavy_chain_[Oncorhynchus_keta]
27915	-0.810115	0.486684	0.0227806	0.23916	GSONMT00016152001	1731			_PREDICTED:_zinc_transporter_9-like_isoform_X2_[Haplochromis_burtoni]
141325	-1.56897	0.174526	0.0227624	0.23916	SRR020739-33846	366			unknown
23162	-0.708487	1.86649	0.0228288	0.239494	GSONMT00059230001	5349			_laminin_subunit_beta-1_precursor_[Danio_rerio]
119991	-0.681796	1.54876	0.0228547	0.239525	FP318923	1344			homologue_to_UniRef100_Q4RFG4Chromosome_8_SCAF15119_whole_genome_shotgun_sequence_Tetraodon_nigroviridis|Rep_Chromosome_8_SCAF15119_whole_genome_shotgun_sequence_Tetraodon_nigroviridis_(Green_puffer)_partial_(47%)
53031	-1.03869	-0.201336	0.0228408	0.239525	TC182123	1096			similar_to_UniRef100_UPI0000249F6Fsplicing_factor_arginine/serine-rich_10_Danio_rerio|Rep_splicing_factor_arginine/serine-rich_10_Danio_rerio_partial_(87%)
29045	-0.772652	1.12282	0.0228818	0.239708	GSONMT00040249001	1305			_PREDICTED:_arginine/serine-rich_protein_PNISR-like_isoform_X3_[Neolamprologus_brichardi]
13426	-0.777619	2.26575	0.0229065	0.239881	GSONMT00039336001	2334			_PREDICTED:_F-box_only_protein_40-like_[Pundamilia_nyererei]
41387	-1.00044	0.195756	0.0229899	0.240411	GSONMT00064375001	2445			_PREDICTED:_la-related_protein_4-like_[Lepisosteus_oculatus]
12734	-0.706992	1.29272	0.0230062	0.240497	GSONMT00044137001	1008			_PREDICTED:_tensin-like_isoform_X4_[Neolamprologus_brichardi]
31289	-0.696236	3.89647	0.0230351	0.240542	GSONMT00038676001	1377			_PREDICTED:_fragile_X_mental_retardation_syndrome-related_protein_2-like_[Xiphophorus_maculatus]
130842	-0.793324	1.12105	0.0230628	0.240745	SRR020739-15607	541			unknown
25250	-0.926389	1.27669	0.0231026	0.240903	GSONMT00016269001	1185			_unnamed_protein_product_[Tetraodon_nigroviridis]
18365	-1.13688	-0.275422	0.0231002	0.240903	GSONMT00016366001	1341			_unnamed_protein_product_[Homo_sapiens]
24118	-0.827303	0.178666	0.0231445	0.241055	GSONMT00058897001	1581			_reverse_transcriptase-like_protein_[Takifugu_rubripes]
14943	-0.83678	0.387071	0.0231499	0.241055	GSONMT00011600001	3453			_PREDICTED:_histone-lysine_N-methyltransferase_EHMT1-like_isoform_X2_[Neolamprologus_brichardi]
24866	-0.897527	0.34197	0.0231322	0.241055	GSONMT00041451001	2865			_PREDICTED:_transient_receptor_potential_cation_channel_subfamily_M_member_4-like_[Xiphophorus_maculatus]
127483	-0.824106	0.258608	0.0231707	0.241186	SRR020739-9554	592			complement_factor_d_precursor
23529	-0.709979	1.42765	0.0232052	0.241459	GSONMT00003538001	1326			_Four_and_a_half_LIM_domains_protein_1_[Esox_lucius]
146222	-0.775648	2.70295	0.0232204	0.241531	SRR020740-3788	717			ryanodine_receptor_3-like
12613	-1.08045	-0.000552021	0.0232933	0.242082	GSONMT00050921001	2223			_neuron_navigator_3_[Danio_rerio]
134435	-0.697619	1.42026	0.0233101	0.242122	SRR020739-22428	461			unknown
129723	-0.697629	1.37669	0.0233946	0.242914	SRR020739-13554	549			ubiquitin_carboxyl-terminal_hydrolase_28
42020	-0.813195	1.30747	0.0234244	0.242981	GSONMT00081639001	2304			_PREDICTED:_pleckstrin_homology_domain-containing_family_A_member_7-like_isoform_X5_[Maylandia_zebra]
121748	-1.04483	-0.411198	0.023416	0.242981	SRR020739-145	1175			kinesin-1_heavy_chain
23333	-0.693203	1.73874	0.0234821	0.243478	GSONMT00022939001	4242			_PREDICTED:_proteasome_activator_complex_subunit_4-like_isoform_X1_[Maylandia_zebra]
76196	-0.700133	1.7224	0.0235101	0.243494	TC213320	263			similar_to_UniRef100_A7T014Predicted_protein_Nematostella_vectensis|Rep_Predicted_protein_Nematostella_vectensis_(Starlet_sea_anemone)_partial_(12%)
143338	-0.956768	0.31573	0.0235097	0.243494	SRR020740-25	3149			unknown
208082	-0.80539	0.934773	0.0235527	0.243521	NODE_56662_length_418_cov_1.052632	516			unknown
2513	-0.845193	0.513661	0.0235481	0.243521	GSONMT00009516001	855			_PREDICTED:_adipocyte_enhancer-binding_protein_1-like_[Maylandia_zebra]
81664	-0.811855	1.00246	0.0235619	0.243531	BX297865	703			homologue_to_UniRef100_O34289Serine_protease-like_protein_precursor_Salvelinus_fontinalis|Rep_Serine_protease-like_protein_precursor_Salvelinus_fontinalis_(Brook_trout)_(Brook_char)_partial_(26%)
128520	-0.686812	1.50989	0.0235835	0.243591	SRR020739-11355	588			unknown
24294	-0.828011	0.999248	0.0235914	0.243591	GSONMT00049090001	3702			_PREDICTED:_clathrin_heavy_chain_1-like_isoform_X3_[Xiphophorus_maculatus]
23377	-0.905253	0.0947993	0.0235926	0.243591	GSONMT00049158001	1260			_PREDICTED:_pleckstrin_homology_domain-containing_family_O_member_1-like_[Danio_rerio]
35628	-0.728108	1.07517	0.0236617	0.24379	GSONMT00076284001	10368			_PREDICTED:_protein_kinase_C-binding_protein_1-like_isoform_X1_[Neolamprologus_brichardi]
23927	-0.741632	2.4597	0.0236419	0.24379	GSONMT00052888001	1599			_Pyruvate_kinase_muscle_isozyme_[Salmo_salar]
99569	-1.20191	1.90421	0.0236256	0.24379	CA365925	209			unknown
121684	-0.712957	4.73254	0.023771	0.243804	SRR020739-49	1395			telethonin
61633	-0.773265	1.19036	0.0236896	0.243804	TC194317	830			similar_to_UniRef100_UPI000065EF57Homolog_of_Homo_sapiens_Dual_specificity_protein_kinase_CLK4_Takifugu_rubripes|Rep_Homolog_of_Homo_sapiens_Dual_specificity_protein_kinase_CLK4_Takifugu_rubripes_partial_(10%)
66165	-0.85769	0.0755596	0.0237391	0.243804	TC200590	558			homologue_to_UniRef100_Q4SEY5Chromosome_undetermined_SCAF14610_whole_genome_shotgun_sequence_Tetraodon_nigroviridis|Rep_Chromosome_undetermined_SCAF14610_whole_genome_shotgun_sequence_Tetraodon_nigroviridis_(Green_puffer)_partial_(56%)
12740	-0.940995	0.482601	0.0237324	0.243804	GSONMT00054475001	4491			_PREDICTED:_zinc_finger_protein_106-like_[Xiphophorus_maculatus]
194204	-1.03045	-0.133327	0.0237112	0.243804	NODE_38488_length_205_cov_2.560976	303			unknown
150643	-1.03862	-0.221653	0.0237318	0.243804	SRR020740-9687	629			neuroblast_differentiation-associated_protein_ahnak
145168	-0.744742	3.17671	0.0238603	0.243917	SRR020740-2408	940			unknown
115481	-0.779531	0.914444	0.0238504	0.243917	CU066103	349			similar_to_UniRef100_O76271Nongradient_byssal_Mytilus_edulis|Rep_Nongradient_byssal_Mytilus_edulis_(Blue_mussel)_partial_(3%)
28010	-0.78765	1.4808	0.0238248	0.243917	GSONMT00060647001	354			_Voltage_dependent_calcium_channel_alpha-1S_subunit_isoform_alpha-1S-a_[Dicentrarchus_labrax]
48082	-0.674237	2.20335	0.0240009	0.244541	TC174955	1709			homologue_to_UniRef100_UPI0000D8D882SWI/SNF-related_matrix-associated_actin-dependent_regulator_of_chromatin_subfamily_D_member_3_(60_kDa_BRG-1/Brm-associated_factor_subunit_C)_(BRG1-associated_factor_60C)_Danio_rerio|Rep_SWI/SNF-related_matrix-associated_actin-dependent_regulator_of_chromatin_subfamily_D_member_3_(60_kDa_BRG-1/Brm-associated_factor_subunit_C)_(BRG1-associated_factor_60C)_Danio_r…
22527	-0.748759	0.995422	0.023998	0.244541	GSONMT00006910001	975			_PREDICTED:_palladin-like_[Maylandia_zebra]
168535	-0.845983	0.653783	0.023997	0.244541	NODE_4266_length_200_cov_0.015000	298			unknown
201060	-1.07372	-0.231868	0.0239892	0.244541	NODE_47643_length_500_cov_2.032000	598			unknown
185430	-1.21246	-0.338273	0.023985	0.244541	NODE_26896_length_312_cov_4.650641	410			unknown
15181	-0.979499	0.286266	0.0240436	0.244635	GSONMT00028861001	2661			_PREDICTED:_DNA-directed_RNA_polymerase-_mitochondrial-like_isoform_X1_[Oreochromis_niloticus]
28475	-0.694249	1.51537	0.0240586	0.244692	GSONMT00011147001	411			_Aldehyde_dehydrogenase-_mitochondrial_precursor_[Salmo_salar]
70041	-1.00243	-0.111375	0.0240659	0.244692	TC205635	925			homologue_to_UniRef100_Q6DH13Zgc92689_n=2_Euteleostomi|Rep_Zgc92689_Danio_rerio_(Zebrafish)_(Brachydanio_rerio)_partial_(98%)
57941	-0.915373	0.116975	0.0241376	0.245327	TC189130	997			similar_to_UniRef100_Q6NS26CDK5_regulatory_subunit-associated_protein_1-like_1_Xenopus_laevis|Rep_CDK5_regulatory_subunit-associated_protein_1-like_1_Xenopus_laevis_(African_clawed_frog)_partial_(36%)
151829	-0.781373	3.42368	0.0242351	0.245903	SRR020740-11340	595			jph2_protein
37029	-1.02138	0.514031	0.0242492	0.245903	GSONMT00073217001	6261			_PREDICTED:_LOW_QUALITY_PROTEIN:_titin_[Danio_rerio]
45495	-1.05515	-0.226458	0.024252	0.245903	GSONMT00065005001	294			_novel_protein_similar_to_vertebrate_Tetraspanin_family_[Danio_rerio]
44918	-0.799245	0.786736	0.0242698	0.245914	GSONMT00071473001	1266			_PREDICTED:_myocyte-specific_enhancer_factor_2D_homolog_isoform_X2_[Pundamilia_nyererei]
124487	-0.70139	2.26743	0.0242839	0.245972	SRR020739-4517	719			ubiquitin_carboxyl-terminal_hydrolase_28-like
155619	-0.641756	1.96433	0.024338	0.24635	SRR020740-16645	453			unnamed_protein_product
204832	-0.986316	-0.131749	0.0243699	0.246489	NODE_52590_length_670_cov_1.511940	768			unknown
201026	-0.811778	0.608665	0.0243868	0.246504	NODE_47597_length_238_cov_1.886555	336			unknown
69412	-0.935167	0.482361	0.0244109	0.246578	TC204810	843			similar_to_UniRef100_Q4T7R8Chromosome_undetermined_SCAF8023_whole_genome_shotgun_sequence_Tetraodon_nigroviridis|Rep_Chromosome_undetermined_SCAF8023_whole_genome_shotgun_sequence_Tetraodon_nigroviridis_(Green_puffer)_partial_(21%)
20271	-0.69243	1.53782	0.0244266	0.24658	GSONMT00060253001	537			_PREDICTED:_probable_ubiquitin_carboxyl-terminal_hydrolase_FAF-X-like_isoform_X5_[Maylandia_zebra]
24685	-0.812145	0.943259	0.0245014	0.246812	GSONMT00051022001	2355			_PREDICTED:_protein_zyg-11_homolog_[Oreochromis_niloticus]
126284	-0.832232	0.164424	0.0244963	0.246812	SRR020739-7477	630			muscleblind-like_protein_1-like_isoform_2
109582	-1.11574	-0.0543547	0.0244757	0.246812	CX246616	656			homologue_to_UniRef100_Q4RU70Chromosome_1_SCAF14995_whole_genome_shotgun_sequence_Tetraodon_nigroviridis|Rep_Chromosome_1_SCAF14995_whole_genome_shotgun_sequence_Tetraodon_nigroviridis_(Green_puffer)_partial_(26%)
147784	-0.65628	1.55785	0.0245243	0.246839	SRR020740-5831	731			transposable_element_tcb2_transposase
20047	-0.835692	0.31537	0.0245151	0.246839	GSONMT00062484001	1557			_PREDICTED:_trafficking_protein_particle_complex_subunit_11_[Astyanax_mexicanus]
46306	-0.886349	0.023393	0.0245399	0.246862	GSONMT00075294001	753			_PREDICTED:_THO_complex_subunit_5_homolog_[Neolamprologus_brichardi]
7191	-0.640323	4.24866	0.0245551	0.24693	GSONMT00060946001	702			_PREDICTED:_ryanodine_receptor_3-like-_partial_[Pongo_abelii]
19538	-0.659698	2.86065	0.0245691	0.246986	GSONMT00030902001	2502			_PREDICTED:_semaphorin-3C-like_[Xiphophorus_maculatus]
68319	-0.803372	1.02754	0.0246022	0.247184	TC203364	872			similar_to_UniRef100_UPI000036535DHomolog_of_Homo_sapiens_NifU-like_protein_HIRIP5_Takifugu_rubripes|Rep_Homolog_of_Homo_sapiens_NifU-like_protein_HIRIP5_Takifugu_rubripes_partial_(81%)
35596	-1.16508	-0.266704	0.0246056	0.247184	GSONMT00076392001	1920			_PREDICTED:_nuclear_fragile_X_mental_retardation-interacting_protein_2-like_isoform_X1_[Oreochromis_niloticus]
24893	-0.656833	2.80763	0.0246323	0.247368	GSONMT00040646001	648			_Aldehyde_dehydrogenase-_mitochondrial_precursor_[Salmo_salar]
36046	-0.616688	6.94192	0.0247647	0.247497	GSONMT00075453001	2187			_PREDICTED:_myomesin-2-like_isoform_X1_[Haplochromis_burtoni]
6762	-0.654352	9.66822	0.0247541	0.247497	GSONMT00050523001	2172			_myosin_heavy_chain_[Oncorhynchus_keta]
74213	-0.685996	2.82607	0.0247238	0.247497	TC210883	1535			similar_to_UniRef100_O13015Y_box_protein_2_Carassius_auratus|Rep_Y_box_protein_2_Carassius_auratus_(Goldfish)_partial_(43%)
214924	-0.787164	0.923633	0.0247625	0.247497	NODE_65176_length_389_cov_1.071979	487			hypothetical_protein_A306_06089
30681	-0.853874	1.04003	0.0247143	0.247497	GSONMT00060638001	7167			_PREDICTED:_nesprin-1-like_isoform_X2_[Maylandia_zebra]
155148	-0.906059	0.375169	0.0247665	0.247497	SRR020740-15985	446			PREDICTED:_myomegalin
55507	-0.91018	0.321739	0.0247132	0.247497	TC185611	900			similar_to_UniRef100_UPI00015A5B25serine_(or_cysteine)_proteinase_inhibitor_clade_E_(nexin_plasminogen_activator_inhibitor_type_1)_member_2_Danio_rerio|Rep_serine_(or_cysteine)_proteinase_inhibitor_clade_E_(nexin_plasminogen_activator_inhibitor_type_1)_member_2_Danio_rerio_partial_(40%)
61013	-0.949678	0.598111	0.0247716	0.247497	TC193459	1116			UniRef100_Q6NWB8Zgc113944_protein_n=2_Danio_rerio|Rep_Zgc113944_protein_Danio_rerio_(Zebrafish)_(Brachydanio_rerio)_partial_(9%)
103358	-1.07899	-0.0874005	0.024735	0.247497	CR363676	814			unknown
44480	-0.924103	0.457597	0.0248173	0.24787	GSONMT00075750001	1590			_PREDICTED:_AT-rich_interactive_domain-containing_protein_3A-like_[Lepisosteus_oculatus]
194068	-0.911517	0.0475147	0.0248813	0.248367	NODE_38302_length_538_cov_0.894052	636			e3_ubiquitin-protein_ligase_hectd1
10762	-0.906425	0.366557	0.0249467	0.248654	GSONMT00031365001	441			_PREDICTED:_myocardin-like_[Haplochromis_burtoni]
129441	-0.736026	1.64852	0.0249792	0.24875	SRR020739-13025	557			unknown
33095	-0.86699	0.224561	0.0249987	0.24875	GSONMT00015910001	3408			_PREDICTED:_BTB/POZ_domain-containing_protein_7_isoform_X2_[Oreochromis_niloticus]
29133	-0.708427	3.39438	0.0250454	0.248942	GSONMT00062790001	7005			_PREDICTED:_basement_membrane-specific_heparan_sulfate_proteoglycan_core_protein-like_isoform_X2_[Pundamilia_nyererei]
16524	-0.912941	0.27322	0.0250518	0.248942	GSONMT00054965001	1737			_PREDICTED:_USP6_N-terminal-like_protein-like_isoform_X2_[Pundamilia_nyererei]
96718	-1.05904	-0.371654	0.0250604	0.248942	CA359219	585			similar_to_UniRef100_Q4T2P4Galactose-1-phosphate_uridylyltransferase_Tetraodon_nigroviridis|Rep_Galactose-1-phosphate_uridylyltransferase_Tetraodon_nigroviridis_(Green_puffer)_partial_(52%)
11191	-0.676081	2.3009	0.0251969	0.248965	GSONMT00043294001	399			_PREDICTED:_kelch_repeat_and_BTB_domain-containing_protein_12-like_isoform_X1_[Oreochromis_niloticus]
16332	-0.688292	4.16883	0.02521	0.248965	GSONMT00028171001	978			_PREDICTED:_myocilin_isoform_X2_[Astyanax_mexicanus]
1381	-0.742947	1.7323	0.025141	0.248965	GSONMT00023019001	1206			_PREDICTED:_myocardin-like_[Oreochromis_niloticus]
2379	-0.81851	0.935729	0.0251857	0.248965	GSONMT00038799001	729			_PREDICTED:_LOW_QUALITY_PROTEIN:_probable_E3_ubiquitin-protein_ligase_HERC1-like_[Astyanax_mexicanus]
71898	-0.849285	8.13401	0.0250715	0.248965	TC207962	1980			similar_to_UniRef100_P70083Sarcoplasmic/endoplasmic_reticulum_calcium_ATPase_1_(EC_3638)_(Calcium_pump_1)_(SERCA1)_(SR_Ca(2+)-ATPase_1)_(Calcium-transporting_ATPase_sarcoplasmic_reticulum_type_fast_twitch_skeletal_muscle_isoform)_(Endoplasmic_reticulum_class_1/2_Ca(2+)_ATPase)_Makaira_nigricans|Rep_Sarcoplasmic/endoplasmic_reticulum_calcium_ATPase_1_(EC_3638)_(Calcium_pump_1)_(SERCA1)_(SR_Ca(2+)-…
152196	-0.885113	1.23564	0.025166	0.248965	SRR020740-11856	548			glutamate_decarboxylase-like_protein_1
10984	-0.992555	-0.0245579	0.0251958	0.248965	GSONMT00013882001	936			_PREDICTED:_nuclear_receptor_ROR-beta-like_isoform_X2_[Maylandia_zebra]
215313	-1.0225	-0.146431	0.0251095	0.248965	NODE_65649_length_246_cov_1.117886	344			unknown
199154	-0.764501	0.830674	0.0252622	0.248974	NODE_45052_length_271_cov_1.424354	369			unconventional_myosin-xviiib
144945	-0.875638	1.07105	0.0252655	0.248974	SRR020740-2114	869			unknown
746	-0.671072	11.7696	0.0253452	0.249021	GSONMT00024533001	834			_PREDICTED:_myosin_heavy_chain-_fast_skeletal_muscle-like-_partial_[Oreochromis_niloticus]
67229	-0.698935	1.18095	0.0253466	0.249021	TC201971	836			weakly_similar_to_UniRef100_A3GHR1Glutamate_decarboxylase_Pichia_stipitis|Rep_Glutamate_decarboxylase_Pichia_stipitis_(Yeast)_partial_(3%)
4535	-0.768324	1.31656	0.0253356	0.249021	GSONMT00043568001	804			-
50848	-0.77672	1.89612	0.0253678	0.249021	TC178929	1540			unknown
199348	-0.810608	1.18964	0.0253227	0.249021	NODE_45319_length_766_cov_1.704961	864			methionine_synthase
48830	-0.901194	0.0505248	0.0254287	0.249395	TC176043	1200			homologue_to_UniRef100_Q7T3E0WD_repeat_domain_68_Danio_rerio|Rep_WD_repeat_domain_68_Danio_rerio_(Zebrafish)_(Brachydanio_rerio)_partial_(49%)
25137	-0.658283	2.33103	0.0254815	0.249518	GSONMT00061214001	6243			_PREDICTED:_CCR4-NOT_transcription_complex_subunit_1-like_isoformX2_[Oreochromis_niloticus]
47432	-0.76047	2.02192	0.025486	0.249518	TC174009	871			unknown
54311	-0.861961	0.0916465	0.0254899	0.249518	TC183929	1372			homologue_to_UniRef100_UPI000065F4ACGMP_synthase_[glutamine-hydrolyzing]_(EC_6352)_(Glutamine_amidotransferase)_(GMP_synthetase)_Takifugu_rubripes|Rep_GMP_synthase_[glutamine-hydrolyzing]_(EC_6352)_(Glutamine_amidotransferase)_(GMP_synthetase)_Takifugu_rubripes_partial_(47%)
97874	-1.10679	-0.155182	0.0255007	0.249518	CA371713	768			unknown
28876	-0.82403	0.329588	0.0255383	0.24972	GSONMT00055946001	1332			_PREDICTED:_transcription_elongation_regulator_1-like_isoform_X2_[Pundamilia_nyererei]
97452	-0.764578	2.11984	0.0255922	0.249996	CA355374	642			similar_to_UniRef100_UPI0000660C97Homolog_of_Homo_sapiens_Phosphodiesterase_4D_interacting_protein_(myomegalin)_Takifugu_rubripes|Rep_Homolog_of_Homo_sapiens_Phosphodiesterase_4D_interacting_protein_(myomegalin)_Takifugu_rubripes_partial_(13%)
35383	-0.785923	1.46608	0.0256294	0.250017	GSONMT00024084001	774			_PREDICTED:_voltage-dependent_calcium_channel_gamma-6_subunit-like_[Xiphophorus_maculatus]
195061	-0.884469	0.551149	0.0256039	0.250017	NODE_39678_length_464_cov_0.577586	562			ubiquitin_carboxyl-terminal_hydrolase_7
65090	-0.990987	0.0198676	0.0256261	0.250017	TC199130	595			similar_to_UniRef100_Q4SAR9Chromosome_3_SCAF14679_whole_genome_shotgun_sequence_Tetraodon_nigroviridis|Rep_Chromosome_3_SCAF14679_whole_genome_shotgun_sequence_Tetraodon_nigroviridis_(Green_puffer)_partial_(5%)
91787	-0.84021	0.600699	0.0256634	0.250146	BX885702	845			weakly_similar_to_UniRef100_Q0JPU0Os01g0201600_protein_n=2_Oryza_sativa_Japonica_Group|Rep_Os01g0201600_protein_Oryza_sativa_subsp_japonica_(Rice)_partial_(6%)
58800	-0.660889	1.90214	0.0257451	0.250245	TC190350	928			homologue_to_UniRef100_Q9UKJ5Cysteine-rich_hydrophobic_domain_2_protein_n=2_Eutheria|Rep_Cysteine-rich_hydrophobic_domain_2_protein_Homo_sapiens_(Human)
41102	-0.701254	4.0474	0.0257482	0.250245	GSONMT00065050001	24891			_PREDICTED:_dystonin_[Astyanax_mexicanus]
37762	-0.746094	0.955009	0.0257362	0.250245	GSONMT00071705001	6588			_PREDICTED:_human_immunodeficiency_virus_type_I_enhancer_binding_protein_2_isoform_X1_[Danio_rerio]
131029	-0.782622	4.10902	0.0257313	0.250245	SRR020739-15955	592			cyclin_g1
105556	-0.984237	0.274087	0.0257516	0.250245	CX030050	574			weakly_similar_to_UniRef100_O13695Uncharacterized_serine-rich_protein_C11G701_Schizosaccharomyces_pombe|Rep_Uncharacterized_serine-rich_protein_C11G701_Schizosaccharomyces_pombe_(Fission_yeast)_partial_(20%)
25618	-0.965365	-0.199309	0.0257745	0.250278	GSONMT00031740001	4665			_PREDICTED:_T-lymphoma_invasion_and_metastasis-inducing_protein_2_isoform_X2_[Oreochromis_niloticus]
29548	-0.663632	3.36088	0.0258387	0.250297	GSONMT00019595001	4893			_PREDICTED:_basement_membrane-specific_heparan_sulfate_proteoglycan_core_protein-like_isoform_X4_[Pundamilia_nyererei]
100795	-0.777361	2.64189	0.0258531	0.250297	CA375965	706			similar_to_UniRef100_Q7M2T9Ryanodine_receptor_3_Mustela_sp|Rep_Ryanodine_receptor_3_Mustela_sp_partial_(4%)
124942	-0.887976	0.468674	0.0258001	0.250297	SRR020739-5212	676			unknown
96695	-0.683241	3.03122	0.0259295	0.250706	CA359161	731			similar_to_UniRef100_Q4SW69Chromosome_9_SCAF13686_whole_genome_shotgun_sequence_Tetraodon_nigroviridis|Rep_Chromosome_9_SCAF13686_whole_genome_shotgun_sequence_Tetraodon_nigroviridis_(Green_puffer)_partial_(15%)
5311	-0.642152	2.2387	0.0259565	0.250789	GSONMT00055153001	1533			_PREDICTED:_probable_ubiquitin_carboxyl-terminal_hydrolase_FAF-X-like_isoform_X7_[Haplochromis_burtoni]
77962	-0.704185	3.58184	0.0259637	0.250789	TC216709	968			homologue_to_UniRef100_Q0JEL2Os04g0249700_protein_Oryza_sativa_Japonica_Group|Rep_Os04g0249700_protein_Oryza_sativa_subsp_japonica_(Rice)_partial_(9%)
34296	-1.00277	0.472099	0.0259594	0.250789	GSONMT00015729001	2862			_PREDICTED:_PHD_finger_protein_20-_b_isoform_X1_[Danio_rerio]
34743	-0.660741	1.86658	0.0260347	0.251003	GSONMT00034381001	1101			_PREDICTED:_protein_phosphatase_1L_[Oreochromis_niloticus]
6239	-0.890298	0.549918	0.0260049	0.251003	GSONMT00023256001	378			_PREDICTED:_uncharacterized_protein_LOC101160338_[Oryzias_latipes]
31296	-1.05148	-0.177542	0.0260041	0.251003	GSONMT00038693001	1515			_PREDICTED:_protein_MB21D2-like_isoform_X1_[Pundamilia_nyererei]
78467	-0.681701	1.89415	0.0262347	0.251859	TC217293	1140			similar_to_UniRef100_Q5BQS4SJCHGC09827_protein_Schistosoma_japonicum|Rep_SJCHGC09827_protein_Schistosoma_japonicum_(Blood_fluke)_partial_(44%)
37304	-0.696292	1.57944	0.0262509	0.251859	GSONMT00072705001	726			_PREDICTED:_aspartyl/asparaginyl_beta-hydroxylase-like_[Astyanax_mexicanus]
10492	-0.797979	0.756982	0.0262527	0.251859	GSONMT00014263001	405			_Eukaryotic_translation_initiation_factor_3_subunit_H_[Salmo_salar]
40525	-0.984962	0.556839	0.0262546	0.251859	GSONMT00066090001	3714			_PREDICTED:_DNA-binding_protein_RFX7-like_[Lepisosteus_oculatus]
1556	-0.714535	3.44206	0.0262633	0.25186	GSONMT00055144001	615			_PREDICTED:_dihydropyridine-sensitive_L-type_skeletal_muscle_calcium_channel_subunit_alpha-1-like-_partial_[Takifugu_rubripes]
26536	-0.731357	1.22328	0.0264599	0.252591	GSONMT00045922001	3312			_PREDICTED:_microtubule-associated_protein_futsch-like_isoform_X1_[Haplochromis_burtoni]
35793	-0.781199	0.826339	0.0264486	0.252591	GSONMT00075998001	3540			_PREDICTED:_protein_cramped-like_isoform_X1_[Oreochromis_niloticus]
28265	-0.865164	0.142989	0.0263976	0.252591	GSONMT00005117001	870			_Succinate_dehydrogenase_iron-sulfur_protein-_mitochondrial_precursor_[Oncorhynchus_mykiss]
14517	-0.97776	-0.107188	0.0264298	0.252591	GSONMT00063185001	1164			_PREDICTED:_inhibitor_of_growth_protein_3-like_[Takifugu_rubripes]
208284	-1.01284	0.358911	0.0263621	0.252591	NODE_56898_length_274_cov_1.072993	372			myomegalin-like
18490	-0.864764	0.407796	0.0265171	0.25274	GSONMT00019496001	876			_TNF_superfamily_member_10-like_protein_[Oncorhynchus_mykiss]
32884	-0.684278	1.39339	0.026562	0.252851	GSONMT00052946001	3159			_PREDICTED:_protein_SMG5-like_[Oreochromis_niloticus]
29026	-0.716777	1.98189	0.0265709	0.252851	GSONMT00031783001	3297			_PREDICTED:_ubiquitin_carboxyl-terminal_hydrolase_24-like_isoform_X5_[Haplochromis_burtoni]
12867	-0.735748	1.26864	0.026581	0.252851	GSONMT00035638001	3480			_PREDICTED:_tenascin-like_isoform_X1_[Oreochromis_niloticus]
29121	-0.851503	0.476865	0.0265819	0.252851	GSONMT00015434001	2061			_PREDICTED:_semaphorin-3F-like_isoform_X5_[Oreochromis_niloticus]
36431	-0.908011	0.0428849	0.0265607	0.252851	GSONMT00074668001	3420			_PREDICTED:_nuclear_pore_complex_protein_Nup98-Nup96_[Astyanax_mexicanus]
143951	-0.616397	5.39536	0.0266108	0.25288	SRR020740-829	1144			unknown
36586	-0.621578	2.3998	0.0266744	0.253093	GSONMT00074226001	5391			_PREDICTED:_spectrin_beta_chain-_non-erythrocytic_1-like_isoform_X2_[Oreochromis_niloticus]
153790	-0.690317	3.32563	0.0267072	0.253093	SRR020740-14053	509			immunoglobulin-like_and_fibronectin_type_iii_domain-containing_protein_1
28562	-0.724125	1.69486	0.0267027	0.253093	GSONMT00042428001	4083			_PREDICTED:_tyrosine-protein_kinase_SgK223-like_[Haplochromis_burtoni]
24178	-0.773343	0.629463	0.0266492	0.253093	GSONMT00056273001	975			_PREDICTED:_serine/threonine-protein_kinase_pim-3-like_[Astyanax_mexicanus]
35286	-0.943567	-0.112967	0.0266899	0.253093	GSONMT00048568001	1503			_PREDICTED:_acyl-CoA-binding_domain-containing_protein_5A-like_isoform_X2_[Pundamilia_nyererei]
40577	-0.749528	1.67012	0.0267874	0.253104	GSONMT00065964001	12075			_PREDICTED:_LOW_QUALITY_PROTEIN:_helicase_SRCAP-like_[Haplochromis_burtoni]
7563	-0.814127	0.812022	0.0267483	0.253104	GSONMT00022332001	396			_PREDICTED:_far_upstream_element-binding_protein_2-like_[Neolamprologus_brichardi]
21410	-0.65494	2.04763	0.0268645	0.253515	GSONMT00054595001	1350			_Tubulin_beta-3_chain_[Salmo_salar]
165396	-0.947242	-0.0852241	0.0269076	0.253729	NODE_269_length_500_cov_1.568000	598			podocalyxin_precursor
60277	-0.791777	0.934573	0.0269282	0.253761	TC192444	1109			homologue_to_UniRef100_UPI00015A58B8Kinesin-like_protein_Kif1b_alpha_Danio_rerio|Rep_Kinesin-like_protein_Kif1b_alpha_Danio_rerio_partial_(20%)
32986	-0.619845	2.1569	0.0270027	0.254219	GSONMT00060082001	5442			_PREDICTED:_nuclear_pore_complex_protein_Nup98-Nup96_[Astyanax_mexicanus]
31156	-0.744577	0.93889	0.0270422	0.254427	GSONMT00019395001	4434			_PREDICTED:_protein_dispatched_homolog_1-like_isoform_X1_[Oreochromis_niloticus]
118648	-0.667006	3.48813	0.027083	0.254485	EE605178	522			weakly_similar_to_UniRef100_UPI00015CFC23selenoprotein_P_1a_Danio_rerio|Rep_selenoprotein_P_1a_Danio_rerio_partial_(40%)
21738	-0.749689	3.7501	0.0271146	0.254619	GSONMT00047049001	708			_Heat_shock_protein_Hsp-16.1/Hsp-16.11_[Salmo_salar]
13202	-1.08266	-0.158342	0.0271579	0.254862	GSONMT00000125001	717			_PREDICTED:_von_Willebrand_factor-like_[Oreochromis_niloticus]
64176	-0.884968	0.449764	0.0272022	0.255197	TC197859	1371			unknown
10338	-0.745853	1.50458	0.0272303	0.255379	GSONMT00058025001	441			_PREDICTED:_gamma-adducin-like_isoform_X7_[Maylandia_zebra]
12782	-0.955553	-0.0291184	0.0273489	0.256272	GSONMT00028137001	4521			_PREDICTED:_lysine-specific_demethylase_5B-B-like_isoform_X1_[Oreochromis_niloticus]
51089	-0.637218	2.56634	0.0274093	0.256503	TC179265	1141			homologue_to_UniRef100_Q6NY99Fragile_X_mental_retardation_autosomal_homolog_2_Danio_rerio|Rep_Fragile_X_mental_retardation_autosomal_homolog_2_Danio_rerio_(Zebrafish)_(Brachydanio_rerio)_partial_(43%)
22942	-0.815418	0.610269	0.027414	0.256503	GSONMT00049471001	1452			_PREDICTED:_protein_argonaute-4_isoform_X1_[Astyanax_mexicanus]
4932	-0.851903	0.586248	0.027444	0.256529	GSONMT00020383001	762			_RAC-beta_serine/threonine-protein_kinase_[Salmo_salar]
145622	-0.797718	1.3425	0.0274916	0.256712	SRR020740-3008	804			PREDICTED:_hypothetical_protein_LOC557083
75940	-0.855488	0.794041	0.0274862	0.256712	TC213013	1005			unknown
162997	-0.9124	-0.118266	0.0274949	0.256712	SRR020740-26528	358			sjchgc03032_protein
34723	-0.709718	1.36111	0.0275122	0.256792	GSONMT00047874001	3798			_PREDICTED:_protocadherin_Fat_1-like_[Oryzias_latipes]
37485	-0.884759	0.94901	0.0276148	0.257586	GSONMT00072332001	2460			_PREDICTED:_uncharacterized_protein_LOC102232866_[Xiphophorus_maculatus]
16695	-0.816231	0.373571	0.0276248	0.257598	GSONMT00035229001	495			_PREDICTED:_uncharacterized_protein_LOC101078388_[Takifugu_rubripes]
99953	-1.06152	-0.386632	0.0276487	0.257738	CA380286	726			homologue_to_UniRef100_Q4V988Zgc92278_protein_Danio_rerio|Rep_Zgc92278_protein_Danio_rerio_(Zebrafish)_(Brachydanio_rerio)_partial_(23%)
57384	-0.66204	3.32341	0.0276889	0.257934	TC188313	750			similar_to_UniRef100_UPI000065FC6DDouble-stranded_RNA-binding_protein_Staufen_homolog_2_Takifugu_rubripes|Rep_Double-stranded_RNA-binding_protein_Staufen_homolog_2_Takifugu_rubripes_partial_(30%)
32781	-0.807911	0.797824	0.0276963	0.257934	GSONMT00000261001	861			_PREDICTED:_erythrocyte_band_7_integral_membrane_protein-like_[Xiphophorus_maculatus]
131504	-0.843896	0.29919	0.0277136	0.257934	SRR020739-16846	523			unknown
113453	-0.669037	1.61571	0.0278107	0.258511	CX253435	713			similar_to_UniRef100_A5A6S1Lysyl_hydroxylase_1_Takifugu_rubripes|Rep_Lysyl_hydroxylase_1_Fugu_rubripes_(Japanese_pufferfish)_(Takifugu_rubripes)_partial_(30%)
46056	-0.647209	1.8787	0.0278383	0.258685	GSONMT00076652001	3702			_PREDICTED:_protein_jagged-2-like_isoform_X1_[Pundamilia_nyererei]
75691	-0.622478	2.55205	0.0279626	0.259157	TC212694	2126			similar_to_UniRef100_UPI000065E6D6EMILIN-2_precursor_(Elastin_microfibril_interface-located_protein_2)_(Elastin_microfibril_interfacer_2)_(Protein_FOAP-10)_Takifugu_rubripes|Rep_EMILIN-2_precursor_(Elastin_microfibril_interface-located_protein_2)_(Elastin_microfibril_interfacer_2)_(Protein_FOAP-10)_Takifugu_rubripes_partial_(17%)
153000	-0.89688	0.297278	0.0279862	0.259157	SRR020740-12959	523			ryanodine_receptor_1-like
1282	-0.954146	0.215866	0.0279522	0.259157	GSONMT00056621001	747			_PREDICTED:_arginine-glutamic_acid_dipeptide_repeats_protein-like_isoform_X5_[Haplochromis_burtoni]
23594	-0.622502	2.18374	0.028012	0.259232	GSONMT00039698001	1566			_importin_subunit_alpha-4_[Danio_rerio]
60771	-0.855798	0.552447	0.0280037	0.259232	TC193139	1280			similar_to_UniRef100_Q4RHF6Chromosome_3_SCAF15050_whole_genome_shotgun_sequence_Tetraodon_nigroviridis|Rep_Chromosome_3_SCAF15050_whole_genome_shotgun_sequence_Tetraodon_nigroviridis_(Green_puffer)_partial_(26%)
77914	-0.693365	3.66219	0.0280497	0.259418	TC216656	1432			homologue_to_UniRef100_Q29RA2Zgc136908_Danio_rerio|Rep_Zgc136908_Danio_rerio_(Zebrafish)_(Brachydanio_rerio)_partial_(30%)
75006	-0.965468	7.90659	0.0280709	0.259419	TC211873	2154			similar_to_UniRef100_P70083-2Isoform_SERCA1A_of_P70083__Makaira_nigricans|Rep_Isoform_SERCA1A_of_P70083__Makaira_nigricans_(Blue_marlin)_partial_(25%)
84743	-0.686843	2.35462	0.0280856	0.259423	BX309839	796			similar_to_UniRef100_A8WGM1VAMP_(Vesicle-associated_membrane_protein)-associated_protein_A_like_Danio_rerio|Rep_VAMP_(Vesicle-associated_membrane_protein)-associated_protein_A_like_Danio_rerio_(Zebrafish)_(Brachydanio_rerio)_partial_(21%)
28885	-0.7285	1.51644	0.0281159	0.259559	GSONMT00055959001	2181			_PREDICTED:_cytoplasmic_polyadenylation_element-binding_protein_4-like_[Lepisosteus_oculatus]
126660	-0.774632	0.574108	0.0281411	0.259609	SRR020739-8154	646			unknown
9849	-1.0395	-0.29166	0.0281541	0.259648	GSONMT00060450001	1683			_PREDICTED:_lysine-specific_demethylase_6A-like_[Takifugu_rubripes]
100414	-0.874551	0.0577194	0.0281994	0.25982	CA381491	603			homologue_to_UniRef100_Q5BXZ6SJCHGC03025_protein_Schistosoma_japonicum|Rep_SJCHGC03025_protein_Schistosoma_japonicum_(Blood_fluke)_partial_(35%)
97071	-0.611367	2.78158	0.0282299	0.259868	CA351818	623			similar_to_UniRef100_UPI000065CB0FHomolog_of_Brachydanio_rerio_Nicotinamide_nucleotide_transhydrogenase_Takifugu_rubripes|Rep_Homolog_of_Brachydanio_rerio_Nicotinamide_nucleotide_transhydrogenase_Takifugu_rubripes_partial_(10%)
30121	-0.714162	1.10311	0.0282312	0.259868	GSONMT00007595001	4011			_PREDICTED:_rho-associated_protein_kinase_1-like_[Takifugu_rubripes]
73945	-0.814986	1.52299	0.0282641	0.259925	TC210537	1186			weakly_similar_to_UniRef100_Q301N9TMP_Streptococcus_suis_89/1591|Rep_TMP_Streptococcus_suis_89/1591_partial_(3%)
74763	-0.656393	1.87539	0.028343	0.260262	TC211558	2230			similar_to_UniRef100_Q2HAR9Predicted_protein_Chaetomium_globosum|Rep_Predicted_protein_Chaetomium_globosum_(Soil_fungus)_partial_(13%)
40021	-0.654653	3.42562	0.0283626	0.260269	GSONMT00067235001	996			_Y-box-binding_protein_2-A_[Salmo_salar]
7483	-1.08489	-0.169905	0.0283751	0.260296	GSONMT00000466001	294			_PREDICTED:_trafficking_kinesin-binding_protein_1-like_isoform_X4_[Maylandia_zebra]
73995	-0.648645	3.12854	0.028401	0.260364	TC210599	1073			similar_to_UniRef100_Q6P3G7Prosaposin_Danio_rerio|Rep_Prosaposin_Danio_rerio_(Zebrafish)_(Brachydanio_rerio)_partial_(37%)
40694	-1.04347	-0.381653	0.028418	0.260364	GSONMT00065784001	1713			_PREDICTED:_neuronal_PAS_domain-containing_protein_2-like_isoform_X1_[Pundamilia_nyererei]
890	-0.68062	2.08684	0.0284751	0.26064	GSONMT00053996001	786			_PREDICTED:_importin-5-like_[Neolamprologus_brichardi]
22388	-0.890494	0.293326	0.0284836	0.26064	GSONMT00011581001	6141			_Basic_helix-loop-helix_domain-containing_protein_KIAA2018_[Dicentrarchus_labrax]
10794	-1.13796	0.0968852	0.0284711	0.26064	GSONMT00053887001	2130			_PREDICTED:_B-cell_lymphoma_6_protein-like_[Oryzias_latipes]
52532	-1.0935	-0.0606789	0.0285149	0.260682	TC181380	841			similar_to_UniRef100_Q0E2L4Os02g0229500_protein_Oryza_sativa_Japonica_Group|Rep_Os02g0229500_protein_Oryza_sativa_subsp_japonica_(Rice)_partial_(5%)
43165	-0.896304	0.227841	0.0285625	0.261036	GSONMT00079521001	1191			_PREDICTED:_uncharacterized_protein_C19orf47_homolog_isoform_X1_[Maylandia_zebra]
59639	-1.14305	-0.184627	0.0286767	0.261673	TC191551	799			similar_to_UniRef100_UPI0000660B53Homolog_of_Homo_sapiens_RNA_binding_protein_Takifugu_rubripes|Rep_Homolog_of_Homo_sapiens_RNA_binding_protein_Takifugu_rubripes_partial_(37%)
29195	-0.63691	3.35654	0.0287202	0.261785	GSONMT00024737001	1383			_Sequestosome-1_[Salmo_salar]
26490	-0.843955	0.719589	0.028736	0.261785	GSONMT00055538001	849			_Dehydrogenase/reductase_SDR_family_member_4_[Salmo_salar]
22509	-1.07733	-0.569778	0.0287425	0.261785	GSONMT00062419001	1890			_PREDICTED:_TSC22_domain_family_protein_2-like_isoform_X1_[Oreochromis_niloticus]
173259	-0.936976	-0.145808	0.0287582	0.261832	NODE_10579_length_211_cov_4.928910	309			dystrophin-_partial
144509	-0.619422	9.88218	0.0288576	0.262263	SRR020740-1529	958			unknown
31452	-0.85262	-0.051559	0.0289006	0.262492	GSONMT00023216001	1539			_3-phosphoinositide-dependent_protein_kinase_1_[Dicentrarchus_labrax]
18185	-0.87496	0.405706	0.0289002	0.262492	GSONMT00059689001	4371			_PREDICTED:_glutamine_and_serine-rich_protein_1-like_isoform_X1_[Haplochromis_burtoni]
43862	-0.845679	0.163373	0.0289104	0.2625	GSONMT00078030001	3720			_PREDICTED:_integrin_alpha-11_[Oreochromis_niloticus]
81507	-0.782787	0.747649	0.0289906	0.262985	BX088120	626			homologue_to_UniRef100_Q1LV91Staphylococcal_nuclease_domain_containing_1_n=2_Danio_rerio|Rep_Staphylococcal_nuclease_domain_containing_1_Danio_rerio_(Zebrafish)_(Brachydanio_rerio)_partial_(23%)
122105	-0.813854	0.2604	0.0290062	0.263045	SRR020739-734	937			unknown
18792	-0.65144	2.25368	0.029058	0.263189	GSONMT00056866001	2793			_lysine_ketoglutarate_reductase/saccharopine_dehydrogenase_[Oncorhynchus_mykiss]
29142	-0.711327	1.49684	0.0290426	0.263189	GSONMT00037116001	534			_PREDICTED:_transcription_factor_15-like_[Lepisosteus_oculatus]
25156	-0.722255	2.03529	0.0290569	0.263189	GSONMT00020213001	2532			_Glycogen_phosphorylase-_muscle_form_[Salmo_salar]
69052	-0.767669	0.849539	0.0290354	0.263189	TC204331	1218			similar_to_UniRef100_Q9PW00Transposase_Pleuronectes_platessa|Rep_Transposase_Pleuronectes_platessa_(Plaice)_partial_(21%)
24158	-0.705276	1.9453	0.0291926	0.263839	GSONMT00031582001	783			_PREDICTED:_cardiomyopathy-associated_protein_5-like_[Oreochromis_niloticus]
120383	-0.721144	1.08782	0.0292207	0.26393	FP323072	1305			homologue_to_UniRef100_Q156C55-AMP-activated_protein_kinase_beta-2_non-catalytic_subunit_transcript_variant_4_n=2_Gallus_gallus|Rep_5-AMP-activated_protein_kinase_beta-2_non-catalytic_subunit_transcript_variant_4_Gallus_gallus_(Chicken)_partial_(37%)
40399	-0.841464	0.13566	0.0292156	0.26393	GSONMT00066347001	1920			_PREDICTED:_transcription_initiation_factor_TFIID_subunit_6-like_[Neolamprologus_brichardi]
14564	-0.688234	1.33027	0.0292541	0.264151	GSONMT00061985001	1851			_PREDICTED:_ubiquitin-protein_ligase_E3A-like_[Xiphophorus_maculatus]
136932	-0.664468	5.848	0.0292749	0.264176	SRR020739-26829	420			myosin_heavy_chain
43306	-0.589814	6.38523	0.0293532	0.26472	GSONMT00079260001	2739			_Cold_shock_domain-containing_protein_E1_[Salmo_salar]
144095	-0.662814	3.3639	0.0294638	0.26491	SRR020740-1008	1256			unknown
144549	-0.801242	1.10638	0.0294639	0.26491	SRR020740-1584	1022			ethanolamine-phosphate cytidylyltransferase-like
200962	-0.902292	0.587034	0.0294605	0.26491	NODE_47514_length_350_cov_1.485714	448			unknown
200255	-0.990064	0.0255702	0.0294033	0.26491	NODE_46485_length_795_cov_0.984906	893			collagen_alpha-2_chain
122137	-1.14081	-0.607597	0.0294398	0.26491	SRR020739-779	978			unknown
70323	-0.797128	3.41864	0.0294982	0.265109	TC205982	467			homologue_to_UniRef100_P87370Cathepsin_D|Rep_Cathepsin_D___partial_(24%)
44157	-0.888634	0.190802	0.0295047	0.265109	GSONMT00077276001	2346			_PREDICTED:_CCR4-NOT_transcription_complex_subunit_4-like_[Maylandia_zebra]
16727	-0.617	2.46681	0.0296606	0.265624	GSONMT00004758001	1422			_Methylmalonate-semialdehyde_dehydrogenase_[Salmo_salar]
116	-0.669625	4.47204	0.029589	0.265624	GSONMT00059418001	585			_collagen_1a1_precursor_[Oncorhynchus_mykiss]
24217	-0.743672	1.10324	0.0296594	0.265624	GSONMT00054955001	14496			_PREDICTED:_histone-lysine_N-methyltransferase_2D-like_isoform_X3_[Neolamprologus_brichardi]
76294	-0.792087	0.662378	0.0296615	0.265624	TC214696	1285			similar_to_UniRef100_Q28EN5LUC7-like_2_n=2_Xenopus_tropicalis|Rep_LUC7-like_2_Xenopus_tropicalis_(Western_clawed_frog)_(Silurana_tropicalis)_partial_(14%)
35231	-0.808172	0.13716	0.0296554	0.265624	GSONMT00006123001	339			_peptidylarginine_deiminase_[Oncorhynchus_mykiss]
195210	-0.962406	0.0410206	0.0296478	0.265624	NODE_39893_length_352_cov_1.588068	450			platelet_binding
149952	-0.65427	8.34914	0.0297057	0.265939	SRR020740-8735	605			myosin_heavy_chain
5151	-1.1546	-0.445054	0.029776	0.266243	GSONMT00001631001	1248			_Adhesive_plaque_matrix_protein-_partial_[Columba_livia]
186010	-0.770632	0.313209	0.0297958	0.266258	NODE_27647_length_914_cov_2.361050	1012			dual_specificity_protein_phosphatase_16
21991	-0.919708	0.231671	0.0298295	0.266397	GSONMT00009608001	1500			_PREDICTED:_ETS_translocation_variant_4_isoform_X1_[Oreochromis_niloticus]
15911	-1.05473	0.645126	0.0298477	0.266466	GSONMT00059373001	471			_cysteine_protease_ATG4B_[Salmo_salar]
164039	-1.08723	-0.321409	0.0298554	0.266466	SRR020740-27797	366			unknown
204156	-1.06024	-0.479175	0.0299178	0.266861	NODE_51728_length_317_cov_1.321767	415			unknown
10170	-0.710994	4.00614	0.0299543	0.266862	GSONMT00060396001	1506			_PREDICTED:_carnosine_synthase_1-like_[Lepisosteus_oculatus]
123740	-0.722658	2.81303	0.0299508	0.266862	SRR020739-3317	751			novel_protein_human_titin
12518	-0.76086	1.25507	0.0299474	0.266862	GSONMT00049907001	1272			_PREDICTED:_serine/threonine-protein_kinase_SIK2-like_[Haplochromis_burtoni]
15648	-0.624832	2.63616	0.0299662	0.266887	GSONMT00053301001	450			_PREDICTED:_RNA_binding_protein_fox-1_homolog_1-like_[Astyanax_mexicanus]
58967	-0.770374	2.86748	0.0299861	0.2669	TC190569	1503			homologue_to_UniRef100_Q4RZY2Chromosome_18_SCAF14786_whole_genome_shotgun_sequence_Tetraodon_nigroviridis|Rep_Chromosome_18_SCAF14786_whole_genome_shotgun_sequence_Tetraodon_nigroviridis_(Green_puffer)_partial_(8%)
39306	-0.671085	1.72401	0.0300125	0.266976	GSONMT00068569001	3606			_PREDICTED:_apoptosis-stimulating_of_p53_protein_1_isoform_X3_[Rattus_norvegicus]
47082	-1.16329	-0.476294	0.0300293	0.267044	TC173424	1067			UniRef100_Q209Z7STEAP_family_member_4|Rep_STEAP_family_member_4
143509	-0.849904	1.98453	0.030097	0.267323	SRR020740-258	1657			unknown
7793	-0.953121	0.446101	0.0300965	0.267323	GSONMT00014913001	1503			_PREDICTED:_dual_specificity_protein_phosphatase_8-like_[Xiphophorus_maculatus]
72036	-1.00078	1.01488	0.0301243	0.267323	TC208142	962			unknown
144792	-0.722122	1.03495	0.0301758	0.267591	SRR020740-1913	903			unknown
19386	-0.66411	1.42327	0.0301917	0.267597	GSONMT00013013001	1158			_PREDICTED:_protein_CYR61-like_[Oreochromis_niloticus]
35377	-0.715664	1.84619	0.0302383	0.267606	GSONMT00024077001	3219			_PREDICTED:_chloride_channel_protein_1-like_[Xiphophorus_maculatus]
13248	-0.745532	7.0685	0.0302331	0.267606	GSONMT00057539001	831			_myosin_head_[Gadus_chalcogrammus]
130738	-0.700386	1.47057	0.0302769	0.267786	SRR020739-15424	508			unknown
33301	-1.14076	-0.673887	0.0302716	0.267786	GSONMT00046581001	2088			_PREDICTED:_liprin-beta-1-like_isoform_X7_[Oreochromis_niloticus]
125368	-0.704921	1.1511	0.030323	0.268043	SRR020739-5927	640			muscleblind-like_protein_1-like_isoform_3
14846	-0.751567	1.23719	0.0303976	0.268449	GSONMT00059326001	738			_PREDICTED:_serine/arginine-rich_splicing_factor_1_isoform_X1_[Chrysemys_picta_bellii]
18704	-1.10884	-0.512154	0.0303902	0.268449	GSONMT00057499001	1683			_PREDICTED:_ETS_domain-containing_transcription_factor_ERF-like_[Pundamilia_nyererei]
84164	-0.680875	1.49822	0.0304232	0.268503	BX306763	792			homologue_to_UniRef100_Q6NX90Microtubule-associated_protein_1_light_chain_3_alpha_n=2_Danio_rerio|Rep_Microtubule-associated_protein_1_light_chain_3_alpha_Danio_rerio_(Zebrafish)_(Brachydanio_rerio)
172041	-1.29076	-0.269263	0.030431	0.268503	NODE_9072_length_723_cov_1.531120	821			lysosomal_alpha-glucosidase-like
45174	-0.678713	4.41976	0.0304536	0.268609	GSONMT00068906001	1608			_very_long-chain_specific_acyl-CoA_dehydrogenase-_mitochondrial_[Danio_rerio]
131148	-0.740547	1.04676	0.0304613	0.268609	SRR020739-16173	506			partial
56924	-1.21905	0.0280709	0.030596	0.269553	TC187673	976			weakly_similar_to_UniRef100_Q28E38Golgi_associated_gamma_adaptin_ear_containing_ARF_binding_protein_1_Xenopus_tropicalis|Rep_Golgi_associated_gamma_adaptin_ear_containing_ARF_binding_protein_1_Xenopus_tropicalis_(Western_clawed_frog)_(Silurana_tropicalis)_partial_(15%)
127263	-0.633894	1.83259	0.0306419	0.269871	SRR020739-9180	649			unknown
101429	-0.964009	-0.313148	0.0306508	0.269871	CA377924	623			UniRef100_Q4RGK0Chromosome_undetermined_SCAF15099_whole_genome_shotgun_sequence_Tetraodon_nigroviridis|Rep_Chromosome_undetermined_SCAF15099_whole_genome_shotgun_sequence_Tetraodon_nigroviridis_(Green_puffer)_partial_(59%)
38184	-0.660467	3.53656	0.0306977	0.270044	GSONMT00070643001	1884			_PREDICTED:_CCR4-NOT_transcription_complex_subunit_6-like_[Takifugu_rubripes]
14049	-0.61165	5.64853	0.0308205	0.270557	GSONMT00015898001	2088			_PREDICTED:_ryanodine_receptor_3-like_[Haplochromis_burtoni]
38815	-0.807484	0.334517	0.0308308	0.270557	GSONMT00069453001	3201			_PREDICTED:_sodium_channel_protein_type_4_subunit_alpha_[Papio_anubis]
120464	-0.87718	-0.0284848	0.0308389	0.270557	FP323284	1258			similar_to_UniRef100_P27784C-C_motif_chemokine_6_precursor_(Small-inducible_cytokine_A6)_(Protein_C10)_[Contains_CCL6(22-95)_CCL6(23-95)]_Mus_musculus|Rep_C-C_motif_chemokine_6_precursor_(Small-inducible_cytokine_A6)_(Protein_C10)_[Contains_CCL6(22-95)_CCL6(23-95)]_Mus_musculus_(Mouse)_partial_(11%)
16869	-0.913372	0.0850264	0.0308595	0.270656	GSONMT00060872001	1443			_Methionine_synthase_reductase-_mitochondrial_[Dicentrarchus_labrax]
143839	-0.634889	2.42055	0.0309248	0.270987	SRR020740-677	1206			unknown
27335	-1.04409	0.362103	0.0309464	0.271095	GSONMT00012258001	1212			_PREDICTED:_short-chain_specific_acyl-CoA_dehydrogenase-_mitochondrial-like_[Xiphophorus_maculatus]
85829	-0.789424	0.370922	0.0309803	0.271209	BX310802	1052			homologue_to_UniRef100_UPI000065F4ACGMP_synthase_[glutamine-hydrolyzing]_(EC_6352)_(Glutamine_amidotransferase)_(GMP_synthetase)_Takifugu_rubripes|Rep_GMP_synthase_[glutamine-hydrolyzing]_(EC_6352)_(Glutamine_amidotransferase)_(GMP_synthetase)_Takifugu_rubripes_partial_(34%)
61980	-0.660764	1.33674	0.0310254	0.271382	TC194802	895			homologue_to_UniRef100_UPI000065DAC1Pre-B-cell_leukemia_transcription_factor_2_(Homeobox_protein_PBX2)_(Protein_G17)_Takifugu_rubripes|Rep_Pre-B-cell_leukemia_transcription_factor_2_(Homeobox_protein_PBX2)_(Protein_G17)_Takifugu_rubripes_partial_(67%)
72787	-0.908243	2.77982	0.0310474	0.271494	TC209087	977			unknown
149530	-0.804515	0.23562	0.0310649	0.271497	SRR020740-8176	571			unknown
146655	-0.899346	0.245004	0.0310663	0.271497	SRR020740-4348	739			unknown
144210	-0.68264	3.37479	0.0311381	0.27172	SRR020740-1146	1047			unknown
2308	-0.648857	1.71279	0.0312812	0.272402	GSONMT00033274001	1878			_PREDICTED:_fibronectin_type_III_domain-containing_protein_1-like_isoform_X1_[Oreochromis_niloticus]
81792	-0.760832	0.616371	0.0313141	0.272527	BX088441	914			homologue_to_UniRef100_UPI000065F020Signal_recognition_particle_receptor_subunit_alpha_(SR-alpha)_(Docking_protein_alpha)_(DP-alpha)_Takifugu_rubripes|Rep_Signal_recognition_particle_receptor_subunit_alpha_(SR-alpha)_(Docking_protein_alpha)_(DP-alpha)_Takifugu_rubripes_partial_(31%)
8037	-0.821367	0.562131	0.031309	0.272527	GSONMT00048710001	1767			_PREDICTED:_histone-lysine_N-methyltransferase_2E_[Oreochromis_niloticus]
70422	-0.661331	2.71088	0.0314704	0.272626	TC206099	1086			unknown
32891	-0.66541	1.39741	0.0313612	0.272626	GSONMT00053431001	1179			_ELAV-like_protein_1_[Salmo_salar]
40530	-0.669206	1.63925	0.0315082	0.272626	GSONMT00066098001	2475			_cell_cycle_progression_1_[Salmo_salar]
158220	-0.718754	1.78909	0.031523	0.272626	SRR020740-20309	408			titin_b
200018	-0.729836	1.11855	0.0315211	0.272626	NODE_46181_length_256_cov_2.062500	354			unknown
28088	-0.738059	0.657261	0.0315154	0.272626	GSONMT00002706001	1698			_signal_transducer_and_activator_of_transcription_3_[Salvelinus_alpinus]
17456	-0.745005	0.926109	0.0315511	0.272626	GSONMT00056198001	4833			_PREDICTED:_protein_FAM193A-like_isoform_X1_[Oreochromis_niloticus]
42288	-0.765611	1.10498	0.0314235	0.272626	GSONMT00081179001	8574			_PREDICTED:_dmX-like_protein_1-like_isoform_X2_[Neolamprologus_brichardi]
35251	-0.842987	0.300051	0.0313931	0.272626	GSONMT00049787001	984			_Uncharacterized_protein_[Dicentrarchus_labrax]
25154	-0.866579	0.366804	0.0314626	0.272626	GSONMT00020210001	1137			_PREDICTED:_RNA-binding_protein_4.1_isoform_X1_[Danio_rerio]
45803	-0.885262	-0.0717534	0.0315519	0.272626	GSONMT00078908001	5613			_PREDICTED:_E1A-binding_protein_p400-like_isoform_X6_[Neolamprologus_brichardi]
192700	-0.88758	0.12494	0.0315631	0.272626	NODE_36535_length_303_cov_2.716172	401			PREDICTED:_nesprin-2-like
128048	-1.00078	-0.0290772	0.0315537	0.272626	SRR020739-10543	560			unknown
31447	-0.721544	2.30579	0.0315798	0.272633	GSONMT00035487001	573			_calpastatin_long_[Oncorhynchus_mykiss]
17996	-0.741546	0.775133	0.0316321	0.272807	GSONMT00001723001	3018			_Integrator_complex_subunit_4_[Salmo_salar]
27258	-0.816315	0.312032	0.0316343	0.272807	GSONMT00040671001	1719			_PREDICTED:_gametogenetin-binding_protein_2-like_[Oreochromis_niloticus]
26987	-0.614611	7.26632	0.0317939	0.273381	GSONMT00038343001	2850			_PREDICTED:_myomesin-2-like_[Maylandia_zebra]
20273	-0.623046	2.98643	0.0317773	0.273381	GSONMT00060255001	2238			_PREDICTED:_putative_ATP-dependent_RNA_helicase_an3-like_isoform_X1_[Haplochromis_burtoni]
27761	-0.806906	0.343353	0.0317889	0.273381	GSONMT00035800001	1752			_PREDICTED:_negative_elongation_factor_B-like_[Astyanax_mexicanus]
16887	-0.848785	-0.0422684	0.0317443	0.273381	GSONMT00022494001	3189			_PREDICTED:_terminal_uridylyltransferase_4_isoform_X1_[Oreochromis_niloticus]
205637	-0.866087	-0.0289232	0.0317726	0.273381	NODE_53606_length_439_cov_0.997722	537			phosphatase_and_actin_regulator_4
186410	-0.933677	-0.157965	0.0317297	0.273381	NODE_28221_length_225_cov_3.440000	323			myocyte-specific_enhancer_factor_2c-like_isoform_4
102626	-1.22609	-0.0362811	0.0317689	0.273381	CA385504	739			weakly_similar_to_UniRef100_Q28Q78PRC_protein_Jannaschia_sp_CCS1|Rep_PRC_protein_Jannaschia_sp_(strain_CCS1)_partial_(24%)
32702	-0.669685	1.77283	0.0318447	0.273738	GSONMT00001538001	1362			_PREDICTED:_fatty-acid_amide_hydrolase_2-A-like_[Maylandia_zebra]
51330	-0.660613	2.26843	0.0319404	0.274319	TC179638	823			homologue_to_UniRef100_P26233Catenin_beta_Xenopus_laevis|Rep_Catenin_beta_Xenopus_laevis_(African_clawed_frog)_partial_(27%)
71982	-0.762031	0.874661	0.031939	0.274319	TC208076	1081			similar_to_UniRef100_Q6P267UBX_domain_containing_2_n=2_Danio_rerio|Rep_UBX_domain_containing_2_Danio_rerio_(Zebrafish)_(Brachydanio_rerio)_partial_(42%)
139024	-0.80384	2.79543	0.0319289	0.274319	SRR020739-30330	355			taxilin_beta_muscle-derived_protein_77-like
145302	-0.838578	0.475124	0.0319661	0.274381	SRR020740-2581	863			unknown
4256	-0.774012	0.68969	0.0319881	0.274471	GSONMT00063429001	1548			_PREDICTED:_dual_specificity_tyrosine-phosphorylation-regulated_kinase_2-like_isoform_X1_[Lepisosteus_oculatus]
73751	-0.815601	0.249956	0.0320018	0.274471	TC210294	817			UniRef100_UPI00003823EFCOG0532_Translation_initiation_factor_2_(IF-2_GTPase)_Magnetospirillum_magnetotacticum_MS-1|Rep_COG0532_Translation_initiation_factor_2_(IF-2_GTPase)_Magnetospirillum_magnetotacticum_MS-1_partial_(7%)
662	-0.863793	-0.0877617	0.0320048	0.274471	GSONMT00005515001	594			_Eukaryotic_translation_initiation_factor_2-alpha_kinase_1_[Salmo_salar]
45837	-0.602638	2.58575	0.032041	0.274541	GSONMT00078957001	6414			_PREDICTED:_U5_small_nuclear_ribonucleoprotein_200_kDa_helicase-like_[Oryzias_latipes]
134866	-1.07943	-0.5164	0.0320346	0.274541	SRR020739-23244	419			unnamed_protein_product
46641	-0.843954	0.682792	0.0320613	0.274635	TC172707	4296			UniRef100_Q5WP02Mineralocorticoid_receptor_form_A_n=2|Rep_Mineralocorticoid_receptor_form_A
36418	-0.785866	2.93667	0.0320809	0.274723	GSONMT00074639001	3672			_PREDICTED:_ubiquitin_carboxyl-terminal_hydrolase_25-like_isoform_X3_[Haplochromis_burtoni]
20821	-0.702822	0.908397	0.0320933	0.274749	GSONMT00042117001	861			_protein_CREG2_precursor_[Salmo_salar]
61354	-0.658036	1.47875	0.0321381	0.274971	TC193931	1053			UniRef100_UPI0000DC21C4Eif4g2_protein_Rattus_norvegicus|Rep_Eif4g2_protein_Rattus_norvegicus_partial_(21%)
122650	-0.760173	0.438221	0.0321635	0.275077	SRR020739-1586	807			ubiquitin_carboxyl-terminal_hydrolase_7
63090	-0.765082	0.823363	0.0322316	0.275077	TC196348	1066			homologue_to_UniRef100_UPI000065E724Dihydropyrimidinase-related_protein_3_(DRP-3)_(Unc-33-like_phosphoprotein)_(ULIP_protein)_(Collapsin_response_mediator_protein_4)_(CRMP-4)_Takifugu_rubripes|Rep_Dihydropyrimidinase-related_protein_3_(DRP-3)_(Unc-33-like_phosphoprotein)_(ULIP_protein)_(Collapsin_response_mediator_protein_4)_(CRMP-4)_Takifugu_rubripes_partial_(52%)
94098	-0.807252	0.383471	0.0322601	0.275077	CA350427	640			similar_to_UniRef100_Q8QGN9Granulin-A_Danio_rerio|Rep_Granulin-A_Danio_rerio_(Zebrafish)_(Brachydanio_rerio)_partial_(18%)
105649	-0.835835	-0.0125389	0.0322575	0.275077	CX029380	517			weakly_similar_to_UniRef100_P75969Prophage_lambda_integrase_(Int(Lambda))_Escherichia_coli_K12|Rep_Prophage_lambda_integrase_(Int(Lambda))_Escherichia_coli_(strain_K12)_partial_(5%)
77665	-0.844746	2.13781	0.0321741	0.275077	TC216358	1629			similar_to_UniRef100_Q5C693SJCHGC03009_protein_Schistosoma_japonicum|Rep_SJCHGC03009_protein_Schistosoma_japonicum_(Blood_fluke)
10698	-0.874156	-0.0506487	0.0322628	0.275077	GSONMT00022530001	336			_Alpha-1-syntrophin_[Dicentrarchus_labrax]
14379	-1.06668	-0.30526	0.0322217	0.275077	GSONMT00002073001	2109			_PREDICTED:_transmembrane_anterior_posterior_transformation_protein_1_homolog_[Xiphophorus_maculatus]
37998	-0.61527	2.77675	0.0323251	0.275087	GSONMT00071229001	1233			_lissencephaly-1_homolog_B_[Salmo_salar]
42124	-0.641949	1.97225	0.0323129	0.275087	GSONMT00081572001	4176			_PREDICTED:_nuclear_pore_complex_protein_Nup155-like_isoform_X1_[Astyanax_mexicanus]
207795	-0.646223	2.36737	0.0323296	0.275087	NODE_56307_length_298_cov_1.077181	396			unknown
310	-0.770617	0.892312	0.032289	0.275087	GSONMT00025287001	510			_PREDICTED:_ubiquitin-like_modifier-activating_enzyme_1-like_[Lepisosteus_oculatus]
48388	-0.690194	1.52369	0.0323393	0.27509	TC175383	1038			unknown
108283	-0.842536	0.24474	0.0324116	0.275387	CX138519	600			unknown
141739	-1.00005	-0.341327	0.0324657	0.275741	SRR020739-34440	376			unknown
14767	-1.08044	-0.356276	0.0325098	0.275816	GSONMT00017651001	2484			_PREDICTED:_insulin_receptor_substrate_2-B-like_[Haplochromis_burtoni]
13635	-0.62333	2.16023	0.0325468	0.275896	GSONMT00048009001	816			_PREDICTED:_myocyte-specific_enhancer_factor_2C-like_isoform_X9_[Neolamprologus_brichardi]
25282	-0.631191	2.09805	0.0326722	0.276353	GSONMT00036617001	1812			_PREDICTED:_forkhead_box_protein_K2-like_[Neolamprologus_brichardi]
34735	-0.64655	2.54091	0.0326948	0.276353	GSONMT00034367001	7104			_PREDICTED:_nucleoprotein_TPR_[Danio_rerio]
20234	-0.80547	1.1021	0.0326794	0.276353	GSONMT00015266001	471			_PREDICTED:_sodium_channel_subunit_beta-4-like_isoform_X2_[Haplochromis_burtoni]
4194	-1.4545	6.40154	0.032688	0.276353	GSONMT00060133001	1182			_coiled-coil_transcriptional_coactivator_b_[Salmo_salar]
92947	-1.01402	-0.303583	0.0327505	0.27649	BX911163	866			similar_to_UniRef100_Q6P9T5Fhod3_protein_n=2_Mus_musculus|Rep_Fhod3_protein_Mus_musculus_(Mouse)_partial_(3%)
1746	-0.68903	2.60992	0.0327691	0.276504	GSONMT00057159001	1209			_PREDICTED:_kelch-like_protein_40-like_[Oreochromis_niloticus]
207520	-1.03371	-0.20456	0.0328177	0.276675	NODE_55971_length_291_cov_1.158076	389			unknown
6314	-0.700803	1.05074	0.0328896	0.276844	GSONMT00046034001	402			_transposase_[Cloning_vector_pT2/Gene-Trap]
30217	-0.92444	1.38654	0.0328833	0.276844	GSONMT00032565001	2661			_uncharacterized_protein_LOC799552_[Danio_rerio]
59701	-1.04369	-0.106466	0.0328885	0.276844	TC191644	687			unknown
37214	-0.740843	0.61377	0.0329228	0.277004	GSONMT00072904001	6723			_PREDICTED:_nucleosome-remodeling_factor_subunit_BPTF-like_isoform_X2_[Haplochromis_burtoni]
3538	-0.641211	3.13842	0.032963	0.277105	GSONMT00019341001	1422			_stromal_interaction_molecule_2_precursor_[Maylandia_zebra]
115905	-0.886401	0.22321	0.0330235	0.277533	BX297586	918			unknown
83130	-0.787229	0.628057	0.0330627	0.277784	BX303558	1022			weakly_similar_to_UniRef100_Q8DFM6Kef-type_K+_transport_system_predicted_NAD-binding_component_Vibrio_vulnificus|Rep_Kef-type_K+_transport_system_predicted_NAD-binding_component_Vibrio_vulnificus_partial_(4%)
73137	-0.645151	3.38469	0.0330787	0.277805	TC209533	719			similar_to_UniRef100_UPI000065DF16Ubiquitin-associated_protein_2_Takifugu_rubripes|Rep_Ubiquitin-associated_protein_2_Takifugu_rubripes_partial_(53%)
205596	-0.979843	-0.389416	0.0331214	0.277959	NODE_53554_length_279_cov_2.010753	377			stromal_interaction_molecule_2-like
119193	-0.855611	0.204564	0.0331815	0.278322	CU072889	604			similar_to_UniRef100_Q32PW3Transcription_initiation_factor_TFIID_subunit_2_Danio_rerio|Rep_Transcription_initiation_factor_TFIID_subunit_2_Danio_rerio_(Zebrafish)_(Brachydanio_rerio)_partial_(11%)
192602	-0.784368	0.626811	0.033319	0.278837	NODE_36414_length_317_cov_1.186120	415			PREDICTED:_palladin-like
174861	-0.805127	0.293561	0.033323	0.278837	NODE_12633_length_567_cov_1.955908	665			60
37367	-0.842703	0.222504	0.03334	0.278837	GSONMT00072613001	1272			_PREDICTED:_myotonin-protein_kinase-like_[Neolamprologus_brichardi]
35180	-0.691755	0.951449	0.0333505	0.278845	GSONMT00061494001	1707			_PREDICTED:_DDB1-_and_CUL4-associated_factor_8-like_[Neolamprologus_brichardi]
69665	-0.595338	4.72029	0.0333739	0.278962	TC205152	2241			homologue_to_UniRef100_UPI000065E1AFPolyadenylate-binding_protein_3_(Poly(A)-binding_protein_3)_(PABP_3)_(Testis-specific_poly(A)-binding_protein)_Takifugu_rubripes|Rep_Polyadenylate-binding_protein_3_(Poly(A)-binding_protein_3)_(PABP_3)_(Testis-specific_poly(A)-binding_protein)_Takifugu_rubripes_partial_(77%)
66129	-0.832051	0.94717	0.0334186	0.27923	TC200538	1503			similar_to_UniRef100_Q9LHF1Extensin-like_protein_Arabidopsis_thaliana|Rep_Extensin-like_protein_Arabidopsis_thaliana_(Mouse-ear_cress)_partial_(5%)
86812	-0.626918	1.84735	0.0334498	0.279306	BX319248	757			homologue_to_UniRef100_O34289Serine_protease-like_protein_precursor_Salvelinus_fontinalis|Rep_Serine_protease-like_protein_precursor_Salvelinus_fontinalis_(Brook_trout)_(Brook_char)_partial_(25%)
19149	-0.67211	1.80283	0.0334627	0.279306	GSONMT00005950001	1884			_PREDICTED:_proline--_glutamic_acid-_and_leucine-rich_protein_1-like_[Danio_rerio]
24497	-0.646689	2.58411	0.0335116	0.279555	GSONMT00054730001	3588			_sodium_channel_protein_type_4_subunit_alpha_A_[Oncorhynchus_mykiss]
42555	-1.05167	-0.0481106	0.033503	0.279555	GSONMT00080696001	2406			_PREDICTED:_myosin-10_isoform_X4_[Ficedula_albicollis]
44119	-0.571909	5.94808	0.0337998	0.279581	GSONMT00077350001	2874			_PREDICTED:_palladin-like_[Lepisosteus_oculatus]
7161	-0.618417	1.80306	0.0337678	0.279581	GSONMT00004021001	513			_Mimecan_precursor_[Salmo_salar]
148406	-0.619005	4.44121	0.0335924	0.279581	SRR020740-6671	627			m-_striated_muscle-like
157390	-0.623866	2.15159	0.033565	0.279581	SRR020740-19172	412			titin_a
28593	-0.626688	2.38047	0.0336161	0.279581	GSONMT00049542001	1455			_muscle_RING_finger_2_[Oncorhynchus_mykiss]
40123	-0.640827	3.12205	0.0337933	0.279581	GSONMT00066858001	3645			_PREDICTED:_MKL/myocardin-like_protein_1-like_isoform_X1_[Oreochromis_niloticus]
37522	-0.646728	1.8202	0.0337014	0.279581	GSONMT00072116001	7206			_PREDICTED:_nucleoprotein_TPR-like_isoform_X1_[Oreochromis_niloticus]
44426	-0.657112	3.04957	0.0338098	0.279581	GSONMT00075670001	1512			_lipoprotien_lipase_type_1_[Oncorhynchus_clarkii]
46114	-0.682428	1.26784	0.0336452	0.279581	GSONMT00076743001	810			_PREDICTED:_60_kDa_lysophospholipase_isoform_X3_[Astyanax_mexicanus]
74857	-0.705438	2.43601	0.0337606	0.279581	TC211679	800			similar_to_UniRef100_Q4RFI9Chromosome_8_SCAF15119_whole_genome_shotgun_sequence_Tetraodon_nigroviridis|Rep_Chromosome_8_SCAF15119_whole_genome_shotgun_sequence_Tetraodon_nigroviridis_(Green_puffer)_partial_(37%)
203638	-0.720783	1.24458	0.0335787	0.279581	NODE_51069_length_570_cov_1.073684	668			fras1-related_extracellular_matrix_protein_2
143784	-0.731178	1.17919	0.0337463	0.279581	SRR020740-607	1337			unknown
29029	-0.753871	0.711208	0.0336865	0.279581	GSONMT00031787001	537			_Biogenesis_of_lysosome-related_organelles_complex-1_subunit_2_[Salmo_salar]
93888	-0.764697	1.04616	0.0336927	0.279581	CA347773	673			similar_to_UniRef100_Q4RKQ6Chromosome_5_SCAF15026_whole_genome_shotgun_sequence_Tetraodon_nigroviridis|Rep_Chromosome_5_SCAF15026_whole_genome_shotgun_sequence_Tetraodon_nigroviridis_(Green_puffer)_partial_(28%)
38490	-0.770245	0.291643	0.0336981	0.279581	GSONMT00070127001	663			_PREDICTED:_metalloproteinase_inhibitor_2-like_[Maylandia_zebra]
17582	-0.803525	0.23184	0.0335495	0.279581	GSONMT00014794001	441			_ring_finger_protein_11a_[Danio_rerio]
11734	-0.848587	0.357425	0.0336187	0.279581	GSONMT00000578001	2328			_PREDICTED:_transducin-like_enhancer_protein_1-like_[Maylandia_zebra]
29683	-0.902857	-0.23189	0.033801	0.279581	GSONMT00047330001	3465			_PREDICTED:_protein_kinase_C-binding_protein_1-like_isoform_X4_[Haplochromis_burtoni]
14945	-0.96694	0.29039	0.0337876	0.279581	GSONMT00014768001	2067			_PREDICTED:_amyloid_beta_A4_precursor_protein-binding_family_B_member_1-like_isoform_X1_[Oreochromis_niloticus]
8593	-1.02067	0.185624	0.033613	0.279581	GSONMT00044806001	1052			_PREDICTED:_ATP-binding_cassette_sub-family_C_member_9_isoform_X3_[Astyanax_mexicanus]
143865	-1.02552	-0.128089	0.033646	0.279581	SRR020740-720	1204			unknown
37491	-1.19639	-0.671851	0.0338255	0.279627	GSONMT00072339001	1344			_PREDICTED:_epithelial_discoidin_domain-containing_receptor_1-like_isoform_X2_[Pundamilia_nyererei]
13247	-0.604479	10.6592	0.0338927	0.279736	GSONMT00057538001	1248			_myosin_heavy_chain_[Oncorhynchus_keta]
41243	-0.772601	1.33108	0.0339334	0.279736	GSONMT00064557001	1803			_PREDICTED:_cytosolic_purine_5'-nucleotidase-like_isoform_X2_[Astyanax_mexicanus]
147082	-0.775756	0.427712	0.0339298	0.279736	SRR020740-4900	704			camp_responsive_element-binding_protein
46160	-0.670227	1.59578	0.0340151	0.280154	GSONMT00070892001	4305			_PREDICTED:_sickle_tail_protein_homolog_isoform_X3_[Maylandia_zebra]
17633	-0.706055	1.03035	0.0340464	0.280207	GSONMT00057968001	1836			_PREDICTED:_E3_ubiquitin-protein_ligase_UBR3-like_isoform_X1_[Oreochromis_niloticus]
43126	-0.600318	2.46546	0.0340806	0.280242	GSONMT00079448001	708			_PREDICTED:_myeloid_leukemia_factor_1_isoform_X3_[Astyanax_mexicanus]
26559	-0.78072	1.09161	0.0340695	0.280242	GSONMT00060847001	2295			_PREDICTED:_ribosomal_protein_S6_kinase_2_alpha-like_isoform_X1_[Lepisosteus_oculatus]
122614	-0.67659	1.5	0.0342327	0.280976	SRR020739-1528	878			unknown
122584	-1.04051	-0.0511074	0.0342769	0.281147	SRR020739-1484	810			unknown
39285	-0.590987	4.35677	0.03432	0.281422	GSONMT00068546001	7797			_PREDICTED:_E3_ubiquitin-protein_ligase_HECTD1_isoform_X3_[Astyanax_mexicanus]
40148	-0.95985	-0.0695954	0.0343388	0.281497	GSONMT00066897001	3096			_PREDICTED:_LIM_and_calponin_homology_domains-containing_protein_1-like_isoform_X2_[Pundamilia_nyererei]
65651	-0.780207	1.18809	0.0344022	0.281843	TC199882	1009			similar_to_UniRef100_Q4SJU1Chromosome_1_SCAF14573_whole_genome_shotgun_sequence_Tetraodon_nigroviridis|Rep_Chromosome_1_SCAF14573_whole_genome_shotgun_sequence_Tetraodon_nigroviridis_(Green_puffer)_partial_(61%)
136682	-0.664036	3.10355	0.0344855	0.282306	SRR020739-26425	446			unknown
32765	-0.666267	1.32552	0.0345218	0.282524	GSONMT00028384001	1008			_PREDICTED:_serine/arginine-rich_splicing_factor_6-like_isoform_X3_[Haplochromis_burtoni]
24421	-0.721771	0.884664	0.0345448	0.282534	GSONMT00022650001	3687			_PREDICTED:_clustered_mitochondria_protein_homolog_[Xiphophorus_maculatus]
19789	-0.753554	0.369288	0.0345527	0.282534	GSONMT00058842001	1482			_PREDICTED:_dual_specificity_protein_phosphatase_10-like_[Oreochromis_niloticus]
1025	-0.964046	-0.268277	0.0345614	0.282534	GSONMT00012661001	483			_PREDICTED:_terminal_uridylyltransferase_7-like_isoform_X1_[Oreochromis_niloticus]
31616	-0.677098	3.76924	0.0346042	0.282805	GSONMT00009789001	3684			_Serine/arginine_repetitive_matrix_protein_2_[Osmerus_mordax]
218473	-0.990259	-0.327702	0.0347059	0.283479	NODE_69589_length_258_cov_0.996124	356			xin_actin-binding_repeat-containing_protein_2-like
34684	-0.579605	2.4503	0.0347325	0.283538	GSONMT00061164001	861			_PREDICTED:_uncharacterized_protein_C6orf106_homolog_[Lepisosteus_oculatus]
17371	-0.661321	1.64713	0.0347676	0.283746	GSONMT00045212001	6435			_PREDICTED:_E3_ubiquitin-protein_ligase_UBR5_isoform_X10_[Oreochromis_niloticus]
14521	-0.660033	2.11045	0.0347965	0.283824	GSONMT00012684001	6609			_PREDICTED:_AT-rich_interactive_domain-containing_protein_1A-like_isoform_X1_[Oreochromis_niloticus]
119081	-0.771523	0.344915	0.034793	0.283824	CU072924	1319			similar_to_UniRef100_Q7SYE0Zgc63526_Danio_rerio|Rep_Zgc63526_Danio_rerio_(Zebrafish)_(Brachydanio_rerio)_partial_(40%)
201974	-1.04655	-0.411391	0.0348469	0.284077	NODE_48888_length_393_cov_1.361323	491			unknown
71345	-0.601094	2.31666	0.034872	0.284132	TC207256	1267			UniRef100_Q00NV9PBX2|Rep_PBX2
135495	-0.9791	-0.00844543	0.0349006	0.284205	SRR020739-24404	444			snw_domain-containing_protein_1-like
20356	-0.732579	1.03154	0.0349537	0.284316	GSONMT00056853001	2475			_PREDICTED:_la-related_protein_4-like_isoform_X2_[Oreochromis_niloticus]
12410	-0.686627	1.60508	0.0349833	0.284478	GSONMT00024313001	1257			_WD_repeat_and_SOCS_box-containing_protein_1_[Danio_rerio]
49653	-0.793452	0.295247	0.0351321	0.285241	TC177222	1019			unknown
11096	-1.16293	4.4002	0.0351191	0.285241	GSONMT00056531001	5811			_slow_myosin_heavy_chain_2_[Danio_rerio]
59304	-0.586134	2.49905	0.0353053	0.285571	TC191062	926			similar_to_UniRef100_Q5BSZ3SJCHGC03036_protein_Schistosoma_japonicum|Rep_SJCHGC03036_protein_Schistosoma_japonicum_(Blood_fluke)_partial_(39%)
118543	-0.602242	2.82244	0.0353219	0.285571	CU073256	1176			similar_to_UniRef100_UPI000065EAE0Aquaporin-3_(AQP-3)_Takifugu_rubripes|Rep_Aquaporin-3_(AQP-3)_Takifugu_rubripes_partial_(40%)
13874	-0.618434	3.76326	0.0352153	0.285571	GSONMT00021406001	1518			_cytosolic_nonspecific_dipeptidase_[Anguilla_japonica]
28087	-0.645675	3.88149	0.0352918	0.285571	GSONMT00002704001	1362			_PREDICTED:_polymerase_I_and_transcript_release_factor-like_[Pundamilia_nyererei]
41727	-0.826326	0.856635	0.0353317	0.285571	GSONMT00082225001	1794			_PREDICTED:_TBC1_domain_family_member_15-like_[Lepisosteus_oculatus]
20646	-0.841944	0.693245	0.0353198	0.285571	GSONMT00040066001	957			_Ribose-phosphate_pyrophosphokinase_2_[Salmo_salar]
43531	-0.545352	5.71379	0.0354278	0.286007	GSONMT00078588001	2982			_Eukaryotic_translation_initiation_factor_3_subunit_C_[Salmo_salar]
69265	-0.603351	2.38413	0.0354344	0.286007	TC204616	940			similar_to_UniRef100_Q642H6Zgc92317_n=2_Danio_rerio|Rep_Zgc92317_Danio_rerio_(Zebrafish)_(Brachydanio_rerio)_partial_(44%)
22827	-0.6158	1.90015	0.0354336	0.286007	GSONMT00016233001	5247			_PREDICTED:_lysine-specific_demethylase_3B-like_isoform_X1_[Haplochromis_burtoni]
24358	-0.872881	0.433634	0.0354545	0.286012	GSONMT00035667001	8175			_PREDICTED:_bromodomain_adjacent_to_zinc_finger_domain_protein_2A-like_[Neolamprologus_brichardi]
16195	-0.878988	-0.0653236	0.0355009	0.28623	GSONMT00003824001	1269			_PREDICTED:_uncharacterized_protein_LOC103046619_isoform_X1_[Astyanax_mexicanus]
147561	-0.962637	-0.236066	0.0355214	0.286316	SRR020740-5539	727			unknown
61381	-0.980342	-0.410589	0.0355717	0.286564	TC193964	964			similar_to_UniRef100_UPI00006609FAinterferon_regulatory_factor_2_binding_protein_1_Takifugu_rubripes|Rep_interferon_regulatory_factor_2_binding_protein_1_Takifugu_rubripes_partial_(40%)
67858	-0.558846	9.98714	0.035682	0.286827	TC202777	1866			similar_to_UniRef100_P70083Sarcoplasmic/endoplasmic_reticulum_calcium_ATPase_1_(EC_3638)_(Calcium_pump_1)_(SERCA1)_(SR_Ca(2+)-ATPase_1)_(Calcium-transporting_ATPase_sarcoplasmic_reticulum_type_fast_twitch_skeletal_muscle_isoform)_(Endoplasmic_reticulum_class_1/2_Ca(2+)_ATPase)_Makaira_nigricans|Rep_Sarcoplasmic/endoplasmic_reticulum_calcium_ATPase_1_(EC_3638)_(Calcium_pump_1)_(SERCA1)_(SR_Ca(2+)-…
61183	-0.598183	11.29	0.0356588	0.286827	TC193692	1453			homologue_to_UniRef100_Q8JIP5Myosin_heavy_chain_n=2_Oncorhynchus_keta|Rep_Myosin_heavy_chain_Oncorhynchus_keta_(Chum_salmon)_partial_(17%)
64171	-0.915053	-0.210362	0.0356825	0.286827	TC197852	1014			unknown
74875	-0.776791	0.777189	0.0357085	0.286958	TC211701	713			homologue_to_UniRef100_Q64HX9Cathepsin_Y_n=2_Euteleostei|Rep_Cathepsin_Y___partial_(64%)
76775	-0.91745	-0.0204361	0.0357683	0.287124	TC215290	1093			homologue_to_UniRef100_Q4T9H5Chromosome_12_SCAF7567_whole_genome_shotgun_sequence_Tetraodon_nigroviridis|Rep_Chromosome_12_SCAF7567_whole_genome_shotgun_sequence_Tetraodon_nigroviridis_(Green_puffer)_partial_(20%)
53764	-0.936215	-0.189839	0.0357898	0.287219	TC183148	767			homologue_to_UniRef100_UPI0000360D21cytokine-like_nuclear_factor_n-pac_Takifugu_rubripes|Rep_cytokine-like_nuclear_factor_n-pac_Takifugu_rubripes_partial_(35%)
78150	-0.562103	9.9234	0.0358232	0.287408	TC216930	581			homologue_to_UniRef100_A7VN20Skeletal_muscle_alpha_actin_2_Pagrus_major|Rep_Skeletal_muscle_alpha_actin_2_Pagrus_major_(Red_sea_bream)_(Chrysophrys_major)_partial_(19%)
10414	-0.72204	1.3521	0.0358807	0.287702	GSONMT00044695001	297			_retinoic_X_receptor_beta_b-_partial_[Solea_senegalensis]
10825	-0.851059	0.460898	0.035883	0.287702	GSONMT00026888001	723			_ubiquitin-like_7_[Salmo_salar]
20809	-0.781006	0.363525	0.0359203	0.287725	GSONMT00056387001	2211			_Hypoxia-inducible_factor_1_alpha_[Salmo_salar]
64987	-0.822361	0.230839	0.0359092	0.287725	TC198985	1686			homologue_to_UniRef100_Q802Z0YTH_domain_family_member_1_Danio_rerio|Rep_YTH_domain_family_member_1_Danio_rerio_(Zebrafish)_(Brachydanio_rerio)_partial_(33%)
40447	-0.623629	2.08996	0.0359986	0.287732	GSONMT00066190001	4167			_PREDICTED:_ubiquitin-associated_protein_2-like_isoform_X1_[Haplochromis_burtoni]
46470	-0.623723	2.38568	0.0361037	0.287732	GSONMT00067143001	4905			_PREDICTED:_RB1-inducible_coiled-coil_protein_1-like_isoform_X1_[Neolamprologus_brichardi]
56552	-0.651736	2.17271	0.0360591	0.287732	TC187120	2172			similar_to_UniRef100_Q502J6Zgc112131_Danio_rerio|Rep_Zgc112131_Danio_rerio_(Zebrafish)_(Brachydanio_rerio)_partial_(90%)
22052	-0.659786	1.36333	0.0360595	0.287732	GSONMT00029299001	2856			_PREDICTED:_B-cell_CLL/lymphoma_9_protein_isoform_X1_[Astyanax_mexicanus]
2636	-0.75459	0.757881	0.0360984	0.287732	GSONMT00054203001	426			_PREDICTED:_YTH_domain-containing_protein_1-like_isoform_X2_[Astyanax_mexicanus]
35017	-0.783857	0.617418	0.0359814	0.287732	GSONMT00011063001	3513			_PREDICTED:_uncharacterized_protein_LOC103036879_[Astyanax_mexicanus]
145142	-1.05863	-0.207393	0.0361027	0.287732	SRR020740-2367	926			unknown
214659	-0.631892	2.22659	0.036245	0.288115	NODE_64843_length_311_cov_1.000000	409			PREDICTED:_uncharacterized_protein_LOC101480154
198156	-0.895394	0.109082	0.0362195	0.288115	NODE_43745_length_357_cov_1.316527	455			carnosine_synthase_1
57580	-0.760158	0.682943	0.0363175	0.288474	TC188600	1081			similar_to_UniRef100_UPI00005691CCHypoxia-inducible_factor_1_alpha_inhibitor_(EC_1141116)_(Hypoxia-_inducible_factor_asparagine_hydroxylase)_Danio_rerio|Rep_Hypoxia-inducible_factor_1_alpha_inhibitor_(EC_1141116)_(Hypoxia-_inducible_factor_asparagine_hydroxylase)_Danio_rerio_partial_(47%)
3522	-0.943111	-0.287328	0.036495	0.289319	GSONMT00016570001	567			_PREDICTED:_host_cell_factor_1-like_[Astyanax_mexicanus]
37035	-0.598291	9.11024	0.0365372	0.289342	GSONMT00073223001	61017			_PREDICTED:_LOW_QUALITY_PROTEIN:_titin_[Danio_rerio]
39612	-0.731772	0.913009	0.0365793	0.289354	GSONMT00067915001	1038			_Microtubule-associated_protein_tau_[Salmo_salar]
97750	-0.932476	-0.0109488	0.0366017	0.289354	CA353325	624			UniRef100_Q9ZFX9Outer_membrane_secretion_protein_P_Pseudomonas_alcaligenes|Rep_Outer_membrane_secretion_protein_P_Pseudomonas_alcaligenes_partial_(5%)
215041	-1.20051	0.562558	0.0365871	0.289354	NODE_65317_length_202_cov_1.000000	300			unknown
27231	-0.733722	0.841665	0.036654	0.289408	GSONMT00038877001	1494			_Glucocorticoid-induced_transcript_1_protein_[Salmo_salar]
78668	-1.06708	-0.509327	0.0366426	0.289408	TC217531	842			unknown
143550	-0.620518	3.7841	0.0367329	0.289719	SRR020740-308	1583			unknown
160485	-1.01626	-0.00745726	0.0367038	0.289719	SRR020740-23313	366			dynamin_2
12454	-1.00543	-0.311042	0.0368143	0.290057	GSONMT00039394001	942			_SJCHGC03009_protein_[Schistosoma_japonicum]
26009	-0.582154	2.41663	0.0369456	0.290081	GSONMT00000218001	4404			_unnamed_protein_product_[Homo_sapiens]
37269	-0.640615	1.74457	0.036963	0.290081	GSONMT00072875001	5625			_PREDICTED:_AT-rich_interactive_domain-containing_protein_1A-like_isoform_X1_[Oreochromis_niloticus]
37267	-0.708183	0.78291	0.0369834	0.290081	GSONMT00072869001	906			_PREDICTED:_muscle_M-line_assembly_protein_unc-89-like_isoform_X2_[Maylandia_zebra]
24659	-0.768559	0.417973	0.0369551	0.290081	GSONMT00047884001	1749			_complement_C4-1_[Cyprinus_carpio]
51267	-0.839508	0.195321	0.0368792	0.290081	TC179543	1185			similar_to_UniRef100_UPI000065E5A1Exocyst_complex_component_3_(Exocyst_complex_component_Sec6)_Takifugu_rubripes|Rep_Exocyst_complex_component_3_(Exocyst_complex_component_Sec6)_Takifugu_rubripes_partial_(29%)
12320	-0.842596	0.224024	0.0368378	0.290081	GSONMT00044049001	261			_Proactivator_polypeptide_precursor_[Salmo_salar]
66829	-0.963892	-0.153757	0.0369096	0.290081	TC201451	1083			homologue_to_UniRef100_Q14241Transcription_elongation_factor_B_polypeptide_3_Homo_sapiens|Rep_Transcription_elongation_factor_B_polypeptide_3_Homo_sapiens_(Human)_partial_(6%)
88255	-0.894628	-0.0975126	0.037011	0.29012	BX862661	819			similar_to_UniRef100_Q4SE23Chromosome_3_SCAF14626_whole_genome_shotgun_sequence_Tetraodon_nigroviridis|Rep_Chromosome_3_SCAF14626_whole_genome_shotgun_sequence_Tetraodon_nigroviridis_(Green_puffer)_partial_(87%)
45783	-0.822349	0.246312	0.0370634	0.290299	GSONMT00078871001	2283			_Anaphase-promoting_complex_subunit_5_[Salmo_salar]
155116	-0.687446	1.00443	0.0370956	0.290473	SRR020740-15935	459			collagen_alpha-2_chain-like
67144	-0.607504	2.17651	0.0371648	0.290628	TC201854	1258			similar_to_UniRef100_UPI000065F68FSplicing_factor_arginine/serine-rich_7_(Splicing_factor_9G8)_Takifugu_rubripes|Rep_Splicing_factor_arginine/serine-rich_7_(Splicing_factor_9G8)_Takifugu_rubripes_partial_(95%)
122512	-0.618994	2.06296	0.0371429	0.290628	SRR020739-1360	848			filamin-c_isoform_2
127110	-0.737982	0.380932	0.0371602	0.290628	SRR020739-8927	610			e3_ubiquitin-protein_ligase_trim39-like
215946	-0.797236	0.689909	0.0371437	0.290628	NODE_66433_length_233_cov_1.042918	331			transposable_element_tcb2_transposase
44067	-0.887753	-0.0954851	0.0371943	0.290781	GSONMT00077530001	930			_unnamed_protein_product_[Tetraodon_nigroviridis]
9193	-0.893771	-0.00659367	0.0372278	0.290846	GSONMT00062521001	816			_PREDICTED:_probable_ATP-dependent_RNA_helicase_DDX17-like_[Astyanax_mexicanus]
37333	-0.664194	1.28046	0.0373291	0.291447	GSONMT00072642001	2004			_PREDICTED:_transcription_elongation_factor_B_polypeptide_3-like_isoform_X1_[Pundamilia_nyererei]
42489	-0.583169	2.54546	0.0374723	0.291881	GSONMT00080763001	1647			_PREDICTED:_autophagy-related_protein_13-like_isoform_X1_[Lepisosteus_oculatus]
128992	-0.61684	5.92652	0.0374547	0.291881	SRR020739-12250	554			alpha_3
91884	-0.69423	0.754643	0.0374841	0.291881	BX886171	792			similar_to_UniRef100_Q7ZU97Zinc_finger_AN1-type_domain_5b_Danio_rerio|Rep_Zinc_finger_AN1-type_domain_5b_Danio_rerio_(Zebrafish)_(Brachydanio_rerio)_partial_(59%)
143939	-0.712003	1.02937	0.0374763	0.291881	SRR020740-814	1187			unknown
31441	-0.797114	0.476583	0.0374764	0.291881	GSONMT00035473001	789			_ubiquitin-conjugating_enzyme_E2_R2_[Salmo_salar]
14538	-0.911773	1.18762	0.0374418	0.291881	GSONMT00040501001	1197			_PREDICTED:_G-protein_coupled_receptor_family_C_group_5_member_B-like_[Xiphophorus_maculatus]
69289	-0.728635	1.20647	0.0375624	0.292	TC204647	1639			similar_to_UniRef100_Q7NGC7Glr3244_protein_Gloeobacter_violaceus|Rep_Glr3244_protein_Gloeobacter_violaceus_partial_(9%)
29405	-0.736344	1.32215	0.0375858	0.292	GSONMT00061690001	735			_PREDICTED:_tetraspanin-7-like_[Takifugu_rubripes]
21597	-0.785223	0.257965	0.0375535	0.292	GSONMT00026877001	1101			_PREDICTED:_transcriptional_enhancer_factor_TEF-3_isoform_X3_[Pelodiscus_sinensis]
32595	-0.811389	0.140625	0.0375135	0.292	GSONMT00004096001	1386			_PREDICTED:_serine/arginine_repetitive_matrix_protein_2-like_isoform_X2_[Oreochromis_niloticus]
153615	-0.822632	0.116383	0.0376173	0.292	SRR020740-13802	540			unknown
79878	-0.976077	-0.144488	0.0376188	0.292	BX076768	883			homologue_to_UniRef100_A8VCE4AMP-dependent_synthetase_and_ligase_Anaeromyxobacter_sp_K|Rep_AMP-dependent_partial_(2%)
31230	-0.721294	1.47997	0.037647	0.292143	GSONMT00055129001	3546			_thrombospondin-1b_precursor_[Oryzias_latipes]
28368	-0.793907	0.153868	0.0377634	0.292813	GSONMT00054237001	714			_AN1-type_zinc_finger_protein_3_[Salmo_salar]
199672	-0.875867	0.426062	0.0377814	0.292876	NODE_45744_length_401_cov_1.548628	499			kelch_repeat_and_btb_domain-containing_protein_5-like
41514	-0.75572	0.427193	0.0377991	0.292936	GSONMT00082564001	4440			_PREDICTED:_terminal_uridylyltransferase_4-like_[Oryzias_latipes]
54753	-0.576264	2.61431	0.0378091	0.292936	TC184561	1036			weakly_similar_to_UniRef100_UPI0000ECB14AMyeloid_leukemia_factor_1_(Myelodysplasia-myeloid_leukemia_factor_1)_Gallus_gallus|Rep_Myeloid_leukemia_factor_1_(Myelodysplasia-myeloid_leukemia_factor_1)_Gallus_gallus_partial_(70%)
7502	-0.676265	2.33503	0.0380339	0.293205	GSONMT00021507001	1218			_PREDICTED:_mitogen-activated_protein_kinase_kinase_kinase_MLT-like_[Xiphophorus_maculatus]
143537	-0.764421	1.56015	0.0380373	0.293205	SRR020740-291	1517			unknown
31243	-0.7675	0.703803	0.0379964	0.293205	GSONMT00059906001	1272			_PREDICTED:_ankyrin-3-like_isoform_X2_[Maylandia_zebra]
149998	-0.856788	-0.0336669	0.0378945	0.293205	SRR020740-8797	614			unknown
57592	-1.04122	-0.160192	0.0379048	0.293205	TC188614	679			similar_to_UniRef100_Q8JIX2Egr-1_Clarias_gariepinus|Rep_Egr-1_Clarias_gariepinus_(Sharptooth_catfish)_(African_catfish)_partial_(36%)
14899	-1.06103	-0.238861	0.0380435	0.293205	GSONMT00061327001	1533			_PREDICTED:_AF4/FMR2_family_member_1-like_[Lepisosteus_oculatus]
145049	-1.14102	0.599967	0.037909	0.293205	SRR020740-2248	825			unknown
103992	-1.14285	-0.209525	0.0380798	0.293304	CF752143	622			similar_to_UniRef100_UPI00006604A1Zinc_finger_CCHC_domain-containing_protein_6_Takifugu_rubripes|Rep_Zinc_finger_CCHC_domain-containing_protein_6_Takifugu_rubripes_partial_(7%)
23281	-0.589953	2.20714	0.0381102	0.293333	GSONMT00019673001	2007			_PREDICTED:_kelch-like_ECH-associated_protein_1-like_[Oreochromis_niloticus]
20826	-0.720211	0.794143	0.0382507	0.293868	GSONMT00042125001	2634			_PREDICTED:_DNA_repair_protein_REV1_isoform_X1_[Oreochromis_niloticus]
146737	-0.7818	0.611931	0.0382406	0.293868	SRR020740-4447	704			myomesin-1_isoform_1
144949	-0.926073	-0.230166	0.0382596	0.293868	SRR020740-2118	913			unknown
54183	-0.851224	-0.07963	0.03832	0.294023	TC183755	1267			similar_to_UniRef100_Q5BSZ3SJCHGC03036_protein_Schistosoma_japonicum|Rep_SJCHGC03036_protein_Schistosoma_japonicum_(Blood_fluke)_partial_(30%)
93975	-1.07534	-0.334624	0.038317	0.294023	CA351358	578			homologue_to_UniRef100_Q6P933Wufk63e10_protein_Danio_rerio|Rep_Wufk63e10_protein_Danio_rerio_(Zebrafish)_(Brachydanio_rerio)_partial_(10%)
43344	-0.920122	0.206618	0.0383613	0.29411	GSONMT00079189001	5196			_PREDICTED:_rho_GTPase-activating_protein_21-A-like_isoform_X5_[Maylandia_zebra]
45080	-0.619731	2.04204	0.0384338	0.294435	GSONMT00069586001	1887			_Cytoplasmic_dynein_1_intermediate_chain_2_[Salmo_salar]
99094	-0.59718	4.44459	0.0385821	0.29455	CA363716	757			unknown
74248	-0.667294	7.57557	0.0386008	0.29455	TC210922	346			homologue_to_UniRef100_Q8JIP5Myosin_heavy_chain_n=2_Oncorhynchus_keta|Rep_Myosin_heavy_chain_Oncorhynchus_keta_(Chum_salmon)_partial_(5%)
121902	-0.701488	2.58456	0.0385498	0.29455	SRR020739-420	1006			nexilin
214071	-0.753587	1.23747	0.0385318	0.29455	NODE_64087_length_206_cov_1.689320	304			voltage-dependent_calcium_channel_gamma-6_subunit-like
51110	-0.777539	1.92233	0.0384847	0.29455	TC179294	1379			similar_to_UniRef100_UPI00006604A1Zinc_finger_CCHC_domain-containing_protein_6_Takifugu_rubripes|Rep_Zinc_finger_CCHC_domain-containing_protein_6_Takifugu_rubripes_partial_(17%)
203617	-0.845811	0.100058	0.038477	0.29455	NODE_51038_length_838_cov_1.076372	936			collagen_alpha-2_chain-like
28604	-0.936759	-0.301375	0.0385176	0.29455	GSONMT00062851001	3075			_PREDICTED:_multiple_PDZ_domain_protein-like_[Lepisosteus_oculatus]
145442	-0.980693	0.579054	0.0384996	0.29455	SRR020740-2761	811			proteasome-associated protein ecm29 homolog
39710	-0.614324	1.75582	0.0386469	0.294684	GSONMT00067700001	1353			_prion_protein_2_[Oncorhynchus_mykiss]
218310	-0.628758	3.15558	0.0386854	0.294824	NODE_69351_length_335_cov_0.997015	433			unknown
146024	-0.995621	-0.308813	0.0386823	0.294824	SRR020740-3526	782			sjchgc04440_protein
122316	-0.686491	2.25318	0.0387874	0.295449	SRR020739-1048	892			unknown
60142	-0.670086	1.30722	0.0388037	0.295496	TC192252	1009			homologue_to_UniRef100_UPI000065D0B0Fibroleukin_precursor_(Fibrinogen-like_protein_2)_(pT49)_Takifugu_rubripes|Rep_Fibroleukin_precursor_(Fibrinogen-like_protein_2)_(pT49)_Takifugu_rubripes_partial_(12%)
17234	-0.646259	2.24004	0.0388581	0.295781	GSONMT00025071001	765			_PREDICTED:_transcription_cofactor_vestigial-like_protein_2-like_[Oryzias_latipes]
109637	-0.908731	-0.0284137	0.0388909	0.295853	CX245395	668			similar_to_UniRef100_Q9QZ58Heat_shock_protein_beta-3_Rattus_norvegicus|Rep_Heat_shock_protein_beta-3_Rattus_norvegicus_(Rat)_partial_(11%)
61398	-0.775639	1.08632	0.0389128	0.295943	TC193987	837			similar_to_UniRef100_Q4SJU1Chromosome_1_SCAF14573_whole_genome_shotgun_sequence_Tetraodon_nigroviridis|Rep_Chromosome_1_SCAF14573_whole_genome_shotgun_sequence_Tetraodon_nigroviridis_(Green_puffer)_partial_(53%)
143856	-0.802251	0.902541	0.0389919	0.296391	SRR020740-708	1248			unknown
32562	-0.885222	-0.203717	0.0389839	0.296391	GSONMT00004051001	2172			_nuclear_factor_related_to_kappa-B-binding_protein_[Danio_rerio]
85069	-0.597823	2.88654	0.0390305	0.296445	BX310984	378			similar_to_UniRef100_Q4S3E7Chromosome_1_SCAF14751_whole_genome_shotgun_sequence_Tetraodon_nigroviridis|Rep_Chromosome_1_SCAF14751_whole_genome_shotgun_sequence_Tetraodon_nigroviridis_(Green_puffer)_partial_(23%)
42273	-0.788856	0.355603	0.0390261	0.296445	GSONMT00081150001	2304			_PREDICTED:_transcriptional_regulator_ATRX-like_isoform_X2_[Haplochromis_burtoni]
76327	-0.647006	2.98738	0.0391121	0.296445	TC214731	607			unknown
59693	-0.656426	1.64533	0.0390986	0.296445	TC191631	1255			similar_to_UniRef100_UPI0000549249SET_domain-containing_protein_7_Danio_rerio|Rep_SET_domain-containing_protein_7_Danio_rerio_partial_(96%)
159728	-0.674821	1.11973	0.0390832	0.296445	SRR020740-22308	394			tc1-like_transposase
50776	-0.749664	0.810545	0.0391038	0.296445	TC178825	1484			similar_to_UniRef100_UPI000065FF0Eadipocyte_enhancer_binding_protein_1_precursor_Takifugu_rubripes|Rep_adipocyte_enhancer_binding_protein_1_precursor_Takifugu_rubripes_partial_(18%)
21174	-0.772252	0.717967	0.0390739	0.296445	GSONMT00050579001	258			_decorin_precursor_[Oncorhynchus_mykiss]
79872	-0.875434	0.243166	0.0390592	0.296445	BX076930	892			similar_to_UniRef100_Q4SA57Ubiquitin_carrier_protein_Tetraodon_nigroviridis|Rep_Ubiquitin_carrier_protein_Tetraodon_nigroviridis_(Green_puffer)_partial_(74%)
144175	-1.0153	-0.141335	0.0391202	0.296445	SRR020740-1104	1079			unknown
14610	-0.813844	-0.0198874	0.0391575	0.296651	GSONMT00034685001	858			_PREDICTED:_39S_ribosomal_protein_L19-_mitochondrial-like_[Takifugu_rubripes]
136619	-0.598599	1.96686	0.0391996	0.296893	SRR020739-26307	415			unknown
17043	-0.813424	0.557807	0.0392314	0.29692	GSONMT00031603001	804			_RNA-binding_protein_39_[Salmo_salar]
45577	-0.596842	2.13691	0.0393141	0.297224	GSONMT00064311001	1686			_PREDICTED:_dual_specificity_protein_kinase_CLK2-like_isoform_X1_[Pundamilia_nyererei]
127494	-0.799999	1.87056	0.03929	0.297224	SRR020739-9568	588			glutamate_decarboxylase-like_protein_1
123639	-1.14684	-0.473497	0.039307	0.297224	SRR020739-3161	739			obscurin-like_protein_1-like
96853	-0.650418	1.48211	0.0393656	0.29746	CA360408	576			unknown
156906	-0.628999	1.85162	0.0393765	0.297467	SRR020740-18487	465			unknown
267	-0.693164	1.29917	0.0394212	0.297642	GSONMT00019742001	375			_PREDICTED:_protein_kinase_C_and_casein_kinase_substrate_in_neurons_protein_2-like_isoform_X2_[Neolamprologus_brichardi]
162373	-0.848147	0.0417538	0.0394511	0.297647	SRR020740-25732	362			unknown
14016	-0.727383	0.655732	0.0394861	0.297681	GSONMT00051202001	3399			_PREDICTED:_ATP-binding_cassette_sub-family_A_member_1-like_isoform_X3_[Haplochromis_burtoni]
875	-0.745908	0.761111	0.0395572	0.297856	GSONMT00029430001	1158			_PREDICTED:_nocturnin-like_[Neolamprologus_brichardi]
40728	-0.579893	2.66795	0.0396307	0.297982	GSONMT00065829001	1404			_Poly(U)-binding-splicing_factor_PUF60_[Dicentrarchus_labrax]
15678	-0.590146	1.87749	0.0396691	0.297982	GSONMT00050709001	1383			_cyclin_L1_[Oncorhynchus_mykiss]
3581	-0.732387	0.530061	0.0396568	0.297982	GSONMT00033953001	1608			_PREDICTED:_probable_E3_ubiquitin-protein_ligase_HERC1-like_[Danio_rerio]
37038	-0.749742	0.338441	0.0396731	0.297982	GSONMT00073226001	12567			_titin_a_[Danio_rerio]
45158	-0.675569	1.50059	0.0397069	0.298121	GSONMT00068877001	3621			_PREDICTED:_lysine-specific_demethylase_5A-like_[Pundamilia_nyererei]
75576	-0.754786	0.251664	0.0397352	0.298258	TC212547	1040			similar_to_UniRef100_Q5DE30SJCHGC03850_protein_Schistosoma_japonicum|Rep_SJCHGC03850_protein_Schistosoma_japonicum_(Blood_fluke)_partial_(57%)
131428	-0.785768	0.829832	0.0397603	0.298294	SRR020739-16708	492			unknown
26316	-0.624912	1.75575	0.0398063	0.298486	GSONMT00042246001	4260			_PREDICTED:_PERQ_amino_acid-rich_with_GYF_domain-containing_protein_2-like_isoform_X2_[Haplochromis_burtoni]
33399	-0.760297	0.660567	0.0398358	0.298534	GSONMT00057075001	1398			_Tubulin_alpha_chain_[Salmo_salar]
17990	-0.79299	0.789721	0.0398722	0.298546	GSONMT00034117001	3147			_PREDICTED:_uncharacterized_protein_KIAA0355-like_[Xiphophorus_maculatus]
217048	-0.905344	-0.061292	0.0398753	0.298546	NODE_67816_length_226_cov_1.035398	324			unknown
199553	-0.764471	0.400581	0.0399241	0.298663	NODE_45596_length_466_cov_0.506438	564			unknown
76246	-0.725974	0.910565	0.0400751	0.299337	TC214640	1001			weakly_similar_to_UniRef100_Q1CSI9Ferrochelatase_Helicobacter_pylori_HPAG1|Rep_Ferrochelatase_Helicobacter_pylori_(strain_HPAG1)_partial_(7%)
122787	-0.811276	1.0295	0.0401285	0.299525	SRR020739-1797	828			unknown
47818	-0.702495	1.99825	0.0401481	0.299596	TC174573	943			unknown
38382	-0.711192	0.807211	0.0401828	0.299711	GSONMT00070347001	1113			_Viral_myc_transforming_protein_[Salmo_salar]
13295	-0.786783	0.385483	0.040184	0.299711	GSONMT00010719001	1194			_PREDICTED:_torsin-1A-interacting_protein_2-like_[Neolamprologus_brichardi]
66761	-0.625363	3.35638	0.0402353	0.300017	TC201366	1536			homologue_to_UniRef100_Q6NX90Microtubule-associated_protein_1_light_chain_3_alpha_n=2_Danio_rerio|Rep_Microtubule-associated_protein_1_light_chain_3_alpha_Danio_rerio_(Zebrafish)_(Brachydanio_rerio)
8294	-0.578402	2.5053	0.0403606	0.300501	GSONMT00021551001	1971			_PREDICTED:_dystroglycan-like_[Astyanax_mexicanus]
38461	-0.620726	1.74013	0.0404027	0.300501	GSONMT00070188001	4377			_PREDICTED:_WASH_complex_subunit_FAM21C-like_isoform_X1_[Oreochromis_niloticus]
44902	-0.693885	2.12782	0.0404229	0.300501	GSONMT00072233001	1041			_Connective_tissue_growth_factor_precursor_[Salmo_salar]
37362	-0.730076	1.51675	0.0404058	0.300501	GSONMT00072683001	1092			_PREDICTED:_hepatic_leukemia_factor-like_isoform_X2_[Maylandia_zebra]
104567	-1.00649	-0.336498	0.0403441	0.300501	CR371309	790			unknown
95437	-1.01646	-0.21992	0.0403346	0.300501	CA345619	728			similar_to_UniRef100_Q4SV20Chromosome_undetermined_SCAF13814_whole_genome_shotgun_sequence_Tetraodon_nigroviridis|Rep_Chromosome_undetermined_SCAF13814_whole_genome_shotgun_sequence_Tetraodon_nigroviridis_(Green_puffer)_partial_(6%)
[truncated: 233 more rows]
