# Supplementary material for: Transcriptome profiling in fast versus slow-growing rainbow trout across seasonal gradients
Source: BMC Genomics. 2016 Jan 15;17:60. doi: 10.1186/s12864-016-2363-5 (PMC4714434; doi:10.1186/s12864-016-2363-5)
Supplement: Additional file 12: — Contigs with higher expression in male fish. FDR significant genes used for the GSEA are highlighted in column E and their associated HGNC symbol is given in column I. (XLSX 255 kb) [file 12864_2016_2363_MOESM12_ESM.xlsx]

## Sheet: Sheet1
	positive logFC values = higher up-regulation in Male fish.
Reference_ID	FC	logCPM	P-value	BH-FDR	Gene_ID	bp-length	Rank	HGNC	Description
79010	4.48641	0.930909	2.70023e-15	7.92895e-11	NP543921	1060	1	MICA	GB|AF2963661|AAG025121_MHC_class_I_heavy_chain_[Oncorhynchus_mykiss]
46720	4.05393	1.51062	5.9195e-15	8.69101e-11	TC172819	2198	2	MICA	UniRef100_Q9TNN8MHC_class_Ia_heavy_chain_precursor_n=2|Rep_MHC_class_Ia_heavy_chain_precursor
56301	4.3097	-0.109882	1.89166e-10	1.85156e-06	TC186774	791	3	MICA	UniRef100_Q9TNW3MHC_class_I_heavy_chain_precursor|Rep_MHC_class_I_heavy_chain_precursor
114251	2.15508	6.79823	9.26785e-10	6.80353e-06	CX261914	518	4	MYL2	similar_to_UniRef100_Q9I9H9Myosin_light_chain_2_Oncorhynchus_kisutch|Rep_Myosin_light_chain_2_Oncorhynchus_kisutch_(Coho_salmon)_partial_(54%)
86970	2.14106	1.87665	2.98289e-09	1.75179e-05	BX319093	918	5	?	Ubiquitin_predicted_coding_region	BT121069.1
22682	2.64503	3.29827	6.09499e-09	2.98289e-05	GSONMT00009496001	252	6	HBB	_Hemoglobin_subunit_beta-1_[Salmo_salar]
206406	2.64273	3.93923	1.08088e-08	3.96738e-05	NODE_54556_length_271_cov_1.011070	369	7	?	Salmo salar partial mRNA for myosin regulatory light chain 2 (mlc-2 gene)_splice variant	AJ557152.2
110111	2.72081	2.46562	5.82488e-08	0.000146709	CX351503	300	8	HBB	UniRef100_P02142Hemoglobin_subunit_beta-1|Rep_Hemoglobin_subunit_beta-1___partial_(48%)
114599	2.24318	1.01019	6.78269e-08	0.000153205	CR943615	425	9	RPL41	homologue_to_UniRef100_P6294560S_ribosomal_protein_L413_Eukaryota|Rep_60S_ribosomal_protein_L41_Homo_sapiens_(Human)_partial_(92%)
214409	1.99579	4.97445	1.52154e-07	0.0003112	NODE_64527_length_389_cov_1.151671	487	10	ACIN1	apoptotic_chromatin_condensation_inducer_in_the_nucleus-like
28792	1.86107	1.7572	3.10408e-07	0.000536165	GSONMT00051732001	612	11	?	_Type-4_ice-structuring_protein_LS-12_precursor_[Salmo_salar]
75629	1.85491	0.791623	3.89537e-07	0.00063292	TC212620	797	12	RPL39	ribosomal protein L39 (rpl39) protein-like (LOC100136046)_mRNA	NM_001124365.1
75107	1.741	2.52768	4.09532e-07	0.00063292	TC211994	1275	13	UFC1	Salmo salar ubiquitin-fold modifier conjugating enzyme 1 (ufc1)_mRNA	NM_001146655.1
79614	3.22792	-0.115081	4.68099e-07	0.000687263	BX076284	486	14	B2M	similar_to_UniRef100_Q92004Beta-2_microglobulin_precursor|Rep_Beta-2_microglobulin_precursor___partial_(64%)
54075	2.5868	-0.0283488	6.73399e-07	0.000898803	TC183596	817	15	?	homologue_to_UniRef100_Q9DFE5Trout_C-polysaccharide_binding_protein_1|Rep_Trout_C-polysaccharide_binding_protein_1
115508	2.15609	2.40674	7.43028e-07	0.00094862	CU066157	469	16	?	homologue_to_UniRef100_P20684Cytochrome_c_oxidase_subunit_3_n=2_Oncorhynchus_clarkii|Rep_Cytochrome_c_oxidase_subunit_3_Oncorhynchus_clarki_(Cutthroat_trout)_(Salmo_clarki)_partial_(53%)
71444	1.60112	2.29251	8.41002e-07	0.00102897	TC207384	871	17	RPL12	ribosomal protein L12 (rpl12) mRNA_complete cds	BT043744.1
9044	2.25041	4.63043	9.06595e-07	0.00106485	GSONMT00058134001	222	18	HBA1	_hemoglobin_subunit_alpha_[Oncorhynchus_mykiss]
98468	1.90317	1.57382	1.01573e-06	0.00114715	CA369447	665	19	TP53INP2	_Tumor_protein_p53-inducible_nuclear_protein_2_[Salmo_salar]	BT049049.1
131529	1.60166	3.17211	1.15983e-06	0.00121633	SRR020739-16888	518	20	RPL12	ribosomal protein L12 (rpl12) mRNA_complete cds	BT043744.1
102085	2.01679	1.16206	1.27506e-06	0.00129107	CB490656	292	21	MICA	MHC class Ib region_complete cds	AB162343.1
19049	1.5304	2.02084	1.64953e-06	0.00151365	GSONMT00011104001	429	22	?	_Tc1-like_transporase_[Oncorhynchus_mykiss]
38348	1.44965	2.47397	1.60623e-06	0.00151365	GSONMT00070382001	153	23	RPS11	_40S_ribosomal_protein_S11_[Salmo_salar]
75227	2.51831	2.94023	2.1043e-06	0.00168529	TC212135	318	24	?	unknown
104131	2.03206	0.705194	2.05563e-06	0.00168529	CR372176	750	25	?	ATP synthase D chain_mitochondrial putative mRNA_complete cds	BT074141.1
111952	1.91832	1.34221	2.16046e-06	0.00168529	CX260361	160	26	?	Collagen alpha-2l chain precursor putative mRNA_pseudogene cds	BT071961.1
71542	1.80053	2.50688	1.97367e-06	0.00168529	TC207521	719	27	?	similar_to_UniRef100_Q4TA36Chromosome_undetermined_SCAF7454_whole_genome_shotgun_sequence_Tetraodon_nigroviridis|Rep_Chromosome_undetermined_SCAF7454_whole_genome_shotgun_sequence_Tetraodon_nigroviridis_(Green_puffer)_partial_(39%)
24387	1.90392	1.0696	2.50841e-06	0.00183035	GSONMT00043906001	315	28	?	_Tc1-like_transporase_[Oncorhynchus_mykiss]
115443	1.87807	2.84887	2.6399e-06	0.00183035	CT569099	1154	29	ATP2A1	similar_to_UniRef100_P70083Sarcoplasmic/endoplasmic_reticulum_calcium_ATPase_1_(EC_3638)_(Calcium_pump_1)_(SERCA1)_(SR_Ca(2+)-ATPase_1)_(Calcium-transporting_ATPase_sarcoplasmic_reticulum_type_fast_twitch_skeletal_muscle_isoform)_(Endoplasmic_reticulum_class_1/2_Ca(2+)_ATPase)_Makaira_nigricans|Rep_Sarcoplasmic/endoplasmic_reticulum_calcium_ATPase_1_(EC_3638)_(Calcium_pump_1)_(SERCA1)_(SR_Ca(2+)-…
131794	1.26947	6.36053	3.13148e-06	0.00204339	SRR020739-17403	502	30	TNNI	Troponin I_fast skeletal muscle putative mRNA_complete cds	BT057739.1
7241	1.78157	0.618128	3.65506e-06	0.00223598	GSONMT00046080001	381	31	?	_Tc1-like_transporase_[Oncorhynchus_mykiss]
118250	2.93928	1.3992	3.82754e-06	0.00229371	CT962901	712	32	HBA1	homologue_to_UniRef100_Q98973Alpha-globin_I|Rep_Alpha-globin_I___partial_(40%)
108676	2.10376	-0.0317436	3.92234e-06	0.00230351	CX068555	312	33	?	homologue_to_UniRef100_P02315Non-histone_chromosomal_protein_H6_(Histone_T)_[Contains_Oncorhyncin-_3_(Oncorhyncin_III)]|Rep_Non-histone_chromosomal_protein_H6_(Histone_T)_[Contains_Oncorhyncin-_3_(Oncorhyncin_III)]___partial_(91%)
84405	1.44975	4.8942	4.06874e-06	0.00234264	BX307727	822	34	RPL41	UniRef100_O4922460S_ribosomal_protein_L41_Glycine_max|Rep_60S_ribosomal_protein_L41_Glycine_max_(Soybean)_partial_(56%)
20154	2.15929	3.29573	4.79017e-06	0.00265393	GSONMT00052299001	432	35	HBA1	_Hemoglobin_subunit_alpha_[Salmo_salar]
545	1.89957	0.1964	4.90453e-06	0.00266697	GSONMT00051703001	378	36	?	_transposase_[Cloning_vector_pT2/Gene-Trap]
20153	1.98519	5.50694	5.29451e-06	0.00272751	GSONMT00052298001	447	37	HBB	_Hemoglobin_subunit_beta-4_[Oncorhynchus_mykiss]
64254	1.52038	1.86878	5.15063e-06	0.00272751	TC197972	811	38	FGB	similar_to_UniRef100_Q6NYE1Fibrinogen_B_beta_polypeptide_Danio_rerio|Rep_Fibrinogen_B_beta_polypeptide_Danio_rerio_(Zebrafish)_(Brachydanio_rerio)_partial_(11%)
72471	1.64229	1.81312	5.54114e-06	0.00280534	TC208683	437	39	RPS26	homologue_to_UniRef100_Q6P6E2Ribosomal_protein_S26_Danio_rerio|Rep_Ribosomal_protein_S26_Danio_rerio_(Zebrafish)_(Brachydanio_rerio)_partial_(95%)
31544	1.42036	2.43409	6.1498e-06	0.00306072	GSONMT00000562001	342	40	EIF1B	_Eukaryotic_translation_initiation_factor_1b_[Salmo_salar]
77645	2.48434	0.844297	6.3392e-06	0.00310241	TC216334	508	41	?	Oncorhynchus mykiss haplotype D D-loop_partial sequence mitochondrial	JN129455.1
17674	1.87831	0.277821	6.53115e-06	0.00314395	GSONMT00062825001	252	42	NDUFA3	_NADH_dehydrogenase_1_alpha_subcomplex_subunit_3_[Salmo_salar]
66599	1.72925	2.63379	6.81515e-06	0.00316189	TC201165	710	43	MID1IP1	similar_to_UniRef100_A8HTH1Vertebrate_MID1_interacting-like_protein_Perca_flavescens|Rep_Vertebrate_MID1_interacting-like_protein_Perca_flavescens_(Yellow_perch)_partial_(82%)
77528	1.76874	3.9758	7.47195e-06	0.00337548	TC216192	1288	44	MT-CYB	homologue_to_UniRef100_A0MZ83Cytochrome_b_n=4_Oncorhynchus|Rep_Cytochrome_b_Oncorhynchus_nerka_(Sockeye_salmon)_partial_(12%)
39479	1.63797	1.24339	7.69216e-06	0.00342231	GSONMT00068102001	9885	45	APOB	_PREDICTED:_apolipoprotein_B-100-like_[Haplochromis_burtoni]
212395	1.46061	1.2914	9.24478e-06	0.00387805	NODE_62036_length_214_cov_0.990654	312	46	?	unknown
2437	2.06336	5.23666	9.96773e-06	0.00397931	GSONMT00012629001	324	47	HBA1	_Hemoglobin_subunit_alpha-1_[Oncorhynchus_mykiss]
91340	1.71773	1.59475	9.63344e-06	0.00397931	BX878991	853	48	COX4I1	weakly_similar_to_UniRef100_A1Z2Y7Cytochrome_c_oxidase_subunit_4_Zoarces_viviparus|Rep_Cytochrome_c_oxidase_subunit_4_Zoarces_viviparus_(Eelpout)
155573	1.62773	6.70106	1.08344e-05	0.00408855	SRR020740-16577	461	49	TPM1	tropomyosin_alpha-1_chain-like_isoform_4
73319	1.41367	4.65538	1.08239e-05	0.00408855	TC209764	2078	50	RPS20	homologue_to_UniRef100_A2Q0T6Ribosomal_protein_S20_Solea_senegalensis|Rep_Ribosomal_protein_S20_Solea_senegalensis_(Sole)
103204	1.88348	1.79706	1.13622e-05	0.00422328	CB487177	245	51	?	zinc finger CCHC domain-containing protein 3 pseudogene_complete sequence	KC686343.1
78277	1.75771	0.221797	1.18928e-05	0.00436526	TC217081	1080	52	SPP2	homologue_to_UniRef100_Q70I47Secreted_phosphoprotein_24_precursor|Rep_Secreted_phosphoprotein_24_precursor___partial_(93%)
91710	2.39072	-0.646376	1.24917e-05	0.00447326	BX884790	765	53	SPG7	similar_to_UniRef100_UPI000069E803Paraplegin_(EC_3424-)_(Spastic_paraplegia_protein_7)_Xenopus_tropicalis|Rep_Paraplegin_(EC_3424-)_(Spastic_paraplegia_protein_7)_Xenopus_tropicalis_partial_(19%)
95863	1.39237	2.37231	1.24238e-05	0.00447326	CA361597	239	54	RPS20	UniRef100_A2Q0T6Ribosomal_protein_S20_Solea_senegalensis|Rep_Ribosomal_protein_S20_Solea_senegalensis_(Sole)_partial_(39%)
195157	1.5692	2.58851	1.37355e-05	0.0048594	NODE_39816_length_341_cov_0.061584	439	55	?	unknown
102971	1.58148	3.94269	1.41808e-05	0.00495721	CA387883	456	56	ALDOA	Salmo salar aldolase a_fructose-biphosphate 1 (LOC100194624)_mRNA	NM_001139709.1
14820	2.17988	3.64706	1.78169e-05	0.0057492	GSONMT00016594001	444	57	HBB	_Hemoglobin_subunit_beta-1_[Salmo_salar]
95006	2.68932	0.835786	1.97283e-05	0.00604272	CA343146	555	58	?	UniRef100_A7EZL2Predicted_protein_Sclerotinia_sclerotiorum_1980|Rep_Predicted_protein_Sclerotinia_sclerotiorum_(strain_ATCC_18683_/_1980_/_Ss-1)_(Whitemold)_(Whetzelinia_sclerotiorum)_partial_(15%)
134126	2.08918	4.54488	2.01671e-05	0.00604272	SRR020739-21851	468	59	?	S salar genes encoding alpha-globulin and beta-globulin	X97285.1
118030	1.82622	1.47998	2.01407e-05	0.00604272	CU075078	672	60	RBP2	homologue_to_UniRef100_P24775Plasma_retinol-binding_protein_2|Rep_Plasma_retinol-binding_protein_2___partial_(66%)
83503	1.78448	1.13239	2.0152e-05	0.00604272	BX304107	753	61	?	unknown
52902	1.37643	2.80895	2.0875e-05	0.00612973	TC181910	816	62	TP53INP2	similar_to_UniRef100_UPI000060FDECTumor_protein_p53-inducible_nuclear_protein_2_(p53-inducible_protein_U)_(PIG-U)_Gallus_gallus|Rep_Tumor_protein_p53-inducible_nuclear_protein_2_(p53-inducible_protein_U)_(PIG-U)_Gallus_gallus_partial_(23%)
118404	1.88964	6.2187	2.15785e-05	0.00627359	CT962907	762	63	HBA1	UniRef100_Q98974Alpha-globin_IV|Rep_Alpha-globin_IV
105154	1.30686	2.5903	2.21499e-05	0.00637656	CR368335	777	64	?	glutathione peroxidase 4b (gpx4b gene)	HE687026.1
22681	2.02682	4.79982	2.43861e-05	0.00688533	GSONMT00009495001	432	65	HBA1	_hemoglobin_subunit_alpha_[Oncorhynchus_mykiss]
85623	1.5435	0.943362	2.42521e-05	0.00688533	BX312361	869	66	SPP2	UniRef100_Q70I47Secreted_phosphoprotein_24_precursor|Rep_Secreted_phosphoprotein_24_precursor___partial_(98%)
14489	1.63763	0.502865	2.49461e-05	0.00697636	GSONMT00049136001	579	67	SPP2	_secreted_phosphoprotein_24_precursor_[Oncorhynchus_mykiss]
32754	1.53795	2.30621	2.52215e-05	0.00698684	GSONMT00028370001	246	68	ATP5EP1	_ATP_synthase_subunit_epsilon-_mitochondrial_[Salmo_salar]
102304	2.17149	0.440339	2.58944e-05	0.00710619	CB490279	582	69	?	UniRef100_P79822Ferritin_H-2|Rep_Ferritin_H-2___partial_(93%)
97431	1.64961	3.88828	2.69686e-05	0.0072652	CA356914	536	70	CASQ1	Salmo salar calsequestrin-like (LOC100196652)_mRNA	NM_001141681.1
15064	1.51793	1.79424	2.73767e-05	0.0073081	GSONMT00048793001	477	71	TP53INP2	_Tumor_protein_p53-inducible_nuclear_protein_2_[Salmo_salar]
205565	1.81249	0.0505616	2.91351e-05	0.0074474	NODE_53518_length_279_cov_1.258065	377	72	?	unknown
108537	1.77403	0.0477003	2.82478e-05	0.0074474	CX124596	224	73	COX4I1	similar_to_UniRef100_Q9I8U0Cytochrome_c_oxidase_subunit_4_isoform_1_mitochondrial_precursor_Thunnus_obesus|Rep_Cytochrome_c_oxidase_subunit_4_isoform_1_mitochondrial_precursor_Thunnus_obesus_(Bigeye_tuna)_partial_(16%)
108347	1.56762	0.964962	2.85457e-05	0.0074474	CX067771	338	74	?	homologue_to_UniRef100_P02315Non-histone_chromosomal_protein_H6_(Histone_T)_[Contains_Oncorhyncin-_3_(Oncorhyncin_III)]|Rep_Non-histone_chromosomal_protein_H6_(Histone_T)_[Contains_Oncorhyncin-_3_(Oncorhyncin_III)]___partial_(91%)
153526	1.87258	2.38141	2.94605e-05	0.00745757	SRR020740-13678	525	75	HBA1	hemoglobin_subunit_alpha-4
4210	1.72721	1.20836	3.23797e-05	0.00796637	GSONMT00038382001	432	76	?	_SJCHGC09533_protein_[Schistosoma_japonicum]
90316	2.2006	0.896317	3.36893e-05	0.00804272	BX875300	464	77	?	homologue_to_UniRef100_Q1AV91Oxidoreductase-like_protein_Rubrobacter_xylanophilus_DSM_9941|Rep_partial_(3%)
110469	1.585	3.54855	3.34482e-05	0.00804272	CX351421	336	78	?	homologue_to_UniRef100_Q35920ATP_synthase_subunit_a_Salmo_salar|Rep_ATP_synthase_subunit_a_Salmo_salar_(Atlantic_salmon)_partial_(40%)
73619	1.31134	7.28623	3.40327e-05	0.00805917	TC210134	1000	79	TNNI	similar_to_UniRef100_O13093Fast_myotomal_muscle_troponin-I_Salmo_salar|Rep_Fast_myotomal_muscle_troponin-I_Salmo_salar_(Atlantic_salmon)_partial_(96%)
151793	1.74407	5.28934	3.47579e-05	0.00816506	SRR020740-11287	538	80	APOB	apolipoprotein_b-100-like
65360	1.96838	0.486708	3.62381e-05	0.0084346	TC199484	844	81	IGHD	immunoglobulin heavy chain constant region (ighd) gene_partial cds	AH014877.2
73120	1.18501	2.81091	3.64798e-05	0.0084346	TC209511	1090	82	RPL35	_60S ribosomal protein L35 putative mRNA_complete cds	BT047689.1
75394	1.76313	1.33234	3.7806e-05	0.00863063	TC212331	1809	83	APOA2	Apolipoprotein A-II (apoa2)_mRNA	NM_001161448.1
73493	1.59965	0.210326	3.87182e-05	0.00874554	TC209980	1847	84	A2M	similar_to_UniRef100_Q67EX5Alpha-2-macroglobulin_Sparus_aurata|Rep_Alpha-2-macroglobulin_Sparus_aurata_(Gilthead_sea_bream)_partial_(83%)
73958	1.62381	1.86943	3.9638e-05	0.00888497	TC210554	489	85	?	UniRef100_A9YVA6Ferritin-H_subunit_Oncorhynchus_masou_formosanus|Rep_Ferritin-H_subunit_Oncorhynchus_masou_formosanus_partial_(80%)
60520	2.70536	0.329861	4.25337e-05	0.00927649	TC192792	970	86	?	Salmo salar physical mat contig 483_genomic sequence	EU481821.1
128313	1.59237	0.865016	4.25074e-05	0.00927649	SRR020739-10980	558	87	RPL31	_60S_ribosomal_protein_L31
79110	1.7355	0.301131	4.5997e-05	0.0096199	AU081219	513	88	ATP50	ATP synthase O subunit mitochondrial precursor putative mRNA_complete cds	BT073182.1
53933	1.16302	5.55406	4.54129e-05	0.0096199	TC183391	810	89	EIF1B	similar_to_UniRef100_Q7ZV16Eukaryotic_translation_elongation_factor_1_beta_2_Danio_rerio|Rep_Eukaryotic_translation_elongation_factor_1_beta_2_Danio_rerio_(Zebrafish)_(Brachydanio_rerio)_partial_(92%)
77386	1.49394	4.55865	4.7662e-05	0.00978703	TC216026	265	90	MT-CYB	homologue_to_UniRef100_A0MZ83Cytochrome_b_n=4_Oncorhynchus|Rep_Cytochrome_b_Oncorhynchus_nerka_(Sockeye_salmon)_partial_(16%)
106710	1.3302	5.37384	4.80669e-05	0.00980163	CX067431	425	91	?	homologue_to_UniRef100_A0MZ74Cytochrome_c_oxidase_subunit_2_Oncorhynchus_nerka|Rep_Cytochrome_c_oxidase_subunit_2_Oncorhynchus_nerka_(Sockeye_salmon)_partial_(57%)
57156	1.71803	0.0652971	5.01993e-05	0.0101659	TC187990	907	92	EIF1A	homologue_to_UniRef100_P47813Eukaryotic_translation_initiation_factor_1A_X-chromosomal_n=6_Tetrapoda|Rep_Eukaryotic_translation_initiation_factor_1A_X-chromosomal_Homo_sapiens_(Human)
119455	1.39789	1.39597	5.06036e-05	0.0101776	GE835748	823	93	?	Heparin-binding EGF-like growth factor precursor putative mRNA_complete cds	BT074208.1
116612	1.66587	4.21407	5.19779e-05	0.0103262	CT570726	1628	94	GAPDH	homologue_to_UniRef100_Q90ZF1Glyceraldehyde_3-phosphate_dehydrogenase|Rep_Glyceraldehyde_3-phosphate_dehydrogenase___partial_(23%)
122896	1.30628	3.70381	5.25707e-05	0.0103262	SRR020739-1966	830	95	RPL12	60S ribosomal protein L12 putative mRNA_complete cds	NM_001141390.1
92026	1.27529	1.94436	5.27064e-05	0.0103262	BX883133	589	96	RTN2	homologue_to_UniRef100_Q4FZ71RTN2*1|Rep_RTN2*1___partial_(79%)
20096	1.27425	2.38904	5.27494e-05	0.0103262	GSONMT00040719001	276	97	RPS27	_40S_ribosomal_protein_S27_[Oncorhynchus_mykiss]
70395	2.56996	0.236803	5.52099e-05	0.0104519	TC206068	663	98	?	unknown
67841	2.05844	4.29567	5.62087e-05	0.0104519	TC202757	559	99	HBA1	homologue_to_UniRef100_Q98973Alpha-globin_I|Rep_Alpha-globin_I___partial_(58%)
115496	1.97377	6.80724	5.37542e-05	0.0104519	CU064560	494	100	HBA1	UniRef100_Q98974Alpha-globin_IV|Rep_Alpha-globin_IV___partial_(89%)
108999	1.77358	1.05021	5.44803e-05	0.0104519	CX143818	605	101	PVALB	similar_to_UniRef100_Q91482Parvalbumin_beta_1_Salmo_salar|Rep_Parvalbumin_beta_1_Salmo_salar_(Atlantic_salmon)_partial_(87%)
101722	1.54705	4.37707	5.62387e-05	0.0104519	CB494016	399	102	MYH1	homologue_to_UniRef100_Q8JIP5Myosin_heavy_chain_n=2_Oncorhynchus_keta|Rep_Myosin_heavy_chain_Oncorhynchus_keta_(Chum_salmon)_partial_(5%)
72453	1.30467	2.09183	5.4577e-05	0.0104519	TC208655	532	103	?	UniRef100_Q8JJ66Toxin-1|Rep_Toxin-1
67347	1.38273	1.56569	5.73477e-05	0.0105909	TC202123	790	104	SERPINA2	UniRef100_Q7ZZW1Alpha-1-antiproteinase-like_protein|Rep_Alpha-1-antiproteinase-like_protein___partial_(23%)
78424	1.51109	1.44134	5.98283e-05	0.0108444	TC217245	347	105	?	Oncorhynchus nerka mitochondrion_complete genome	EF055889.1
67860	1.86724	7.1505	6.19813e-05	0.011012	TC202779	699	106	HBA1	UniRef100_Q98974Alpha-globin_IV|Rep_Alpha-globin_IV
100875	1.39225	3.09405	6.2163e-05	0.011012	CA373456	245	107	CASQ1	similar_to_UniRef100_Q4SNT8Calsequestrin_Tetraodon_nigroviridis|Rep_Calsequestrin_Tetraodon_nigroviridis_(Green_puffer)_partial_(5%)
144454	1.14974	6.69864	6.29359e-05	0.0110662	SRR020740-1456	961	108	?	Salmo salar actin alpha 1-3 (actc1-3) mRNA_complete cds	BT043781.1
56567	1.89998	0.0542333	6.48842e-05	0.0111041	TC187140	1080	109	NDUFS8	homologue_to_UniRef100_P42028NADH_dehydrogenase_[ubiquinone]_iron-sulfur_protein_8_mitochondrial_precursor_Bos_taurus|Rep_NADH_dehydrogenase_[ubiquinone]_iron-sulfur_protein_8_mitochondrial_precursor_Bos_taurus_(Bovine)_partial_(49%)
48149	1.59248	0.387212	6.52024e-05	0.0111041	TC175046	1173	110	?	Exox lucius interferon regulatory factor 2 binding protein-like	XM_010904954.1
7562	1.33208	1.38007	6.61535e-05	0.0111041	GSONMT00030399001	1077	111	HP	_PREDICTED:_haptoglobin-like_[Pundamilia_nyererei]
69944	1.58917	0.813888	6.72465e-05	0.01116	TC205505	1028	112	TPM1	homologue_to_UniRef100_Q91472Fast_myotomal_muscle_tropomyosin_Salmo_salar|Rep_Fast_myotomal_muscle_tropomyosin_Salmo_salar_(Atlantic_salmon)
120951	1.53929	0.401601	6.76682e-05	0.011163	FP321866	1207	113	?	Salmo salar Translation initiation facator eIF-2B subunit gamma (ei2bg)_mRNA	NM_001173820.1
74892	1.3085	1.34834	6.84036e-05	0.0112213	TC211721	2335	114	HP	haptoglobin_fragment_1_[Oncorhynchus_mykiss]
65634	1.72828	0.336466	6.92021e-05	0.0112268	TC199862	992	115	?	Type-4_ice-structuring_protein_precursor_(afp4_gene)
28407	1.1955	6.96758	7.30659e-05	0.011535	GSONMT00023675001	597	116	TNNI	_fast_myotomal_muscle_troponin-I_[Salmo_salar]
203107	1.78664	-0.00127815	7.44765e-05	0.0116326	NODE_50367_length_205_cov_1.917073	303	117	?	Salmo salar annexin A6 (anxa6)_mRNA	NM_001139571.1
59436	2.21836	4.01826	7.837e-05	0.01196	TC191254	807	118	HBB	homologue_to_UniRef100_Q91470Beta-globin_Salmo_salar|Rep_Beta-globin_Salmo_salar_(Atlantic_salmon)_partial_(91%)
102120	1.33025	9.14281	7.86833e-05	0.01196	CB488158	475	119	NME1	similar_to_UniRef100_Q50KA8Nucleoside_diphosphate_kinase_B_n=2_Canis_lupus_familiaris|Rep_Nucleoside_diphosphate_kinase_B_Canis_familiaris_(Dog)_partial_(91%)
211136	1.96093	-0.287203	8.44971e-05	0.0125948	NODE_60551_length_295_cov_1.084746	393	120	?	Salmo salar RCC2 homolog putative mRNA_complete cds	BT045530.1
47079	1.90019	-0.24897	8.99347e-05	0.012999	TC173418	1071	121	?	UniRef100_Q6X4M215_kDa_selenoprotein_precursor|Rep_15_kDa_selenoprotein_precursor
80515	1.88618	0.405004	9.19017e-05	0.012999	BX082656	832	122	HAGH	similar_to_UniRef100_Q6P963Hydroxyacylglutathione_hydrolase_n=2_Danio_rerio|Rep_Hydroxyacylglutathione_hydrolase_Danio_rerio_(Zebrafish)_(Brachydanio_rerio)_partial_(30%)
115118	1.84341	4.54969	8.78082e-05	0.012999	CR943306	1307	123	HBA1	similar_to_UniRef100_P14527Hemoglobin_subunit_alpha-4|Rep_Hemoglobin_subunit_alpha-4
55264	1.82696	0.185037	9.1997e-05	0.012999	TC185283	1503	124	?	homologue_to_UniRef100_Q3AGE1ATPase_Synechococcus_sp_CC9605|Rep_ATPase_Synechococcus_sp_(strain_CC9605)_partial_(6%)
84127	1.49267	0.432393	9.09804e-05	0.012999	BX306919	850	125	SPP2	UniRef100_Q70I47Secreted_phosphoprotein_24_precursor|Rep_Secreted_phosphoprotein_24_precursor___partial_(70%)
66713	1.4701	1.07327	8.84674e-05	0.012999	TC201305	1178	126	?	Guanine nucleotide-binding protein subunit beta-2-like 1 putative mRNA_complete cds	BT059305.1
118070	1.33364	1.63689	9.04976e-05	0.012999	CU066478	1033	127	?	Esox lucius sulfotransferase 1C2-like (LOC105024384)_transcript variant X2_mRNA	XM_010894311.1
53013	1.19463	6.93332	8.91833e-05	0.012999	TC182092	1005	128	TNNI	similar_to_UniRef100_O13093Fast_myotomal_muscle_troponin-I_Salmo_salar|Rep_Fast_myotomal_muscle_troponin-I_Salmo_salar_(Atlantic_salmon)_partial_(96%)
55346	1.6098	0.842798	9.28512e-05	0.0130454	TC185396	1648	129	BTD	biotinidase_fragment_2_[Oncorhynchus_mykiss]
114899	1.1253	6.84983	9.57091e-05	0.0133194	DV200037	602	130	?	Salmo salar tropomyosin 1 (alpha) (tpm1)_mRNA	NM_001123656.1
72550	1.20167	4.05999	9.65587e-05	0.0133258	TC208787	545	131	RPS18	UniRef100_A7KIL2Ribosomal_protein_S18_Salmo_salar|Rep_Ribosomal_protein_S18_Salmo_salar_(Atlantic_salmon)_partial_(98%)
95503	1.59035	0.815714	9.78821e-05	0.0134309	CA344846	515	132	?	S100-A1 putative mRNA_complete cds	BT073972.1
118426	2.05943	1.64418	9.86435e-05	0.0134399	CT962882	742	133	HBA1	homologue_to_UniRef100_Q98973Alpha-globin_I|Rep_Alpha-globin_I___partial_(97%)
121944	1.4391	7.33164	9.8863e-05	0.0134399	SRR020739-479	1153	134	MYH1	myosin_heavy_chain
118252	2.09035	0.656459	0.000106042	0.0136126	CT962914	419	135	HBB	homologue_to_UniRef100_P02141Hemoglobin_subunit_beta-4|Rep_Hemoglobin_subunit_beta-4___partial_(76%)
59536	1.8005	5.59106	0.000106006	0.0136126	TC191398	674	136	HBB	UniRef100_Q91470Beta-globin_Salmo_salar|Rep_Beta-globin_Salmo_salar_(Atlantic_salmon)_partial_(73%)
114685	1.55184	0.930724	0.000105691	0.0136126	DV202316	596	137	SERPINA2	UniRef100_Q7ZZW1Alpha-1-antiproteinase-like_protein|Rep_Alpha-1-antiproteinase-like_protein___partial_(18%)
55646	1.41753	2.11885	0.000104004	0.0136126	TC185816	1161	138	?	homologue_to_UniRef100_P79823Ferritin_H-3|Rep_Ferritin_H-3___partial_(97%)
135551	1.23503	1.32048	0.000103908	0.0136126	SRR020739-24496	472	139	DYNLL1	dynein_light_chain_cytoplasmic
136782	1.22894	2.39172	0.000105288	0.0136126	SRR020739-26581	436	140	TNNT3	fast_myotomal_muscle_troponin-t-2
77764	1.22313	6.48128	0.000102914	0.0136126	TC216477	987	141	TPM1	similar_to_UniRef100_UPI0000F22412tropomyosin_1_alpha_Mus_musculus|Rep_tropomyosin_1_alpha_Mus_musculus_partial_(67%)
114616	1.49277	4.72864	0.000106897	0.0136475	CT569066	1631	142	ALDOA/ALDOB	similar_to_UniRef100_Q76BE0Fructose-bisphosphate_aldolase_Acipenser_baerii|Rep_Fructose-bisphosphate_aldolase_Acipenser_baerii_(Siberian_sturgeon)_partial_(17%)
79156	1.98409	6.64103	0.000111888	0.0140456	BX072744	568	143	HBB	homologue_to_UniRef100_Q91470Beta-globin_Salmo_salar|Rep_Beta-globin_Salmo_salar_(Atlantic_salmon)
44001	1.68396	3.98023	0.000114224	0.0140928	GSONMT00077590001	339	144	CKMT2	_creatine_kinase-2_[Salmo_salar]
8814	1.53229	1.25163	0.000113907	0.0140928	GSONMT00043755001	336	145	?	A_Chain_A-_Comparison_Between_The_Crystal_And_The_Solution_Structures_Of_The_Ef_Hand_Parvalbumin
27505	1.23184	2.24901	0.000116399	0.0142186	GSONMT00004293001	270	146	DYNLL1	_dynein_light_chain_1-_cytoplasmic_[Danio_rerio]
22440	1.17748	1.41798	0.000116697	0.0142186	GSONMT00057933001	243	147	GPX4	_glutathione_peroxidase_4b_[Oncorhynchus_mykiss]
116979	1.23232	4.54295	0.000119587	0.0143972	DV199641	514	148	SZRD1	similar_to_UniRef100_Q504E7UPF0485_protein_C1orf144_homolog_Danio_rerio|Rep_UPF0485_protein_C1orf144_homolog_Danio_rerio_(Zebrafish)_(Brachydanio_rerio)_partial_(13%)
7535	1.13115	4.54511	0.000119142	0.0143972	GSONMT00017923001	369	149	RPL38	_PREDICTED:_60S_ribosomal_protein_L38_[Jaculus_jaculus]
74661	1.07173	6.1075	0.000122795	0.0146576	TC211429	806	150	RPL41	UniRef100_P6294560S_ribosomal_protein_L413_Eukaryota|Rep_60S_ribosomal_protein_L41_Homo_sapiens_(Human)
136169	1.19465	8.55611	0.000126513	0.0150402	SRR020739-25543	425	151	MYH1	myosin_heavy_chain
118257	1.41183	5.58437	0.000130629	0.0153431	CT570942	510	152	ALDOA/ALDOB	similar_to_UniRef100_Q804Y1Fructose-bisphosphate_aldolase_Ictalurus_punctatus|Rep_Fructose-bisphosphate_aldolase_Ictalurus_punctatus_(Channel_catfish)_partial_(80%)
52520	1.31108	1.06637	0.000133745	0.0155845	TC181362	965	153	ASS1	similar_to_UniRef100_Q4SJK9Argininosuccinate_synthase_n=2_Tetraodon_nigroviridis|Rep_Argininosuccinate_synthase_Tetraodon_nigroviridis_(Green_puffer)_partial_(51%)
53151	1.69006	-0.121607	0.000135588	0.0157368	TC182296	807	154	DNAJC19	homologue_to_UniRef100_A7E2P9DnaJ_(Hsp40)_homolog_subfamily_C_member_19_Danio_rerio|Rep_DnaJ_(Hsp40)_homolog_subfamily_C_member_19_Danio_rerio_(Zebrafish)_(Brachydanio_rerio)_partial_(90%)
117358	1.28887	2.12893	0.000136707	0.0158042	CU064152	958	155	RBM5	similar_to_UniRef100_UPI000035F049RNA-binding_protein_5_(RNA-binding_motif_protein_5)_(Tumor_suppressor_LUCA15)_(Protein_G15)_(Renal_carcinoma_antigen_NY-REN-9)_Takifugu_rubripes|Rep_RNA-binding_protein_5_(RNA-binding_motif_protein_5)_(Tumor_suppressor_LUCA15)_(Protein_G15)_(Renal_carcinoma_antigen_NY-REN-9)_Takifugu_rubripes_partial_(22%)
77586	1.28934	1.4423	0.000145437	0.0165527	TC216262	439	156	RPL35	similar_to_UniRef100_Q98TF760S_ribosomal_protein_L35_Gallus_gallus|Rep_60S_ribosomal_protein_L35_Gallus_gallus_(Chicken)_partial_(94%)
67353	1.11869	8.91516	0.000144918	0.0165527	TC202131	1406	157	BAG4	similar_to_UniRef100_UPI00001715F6BAG_family_molecular_chaperone_regulator_4_(BCL2-associated_athanogene_4)_(BAG-4)_(Silencer_of_death_domains)_Takifugu_rubripes|Rep_BAG_family_molecular_chaperone_regulator_4_(BCL2-associated_athanogene_4)_(BAG-4)_(Silencer_of_death_domains)_Takifugu_rubripes_partial_(23%)
44896	1.34625	1.90145	0.000146836	0.0166475	GSONMT00072225001	1092	158	C6orf58	_UPF0762_protein_C6orf58_homolog_precursor_[Oncorhynchus_mykiss]
76630	1.44553	2.40619	0.000150129	0.0169053	TC215119	1164	159	APOA2	Apolipoprotein A-II (apoa2)_mRNA	NM_001161448.1
141604	1.25176	2.06256	0.000150262	0.0169053	SRR020739-34237	348	160	?	40S ribosomal protein S25 (rs25)_mRNA	NM_001165195.1
39469	1.16937	1.73973	0.000151112	0.0169361	GSONMT00068090001	630	161	PSLC3	_PQ_loop_repeat-containing_protein_3_precursor_[Salmo_salar]
146981	1.56785	0.729134	0.000155092	0.016993	SRR020740-4767	718	162	?	Salmo salar Hydroxyacylglutathione hydrolase (glo2)_mRNA	NM_001140564.1
100541	1.47155	0.632874	0.00015465	0.016993	CA379497	334	163	APOA2	Apolipoprotein A-II (apoa2)_mRNA	NM_001161448.1
51491	1.3731	2.21303	0.000152966	0.016993	TC179886	1189	164	?	Oncorhynchus mykiss ferritin H-2 (LOC100136294), mRNA	NM_00124548.1
106068	1.14645	3.09012	0.000155049	0.016993	CR376128	495	165	RPL11	homologue_to_UniRef100_Q5DVI360S_ribosomal_protein_L11_Platichthys_flesus|Rep_60S_ribosomal_protein_L11_Platichthys_flesus_(European_flounder)_partial_(76%)
67523	1.75226	7.6436	0.000157687	0.0170233	TC202345	812	166	HBA1	UniRef100_Q98974Alpha-globin_IV|Rep_Alpha-globin_IV
108339	1.25167	2.05804	0.000156688	0.0170233	CX124713	234	167	RPL22	60S ribosomal protein L22 putative mRNA_complete cds	BT050044.1
70549	1.22204	5.00848	0.000156724	0.0170233	TC206253	488	168	ATP5J	homologue_to_UniRef100_A0MZ76ATP_synthase_F0_subunit_6_Oncorhynchus_nerka|Rep_ATP_synthase_F0_subunit_6_Oncorhynchus_nerka_(Sockeye_salmon)_partial_(62%)
110703	1.53859	0.354975	0.000164126	0.017336	BX303043	863	169	SPP2	homologue_to_UniRef100_Q70I47Secreted_phosphoprotein_24_precursor|Rep_Secreted_phosphoprotein_24_precursor
106372	1.24219	2.18191	0.00016241	0.017336	CX026533	593	170	BTF3	homologue_to_UniRef100_Q64152Transcription_factor_BTF3_n=7_Eutheria|Rep_Transcription_factor_BTF3_Mus_musculus_(Mouse)_partial_(39%)
25592	1.23589	1.27819	0.000163281	0.017336	GSONMT00015318001	1200	171	BTN3A3	_PREDICTED:_butyrophilin_subfamily_3_member_A3-like_isoform_X2_[Maylandia_zebra]
110796	1.07736	5.46391	0.000163553	0.017336	BX085769	629	172	RPL11	ribosomal protein L11 mRNA_complete cds	BT150034.1
92318	1.53498	0.337892	0.000166671	0.0174893	BX881811	920	173	HP	Esox lucius haptoglobin-like (LOC105030768)_mRNA	XM_010904843.1
68786	1.40101	4.14016	0.000168586	0.017542	TC203986	741	174	?	Ubiquitin_predicted_coding_region
49845	1.56641	0.74847	0.000170527	0.0176316	TC177479	2002	175	?	Salmo salar clone ssal-rgf-521-178, novel cds	BT072329.1
76791	1.62928	3.4339	0.000173673	0.0177691	TC215306	301	176	TPI	Triosephosphate isomerase putative mRNA_complete cds	BT050387.1
109403	1.27896	1.37641	0.000175675	0.0178496	CX247733	689	177	?	unknown
146282	1.08882	6.18745	0.000178068	0.0180303	SRR020740-3866	730	178	TNNT3	fast_myotomal_muscle_troponin-t-1
102951	1.45684	0.498537	0.000184901	0.0184049	CB486595	482	179	?	Esox lucius collagen type VI alpha 3 (col6a3)_mRNA	XM_010867549.1
75782	1.75149	0.614535	0.000187052	0.0184936	TC212806	387	180	APOA2	Apolipoprotein A-II (apoa2)_mRNA	NM_001161448.1
214267	1.29314	1.7892	0.000193028	0.0189567	NODE_64346_length_198_cov_1.308081	296	181	RPL17	_60S_ribosomal_protein_L17
21904	1.17299	2.90487	0.000193802	0.0189693	GSONMT00000420001	1044	182	?	_salarin_[Salvelinus_alpinus]
24476	1.08879	9.50241	0.000199536	0.0194657	GSONMT00029228001	459	183	NME1	_Nucleoside_diphosphate_kinase_A_[Salmo_salar]
215266	1.14618	4.52733	0.000201	0.0195436	NODE_65590_length_334_cov_1.473054	432	184	GAPDH	glyceraldehyde-3-phosphate_dehydrogenase_2-like
132398	1.21691	2.39726	0.000206734	0.0199688	SRR020739-18510	495	185	RPL17	_60S_ribosomal_protein_L17
126108	1.51512	0.999714	0.000208644	0.0199813	SRR020739-7174	683	186	MYOZ1	myozenin_1-like
101832	1.44442	0.422464	0.000207785	0.0199813	CB490428	447	187	?	Esox lucius collagen type VI alpha 3 (col6a3)_mRNA	XM_010867549.1
51353	2.00094	0.294671	0.000218234	0.0205235	TC179669	947	188	AMH	homologue_to_UniRef100_Q5XZF0Anti-mullerian_hormone_Salmo_salar|Rep_Anti-mullerian_hormone_Salmo_salar_(Atlantic_salmon)_partial_(29%)
77409	1.31337	1.07256	0.000218289	0.0205235	TC216052	1606	189	MID1IP1	similar_to_UniRef100_A8HTH1Vertebrate_MID1_interacting-like_protein_Perca_flavescens|Rep_Vertebrate_MID1_interacting-like_protein_Perca_flavescens_(Yellow_perch)_partial_(55%)
70254	1.18825	1.63056	0.000217048	0.0205235	TC205900	1026	190	RPL23	UniRef100_Q86D71Ribosomal_protein_L23_Branchiostoma_belcheri_tsingtauense|Rep_Ribosomal_protein_L23_Branchiostoma_belcheri_tsingtauense_partial_(38%)
20155	1.83967	2.85537	0.000221059	0.0206213	GSONMT00052301001	444	191	HBB	_Hemoglobin_subunit_beta-1_[Oncorhynchus_mykiss]
73121	1.55642	1.12466	0.000221213	0.0206213	TC209512	3448	192	CFH	UniRef100_Q2L4Q6Complement_factor_H_precursor|Rep_Complement_factor_H_precursor
5395	1.09973	5.49907	0.000223557	0.0207738	GSONMT00030677001	1314	193	?	_PREDICTED:_d-3-phosphoglycerate_dehydrogenase-like_[Maylandia_zebra]
75096	1.81658	6.88732	0.000231673	0.0212589	TC211980	954	194	HBB	homologue_to_UniRef100_Q91470Beta-globin_Salmo_salar|Rep_Beta-globin_Salmo_salar_(Atlantic_salmon)
102738	1.28175	4.84491	0.000236377	0.021623	CA384811	690	195	?	unknown large open reading frame mRNA_novel cds	BT071964.1
214469	1.83685	-0.0494351	0.000240818	0.0219608	NODE_64593_length_276_cov_1.195652	374	196	RPL35A	_60S_ribosomal_protein_L35a
78062	1.05072	2.51045	0.000248263	0.0225697	TC216828	831	197	?	Nonhistone chromosomal protein H6 putative mRNA_complete cds	BT074292.1
72848	1.32856	0.558561	0.000251066	0.0226144	TC209159	786	198	SPP2	homologue_to_UniRef100_Q70I47Secreted_phosphoprotein_24_precursor|Rep_Secreted_phosphoprotein_24_precursor___partial_(77%)
115110	1.77271	-0.0264521	0.000252847	0.0227052	CR943529	620	199	C3	homologue_to_UniRef100_P98093Complement_C3-1_[Contains_Complement_C3_beta_chain_Complement_C3_alpha_chain_C3a_anaphylatoxin_Complement_C3b_alpha_chain_Complement_C3c_alpha_chain_fragment_1_Complement_C3dg_fragment_Complement_C3g_fragment_Complement_C3d_fragment_Complement_C3f_fragment_Complement_C3c_alpha_chain_fragment_2]|Rep_Complement_C3-1_[Contains_Complement_C3_beta_chain_Complement_C3_alpha…
69916	1.9409	-0.695314	0.00027646	0.0239273	TC205468	705	200	?	ribonuclease P14 subunit (rpp14)_mRNA	NM_001140287.1
125793	1.50129	1.3611	0.000276458	0.0239273	SRR020739-6645	672	201	?	Ferritin_middle_subunit_putative_mRNA_complete_cds	BT073755.1
202951	1.27185	0.946451	0.000276382	0.0239273	NODE_50167_length_204_cov_2.083333	302	202	RPL28	60S ribosomal protein L28 (rl28)_mRNA	NM_001160602.1
79107	1.06174	3.42808	0.000284761	0.0243073	BE669048	207	203	RPS5	UniRef100_A2Q0S0Ribosomal_protein_S5_n=3_Percomorpha|Rep_Ribosomal_protein_S5_Solea_senegalensis_(Sole)_partial_(26%)
86565	1.49006	0.920094	0.000286353	0.0243724	BX321221	891	204	?	similar_to_UniRef100_Q98542A492L_protein_Paramecium_bursaria_Chlorella_virus_1|Rep_A492L_protein_Paramecium_bursaria_Chlorella_virus_1_(PBCV-1)_partial_(13%)
12094	1.33541	1.20471	0.000294677	0.024507	GSONMT00013866001	1071	205	AMBP	_protein_AMBP_precursor_[Oncorhynchus_mykiss]
88692	1.32311	2.1039	0.000293842	0.024507	BX859864	768	206	RPS11	homologue_to_UniRef100_Q9DF2740S_ribosomal_protein_S11_Salmo_salar|Rep_40S_ribosomal_protein_S11_Salmo_salar_(Atlantic_salmon)_partial_(45%)
113789	1.26906	2.87534	0.000294895	0.024507	CR942982	763	207	RPL37A	homologue_to_UniRef100_P6151360S_ribosomal_protein_L37a_n=7_Eutheria|Rep_60S_ribosomal_protein_L37a_Homo_sapiens_(Human)_partial_(60%)
38785	1.12173	1.42309	0.000296536	0.024507	GSONMT00069550001	414	208	FKBP2	_peptidyl-prolyl_cis-trans_isomerase_FKBP2_precursor_[Oncorhynchus_mykiss]
55839	1.03895	2.17745	0.00029368	0.024507	TC186082	875	209	RPL51	similar_to_UniRef100_UPI000065F9AE39S_ribosomal_protein_L51_mitochondrial_precursor_(L51mt)_(MRP-L51)_(bMRP64)_(bMRP-64)_Takifugu_rubripes|Rep_39S_ribosomal_protein_L51_mitochondrial_precursor_(L51mt)_(MRP-L51)_(bMRP64)_(bMRP-64)_Takifugu_rubripes_partial_(60%)
120604	1.32764	0.800179	0.000310907	0.0252196	FP321323	1058	210	?	Salmo salar Translation initiation facator eIF-2B subunit gamma (ei2bg)_mRNA	NM_001173820.1
206754	1.23773	0.900535	0.000315049	0.0254151	NODE_55004_length_245_cov_0.995918	343	211	?	Salvelinus alpinus haplotype 8 parvalbumin beta 1 (Parvb1) gene_partial cds	JX123059.1
49312	1.19053	1.41912	0.000316662	0.0254752	TC176742	1392	212	?	Oncorhynchus mykiss cysteine proteinase inhibitor mRNA, partial cds	AY622857.1
112236	1.04634	8.21344	0.000320855	0.0257421	CX257177	557	213	TNNI	similar_to_UniRef100_Q90365Troponin-I_Clupea_harengus|Rep_Troponin-I_Clupea_harengus_(Atlantic_herring)_partial_(16%)
126662	1.76118	5.25808	0.00033835	0.0265881	SRR020739-8157	652	214	HBA1	hemoglobin_subunit_alpha-4
63068	1.46984	0.914977	0.000337818	0.0265881	TC196320	1414	215	FNC	UniRef100_O42309Gamma_fibrinogen_Cyprinus_carpio|Rep_Gamma_fibrinogen_Cyprinus_carpio_(Common_carp)_partial_(43%)
16834	1.09957	2.04412	0.000336007	0.0265881	GSONMT00015858001	348	216	?	_SJCHGC09533_protein_[Schistosoma_japonicum]
9406	1.0425	6.51779	0.000338644	0.0265881	GSONMT00022766001	444	217	PVALB	_parvalbumin_beta_[Coregonus_clupeaformis]
80271	1.4124	1.27883	0.000339953	0.0266197	BX080025	763	218	MIDIP1	similar_to_UniRef100_UPI0000247433MID1_interacting_protein_1_Danio_rerio|Rep_MID1_interacting_protein_1_Danio_rerio_partial_(62%)
53487	1.66338	0.385379	0.000341855	0.0266974	TC182760	880	219	?	similar_to_UniRef100_Q4TA36Chromosome_undetermined_SCAF7454_whole_genome_shotgun_sequence_Tetraodon_nigroviridis|Rep_Chromosome_undetermined_SCAF7454_whole_genome_shotgun_sequence_Tetraodon_nigroviridis_(Green_puffer)_partial_(10%)
69182	1.38406	1.07696	0.000343236	0.0267342	TC204507	496	220	LPIN2	similar_to_UniRef100_UPI000065E6D7Lipin-2_Takifugu_rubripes|Rep_Lipin-2_Takifugu_rubripes_partial_(8%)
117985	2.01192	4.29433	0.000344665	0.0267636	CT962876	734	221	HBA1	homologue_to_UniRef100_Q98973Alpha-globin_I|Rep_Alpha-globin_I___partial_(73%)
93793	1.38205	6.37743	0.000346371	0.0267653	BX888820	965	222	MYH1	homologue_to_UniRef100_Q91208Myosin_heavy_chain|Rep_Myosin_heavy_chain___partial_(34%)
63815	1.17662	2.51086	0.000349749	0.0269554	TC197371	927	223	?	Cytochrome b-c1 complex subunit 8_mitochondrial precursor putative mRNA_complete cds	BT056786.1
1002	1.38965	2.36395	0.000354508	0.0271796	GSONMT00017102001	510	224	APOA2	_apolipoprotein_A-II_precursor_[Oncorhynchus_mykiss]
106672	1.23063	2.18643	0.000360716	0.0274406	CX025793	579	225	?	Esox lucius short coiled-coil protein (scoc)_mRNA	XM_010902334.1
51958	1.22388	1.79118	0.000364866	0.0276846	TC180554	1817	226	LIPG	similar_to_UniRef100_UPI0000363BA2Endothelial_lipase_precursor_(EC_3113)_(Endothelial_cell-derived_lipase)_(EDL)_(EL)_Takifugu_rubripes|Rep_Endothelial_lipase_precursor_(EC_3113)_(Endothelial_cell-derived_lipase)_(EDL)_(EL)_Takifugu_rubripes_partial_(34%)
67193	1.73349	5.376	0.000366779	0.0276953	TC201918	800	227	HBB	homologue_to_UniRef100_P02141Hemoglobin_subunit_beta-4|Rep_Hemoglobin_subunit_beta-4___partial_(98%)
65336	1.12922	2.47343	0.000366894	0.0276953	TC199452	2269	228	C6orf58	UniRef100_Q5QT17Uncharacterized_protein_C6orf58_homolog_precursor|Rep_Uncharacterized_protein_C6orf58_homolog_precursor
78566	1.08958	2.31957	0.000377559	0.0283546	TC217413	942	229	HPS6	Esox lucius Hermansky-Pudlak syndrome 6 (hps6)_mRNA	XM_010869137.1
47345	1.76182	0.181484	0.000379813	0.0284094	TC173872	1450	230	?	homologue_to_UniRef100_P79823Ferritin_H-3|Rep_Ferritin_H-3
29012	1.16575	2.71901	0.000381641	0.0284094	GSONMT00027027001	603	231	?	_High_mobility_group_protein_B3_[Salmo_salar]
53962	1.05378	2.32607	0.000383211	0.0284094	TC183439	1128	232	?	Cytochrome b-c1 complex subunit 6_mitochondrial precursor putative mRNA_complete cds	BT046698.1
116880	1.71093	6.01412	0.000398974	0.0290213	CT571940	718	233	HBB	homologue_to_UniRef100_Q91470Beta-globin_Salmo_salar|Rep_Beta-globin_Salmo_salar_(Atlantic_salmon)
81907	1.17617	1.12385	0.000399285	0.0290213	BX297228	920	234	SFXN2	Salmo salar sideroflexin 2 (sfxn2)_mRNA	NM_001140603.1
75164	1.80351	0.305923	0.000409107	0.0296618	TC212060	759	235	?	unknown
46240	1.3942	1.60801	0.000415296	0.0298891	GSONMT00064112001	1869	236	F2RL2	_coagulation_factor_II_precursor_[Oncorhynchus_mykiss]
116325	1.02769	8.96281	0.000415015	0.0298891	CT570077	984	237	MYL2	homologue_to_UniRef100_Q7ZZN0Myosin_regulatory_light_chain_2_n=2_Salmo_salar|Rep_Myosin_regulatory_light_chain_2_Salmo_salar_(Atlantic_salmon)_partial_(72%)
145513	1.00546	9.47931	0.000416904	0.0299314	SRR020740-2861	816	238	TNNI	Salmo salar Troponin I fast skeletal muscle putative mRNA_complete cds	BT057739.1
55789	1.29694	0.506736	0.000419587	0.0300506	TC186018	1081	239	?	LYR motif-containing protein 4 putative mRNA_complete cds	BT049009.1
65816	1.59644	1.36243	0.000421273	0.0300979	TC200123	826	240	HBB	homologue_to_UniRef100_P02141Hemoglobin_subunit_beta-4|Rep_Hemoglobin_subunit_beta-4___partial_(74%)
114942	0.991341	6.64763	0.000424969	0.0302883	DV200174	445	241	TPM1	UniRef100_P13104Tropomyosin-1_alpha_chain_Danio_rerio|Rep_Tropomyosin-1_alpha_chain_Danio_rerio_(Zebrafish)_(Brachydanio_rerio)_partial_(17%)
118452	1.28392	1.12294	0.00042921	0.030496	CT962626	301	242	PRDX5	similar_to_UniRef100_UPI000065FD1EPeroxiredoxin-5_mitochondrial_precursor_(EC_111115)_(Prx-V)_(Peroxisomal_antioxidant_enzyme)_(PLP)_(Thioredoxin_reductase)_(Thioredoxin_peroxidase_PMP20)_(Antioxidant_enzyme_B166)_(AOEB166)_(TPx_type_VI)_(Liver_tissue_2D-page_spot_71B)_(Alu_corepresso_Takifugu_rubripes|Rep_Peroxiredoxin-5_mitochondrial_precursor_(EC_111115)_(Prx-V)_(Peroxisomal_antioxidant_enzyme…
116594	1.0418	7.88512	0.000433594	0.0306797	CT569660	609	243	MYL2	similar_to_UniRef100_Q7ZZN0Myosin_regulatory_light_chain_2_n=2_Salmo_salar|Rep_Myosin_regulatory_light_chain_2_Salmo_salar_(Atlantic_salmon)_partial_(81%)
21786	1.54176	1.42994	0.000440179	0.0309426	GSONMT00015190001	267	244	MLLT11	_AF1q_[Osmerus_mordax]
97963	1.06369	1.57859	0.000441525	0.0309426	CA373118	682	245	ADK	similar_to_UniRef100_UPI00015A5C29adenosine_kinase_b_Danio_rerio|Rep_adenosine_kinase_b_Danio_rerio_partial_(63%)
108680	1.03953	3.03522	0.000441268	0.0309426	CX068573	549	246	RPS5	UniRef100_A2Q0S0Ribosomal_protein_S5_n=3_Percomorpha|Rep_Ribosomal_protein_S5_Solea_senegalensis_(Sole)_partial_(35%)
65265	1.12944	1.52865	0.000443817	0.0310291	TC199351	574	247	C14orf112	C14orf112_homolog_precursorpredicted_coding_region
86101	1.36233	1.17731	0.000451723	0.0314904	BX314027	824	248	FABP7	Fatty acid-binding protein brain putative mRNA_complete cds	BT057126.1
73773	1.25826	1.03424	0.00045608	0.0315537	TC210321	2978	249	APOB	weakly_similar_to_UniRef100_Q7YQR1Apolipoprotein_B_100_Tupaia_tana|Rep_Apolipoprotein_B_100_Tupaia_tana_(Large_tree_shrew)_partial_(26%)
10565	1.7973	6.05453	0.000459267	0.0316571	GSONMT00008810001	432	250	HBA1	_hemoglobin_subunit_alpha_[Oncorhynchus_mykiss]
118405	1.89073	4.32433	0.000467286	0.0317625	CT962920	585	251	HBB	homologue_to_UniRef100_Q91470Beta-globin_Salmo_salar|Rep_Beta-globin_Salmo_salar_(Atlantic_salmon)_partial_(97%)
68068	1.1297	2.15227	0.000464339	0.0317625	TC203049	1052	252	RPL35	homologue_to_UniRef100_Q8JHJ160S_ribosomal_protein_L35_Danio_rerio|Rep_60S_ribosomal_protein_L35_Danio_rerio_(Zebrafish)_(Brachydanio_rerio)_partial_(97%)
40637	0.992698	9.2032	0.000467282	0.0317625	GSONMT00065895001	519	253	TNNI	_Troponin_I-_fast_skeletal_muscle_[Salmo_salar]
123150	1.35125	2.48523	0.000479613	0.0325251	SRR020739-2364	815	254	?	Salmo salar unknown large open reading frame mRNA_novel cds	BT071964.1
48230	1.53749	2.55243	0.000492752	0.0331195	TC175171	1244	255	?	homologue_to_UniRef100_P79821Ferritin_H-1|Rep_Ferritin_H-1___partial_(80%)
122643	1.19772	3.38712	0.000492889	0.0331195	SRR020739-1572	806	256	PKM	pyruvate_muscle
2712	1.29836	0.497031	0.000497532	0.0331282	GSONMT00061628001	183	257	?	-
106706	1.22565	1.41754	0.000499399	0.0331772	CX067220	325	258	?	weakly_similar_to_UniRef100_O13760Uncharacterized_membrane_protein_C17A210c_precursor_Schizosaccharomyces_pombe|Rep_Uncharacterized_membrane_protein_C17A210c_precursor_Schizosaccharomyces_pombe_(Fission_yeast)_partial_(10%)
207437	1.21318	3.06879	0.000504114	0.0332647	NODE_55867_length_262_cov_1.099237	360	259	ALDOA	Salmo salar aldolase a_fructose-biphosphate 1 (LOC100194624)_mRNA	NM_001139709.1
61587	1.00688	2.80361	0.000503498	0.0332647	TC194249	1225	260	RPS13	homologue_to_UniRef100_A2Q0S8Ribosomal_protein_S13_n=2_Percomorpha|Rep_Ribosomal_protein_S13_Solea_senegalensis_(Sole)_partial_(55%)
138323	1.19129	3.12568	0.000517454	0.0338408	SRR020739-29175	386	261	GAPDH	Glyceraldehyde-3-phosphate_dehydrogenase_putative_mRNA_complete_cds	BT050045.1
91671	1.56269	0.0725256	0.000523297	0.0338947	BX884882	698	262	ATP5H	similar_to_UniRef100_Q6PC77ATP_synthase_H+_transporting_mitochondrial_F0_complex_subunit_d_Danio_rerio|Rep_ATP_synthase_H+_transporting_mitochondrial_F0_complex_subunit_d_Danio_rerio_(Zebrafish)_(Brachydanio_rerio)_partial_(68%)
73452	1.41493	0.943526	0.00052405	0.0338947	TC209927	991	263	APOA2	Apolipoprotein A-II (apoa2)_mRNA	NM_001161448.1
85402	1.32778	0.980354	0.000522378	0.0338947	BX309655	701	264	C20orf149	Salmo salar c20orf149 (ppdpf)_mRNA	NM_001139699.1
72491	1.03264	9.0066	0.000520431	0.0338947	TC208707	700	265	NME2	Nucleoside_diphosphate_kinase_B
149281	1.03031	7.39723	0.000521224	0.0338947	SRR020740-7835	614	266	TNNT2	fast_myotomal_muscle_troponin-t-2
96095	1.70658	-0.318689	0.000528054	0.0340039	CA361276	721	267	?	selenoprotein 15 (sep15)_mRNA	NM_001124454.1
71350	1.26218	1.12951	0.00053345	0.0342762	TC207263	1674	268	C3	UniRef100_P98093Complement_C3-1_[Contains_Complement_C3_beta_chain_Complement_C3_alpha_chain_C3a_anaphylatoxin_Complement_C3b_alpha_chain_Complement_C3c_alpha_chain_fragment_1_Complement_C3dg_fragment_Complement_C3g_fragment_Complement_C3d_fragment_Complement_C3f_fragment_Complement_C3c_alpha_chain_fragment_2]|Rep_Complement_C3-1_[Contains_Complement_C3_beta_chain_Complement_C3_alpha_chain_C3a_an…
118508	1.80804	4.69937	0.000547421	0.0344745	CT962869	753	269	HBB	UniRef100_P02142Hemoglobin_subunit_beta-1|Rep_Hemoglobin_subunit_beta-1___partial_(64%)
115938	1.74754	-0.537727	0.000548276	0.0344745	BX297970	913	270	?	similar_to_UniRef100_A9VE45Predicted_protein_Monosiga_brevicollis_MX1|Rep_Predicted_protein_Monosiga_brevicollis_MX1_partial_(8%)
116350	1.26289	0.708122	0.000543696	0.0344745	CT569717	1098	271	?	unknown
107574	1.0461	2.09615	0.000544475	0.0344745	CX035131	428	272	?	ubiquinol-cytochrome c reductase complex 11 kDa protein_mitochondrial precursor putative mRNA_complete cds	BT074106.1
10562	1.82517	6.95174	0.000552874	0.0346893	GSONMT00008805001	432	273	HBA1	_alpha-globin_I_[Oncorhynchus_mykiss]
77518	1.21601	3.63435	0.000556116	0.0348183	TC216180	781	274	?	similar_to_UniRef100_P48172Cytochrome_c_oxidase_subunit_3_n=3|Rep_Cytochrome_c_oxidase_subunit_3___partial_(75%)
61377	1.80747	7.2292	0.000561231	0.0349894	TC193960	748	275	HBA1	UniRef100_Q98973Alpha-globin_I|Rep_Alpha-globin_I___partial_(97%)
49920	1.64644	-0.317089	0.000573281	0.0355144	TC177577	1061	276	?	homologue_to_UniRef100_UPI0000019617Probable_ergosterol_biosynthetic_protein_28_Takifugu_rubripes|Rep_Probable_ergosterol_biosynthetic_protein_28_Takifugu_rubripes
67719	1.09627	2.36677	0.000578694	0.0357743	TC202597	926	277	GAPDH	UniRef100_Q75NA8Glyceraldehyde_3-phosphate_dehydrogenase_Oncorhynchus_tshawytscha|Rep_Glyceraldehyde_3-phosphate_dehydrogenase_Oncorhynchus_tschawytscha_(Chinook_salmon)_(King_salmon)_partial_(21%)
49928	1.03853	1.6597	0.000580029	0.0357814	TC177589	832	278	?	unknown
78321	1.86446	6.90194	0.000588588	0.0360821	TC217126	1022	279	HBA1	UniRef100_Q98973Alpha-globin_I|Rep_Alpha-globin_I
107008	1.08087	6.04475	0.000587376	0.0360821	CX066754	281	280	?	homologue_to_UniRef100_A0MZ74Cytochrome_c_oxidase_subunit_2_Oncorhynchus_nerka|Rep_Cytochrome_c_oxidase_subunit_2_Oncorhynchus_nerka_(Sockeye_salmon)_partial_(35%)
116451	1.38856	4.27007	0.00062839	0.0378116	CT563736	872	281	EPDR1	homologue_to_UniRef100_P28771Ependymin-2_precursor|Rep_Ependymin-2_precursor___partial_(49%)
215624	1.37476	0.0260064	0.000636767	0.0381592	NODE_66032_length_441_cov_1.242630	539	282	MYOZ1	myozenin_1
22679	1.76899	6.1843	0.00064503	0.0384507	GSONMT00009493001	432	283	HBA1	_Hemoglobin_subunit_alpha-4_[Salmo_salar]
46745	1.72171	0.975605	0.000648177	0.0384507	TC172854	2191	284	?	UniRef100_Q5NKF9Prothrombin|Rep_Prothrombin
78212	1.03167	1.94452	0.000646662	0.0384507	TC217005	845	285	H2AFV	Histone H2AV putative mRNA_complete cds	BT073513.1
115820	1.32065	0.556217	0.000655017	0.0385449	CU066300	931	286	?	Oncorhynchus mykiss Myosin regulatory light chain 2_smooth muscle isoform (mlrn)_mRNA	NM_001160663.1
73127	1.0219	4.18327	0.000676371	0.0391735	TC209518	386	287	?	6.8 kDa mitochondrial proteolipid putative mRNA_complete cds	BT079008.1
115010	1.37864	6.08713	0.000688249	0.0397048	DV199478	483	288	?	homologue_to_UniRef100_UPI000065E783Integral_membrane_protein_DGCR2/IDD_precursor_Takifugu_rubripes|Rep_Integral_membrane_protein_DGCR2/IDD_precursor_Takifugu_rubripes_partial_(22%)
118349	1.91083	4.26483	0.000693973	0.0397632	CT962862	759	289	HBA1	homologue_to_UniRef100_Q98973Alpha-globin_I|Rep_Alpha-globin_I___partial_(62%)
75813	1.83664	-0.600868	0.000693916	0.0397632	TC212848	533	290	KLF11	Kruppel-like factor 11 mRNA_partial cds	BT043977.1
72564	1.11694	9.81734	0.000704251	0.0399993	TC208805	476	291	NME1	similar_to_UniRef100_Q99NI2Nucleoside_diphosphate_kinase_A_Cavia_porcellus|Rep_Nucleoside_diphosphate_kinase_A_Cavia_porcellus_(Guinea_pig)_partial_(90%)
58881	1.63707	-0.121124	0.000716436	0.0400713	TC190453	920	292	?	branched chain ketoacid dehydrogenase E1 beta polypeptide mRNA_partial cds	BT044006.1
105070	1.4354	2.54169	0.000709218	0.0400713	CR367627	788	293	?	UniRef100_P79822Ferritin_H-2|Rep_Ferritin_H-2___partial_(81%)
74712	1.2101	2.25126	0.000715407	0.0400713	TC211491	811	294	APOA2	Apolipoprotein A-II (apoa2)_mRNA	NM_001161448.1
53018	1.09923	1.50284	0.000711118	0.0400713	TC182101	1075	295	?	Esox lucius serum paraoxonase/aryesterase 2-like (LOC105018844), mRNA	XM_010884605.1
14485	1.03027	2.47456	0.000714218	0.0400713	GSONMT00015747001	312	296	XBP1	AF399918_1_X-box-binding_protein_1B_[Danio_rerio]
54493	1.61998	5.53971	0.000724585	0.04045	TC184190	1001	297	HBB	homologue_to_UniRef100_Q91470Beta-globin_Salmo_salar|Rep_Beta-globin_Salmo_salar_(Atlantic_salmon)_partial_(63%)
126087	1.13424	1.83482	0.000729991	0.0406745	SRR020739-7140	691	298	SYF2	pre-mrna-splicing_factor_syf2
10566	1.69621	5.14241	0.000736757	0.0409738	GSONMT00008811001	444	299	HBB	_Hemoglobin_subunit_beta-1_[Oncorhynchus_mykiss]
47272	1.59289	-0.131516	0.000749974	0.0413952	TC173741	954	300	?	unknown
22575	1.53595	0.920797	0.000765735	0.0419386	GSONMT00057170001	531	301	?	_Ferritin-_middle_subunit_[Salmo_salar]
109517	1.76379	-0.493886	0.000788022	0.04238	CX247930	628	302	?	homologue_to_UniRef100_Q6DGQ0Transcription_elongation_factor_SPT4_n=2_Danio_rerio|Rep_Transcription_elongation_factor_SPT4_Danio_rerio_(Zebrafish)_(Brachydanio_rerio)
98294	1.28503	0.648391	0.00078689	0.04238	CA368552	704	303	?	Retinoic acid receptor responder protein 3 putative mRNA_complete cds	BT059075.1
16964	1.00377	3.64048	0.000787231	0.04238	GSONMT00029837001	399	304	TECR	_trans-23-enoyl-CoA_reductase_[Ictalurus_furcatus]
73538	1.12399	1.32505	0.000796599	0.0425297	TC210039	401	305	?	ATP synthase lipid-binding protein_mitochondrial precursor putative mRNA_complete cds	BT058323.1
97629	1.43847	0.0109439	0.000801122	0.0426348	CA355149	526	306	PSMA2	homologue_to_UniRef100_Q4VBR8Proteasome_subunit_alpha_type_Danio_rerio|Rep_Proteasome_subunit_alpha_type_Danio_rerio_(Zebrafish)_(Brachydanio_rerio)_partial_(47%)	BT125458.1
192544	1.15425	2.33701	0.000801471	0.0426348	NODE_36329_length_374_cov_1.363636	472	307	AMPD3	amp_deaminase_1
5506	1.15839	0.88375	0.000810366	0.04303	GSONMT00032725001	330	308	OSTC	_PREDICTED:_oligosaccharyltransferase_complex_subunit_ostc_[Geospiza_fortis]
70974	1.19922	3.4692	0.000824432	0.0433802	TC206793	939	309	APOA2	Apolipoprotein A-II (apoa2)_mRNA	NM_001161448.1
78571	1.70427	-0.356898	0.000832097	0.0435524	TC217418	529	310	?	UniRef100_O35807Microvascular_endothelial_differentiation_gene_2_Rattus_norvegicus|Rep_Microvascular_endothelial_differentiation_gene_2_Rattus_norvegicus_(Rat)_partial_(8%)
203055	1.1301	4.42234	0.000833553	0.0435524	NODE_50299_length_207_cov_1.951691	305	311	?	Esox lucius protein SET (LOC105030817)_mRNA	XM_010904911.1
121204	1.01718	2.38813	0.000831377	0.0435524	FP320308	1074	312	RPL31	homologue_to_UniRef100_Q90YT760S_ribosomal_protein_L31_Ictalurus_punctatus|Rep_60S_ribosomal_protein_L31_Ictalurus_punctatus_(Channel_catfish)_partial_(66%)
52305	1.28813	0.276947	0.000843421	0.0437566	TC181055	1024	313	?	ADP-ribosylation factor-like protein 9 putative mRNA, complete cds	BT045571.1
111188	1.22436	0.436882	0.000843002	0.0437566	BX887161	859	314	?	Salmo salar NEDD8-conjugating enzyme Ubc12 (ubc12)_mRNA	NM_001173918.1
41651	1.12435	1.37021	0.000846277	0.0437703	GSONMT00082350001	381	315	FABP2	_liver-basic_fatty_acid_binding_protein_a_[Cyprinus_carpio]
115879	1.10474	1.04853	0.000846666	0.0437703	BX297591	731	316	?	similar_to_UniRef100_Q802U8H1_histone_family_member_X_(H1x)_Danio_rerio|Rep_H1_histone_family_member_X_Danio_rerio_(Zebrafish)_(Brachydanio_rerio)_partial_(34%)
62618	1.31145	1.29664	0.000854062	0.0439977	TC195687	1681	317	?	Esox lucius alpha-2-HS-glycoprotein-like (LOC10501193)_mRNA	XM_010872517.1
155626	1.54018	-0.0632265	0.000865273	0.0444194	SRR020740-16653	484	318	FABP7	Salmo salar Fatty acid-binding protein brain putative mRNA_complete cds	BT057126.1
66938	1.37066	-0.0481376	0.000864667	0.0444194	TC201600	1195	319	?	unknown
59628	1.05525	1.69857	0.000879199	0.0449271	TC191535	997	320	?	homologue_to_UniRef100_UPI000060E13BHistone_H32_(Histone_H3_class_I)_Gallus_gallus|Rep_Histone_H32_(Histone_H3_class_I)_Gallus_gallus_partial_(61%)
15715	1.56016	0.188357	0.000897334	0.0452819	GSONMT00015050001	2124	321	CFH	_complement_factor_H_precursor_[Oncorhynchus_mykiss]
42997	1.01525	2.8314	0.000896919	0.0452819	GSONMT00079892001	492	322	TP53INP2	_Tumor_protein_p53-inducible_nuclear_protein_2_[Salmo_salar]
63574	1.45132	0.0371839	0.000925632	0.0463166	TC197044	1967	323	CDH1	weakly_similar_to_UniRef100_UPI0000660474Homolog_of_Brachydanio_rerio_E-cadherin_Takifugu_rubripes|Rep_Homolog_of_Brachydanio_rerio_E-cadherin_Takifugu_rubripes_partial_(46%)
73699	1.23961	1.16989	0.000928349	0.0463166	TC210234	368	324	?	unknown
121012	1.22717	0.872512	0.000933777	0.0463166	FP319726	1193	325	NARS	similar_to_UniRef100_UPI000069ED3DAsparaginyl-tRNA_synthetase_cytoplasmic_(EC_61122)_(Asparagine--_tRNA_ligase)_(AsnRS)_Xenopus_tropicalis|Rep_Asparaginyl-tRNA_synthetase_cytoplasmic_(EC_61122)_(Asparagine--_tRNA_ligase)_(AsnRS)_Xenopus_tropicalis_partial_(52%)
115863	1.21575	6.12748	0.000932215	0.0463166	CT568984	1435	326	MYL2	similar_to_UniRef100_Q7ZZN0Myosin_regulatory_light_chain_2_n=2_Salmo_salar|Rep_Myosin_regulatory_light_chain_2_Salmo_salar_(Atlantic_salmon)_partial_(88%)
80141	1.54447	-0.195771	0.000941812	0.0464016	BX080421	778	327	PNRC2	Salmo salar proline-rich nuclear receptor coactivator 2 (pnrc2)_mRNA	NM_001140247.1
62565	0.972356	5.10838	0.000940754	0.0464016	TC195602	1266	328	?	unknown
61770	1.12759	1.91844	0.000954696	0.0464663	TC194496	906	329	?	unknown
48461	1.07769	1.7285	0.00095752	0.0464663	TC175497	1487	330	SFXN2	Salmo salar sideroflexin 2 (sfxn2)_mRNA	NM_001140603.1
97224	1.01218	2.24523	0.000946462	0.0464663	CA352628	390	331	?	Esox lucius histone-N-methyltransferase 2C-like (LOC105019052)_transcript variant X5_mRNA	XM_010884986.1
9043	1.74701	5.94382	0.00097218	0.0470107	GSONMT00058133001	444	332	HBB	_beta-globin_[Salmo_salar]
44579	1.37783	0.909835	0.000974294	0.0470107	GSONMT00074593001	474	333	?	_Tc1-like_transporase_[Oncorhynchus_mykiss]	NM_001140603.1
82416	1.32768	1.13128	0.000974988	0.0470107	BX298885	1071	334	C6orf58	UniRef100_Q5QT17Uncharacterized_protein_C6orf58_homolog_precursor|Rep_Uncharacterized_protein_C6orf58_homolog_precursor___partial_(68%)
126313	1.5323	6.54959	0.000981751	0.0471819	SRR020739-7519	646	335	HBB	hemoglobin_subunit_beta
106948	1.23383	4.48096	0.00099116	0.047262	CX066171	162	336	MT-CYB	homologue_to_UniRef100_A0MZ83Cytochrome_b_n=4_Oncorhynchus|Rep_Cytochrome_b_Oncorhynchus_nerka_(Sockeye_salmon)_partial_(11%)
66968	1.20411	1.17125	0.000993074	0.047262	TC201637	606	337	C6orf58	homologue_to_UniRef100_Q5QT17Uncharacterized_protein_C6orf58_homolog_precursor|Rep_Uncharacterized_protein_C6orf58_homolog_precursor___partial_(49%)
79749	1.11461	3.20958	0.000991891	0.047262	BX077429	817	338	EEF1B2	Salmo salar elongation factor 1-beta (ef1b)_mRNA	NM_001140954.1
118414	1.20135	5.33103	0.00100021	0.0474478	CT571006	1387	339	ALDOA/ALDOB	similar_to_UniRef100_Q804Y1Fructose-bisphosphate_aldolase_Ictalurus_punctatus|Rep_Fructose-bisphosphate_aldolase_Ictalurus_punctatus_(Channel_catfish)_partial_(78%)
108445	1.16603	0.864921	0.00100295	0.047501	CX068404	590	340	?	Cold-inducible RNA-binding protein putative mRNA_complete cds	BT045197.1
21713	1.69447	-0.269742	0.00100881	0.0476248	GSONMT00023424001	570	341	BTD	_biotinidase_precursor_[Perca_flavescens]
144903	1.2719	0.0491614	0.00101324	0.0477571	SRR020740-2060	872	342	?	unknown
117313	1.32972	1.27066	0.00102621	0.048291	CU069329	878	343	?	Brain protein 44-like protein putative mRNA_complete cds	BT074201.1
148429	1.64283	0.725732	0.00103144	0.0484595	SRR020740-6705	632	344	?	Esox lucius serine dehydratase (sds)_mRNA	XM_010897301.1
79926	1.44809	-0.111259	0.00103482	0.0484631	BX078319	850	345	?	similar_to_UniRef100_Q41596Endochitinase_1_precursor_Theobroma_cacao|Rep_Endochitinase_1_precursor_Theobroma_cacao_(Cacao)_(Cocoa)_partial_(5%)
3772	1.21333	0.721242	0.00103355	0.0484631	GSONMT00058586001	204	346	FXYD6P3	_FXYD_domain_containing_ion_transport_regulator_8_precursor_[Salmo_salar]
119932	1.26169	1.1399	0.0010504	0.0489584	FP318916	1199	347	FABP7	Fatty-acid binding protein_brain putative mRNA_complete cds	BT057126.1
44474	1.28107	0.674569	0.00108038	0.0498026	GSONMT00075741001	666	348	GAMT	_guanidinoacetate_N-methyltransferase_[Oncorhynchus_mykiss]
77787	1.66624	-0.0277558	0.00108841	0.0498617	TC216503	969	349	?	homologue_to_UniRef100_P79822Ferritin_H-2|Rep_Ferritin_H-2
87328	1.06753	1.14934	0.00108632	0.0498617	BX317157	754	350	?	Salmo salar phosphatidylethanolamine binding protein 1 (pebp1)_mRNA	NM_001141612.1
119625	0.977588	3.41989	0.00108688	0.0498617	GE830651	810	351	GPX4	Onchorhynchus mykiss mRNA for glutathione peroxidase 4b (gpx4b gene)	HE687026.1
61445	1.24695	0.259858	0.00109379	0.0499617	TC194054	1475	352	?	Esox lucius D-serine dehydratase-like (LOC105007834)_transcript variant X5_mRNA	XM_010866900.1
65843	1.27945	0.674079	0.00110916	0.0503172	TC200154	588			similar_to_UniRef100_Q8UWJ5CDH1-D_Gallus_gallus|Rep_CDH1-D_Gallus_gallus_(Chicken)_partial_(8%)
157551	1.89321	-0.618764	0.00112849	0.050907	SRR020740-19389	467			unknown
116902	1.12606	1.5749	0.00112792	0.050907	CT563524	380			UniRef100_A3XQD6Excinuclease_ABC__C_subunit_Leeuwenhoekiella_blandensis_MED217|Rep_Excinuclease_ABC_partial_(1%)
72121	0.922162	9.56473	0.0011395	0.0512408	TC208245	417			similar_to_UniRef100_P19804Nucleoside_diphosphate_kinase_B_n=2_Rattus_norvegicus|Rep_Nucleoside_diphosphate_kinase_B_Rattus_norvegicus_(Rat)_partial_(70%)
71393	1.50661	0.366017	0.00114791	0.0514613	TC207319	689			unknown
94695	1.61754	-0.22104	0.00115256	0.0515912	CA346663	653			similar_to_UniRef100_Q6DGU9Zgc92763_Danio_rerio|Rep_Zgc92763_Danio_rerio_(Zebrafish)_(Brachydanio_rerio)_partial_(29%)
660	1.16464	1.9981	0.00117213	0.052149	GSONMT00046965001	231			_Cytochrome_c_oxidase_polypeptide_VIc_precursor_[Oncorhynchus_mykiss]
66046	1.39067	0.149321	0.00117567	0.0522275	TC200425	834			homologue_to_UniRef100_Q4SS46Chromosome_11_SCAF14479_whole_genome_shotgun_sequence_Tetraodon_nigroviridis|Rep_Chromosome_11_SCAF14479_whole_genome_shotgun_sequence_Tetraodon_nigroviridis_(Green_puffer)_partial_(11%)
91300	1.22224	0.355308	0.00117842	0.0522704	BX878806	814			homologue_to_UniRef100_Q6IQQ0Ribosomal_protein_L21_Danio_rerio|Rep_Ribosomal_protein_L21_Danio_rerio_(Zebrafish)_(Brachydanio_rerio)_partial_(68%)
109023	1.64816	5.8773	0.00118892	0.0525776	CX143612	727			homologue_to_UniRef100_Q91470Beta-globin_Salmo_salar|Rep_Beta-globin_Salmo_salar_(Atlantic_salmon)
50870	1.19906	1.31327	0.0012097	0.0529797	TC178962	1419			similar_to_UniRef100_Q91480Apolipoprotein_B_Salmo_salar|Rep_Apolipoprotein_B_Salmo_salar_(Atlantic_salmon)_partial_(10%)
6607	1.15784	3.17167	0.00121596	0.0529797	GSONMT00033474001	219			_PREDICTED:_60S_ribosomal_protein_L26-like_[Papio_anubis]
121583	1.01866	3.59608	0.00121195	0.0529797	FP324239	1109			similar_to_UniRef100_A9Z0M7Ribosomal_protein_L10_Oncorhynchus_masou_formosanus|Rep_Ribosomal_protein_L10_Oncorhynchus_masou_formosanus_partial_(93%)
4241	0.995684	2.36899	0.00121125	0.0529797	GSONMT00060005001	441			_Tc1-like_transporase_[Oncorhynchus_mykiss]
77289	0.945235	3.1359	0.00121606	0.0529797	TC215912	880			homologue_to_UniRef100_Q7SX94Zgc66282_Danio_rerio|Rep_Zgc66282_Danio_rerio_(Zebrafish)_(Brachydanio_rerio)
110284	1.27482	0.143899	0.0012209	0.0530331	BX300793	1268			homologue_to_UniRef100_Q8AW94SMC4_protein_Takifugu_rubripes|Rep_SMC4_protein_Fugu_rubripes_(Japanese_pufferfish)_(Takifugu_rubripes)_partial_(12%)
32774	1.22759	0.291367	0.00123467	0.0533433	GSONMT00028401001	270			_Selenoprotein_K_[Salmo_salar]
106790	1.30744	0.284313	0.00124853	0.0533886	CX042722	654			similar_to_UniRef100_Q6P8C0MGC75785_protein_Xenopus_tropicalis|Rep_MGC75785_protein_Xenopus_tropicalis_(Western_clawed_frog)_(Silurana_tropicalis)_partial_(30%)
114948	1.28917	2.48476	0.00124417	0.0533886	DV202634	555			homologue_to_UniRef100_Q91208Myosin_heavy_chain|Rep_Myosin_heavy_chain___partial_(4%)
5298	0.983883	2.51532	0.00126426	0.0535697	GSONMT00005269001	291			C_Chain_C-_Crystal_Structure_Of_Socs-2_In_Complex_With_Elongin-B_And_Elongin-C_At_1.9a_Resolution
85040	1.11024	1.95674	0.00128221	0.0542517	BX308437	932			similar_to_UniRef100_UPI00015A70B0PDZ_and_LIM_domain_protein_3_(Actinin-associated_LIM_protein)_(Alpha-_actinin-2-associated_LIM_protein)_Danio_rerio|Rep_PDZ_and_LIM_domain_protein_3_(Actinin-associated_LIM_protein)_(Alpha-_actinin-2-associated_LIM_protein)_Danio_rerio_partial_(45%)
113198	1.50057	0.225083	0.00129526	0.0546465	CX253774	628			similar_to_UniRef100_Q6T872DIF_insensitive_mutant_A_Dictyostelium_discoideum|Rep_DIF_insensitive_mutant_A_Dictyostelium_discoideum_(Slime_mold)_partial_(7%)
73069	1.16396	3.44699	0.00130313	0.0548814	TC209445	1000			weakly_similar_to_UniRef100_A8HTH314_kDa_apolipoprotein_Perca_flavescens|Rep_14_kDa_apolipoprotein_Perca_flavescens_(Yellow_perch)_partial_(53%)
158513	1.28146	0.507407	0.00131859	0.055313	SRR020740-20689	409			reticulon_2
144231	1.33205	2.30132	0.00132075	0.0553246	SRR020740-1170	1061			unknown
71013	1.21363	2.9653	0.00133891	0.0556879	TC206844	1002			homologue_to_UniRef100_P79823Ferritin_H-3|Rep_Ferritin_H-3___partial_(85%)
115857	1.05117	1.02164	0.00133811	0.0556879	CU065886	621			similar_to_UniRef100_A8KC60Zgc92586_protein_Danio_rerio|Rep_Zgc92586_protein_Danio_rerio_(Zebrafish)_(Brachydanio_rerio)_partial_(3%)
27265	0.986982	4.09418	0.0013364	0.0556879	GSONMT00002454001	369			_ATP_synthase-coupling_factor_6-_mitochondrial_precursor_[Salmo_salar]
82419	1.52074	-0.214261	0.00134896	0.0559476	BX299654	828			similar_to_UniRef100_A4TTL5Membrane_protein_Magnetospirillum_gryphiswaldense|Rep_Membrane_protein_Magnetospirillum_gryphiswaldense_partial_(8%)
86543	1.35116	1.12544	0.00135794	0.0560532	BX320406	856			similar_to_UniRef100_UPI000065CAC1PiggyBac_transposable_element-derived_protein_4_Takifugu_rubripes|Rep_PiggyBac_transposable_element-derived_protein_4_Takifugu_rubripes_partial_(15%)
279	1.16253	0.888753	0.0013575	0.0560532	GSONMT00018376001	378			_Tc1-like_transporase_[Oncorhynchus_mykiss]
119957	1.12317	0.677777	0.00138498	0.0565388	FP324496	1148			homologue_to_UniRef100_Q4SKE9Chromosome_13_SCAF14566_whole_genome_shotgun_sequence_Tetraodon_nigroviridis|Rep_Chromosome_13_SCAF14566_whole_genome_shotgun_sequence_Tetraodon_nigroviridis_(Green_puffer)_partial_(97%)
61404	0.996639	1.65008	0.00138825	0.0565388	TC193993	727			UniRef100_Q6IQT5Zgc56559_Danio_rerio|Rep_Zgc56559_Danio_rerio_(Zebrafish)_(Brachydanio_rerio)_partial_(75%)
29783	0.939428	2.78499	0.00138639	0.0565388	GSONMT00008610001	324			_NADH_dehydrogenase_iron-sulfur_protein_5_[Oncorhynchus_mykiss]
94947	1.30571	-0.0170606	0.00139099	0.0565542	CA342702	142			unknown
52648	1.17823	0.452236	0.00139248	0.0565542	TC181542	750			unknown
24921	1.31296	0.9274	0.00139501	0.056579	GSONMT00045609001	1329			_warm_temperature_acclimation-related_protein_[Plecoglossus_altivelis]
110641	1.02455	3.43602	0.00140391	0.056705	BX307833	950			similar_to_UniRef100_UPI00003638ECCytochrome_c_oxidase_subunit_4_isoform_1_mitochondrial_precursor_(EC_1931)_(Cytochrome_c_oxidase_subunit_IV_isoform_1)_(COX_IV-1)_(Cytochrome_c_oxidase_polypeptide_IV)_Takifugu_rubripes|Rep_Cytochrome_c_oxidase_subunit_4_isoform_1_mitochondrial_precursor_(EC_1931)_(Cytochrome_c_oxidase_subunit_IV_isoform_1)_(COX_IV-1)_(Cytochrome_c_oxidase_polypeptide_IV)_Takifug…
52376	1.91295	0.412353	0.00140737	0.0567156	TC181157	854			homologue_to_UniRef100_P79823Ferritin_H-3|Rep_Ferritin_H-3
110530	1.34037	0.186431	0.00141066	0.0567156	BX301825	888			similar_to_UniRef100_Q7SZQ1Deoxyribonuclease_I-like_3_Danio_rerio|Rep_Deoxyribonuclease_I-like_3_Danio_rerio_(Zebrafish)_(Brachydanio_rerio)_partial_(59%)
17281	1.19577	2.30405	0.00141023	0.0567156	GSONMT00038493001	1281			_alpha-1-antiproteinase-like_protein_precursor_[Oncorhynchus_mykiss]
89345	1.16088	1.85137	0.00141867	0.0567156	BX865582	825			similar_to_UniRef100_A5NVB2LigA_Methylobacterium_sp_4-46|Rep_LigA_Methylobacterium_sp_4-46_partial_(3%)
30941	1.02563	1.2229	0.00141827	0.0567156	GSONMT00062312001	450			_UPF0527_membrane_protein_[Salmo_salar]
59511	1.01169	1.90078	0.00142556	0.0568753	TC191358	665			weakly_similar_to_UniRef100_Q66I89PQ_loop_repeat_containing_3_Danio_rerio|Rep_PQ_loop_repeat_containing_3_Danio_rerio_(Zebrafish)_(Brachydanio_rerio)_partial_(35%)
103535	1.22557	2.64409	0.00143583	0.0571296	CN211094	200			homologue_to_UniRef100_A1IGU6Glyceraldehyde_3-phosphate_dehydrogenase_Misgurnus_anguillicaudatus|Rep_Glyceraldehyde_3-phosphate_dehydrogenase_Misgurnus_anguillicaudatus_(Oriental_weatherfish)_(Orientalweatherloach)_partial_(16%)
45703	1.23314	0.814745	0.00143904	0.05718	GSONMT00080661001	402			_Tc1-like_transporase_[Oncorhynchus_mykiss]
82017	0.969155	6.95895	0.00144714	0.0573468	BX299218	957			similar_to_UniRef100_Q7S7Q4Predicted_protein_Neurospora_crassa|Rep_Predicted_protein_Neurospora_crassa_partial_(3%)
32021	1.08367	1.08061	0.0014641	0.0577847	GSONMT00018148001	798			_heat_shock_70kDa_protein_8_isoform_b_[Oncorhynchus_mykiss]
74580	1.80273	5.68732	0.00147954	0.0580044	TC211319	1198			homologue_to_UniRef100_P02141Hemoglobin_subunit_beta-4|Rep_Hemoglobin_subunit_beta-4___partial_(77%)
79473	1.08603	0.970736	0.00149851	0.0585137	BX075286	867			homologue_to_UniRef100_Q6DVG0NADH-ubiquinone_oxidoreductase_chain_5_Podura_aquatica|Rep_NADH-ubiquinone_partial_(2%)
60334	1.09981	0.810017	0.00150646	0.0585902	TC192517	778			similar_to_UniRef100_A6YPH3DNA-binding_nuclear_protein_p8_Triatoma_infestans|Rep_DNA-binding_nuclear_protein_p8_Triatoma_infestans_(Assassin_bug)_partial_(51%)
40490	1.38963	0.0878938	0.0015201	0.0589113	GSONMT00066164001	591			_Tc1-like_transporase_[Oncorhynchus_mykiss]
72341	1.0523	1.21995	0.00153257	0.0592919	TC208517	897			similar_to_UniRef100_UPI0000660887threonyl-tRNA_synthetase-like_2_Takifugu_rubripes|Rep_threonyl-tRNA_synthetase-like_2_Takifugu_rubripes_partial_(27%)
50076	0.977392	2.12368	0.00154688	0.059688	TC177823	1223			similar_to_UniRef100_Q4V914Histone_H2A_Danio_rerio|Rep_Histone_H2A_Danio_rerio_(Zebrafish)_(Brachydanio_rerio)_partial_(49%)
29155	1.37795	0.270855	0.00155162	0.0597141	GSONMT00055312001	408			_Retinoid-binding_protein_7_[Salmo_salar]
75623	1.35281	0.5563	0.00155045	0.0597141	TC212611	975			homologue_to_UniRef100_Q7ZZW1Alpha-1-antiproteinase-like_protein|Rep_Alpha-1-antiproteinase-like_protein___partial_(65%)
91792	1.15117	0.701493	0.00156242	0.0600509	BX883722	829			similar_to_UniRef100_Q9W647Glutathione_S-transferase_n=2_Salmonidae|Rep_Glutathione_S-transferase_Oncorhynchus_nerka_(Sockeye_salmon)_partial_(64%)
79125	1.77778	4.51084	0.00158717	0.0607638	BE859114	407			UniRef100_P02141Hemoglobin_subunit_beta-4|Rep_Hemoglobin_subunit_beta-4___partial_(27%)
98783	1.0179	2.15618	0.00160819	0.0612634	CA364696	785			similar_to_UniRef100_A4QYA9Predicted_protein_Magnaporthe_grisea|Rep_Predicted_protein_Magnaporthe_grisea_(Rice_blast_fungus)_(Pyricularia_grisea)_partial_(26%)
117101	1.52652	0.43621	0.00161616	0.0613007	CT565295	1278			homologue_to_UniRef100_Q9DDK2Elongation_factor_1-alpha_n=2_Salmo|Rep_Elongation_factor_1-alpha_Salmo_salar_(Atlantic_salmon)_partial_(17%)
42884	1.28821	0.703501	0.00161395	0.0613007	GSONMT00080063001	555			_Tc1-like_transporase_[Oncorhynchus_mykiss]
17748	1.16152	0.566471	0.00164949	0.0619003	GSONMT00020969001	1062			_Arsenite_methyltransferase_[Osmerus_mordax]
88814	1.02851	1.89275	0.00164711	0.0619003	BX860156	439			homologue_to_UniRef100_A9VCN3Predicted_protein_Monosiga_brevicollis_MX1|Rep_Predicted_protein_Monosiga_brevicollis_MX1_partial_(5%)
11979	1.01637	2.36771	0.00165612	0.0620286	GSONMT00039064001	975			_Dehydrogenase/reductase_SDR_family_member_7B_[Salmo_salar]
78228	1.2623	1.14894	0.00167442	0.0624747	TC217021	800			similar_to_UniRef100_O57523Apolipoprotein_A-I-1_precursor|Rep_Apolipoprotein_A-I-1_precursor___partial_(20%)
70163	1.09594	1.22527	0.00167244	0.0624747	TC205785	1036			similar_to_UniRef100_Q4T819Chromosome_2_SCAF7915_whole_genome_shotgun_sequence_Tetraodon_nigroviridis|Rep_Chromosome_2_SCAF7915_whole_genome_shotgun_sequence_Tetraodon_nigroviridis_(Green_puffer)_partial_(66%)
132072	1.10601	1.1712	0.00169782	0.0632007	SRR020739-17906	556			unknown
95001	0.90325	2.67924	0.00170737	0.063382	CA343102	548			homologue_to_UniRef100_Q90YU660S_ribosomal_protein_L22_Ictalurus_punctatus|Rep_60S_ribosomal_protein_L22_Ictalurus_punctatus_(Channel_catfish)_partial_(86%)
70486	1.2087	0.323457	0.00171821	0.0635438	TC206177	708			unknown
51130	0.96229	1.83692	0.00172535	0.0637271	TC179322	964			similar_to_UniRef100_Q4SJK9Argininosuccinate_synthase_n=2_Tetraodon_nigroviridis|Rep_Argininosuccinate_synthase_Tetraodon_nigroviridis_(Green_puffer)_partial_(55%)
87399	1.29695	0.482602	0.00175542	0.0646753	BX316983	801			homologue_to_UniRef100_Q5U5A5LOC495318_protein_Xenopus_laevis|Rep_LOC495318_protein_Xenopus_laevis_(African_clawed_frog)_partial_(30%)
59742	0.918334	1.84142	0.00175793	0.0646867	TC191711	789			similar_to_UniRef100_Q5ZKG5Low_molecular_weight_phosphotyrosine_protein_phosphatase_Gallus_gallus|Rep_Low_molecular_weight_phosphotyrosine_protein_phosphatase_Gallus_gallus_(Chicken)_partial_(89%)
69207	1.61808	-0.401374	0.00176291	0.0647078	TC204542	947			homologue_to_UniRef100_Q6AXK9THO_complex_3_Danio_rerio|Rep_THO_complex_3_Danio_rerio_(Zebrafish)_(Brachydanio_rerio)_partial_(31%)
55341	1.28692	2.64821	0.00176249	0.0647078	TC185388	979			homologue_to_UniRef100_P79823Ferritin_H-3|Rep_Ferritin_H-3___partial_(95%)
84501	0.929829	6.06907	0.00180841	0.0658834	BX307709	670			homologue_to_UniRef100_Q4T8I5Chromosome_undetermined_SCAF7784_whole_genome_shotgun_sequence_Tetraodon_nigroviridis|Rep_Chromosome_undetermined_SCAF7784_whole_genome_shotgun_sequence_Tetraodon_nigroviridis_(Green_puffer)_partial_(81%)
126461	1.38977	2.44844	0.00181393	0.0660029	SRR020739-7802	636			middle_subunit
42207	1.10994	1.59711	0.0018194	0.0660382	GSONMT00081292001	501			_Tc1-like_transporase_[Oncorhynchus_mykiss]
134421	0.975233	1.2089	0.00181917	0.0660382	SRR020739-22402	413			zgc:92586_partial
14029	0.996914	1.26718	0.00183264	0.0664368	GSONMT00046910001	738			_C15orf24_homolog_precursor_[Oncorhynchus_mykiss]
199277	1.21876	0.804256	0.00184405	0.0666855	NODE_45225_length_310_cov_1.058064	408			integrin-linked_protein_kinase
97169	1.04379	2.06993	0.00184832	0.0667579	CA352365	560			homologue_to_UniRef100_Q4T4A6Chromosome_undetermined_SCAF9759_whole_genome_shotgun_sequence_Tetraodon_nigroviridis|Rep_Chromosome_undetermined_SCAF9759_whole_genome_shotgun_sequence_Tetraodon_nigroviridis_(Green_puffer)_partial_(11%)
57183	1.01613	1.20961	0.00187224	0.0674147	TC188032	683			similar_to_UniRef100_Q3B747Zgc123314_Danio_rerio|Rep_Zgc123314_Danio_rerio_(Zebrafish)_(Brachydanio_rerio)_partial_(39%)
23866	1.18843	0.759993	0.00187704	0.0674631	GSONMT00048475001	519			_Glycine_cleavage_system_H_protein-_mitochondrial_precursor_[Salmo_salar]
70337	1.30879	0.555138	0.00188942	0.0677423	TC205998	839			similar_to_UniRef100_UPI000065E1E0phospholysine_phosphohistidine_inorganic_pyrophosphate_phosphatase_Takifugu_rubripes|Rep_phospholysine_phosphohistidine_inorganic_pyrophosphate_phosphatase_Takifugu_rubripes_partial_(87%)
115005	1.04078	6.85899	0.00190015	0.0679665	CT569487	1206			similar_to_UniRef100_UPI000036321EFructose-bisphosphate_aldolase_A_(EC_41213)_(Muscle-type_aldolase)_(Lung_cancer_antigen_NY-LU-1)_Takifugu_rubripes|Rep_Fructose-bisphosphate_aldolase_A_(EC_41213)_(Muscle-type_aldolase)_(Lung_cancer_antigen_NY-LU-1)_Takifugu_rubripes_partial_(32%)
121282	1.26254	0.126409	0.0019032	0.0679872	FP324269	1064			homologue_to_UniRef100_Q1KKX4EAP30_subunit_of_ELL_complex_Takifugu_rubripes|Rep_EAP30_subunit_of_ELL_complex_Fugu_rubripes_(Japanese_pufferfish)_(Takifugu_rubripes)_partial_(61%)
71041	1.34188	0.477623	0.00191489	0.0682387	TC206884	652			UniRef100_P98093Complement_C3-1_[Contains_Complement_C3_beta_chain_Complement_C3_alpha_chain_C3a_anaphylatoxin_Complement_C3b_alpha_chain_Complement_C3c_alpha_chain_fragment_1_Complement_C3dg_fragment_Complement_C3g_fragment_Complement_C3d_fragment_Complement_C3f_fragment_Complement_C3c_alpha_chain_fragment_2]|Rep_Complement_C3-1_[Contains_Complement_C3_beta_chain_Complement_C3_alpha_chain_C3a_an…
179904	1.75987	-0.242542	0.0019276	0.0686086	NODE_19154_length_880_cov_1.607955	978			unknown
219102	1.17231	0.552308	0.00195258	0.0690789	NODE_70506_length_293_cov_0.996587	391			der1-like_domain_member_isoform_cra_c
14890	1.13334	1.06151	0.0019516	0.0690789	GSONMT00015365001	309			_40S_ribosomal_protein_S21_[Ictalurus_punctatus]
52673	0.943836	1.47328	0.00196352	0.0692957	TC181577	1169			similar_to_UniRef100_UPI00015A417DdUTP_pyrophosphatase_Danio_rerio|Rep_dUTP_pyrophosphatase_Danio_rerio_partial_(75%)
102927	0.816238	5.63809	0.00196756	0.0692957	CB486259	598			homologue_to_UniRef100_Q7ZUG6Ribosomal_protein_L30_n=2_Danio_rerio|Rep_Ribosomal_protein_L30_Danio_rerio_(Zebrafish)_(Brachydanio_rerio)_partial_(87%)
17542	1.00416	1.05179	0.00198064	0.0694855	GSONMT00036458001	540			_signal_peptidase_complex_18_kDa_subunit_[Oncorhynchus_masou_formosanus]
10962	0.915866	1.94646	0.00198899	0.0696122	GSONMT00038270001	195			_Coiled-coil_domain-containing_protein_72_[Oncorhynchus_mykiss]
87536	1.05981	1.19618	0.00199206	0.0696368	BX317492	890			homologue_to_UniRef100_P48024Eukaryotic_translation_initiation_factor_1_n=2_Mus_musculus|Rep_Eukaryotic_translation_initiation_factor_1_Mus_musculus_(Mouse)_partial_(63%)
68414	1.23945	0.359828	0.00200281	0.0698064	TC203483	873			homologue_to_UniRef100_UPI000001A791mRNA_export_factor_(mRNA-associated_protein_mrnp_41)_(Rae1_protein_homolog)_Takifugu_rubripes|Rep_mRNA_export_factor_(mRNA-associated_protein_mrnp_41)_(Rae1_protein_homolog)_Takifugu_rubripes_partial_(37%)
37665	1.0279	1.22926	0.00199978	0.0698064	GSONMT00071919001	288			ENY2B_SALSA_RecName:_Full=Transcription_and_mRNA_export_factor_ENY2-2-_AltName:_Full=Enhancer_of_yellow_2_transcription_factor_homolog_B
120242	1.15555	0.597506	0.00200778	0.0698537	FP324740	1045			similar_to_UniRef100_Q6DGU1Zgc92773_Danio_rerio|Rep_Zgc92773_Danio_rerio_(Zebrafish)_(Brachydanio_rerio)_partial_(30%)
65941	1.692	0.159944	0.00206159	0.0711667	TC200281	876			homologue_to_UniRef100_A9YVA6Ferritin-H_subunit_Oncorhynchus_masou_formosanus|Rep_Ferritin-H_subunit_Oncorhynchus_masou_formosanus_partial_(87%)
50178	1.11728	0.770986	0.00206491	0.0711667	TC177963	786			weakly_similar_to_UniRef100_Q5D8F9SJCHGC09511_protein_Schistosoma_japonicum|Rep_SJCHGC09511_protein_Schistosoma_japonicum_(Blood_fluke)_partial_(14%)
9045	1.82037	2.33252	0.00209789	0.0716133	GSONMT00058135001	195			_Hemoglobin_subunit_alpha-4_[Oncorhynchus_mykiss]
184369	1.75402	0.0101103	0.00209129	0.0716133	NODE_25442_length_265_cov_4.377358	363			unknown
89599	1.58383	0.879421	0.00208515	0.0716133	BX871237	784			unknown
100101	0.987188	3.70586	0.00209091	0.0716133	CA384162	260			homologue_to_UniRef100_Q2HWC2Ribosomal_protein_S28e_Medicago_truncatula|Rep_Ribosomal_protein_S28e_Medicago_truncatula_(Barrel_medic)_partial_(45%)
103267	0.942176	3.17043	0.00208774	0.0716133	CB487394	268			UniRef100_A7J0U5Ubiquitin/ribosomal_protein_L40_fusion_protein_n=2_Euteleostomi|Rep_Ubiquitin/ribosomal_protein_L40_fusion_protein_Bufo_bufo_gargarizans_(Asian_toad)_partial_(44%)
57770	1.04124	2.68603	0.0021023	0.0716149	TC188884	957			similar_to_UniRef100_Q1L8L9Adenylate_kinase_2_Danio_rerio|Rep_Adenylate_kinase_2_Danio_rerio_(Zebrafish)_(Brachydanio_rerio)_partial_(97%)
51736	1.07879	1.4447	0.00211844	0.0719144	TC180235	1356			homologue_to_UniRef100_Q4RIE5Chromosome_11_SCAF15043_whole_genome_shotgun_sequence_Tetraodon_nigroviridis|Rep_Chromosome_11_SCAF15043_whole_genome_shotgun_sequence_Tetraodon_nigroviridis_(Green_puffer)_partial_(68%)
48629	1.47009	6.31463	0.00214842	0.072414	TC175746	1073			homologue_to_UniRef100_Q91473Hemoglobin_subunit_beta_Salmo_salar|Rep_Hemoglobin_subunit_beta_Salmo_salar_(Atlantic_salmon)
120424	1.24012	-0.0183513	0.00215383	0.072414	FP319213	1199			similar_to_UniRef100_UPI00003639D5Translation_initiation_factor_eIF-2B_subunit_gamma_(eIF-2B_GDP-GTP_exchange_factor_subunit_gamma)_Takifugu_rubripes|Rep_Translation_initiation_factor_eIF-2B_subunit_gamma_(eIF-2B_GDP-GTP_exchange_factor_subunit_gamma)_Takifugu_rubripes_partial_(77%)
74240	1.07492	1.75853	0.00214969	0.072414	TC210912	355			unknown
106443	0.986035	2.04373	0.00215782	0.072414	CX027057	622			similar_to_UniRef100_Q71SZ9Cytochrome_c_oxidase_subunit_VIc_Thunnus_obesus|Rep_Cytochrome_c_oxidase_subunit_VIc_Thunnus_obesus_(Bigeye_tuna)_partial_(78%)
42843	0.940241	3.88281	0.00216422	0.072463	GSONMT00080145001	204			_60S_acidic_ribosomal_protein_P2_[Salmo_salar]
86505	0.875859	6.52831	0.00216288	0.072463	BX320422	836			similar_to_UniRef100_A9UW27Predicted_protein_Monosiga_brevicollis_MX1|Rep_Predicted_protein_Monosiga_brevicollis_MX1_partial_(3%)
29830	1.55514	-0.421978	0.0021795	0.0728086	GSONMT00036133001	300			_S100-A1_[Oncorhynchus_mykiss]
73585	0.99842	1.22259	0.0021864	0.0729042	TC210094	371			homologue_to_UniRef100_Q6P3J5Eukaryotic_translation_elongation_factor_2_like_Danio_rerio|Rep_Eukaryotic_translation_elongation_factor_2_like_Danio_rerio_(Zebrafish)_(Brachydanio_rerio)_partial_(12%)
40582	1.05385	1.12282	0.00219007	0.072913	GSONMT00065972001	777			_Vacuolar-sorting_protein_SNF8_[Salmo_salar]
75857	1.03153	2.89963	0.00222144	0.0734575	TC212900	1511			similar_to_UniRef100_Q7ZYV6Hyperosmotic_glycine_rich_protein_Salmo_salar|Rep_Hyperosmotic_glycine_rich_protein_Salmo_salar_(Atlantic_salmon)_partial_(43%)
214838	1.41774	0.404335	0.00223253	0.073655	NODE_65076_length_247_cov_0.319838	345			glyceraldehyde-3-phosphate_dehydrogenase
10304	1.05093	2.26605	0.00224785	0.0739146	GSONMT00001427001	531			_Ferritin-_middle_subunit_[Salmo_salar]
59830	1.10324	1.19106	0.00225479	0.0740467	TC191827	856			UniRef100_Q0SET1Possible_hydrolase_Rhodococcus_sp_RHA1|Rep_Possible_hydrolase_Rhodococcus_sp_(strain_RHA1)_partial_(5%)
53118	0.939462	2.35416	0.00226966	0.0743821	TC182246	743			homologue_to_UniRef100_Q5XJN1Zgc101755_n=3_Danio_rerio|Rep_Zgc101755_Danio_rerio_(Zebrafish)_(Brachydanio_rerio)_partial_(12%)
116407	1.01826	5.75158	0.0022745	0.0744576	CT570283	1300			similar_to_UniRef100_A7XZM2Fast_myosin_light_chain_2|Rep_Fast_myosin_light_chain_2___partial_(56%)
108617	1.19589	3.90012	0.0022867	0.0747186	CX068077	311			homologue_to_UniRef100_A0MZ83Cytochrome_b_n=4_Oncorhynchus|Rep_Cytochrome_b_Oncorhynchus_nerka_(Sockeye_salmon)_partial_(24%)
43342	0.826715	6.14124	0.00228756	0.0747186	GSONMT00079187001	378			_putative_40S_ribosomal_protein_20S_protein_[Oncorhynchus_mykiss]
118050	0.954118	1.46171	0.00229682	0.0748544	CU063590	564			similar_to_UniRef100_UPI000066066FUncharacterized_protein_C8orf59_Takifugu_rubripes|Rep_Uncharacterized_protein_C8orf59_Takifugu_rubripes_partial_(98%)
87350	1.32337	0.390696	0.00231195	0.0751258	BX317714	794			similar_to_UniRef100_A6FAZ8Transcriptional_regulator_LysR_family_protein_Moritella_sp_PE36|Rep_Transcriptional_regulator_LysR_family_protein_Moritella_sp_PE36_partial_(5%)
150582	1.29831	1.82152	0.00231282	0.0751258	SRR020740-9602	620			unknown
45494	1.01556	1.77523	0.00231049	0.0751258	GSONMT00065003001	411			_Tc1-like_transporase_[Oncorhynchus_mykiss]
115365	0.999649	1.5185	0.00232892	0.0753154	DV191273	298			UniRef100_A7SUP6Predicted_protein_Nematostella_vectensis|Rep_Predicted_protein_Nematostella_vectensis_(Starlet_sea_anemone)_partial_(14%)
85207	1.0559	2.33043	0.00234075	0.0754065	BX310067	1100			similar_to_UniRef100_A3KQS5Protein_AF1q_Danio_rerio|Rep_Protein_AF1q_Danio_rerio_(Zebrafish)_(Brachydanio_rerio)_partial_(63%)
58830	1.13019	0.517143	0.00237085	0.0756713	TC190387	1094			homologue_to_UniRef100_UPI000065CE3CGlycine_dehydrogenase_[decarboxylating]_mitochondrial_precursor_(EC_1442)_(Glycine_decarboxylase)_(Glycine_cleavage_system_P-_protein)_Takifugu_rubripes|Rep_Glycine_dehydrogenase_[decarboxylating]_mitochondrial_precursor_(EC_1442)_(Glycine_decarboxylase)_(Glycine_cleavage_system_P-_protein)_Takifugu_rubripes_partial_(18%)
40865	1.16084	1.05314	0.00238637	0.0760215	GSONMT00065501001	579			_retinol-binding_protein_precursor_[Oncorhynchus_mykiss]
30547	0.944391	2.68127	0.002387	0.0760215	GSONMT00012012001	303			_Cytochrome_c_oxidase_polypeptide_VIc-2_[Oncorhynchus_mykiss]
80333	1.08837	2.83477	0.00239166	0.0760874	BX081674	845			weakly_similar_to_UniRef100_A8HTH314_kDa_apolipoprotein_Perca_flavescens|Rep_14_kDa_apolipoprotein_Perca_flavescens_(Yellow_perch)_partial_(85%)
110534	0.849699	2.14456	0.00240895	0.0764684	BX306874	894			weakly_similar_to_UniRef100_Q6IQS0NADH_dehydrogenase_(Ubiquinone)_1_alpha_subcomplex_10_Danio_rerio|Rep_NADH_dehydrogenase_(Ubiquinone)_1_alpha_subcomplex_10_Danio_rerio_(Zebrafish)_(Brachydanio_rerio)_partial_(40%)
118936	0.873792	2.62776	0.00243932	0.0770195	CU071276	1193			similar_to_UniRef100_Q6DGJ3Mitochondrial_import_inner_membrane_translocase_subunit_Tim13_n=2_Danio_rerio|Rep_Mitochondrial_import_inner_membrane_translocase_subunit_Tim13_Danio_rerio_(Zebrafish)_(Brachydanio_rerio)_partial_(56%)
61886	1.00896	0.871261	0.00245242	0.0773501	TC194668	1149			homologue_to_UniRef100_UPI0000D8E88Bstructural_maintenance_of_chromosomes_4_Danio_rerio|Rep_structural_maintenance_of_chromosomes_4_Danio_rerio_partial_(16%)
46361	1.01324	1.43304	0.00245748	0.0774265	GSONMT00064780001	504			_Tc1-like_transporase_[Oncorhynchus_mykiss]
16141	1.08969	0.91787	0.00246036	0.0774341	GSONMT00015867001	621			_PREDICTED:_methylglutaconyl-CoA_hydratase-_mitochondrial-like_isoform_X1_[Oreochromis_niloticus]
74449	1.47655	-0.226181	0.00246898	0.0776221	TC211161	1079			homologue_to_UniRef100_A9Z0M8Ribosomal_protein_L10a_Oncorhynchus_masou_formosanus|Rep_Ribosomal_protein_L10a_Oncorhynchus_masou_formosanus_partial_(23%)
30591	1.08575	0.666292	0.00247963	0.0778737	GSONMT00028276001	342			_dolichyl-diphosphooligosaccharide--protein_glycosyltransferase_subunit_DAD1_[Oncorhynchus_mykiss]
10564	1.50825	4.49546	0.0024893	0.0779143	GSONMT00008808001	174			_Hemoglobin_subunit_beta-4_[Oncorhynchus_mykiss]
39514	1.31493	0.373973	0.00249334	0.0779143	GSONMT00068065001	501			_Tc1-like_transporase_[Oncorhynchus_mykiss]
17791	1.08954	1.33891	0.00248399	0.0779143	GSONMT00010231001	330			_PREDICTED:_hydroxyacylglutathione_hydrolase-_mitochondrial-_partial_[Astyanax_mexicanus]
22441	0.875224	2.55442	0.00249017	0.0779143	GSONMT00057934001	339			_glutathione_peroxidase_4b_[Salmo_salar]
158890	1.29716	0.56074	0.00251242	0.0783172	SRR020740-21203	400			14
38310	1.35754	0.303754	0.00251973	0.0783242	GSONMT00070431001	1071			_beta-2-glycoprotein_1_[Perca_flavescens]
86180	1.10885	0.989454	0.00252538	0.0783242	BX315145	837			similar_to_UniRef100_Q3B750Zgc123330_Danio_rerio|Rep_Zgc123330_Danio_rerio_(Zebrafish)_(Brachydanio_rerio)_partial_(89%)
110468	0.985787	3.42007	0.00253233	0.0783242	CX351316	508			homologue_to_UniRef100_Q6PH15Zgc65897_Danio_rerio|Rep_Zgc65897_Danio_rerio_(Zebrafish)_(Brachydanio_rerio)_partial_(13%)
124172	0.875667	7.36556	0.00253174	0.0783242	SRR020739-4008	732			troponin_fast_skeletal_muscle_isoforms-like_isoform_2
22572	1.39602	0.408889	0.00253994	0.0784256	GSONMT00057162001	531			_Ferritin-_middle_subunit_[Salmo_salar]
99058	0.976845	2.65783	0.00254675	0.078471	CA371687	734			homologue_to_UniRef100_A1IGX2NADH-ubiquinone_oxidoreductase_chain_1_n=3_Oncorhynchus_masou|Rep_NADH-ubiquinone_oxidoreductase_chain_1_Oncorhynchus_masou_ishikawae_(Ishikawas_cherry_salmon)_partial_(20%)
72505	1.03983	4.75054	0.00255919	0.078689	TC208726	534			similar_to_UniRef100_Q012K3Chromosome_09_contig_1_DNA_sequence_Ostreococcus_tauri|Rep_Chromosome_09_contig_1_DNA_sequence_Ostreococcus_tauri_partial_(7%)
106220	0.913477	2.68827	0.00257123	0.0789765	CR375837	785			similar_to_UniRef100_A6UQR7Na+_antiporter_MnhB_subunit-related_protein_Methanococcus_vannielii_SB|Rep_Na+_antiporter_MnhB_subunit-related_protein_Methanococcus_vannielii_(strain_SB_/_ATCC_35089_/_DSM_1224)_partial_(6%)
64793	1.15271	0.637344	0.00257846	0.0790333	TC198726	1329			unknown
35471	1.00432	2.52443	0.00259844	0.0791499	GSONMT00076828001	2436			_PREDICTED:_delta-1-pyrroline-5-carboxylate_synthase-like_isoform_X1_[Oreochromis_niloticus]
2834	0.949199	2.61954	0.00259741	0.0791499	GSONMT00045563001	693			_phosphoethanolamine_N-methyltransferase_3_[Salmo_salar]
49956	1.32314	-0.0518213	0.00261237	0.0794096	TC177632	1984			homologue_to_UniRef100_Q6DHM2Zgc92228_Danio_rerio|Rep_Zgc92228_Danio_rerio_(Zebrafish)_(Brachydanio_rerio)_partial_(40%)
127918	1.10958	0.580944	0.00260972	0.0794096	SRR020739-10307	609			unknown
6193	1.13576	2.31569	0.00264483	0.0801475	GSONMT00022242001	690			_apolipoprotein_A-II_precursor_[Oncorhynchus_mykiss]
30556	0.984424	1.13139	0.00265592	0.0802321	GSONMT00012027001	354			_Dynein_light_chain_2B-_cytoplasmic_[Oncorhynchus_mykiss]
105674	1.15997	0.90047	0.00266691	0.0804017	CX027875	584			homologue_to_UniRef100_Q6SKZ5NADH-ubiquinone_oxidoreductase_chain_6_Hutchinsoniella_macracantha|Rep_NADH-ubiquinone_oxidoreductase_chain_6_Hutchinsoniella_macracantha_partial_(9%)
94420	1.18813	0.648602	0.00270651	0.0810772	CA354914	587			unknown
68800	1.17106	0.671591	0.00271665	0.0810772	TC204005	523			homologue_to_UniRef100_Q5QT17Uncharacterized_protein_C6orf58_homolog_precursor|Rep_Uncharacterized_protein_C6orf58_homolog_precursor___partial_(27%)
43943	1.08156	1.15146	0.0026955	0.0810772	GSONMT00077646001	576			_Tc1-like_transporase_[Oncorhynchus_mykiss]
23796	1.23473	0.189279	0.00271985	0.081082	GSONMT00009383001	1125			_PREDICTED:_saxitoxin_and_tetrodotoxin-binding_protein_2-like_[Danio_rerio]
47911	1.32379	-0.195653	0.00273516	0.0812505	TC174707	1159			homologue_to_UniRef100_UPI0000019617Probable_ergosterol_biosynthetic_protein_28_Takifugu_rubripes|Rep_Probable_ergosterol_biosynthetic_protein_28_Takifugu_rubripes
40639	0.992442	1.28735	0.00274102	0.0812505	GSONMT00065898001	327			-
61704	0.938311	1.38024	0.00274211	0.0812505	TC194409	798			unknown
135367	1.08092	1.13811	0.00275782	0.0816336	SRR020739-24166	435			60
32255	1.22526	0.307146	0.00277704	0.0821199	GSONMT00022621001	2637			_hyaluronan_binding_protein_2_precursor_[Pagrus_major]
85680	1.44693	-0.2252	0.00278329	0.0822019	BX311259	831			similar_to_UniRef100_Q568N9Pyrophosphatase_(Inorganic)_1_Danio_rerio|Rep_Pyrophosphatase_(Inorganic)_1_Danio_rerio_(Zebrafish)_(Brachydanio_rerio)_partial_(33%)
50650	0.989292	3.15448	0.00280129	0.0822607	TC178641	1216			similar_to_UniRef100_UPI000065FD1EPeroxiredoxin-5_mitochondrial_precursor_(EC_111115)_(Prx-V)_(Peroxisomal_antioxidant_enzyme)_(PLP)_(Thioredoxin_reductase)_(Thioredoxin_peroxidase_PMP20)_(Antioxidant_enzyme_B166)_(AOEB166)_(TPx_type_VI)_(Liver_tissue_2D-page_spot_71B)_(Alu_corepresso_Takifugu_rubripes|Rep_Peroxiredoxin-5_mitochondrial_precursor_(EC_111115)_(Prx-V)_(Peroxisomal_antioxidant_enzyme…
161605	1.52361	-0.170558	0.00280549	0.0822983	SRR020740-24744	373			fatty_acid_binding_protein_liver_basic
30370	1.21076	0.348076	0.00281931	0.0825385	GSONMT00053522001	1299			_Beta-1-3-glucosyltransferase_precursor_[Salmo_salar]
22573	1.06312	1.48556	0.00282493	0.0826083	GSONMT00057163001	531			_Ferritin-_middle_subunit_[Salmo_salar]
58846	1.0326	2.50082	0.00284	0.0827733	TC190407	802			similar_to_UniRef100_A8AQR8Protein_tsgA_homolog_Citrobacter_koseri_ATCC_BAA-895|Rep_Protein_tsgA_homolog_Citrobacter_koseri_(strain_ATCC_BAA-895_/_CDC_4225-83_/_SGSC4696)_partial_(5%)
73624	1.05081	2.10039	0.00285779	0.0831677	TC210142	615			similar_to_UniRef100_P02628Parvalbumin_alpha_Esox_lucius|Rep_Parvalbumin_alpha_Esox_lucius_(Northern_pike)_partial_(98%)
73673	1.52193	2.40782	0.00286692	0.0833508	TC210202	576			homologue_to_UniRef100_P14527Hemoglobin_subunit_alpha-4|Rep_Hemoglobin_subunit_alpha-4___partial_(77%)
67314	1.45142	-0.235399	0.00287781	0.0835648	TC202085	638			homologue_to_UniRef100_UPI000065FCF7Anaphase-promoting_complex_subunit_13_(APC13)_(Cylosome_subunit_13)_Takifugu_rubripes|Rep_Anaphase-promoting_complex_subunit_13_(APC13)_(Cylosome_subunit_13)_Takifugu_rubripes_partial_(95%)
64224	1.16236	2.94874	0.00287997	0.0835648	TC197928	1102			homologue_to_UniRef100_P49947Ferritin_middle_subunit_Salmo_salar|Rep_Ferritin_middle_subunit_Salmo_salar_(Atlantic_salmon)
50490	0.942977	3.34767	0.00289417	0.0837282	TC178397	875			similar_to_UniRef100_A3KNU6Zgc162523_protein_Danio_rerio|Rep_Zgc162523_protein_Danio_rerio_(Zebrafish)_(Brachydanio_rerio)_partial_(35%)
31589	0.876235	5.94242	0.00289986	0.0837282	GSONMT00017180001	387			_60S_ribosomal_protein_L36a_[Salmo_salar]
13278	1.26548	0.253307	0.00291597	0.0840279	GSONMT00019921001	537			_AMBP_protein_precursor_[Salmo_salar]
65174	1.07672	3.77864	0.00293029	0.0843579	TC199234	850			weakly_similar_to_UniRef100_UPI000018182Eolfactory_receptor_Olr458_Rattus_norvegicus|Rep_olfactory_receptor_Olr458_Rattus_norvegicus_partial_(7%)
59195	0.926111	7.33343	0.00297342	0.0851944	TC190895	936			unknown
82715	1.04228	0.734044	0.00303557	0.0868776	BX300509	953			similar_to_UniRef100_O60356Nuclear_protein_1_n=2_Homo_sapiens|Rep_Nuclear_protein_1_Homo_sapiens_(Human)_partial_(43%)
2226	0.867362	2.6576	0.00306725	0.0874435	GSONMT00059484001	702			_Tc1-like_transporase_[Oncorhynchus_mykiss]
54619	1.1308	0.140999	0.00307335	0.0874855	TC184364	779			similar_to_UniRef100_Q7SXF6Cysteine-rich_with_EGF-like_domain_protein_2_precursor_Danio_rerio|Rep_Cysteine-rich_with_EGF-like_domain_protein_2_precursor_Danio_rerio_(Zebrafish)_(Brachydanio_rerio)_partial_(36%)
52888	0.891103	4.03396	0.0030789	0.0875208	TC181890	777			similar_to_UniRef100_UPI00003638ECCytochrome_c_oxidase_subunit_4_isoform_1_mitochondrial_precursor_(EC_1931)_(Cytochrome_c_oxidase_subunit_IV_isoform_1)_(COX_IV-1)_(Cytochrome_c_oxidase_polypeptide_IV)_Takifugu_rubripes|Rep_Cytochrome_c_oxidase_subunit_4_isoform_1_mitochondrial_precursor_(EC_1931)_(Cytochrome_c_oxidase_subunit_IV_isoform_1)_(COX_IV-1)_(Cytochrome_c_oxidase_polypeptide_IV)_Takifug…
204040	1.20556	0.0577563	0.00309125	0.0875453	NODE_51576_length_312_cov_0.583333	410			unknown
93519	1.08235	0.334748	0.00309143	0.0875453	BX888504	1002			similar_to_UniRef100_Q499A2Zgc110385_Danio_rerio|Rep_Zgc110385_Danio_rerio_(Zebrafish)_(Brachydanio_rerio)
9826	0.996401	1.67195	0.00309169	0.0875453	GSONMT00049216001	615			_PREDICTED:_trafficking_protein_particle_complex_subunit_1-like_isoform_X1_[Maylandia_zebra]
201393	1.25634	0.0408269	0.00316283	0.0893012	NODE_48112_length_633_cov_1.513428	731			unknown
61395	1.11376	0.47036	0.0031933	0.089565	TC193984	808			homologue_to_UniRef100_Q5ZII6Transmembrane_protein_167_precursor_Gallus_gallus|Rep_Transmembrane_protein_167_precursor_Gallus_gallus_(Chicken)
20311	0.934975	2.24076	0.00318598	0.089565	GSONMT00046106001	297			_SJCHGC09533_protein_[Schistosoma_japonicum]
107042	0.896568	6.42277	0.00318327	0.089565	CX067193	341			homologue_to_UniRef100_A0MZ74Cytochrome_c_oxidase_subunit_2_Oncorhynchus_nerka|Rep_Cytochrome_c_oxidase_subunit_2_Oncorhynchus_nerka_(Sockeye_salmon)_partial_(44%)
50839	1.12776	0.605158	0.00319871	0.0896175	TC178916	1008			similar_to_UniRef100_Q4T4M5Chromosome_undetermined_SCAF9582_whole_genome_shotgun_sequence_Tetraodon_nigroviridis|Rep_Chromosome_undetermined_SCAF9582_whole_genome_shotgun_sequence_Tetraodon_nigroviridis_(Green_puffer)_partial_(35%)
115652	1.15362	4.37352	0.00322777	0.0897143	CU065770	466			UniRef100_A0JPF1Zgc153686_Danio_rerio|Rep_Zgc153686_Danio_rerio_(Zebrafish)_(Brachydanio_rerio)_partial_(13%)
131365	1.13126	2.93756	0.00324773	0.0897143	SRR020739-16590	524			unknown
41306	1.10653	0.290934	0.00322508	0.0897143	GSONMT00064453001	327			_Pterin-4-alpha-carbinolamine_dehydratase_[Salmo_salar]
107517	0.947507	3.54071	0.00322928	0.0897143	CX034871	707			unknown
119764	0.873066	2.40926	0.00324556	0.0897143	GE824539	825			homologue_to_UniRef100_UPI00004D09F9Tumor_protein_p53-inducible_nuclear_protein_2_(p53-inducible_protein_U)_(PIG-U)_Xenopus_tropicalis|Rep_Tumor_protein_p53-inducible_nuclear_protein_2_(p53-inducible_protein_U)_(PIG-U)_Xenopus_tropicalis_partial_(10%)
92663	0.84561	3.04514	0.00323907	0.0897143	BX913187	502			homologue_to_UniRef100_UPI00001A2323Small_EDRK-rich_factor_2_(4F5rel)_(h4F5rel)_(Gastric_cancer-related_protein_VRG107)_Danio_rerio|Rep_Small_EDRK-rich_factor_2_(4F5rel)_(h4F5rel)_(Gastric_cancer-related_protein_VRG107)_Danio_rerio_partial_(72%)
204179	1.39903	-0.146639	0.003269	0.0900478	NODE_51756_length_236_cov_0.995763	334			unknown
83427	1.35214	-0.0801255	0.00328702	0.0904594	BX304752	770			similar_to_UniRef100_Q568N9Pyrophosphatase_(Inorganic)_1_Danio_rerio|Rep_Pyrophosphatase_(Inorganic)_1_Danio_rerio_(Zebrafish)_(Brachydanio_rerio)_partial_(31%)
57397	1.17313	-0.0573536	0.0033024	0.0905708	TC188333	1074			weakly_similar_to_UniRef100_UPI00006A1C91Topoisomerase_II_alpha_Xenopus_tropicalis|Rep_Topoisomerase_II_alpha_Xenopus_tropicalis_partial_(5%)
90864	1.05144	1.08041	0.00329952	0.0905708	BX879905	721			similar_to_UniRef100_Q2W7J2Pentose-5-phosphate-3-epimerase_Magnetospirillum_magneticum_AMB-1|Rep_Pentose-5-phosphate-3-epimerase_Magnetospirillum_magneticum_(strain_AMB-1_/_ATCC_700264)_partial_(7%)
86957	1.08856	0.289921	0.00331541	0.0908099	BX318681	805			similar_to_UniRef100_Q499A2Zgc110385_Danio_rerio|Rep_Zgc110385_Danio_rerio_(Zebrafish)_(Brachydanio_rerio)
77108	1.21727	0.0913201	0.00334389	0.0909878	TC215694	983			similar_to_UniRef100_Q6DHJ6Sibusm1-241h124_n=2_Danio_rerio|Rep_Sibusm1-241h124_Danio_rerio_(Zebrafish)_(Brachydanio_rerio)_partial_(73%)
102346	1.12691	0.685865	0.00333758	0.0909878	CB488577	493			UniRef100_P84243Histone_H33_n=34_Bilateria|Rep_Histone_H33_Homo_sapiens_(Human)_partial_(98%)
106986	1.04874	4.5871	0.00333071	0.0909878	CX066471	260			homologue_to_UniRef100_A0ZRD6Cytochrome_oxidase_subunit_3_Pseudorasbora_pumila|Rep_Cytochrome_oxidase_subunit_3_Pseudorasbora_pumila_(moroco)_partial_(28%)
120124	0.99197	0.932047	0.00333272	0.0909878	FP324810	1040			similar_to_UniRef100_Q803J8Zinc_finger_CCCH-type_containing_15_Danio_rerio|Rep_Zinc_finger_CCCH-type_containing_15_Danio_rerio_(Zebrafish)_(Brachydanio_rerio)_partial_(30%)
106461	1.13055	1.01414	0.00335393	0.091021	CX027081	731			UniRef100_Q4TD11Chromosome_undetermined_SCAF6586_whole_genome_shotgun_sequence_Tetraodon_nigroviridis|Rep_Chromosome_undetermined_SCAF6586_whole_genome_shotgun_sequence_Tetraodon_nigroviridis_(Green_puffer)_partial_(8%)
38862	0.972289	2.124	0.00337168	0.0911657	GSONMT00069383001	492			_Peroxiredoxin-5-_mitochondrial_precursor_[Salmo_salar]
70746	1.25271	1.12875	0.00341937	0.0915428	TC206490	2340			homologue_to_UniRef100_Q5NKF9Prothrombin|Rep_Prothrombin___partial_(54%)
47625	1.21964	0.18288	0.00343547	0.0915428	TC174295	917			unknown
62842	1.20651	0.243461	0.00342579	0.0915428	TC195996	770			unknown
51702	1.102	2.78758	0.00340908	0.0915428	TC180184	1097			homologue_to_UniRef100_P49947Ferritin_middle_subunit_Salmo_salar|Rep_Ferritin_middle_subunit_Salmo_salar_(Atlantic_salmon)
74015	0.99597	4.2162	0.00343022	0.0915428	TC210630	912			apolipoprotein_A-II
74760	0.938895	1.47053	0.00340671	0.0915428	TC211555	332			UniRef100_Q68K22Gelsolin_Culicoides_sonorensis|Rep_Gelsolin_Culicoides_sonorensis_partial_(8%)
65417	0.853553	2.30999	0.0034072	0.0915428	TC199568	1769			UniRef100_Q4RG00Chromosome_undetermined_SCAF15108_whole_genome_shotgun_sequence_Tetraodon_nigroviridis|Rep_Chromosome_undetermined_SCAF15108_whole_genome_shotgun_sequence_Tetraodon_nigroviridis_(Green_puffer)_partial_(10%)
77134	1.32728	0.761604	0.00345755	0.0917718	TC215724	353			homologue_to_UniRef100_P21848Serum_albumin_1_precursor_Salmo_salar|Rep_Serum_albumin_1_precursor_Salmo_salar_(Atlantic_salmon)_partial_(14%)
13054	0.848164	4.23307	0.0034627	0.0917718	GSONMT00035586001	390			_Ribosomal_protein_L22-like_1_[Salmo_salar]
82832	0.895004	1.39627	0.00348139	0.0920969	BX302395	827			unknown
82075	1.05525	3.33673	0.00349386	0.0923063	BX298533	808			similar_to_UniRef100_A3KNU6Zgc162523_protein_Danio_rerio|Rep_Zgc162523_protein_Danio_rerio_(Zebrafish)_(Brachydanio_rerio)_partial_(35%)
118402	0.833111	8.70361	0.00350955	0.0925915	CT571095	1464			homologue_to_UniRef100_A7XZM2Fast_myosin_light_chain_2|Rep_Fast_myosin_light_chain_2___partial_(41%)
71446	0.944351	2.84196	0.00357381	0.0932408	TC207388	764			similar_to_UniRef100_Q3TJG2Acyl_carrier_protein_Mus_musculus|Rep_Acyl_carrier_protein_Mus_musculus_(Mouse)_partial_(68%)
29057	0.798925	9.37645	0.00356978	0.0932408	GSONMT00043621001	327			_parvalbumin_beta_2_[Salmo_salar]
92748	1.278	0.819115	0.00358444	0.0933925	BX909216	863			similar_to_UniRef100_Q08B95Zgc154131_Danio_rerio|Rep_Zgc154131_Danio_rerio_(Zebrafish)_(Brachydanio_rerio)_partial_(41%)
104392	1.64996	-0.349666	0.00361825	0.0938571	CR373918	762			homologue_to_UniRef100_P49947Ferritin_middle_subunit_Salmo_salar|Rep_Ferritin_middle_subunit_Salmo_salar_(Atlantic_salmon)_partial_(67%)
7476	1.31291	-0.0357445	0.00361307	0.0938571	GSONMT00028083001	1398			_Importin_subunit_alpha-2_[Salmo_salar]
47609	0.920626	1.31926	0.00361564	0.0938571	TC174270	1323			Catechol-O-methyltransferase_domain-containing_protein_1predicted_coding_region
89424	1.42527	-0.0593782	0.00364606	0.094434	BX864284	480			similar_to_UniRef100_UPI000065FD1EPeroxiredoxin-5_mitochondrial_precursor_(EC_111115)_(Prx-V)_(Peroxisomal_antioxidant_enzyme)_(PLP)_(Thioredoxin_reductase)_(Thioredoxin_peroxidase_PMP20)_(Antioxidant_enzyme_B166)_(AOEB166)_(TPx_type_VI)_(Liver_tissue_2D-page_spot_71B)_(Alu_corepresso_Takifugu_rubripes|Rep_Peroxiredoxin-5_mitochondrial_precursor_(EC_111115)_(Prx-V)_(Peroxisomal_antioxidant_enzyme…
157817	1.06154	0.433349	0.00365383	0.0945296	SRR020740-19755	430			unknown
39757	1.02163	1.15007	0.00368573	0.0951035	GSONMT00067640001	375			_Tc1-like_transporase_[Oncorhynchus_mykiss]
111837	0.938599	2.03359	0.00371042	0.0954889	CX258888	523			similar_to_UniRef100_UPI0000ECB1AERibosomal_protein_L22-like_1_Gallus_gallus|Rep_Ribosomal_protein_L22-like_1_Gallus_gallus_partial_(26%)
81227	1.14534	0.312643	0.00372144	0.0956886	BX087701	770			homologue_to_UniRef100_Q4V7R1Mitochondrial_import_inner_membrane_translocase_subunit_Tim9_Xenopus_laevis|Rep_Mitochondrial_import_inner_membrane_translocase_subunit_Tim9_Xenopus_laevis_(African_clawed_frog)_partial_(82%)
114919	1.03914	3.1846	0.00372525	0.0957026	CT569356	1403			homologue_to_UniRef100_Q68ER8MGC89305_protein_Xenopus_tropicalis|Rep_MGC89305_protein_Xenopus_tropicalis_(Western_clawed_frog)_(Silurana_tropicalis)_partial_(34%)
116973	1.16265	0.0463249	0.00375932	0.0964936	CT571544	574			unknown
9889	1.3526	-0.0246444	0.00377254	0.096724	GSONMT00024732001	495			_protein_N-terminal_glutamine_amidohydrolase_[Danio_rerio]
52897	1.1862	0.0480826	0.00380247	0.0970075	TC181905	1088			homologue_to_UniRef100_P79733Ribonucleoside-diphosphate_reductase_subunit_M2_Danio_rerio|Rep_Ribonucleoside-diphosphate_reductase_subunit_M2_Danio_rerio_(Zebrafish)_(Brachydanio_rerio)_partial_(43%)
69760	1.70201	-0.618597	0.00383079	0.097009	TC205271	573			unknown
66777	1.28219	-0.157354	0.00383887	0.097009	TC201386	1474			similar_to_UniRef100_Q15131Cell_division_protein_kinase_10_n=3_Homo_sapiens|Rep_Cell_division_protein_kinase_10_Homo_sapiens_(Human)_partial_(94%)
92530	1.00918	0.906513	0.00381924	0.097009	BX912108	628			homologue_to_UniRef100_UPI0000366454Pterin-4-alpha-carbinolamine_dehydratase_(EC_42196)_(PHS)_(4-alpha-_hydroxy-tetrahydropterin_dehydratase)_(Phenylalanine_hydroxylase-_stimulating_protein)_(Pterin_carbinolamine_dehydratase)_(PCD)_(Dimerization_cofactor_of_hepatocyte_nuclear_factor_1-al_Takifugu_rubripes|Rep_Pterin-4-alpha-carbinolamine_dehydratase_(EC_42196)_(PHS)_(4-alpha-_hydroxy-tetrahydropt…
37630	0.881087	2.91351	0.00382385	0.097009	GSONMT00071980001	801			_seraf-like_protein_[Oncorhynchus_mykiss]
152265	0.883778	5.22476	0.00385908	0.0972791	SRR020740-11948	563			cytochrome_oxidase_subunit_ii
116755	0.943132	1.79638	0.00387203	0.0973078	CT563991	401			unknown
84540	0.865648	3.18171	0.00387389	0.0973078	BX307832	879			similar_to_UniRef100_UPI00003638ECCytochrome_c_oxidase_subunit_4_isoform_1_mitochondrial_precursor_(EC_1931)_(Cytochrome_c_oxidase_subunit_IV_isoform_1)_(COX_IV-1)_(Cytochrome_c_oxidase_polypeptide_IV)_Takifugu_rubripes|Rep_Cytochrome_c_oxidase_subunit_4_isoform_1_mitochondrial_precursor_(EC_1931)_(Cytochrome_c_oxidase_subunit_IV_isoform_1)_(COX_IV-1)_(Cytochrome_c_oxidase_polypeptide_IV)_Takifug…
70821	1.51598	6.93794	0.00390728	0.0977138	TC206597	1109			homologue_to_UniRef100_P02141Hemoglobin_subunit_beta-4|Rep_Hemoglobin_subunit_beta-4
92204	1.01008	0.862931	0.00391002	0.0977138	BX882785	1046			weakly_similar_to_UniRef100_Q98TC8XP8_Xenopus_laevis|Rep_XP8_Xenopus_laevis_(African_clawed_frog)_partial_(71%)
74202	0.955647	8.91597	0.0039027	0.0977138	TC210868	366			similar_to_UniRef100_P70011Nucleoside_diphosphate_kinase_A2_Xenopus_laevis|Rep_Nucleoside_diphosphate_kinase_A2_Xenopus_laevis_(African_clawed_frog)_partial_(38%)
141625	0.959844	3.49878	0.00393623	0.0980352	SRR020739-34268	375			glyceraldehyde-3-phosphate_dehydrogenase
56254	0.836456	2.18176	0.00395678	0.09838	TC186705	1519			similar_to_UniRef100_Q4RVD4Chromosome_15_SCAF14992_whole_genome_shotgun_sequence_Tetraodon_nigroviridis|Rep_Chromosome_15_SCAF14992_whole_genome_shotgun_sequence_Tetraodon_nigroviridis_(Green_puffer)_partial_(78%)
116219	0.919687	2.58598	0.00396167	0.0984182	CU065845	595			UniRef100_Q0ZBS0Macrophage_migration_inhibitory_factor_Salmo_salar|Rep_Macrophage_migration_inhibitory_factor_Salmo_salar_(Atlantic_salmon)
76329	0.855972	2.07749	0.00397444	0.0984517	TC214733	494			similar_to_UniRef100_UPI00015A7335cytochrome_c_oxidase_subunit_VIIa_2_Danio_rerio|Rep_cytochrome_c_oxidase_subunit_VIIa_2_Danio_rerio_partial_(90%)
212328	1.08594	0.868631	0.00399888	0.0986749	NODE_61961_length_278_cov_1.244604	376			60
68073	0.771067	10.4359	0.00402547	0.0989155	TC203055	725			UniRef100_Q91208Myosin_heavy_chain|Rep_Myosin_heavy_chain___partial_(29%)
17235	1.0886	0.491038	0.00403364	0.0990334	GSONMT00043286001	522			_TP53RK-binding_protein_[Salmo_salar]
56355	1.26526	-0.0951228	0.00404018	0.099111	TC186844	760			homologue_to_UniRef100_Q6DGQ0Transcription_elongation_factor_SPT4_n=2_Danio_rerio|Rep_Transcription_elongation_factor_SPT4_Danio_rerio_(Zebrafish)_(Brachydanio_rerio)
43627	0.859982	1.8683	0.00404677	0.0991897	GSONMT00078378001	411			_Histone_H3.3_[Oncorhynchus_mykiss]
57856	1.38228	0.0757787	0.00409875	0.0998803	TC189010	1315			similar_to_UniRef100_Q9YMM6DNA_binding_protein_Lymantria_dispar_MNPV|Rep_DNA_binding_protein_Lymantria_dispar_multicapsid_nuclear_polyhedrosis_virus_(LdMNPV)_partial_(17%)
144802	0.890212	1.79578	0.0040968	0.0998803	SRR020740-1927	838			unknown
118365	1.4773	4.24926	0.00410879	0.100042	CT962928	737			homologue_to_UniRef100_P14527Hemoglobin_subunit_alpha-4|Rep_Hemoglobin_subunit_alpha-4
205422	1.12469	1.186	0.00414108	0.100578	NODE_53338_length_295_cov_1.532203	393			unknown
10244	1.11602	0.0883294	0.00416678	0.101035	GSONMT00022838001	486			_GSK-3-binding_protein_[Salmo_salar]
212876	0.989322	4.67299	0.00417991	0.10127	NODE_62588_length_544_cov_1.172794	642			Hypothetical_protein_CBG24445
66059	1.47629	-0.233139	0.00421596	0.101891	TC200442	1011			homologue_to_UniRef100_P49947Ferritin_middle_subunit_Salmo_salar|Rep_Ferritin_middle_subunit_Salmo_salar_(Atlantic_salmon)_partial_(95%)
1727	1.11662	0.148513	0.0042372	0.101996	GSONMT00001697001	318			_Dynactin_subunit_6_[Oncorhynchus_mykiss]
207788	1.06939	2.19514	0.00423192	0.101996	NODE_56295_length_291_cov_1.130584	389			enolase_3-2
10839	1.06589	0.249189	0.00423641	0.101996	GSONMT00042300001	357			_39S_ribosomal_protein_L11-_mitochondrial_precursor_[Salmo_salar]
65982	1.15648	1.78787	0.00426199	0.102163	TC200338	873			cysteine_proteinase_inhibitor
102176	1.03007	1.85037	0.00425972	0.102163	CB491242	152			homologue_to_UniRef100_Q6Y205Ribosomal_protein_L37_Pagrus_major|Rep_Ribosomal_protein_L37_Pagrus_major_(Red_sea_bream)_(Chrysophrys_major)_partial_(46%)
108623	0.791988	4.45257	0.00425176	0.102163	CX125404	336			UniRef100_A2Q0S0Ribosomal_protein_S5_n=3_Percomorpha|Rep_Ribosomal_protein_S5_Solea_senegalensis_(Sole)_partial_(31%)
56871	0.900614	2.52616	0.004277	0.102439	TC187599	690			weakly_similar_to_UniRef100_Q4T8S0Chromosome_undetermined_SCAF7735_whole_genome_shotgun_sequence_Tetraodon_nigroviridis|Rep_Chromosome_undetermined_SCAF7735_whole_genome_shotgun_sequence_Tetraodon_nigroviridis_(Green_puffer)_partial_(32%)
39975	0.907786	1.39279	0.00429121	0.102612	GSONMT00067160001	447			_PREDICTED:_histone_H2A.Z-like_isoform_X1_[Oreochromis_niloticus]
108588	0.857477	4.26243	0.00431084	0.102997	CX067858	332			homologue_to_UniRef100_P6148560S_ribosomal_protein_L36a_n=5_Clupeocephala|Rep_60S_ribosomal_protein_L36a_Danio_rerio_(Zebrafish)_(Brachydanio_rerio)_partial_(75%)
87213	1.11457	0.165039	0.00432402	0.103228	BX317084	830			weakly_similar_to_UniRef100_Q4TA99Chromosome_undetermined_SCAF7392_whole_genome_shotgun_sequence_Tetraodon_nigroviridis|Rep_Chromosome_undetermined_SCAF7392_whole_genome_shotgun_sequence_Tetraodon_nigroviridis_(Green_puffer)_partial_(37%)
61893	0.853472	2.22579	0.00434087	0.103294	TC194679	1336			similar_to_UniRef100_Q4SS46Chromosome_11_SCAF14479_whole_genome_shotgun_sequence_Tetraodon_nigroviridis|Rep_Chromosome_11_SCAF14479_whole_genome_shotgun_sequence_Tetraodon_nigroviridis_(Green_puffer)_partial_(96%)
88106	0.886593	3.15685	0.00436074	0.103462	BX321751	897			similar_to_UniRef100_UPI000065FD1EPeroxiredoxin-5_mitochondrial_precursor_(EC_111115)_(Prx-V)_(Peroxisomal_antioxidant_enzyme)_(PLP)_(Thioredoxin_reductase)_(Thioredoxin_peroxidase_PMP20)_(Antioxidant_enzyme_B166)_(AOEB166)_(TPx_type_VI)_(Liver_tissue_2D-page_spot_71B)_(Alu_corepresso_Takifugu_rubripes|Rep_Peroxiredoxin-5_mitochondrial_precursor_(EC_111115)_(Prx-V)_(Peroxisomal_antioxidant_enzyme…
12941	1.36013	0.040302	0.00437133	0.103561	GSONMT00052971001	543			_endothelial_lipase_1_[Oncorhynchus_clarkii]
89417	0.868525	4.88421	0.00437515	0.103561	BX864016	460			UniRef100_O93485Alpha_1_type_I_collagen|Rep_Alpha_1_type_I_collagen___partial_(11%)
110066	1.21539	-0.0459275	0.00438465	0.103581	CX351298	474			unknown
74245	1.2736	0.406179	0.00442735	0.104338	TC210917	803			weakly_similar_to_UniRef100_Q800S8Fetuin-A_Danio_rerio|Rep_Fetuin-A_Danio_rerio_(Zebrafish)_(Brachydanio_rerio)_partial_(26%)
79294	0.77341	6.39548	0.00443758	0.104495	BX074342	864			homologue_to_UniRef100_A9Z0N1Ribosomal_protein_L9_Oncorhynchus_masou_formosanus|Rep_Ribosomal_protein_L9_Oncorhynchus_masou_formosanus_partial_(98%)
103199	0.829017	2.43357	0.00447234	0.104977	CA387751	111			unknown
28734	0.873194	2.8523	0.00448494	0.105021	GSONMT00010157001	1545			_PREDICTED:_SRSF_protein_kinase_3-like_[Pundamilia_nyererei]
123362	1.25022	-0.0390099	0.00450349	0.105287	SRR020739-2719	805			unknown
78598	0.912749	3.41306	0.00451309	0.105344	TC217451	1133			homologue_to_UniRef100_A9Z0M3Ribosomal_protein_L13A_Oncorhynchus_masou_formosanus|Rep_Ribosomal_protein_L13A_Oncorhynchus_masou_formosanus_partial_(97%)
111576	1.18498	0.597574	0.00452924	0.105386	BX317188	880			similar_to_UniRef100_A4Q7P8VHS_Medicago_truncatula|Rep_VHS_Medicago_truncatula_(Barrel_medic)_partial_(4%)
3797	1.0872	0.596613	0.00452736	0.105386	GSONMT00008856001	579			_Transposable_element_Tcb1_transposase_[Salmo_salar]
34944	0.92283	2.01107	0.00454398	0.105645	GSONMT00034347001	1098			_Tc1-like_transporase_[Oncorhynchus_mykiss]
101866	0.830353	2.13934	0.00456542	0.106059	CB491885	699			UniRef100_Q92088Cytochrome_P450_2M1|Rep_Cytochrome_P450_2M1___partial_(33%)
109053	0.891638	6.4433	0.00462904	0.107114	CX146216	403			similar_to_UniRef100_Q91482Parvalbumin_beta_1_Salmo_salar|Rep_Parvalbumin_beta_1_Salmo_salar_(Atlantic_salmon)
19627	1.09282	0.527472	0.0046341	0.107146	GSONMT00041943001	756			_uncharacterized_protein_LOC559409_[Danio_rerio]
87455	0.982389	2.7446	0.0046574	0.107263	BX317626	881			similar_to_UniRef100_Q6DJ93MGC88931_protein_Xenopus_tropicalis|Rep_MGC88931_protein_Xenopus_tropicalis_(Western_clawed_frog)_(Silurana_tropicalis)_partial_(87%)
76296	1.29121	-0.291425	0.00468129	0.107476	TC214698	1252			weakly_similar_to_UniRef100_UPI00015DF04CNLR_family_pyrin_domain_containing_4D_Mus_musculus|Rep_NLR_family_pyrin_domain_containing_4D_Mus_musculus_partial_(5%)
22576	1.0692	2.91523	0.00468027	0.107476	GSONMT00057172001	531			_Ferritin-_middle_subunit_[Salmo_salar]
49847	0.892395	3.9573	0.00467407	0.107476	TC177481	968			similar_to_UniRef100_Q4RPF1Chromosome_1_SCAF15008_whole_genome_shotgun_sequence_Tetraodon_nigroviridis|Rep_Chromosome_1_SCAF15008_whole_genome_shotgun_sequence_Tetraodon_nigroviridis_(Green_puffer)_partial_(37%)
83436	1.36349	-0.150443	0.004687	0.107523	BX304747	805			similar_to_UniRef100_Q5U3I6Zgc103478_Danio_rerio|Rep_Zgc103478_Danio_rerio_(Zebrafish)_(Brachydanio_rerio)_partial_(32%)
69438	0.917436	3.42971	0.00471374	0.107799	TC204844	1048			weakly_similar_to_UniRef100_UPI000065FBDCUncharacterized_protein_C20orf123_Takifugu_rubripes|Rep_Uncharacterized_protein_C20orf123_Takifugu_rubripes_partial_(38%)
115241	0.82217	3.00871	0.00471345	0.107799	CR943438	1276			homologue_to_UniRef100_Q2YHL940S_ribosomal_protein_S7_n=3_Euteleostei|Rep_40S_ribosomal_protein_S7___partial_(55%)
192615	1.09698	0.133606	0.00476412	0.108529	NODE_36427_length_558_cov_2.313620	656			unknown
101571	0.873219	3.83646	0.00477529	0.108699	CA378741	599			homologue_to_UniRef100_Q0PKW5Sarcoendoplasmic_reticulum_calcium_ATPase_Silurus_lanzhouensis|Rep_Sarcoendoplasmic_reticulum_calcium_ATPase_Silurus_lanzhouensis_partial_(10%)
44742	0.913808	1.47578	0.00488049	0.110665	GSONMT00073259001	375			_acylphosphatase_2_precursor_[Salmo_salar]
60552	0.802538	4.89483	0.00490982	0.11114	TC192836	1113			UniRef100_A9Z0N4Ribosomal_protein_S14_n=2_Euteleostomi|Rep_Ribosomal_protein_S14_Oncorhynchus_masou_formosanus_partial_(69%)
92001	0.993307	0.892289	0.00496923	0.11139	BX882603	1214			homologue_to_UniRef100_UPI0000366454Pterin-4-alpha-carbinolamine_dehydratase_(EC_42196)_(PHS)_(4-alpha-_hydroxy-tetrahydropterin_dehydratase)_(Phenylalanine_hydroxylase-_stimulating_protein)_(Pterin_carbinolamine_dehydratase)_(PCD)_(Dimerization_cofactor_of_hepatocyte_nuclear_factor_1-al_Takifugu_rubripes|Rep_Pterin-4-alpha-carbinolamine_dehydratase_(EC_42196)_(PHS)_(4-alpha-_hydroxy-tetrahydropt…
109156	0.893928	1.42136	0.00496237	0.11139	CX250057	542			unknown
75062	0.873377	2.68237	0.00495528	0.11139	TC211938	2329			homologue_to_UniRef100_O13008Fatty_acid-binding_protein_heart|Rep_Fatty_acid-binding_protein_heart___partial_(68%)
52900	0.997806	3.34473	0.00498667	0.111509	TC181908	912			similar_to_UniRef100_UPI000065E1E1Ornithine_aminotransferase_mitochondrial_precursor_(EC_26113)_(Ornithine--oxo-acid_aminotransferase)_[Contains_Ornithine_aminotransferase_hepatic_form_Ornithine_aminotransferase_renal_form]_Takifugu_rubripes|Rep_Ornithine_aminotransferase_mitochondrial_precursor_(EC_26113)_(Ornithine--oxo-acid_aminotransferase)_[Contains_Ornithine_aminotransferase_hepatic_form_Or…
105458	0.871576	1.5048	0.00498988	0.111509	CX030485	681			similar_to_UniRef100_Q9W6X310_kDa_heat_shock_protein_mitochondrial_Oryzias_latipes|Rep_10_kDa_heat_shock_protein_mitochondrial_Oryzias_latipes_(Medaka_fish)_(Japanese_ricefish)_partial_(98%)
116534	0.788093	10.5691	0.00497963	0.111509	CT569933	1417			homologue_to_UniRef100_Q3SB0040S_ribosomal_protein_S2_Oxyuranus_scutellatus|Rep_40S_ribosomal_protein_S2_Oxyuranus_scutellatus_partial_(20%)
119976	1.04575	0.269608	0.00502894	0.112211	FP318653	773			unknown
26229	1.26073	-0.0699976	0.00505443	0.112514	GSONMT00013219001	444			_Mitochondrial_39S_ribosomal_protein_L27_[Salmo_salar]
33802	1.25531	-0.0641665	0.00505561	0.112514	GSONMT00038857001	819			_Alkylated_DNA_repair_protein_alkB_homolog_4_[Salmo_salar]
73819	1.03206	2.09317	0.0050923	0.112514	TC210377	762			unknown
89100	0.84346	1.77185	0.00508915	0.112514	BX868059	750			homologue_to_UniRef100_Q4TAX1Chromosome_undetermined_SCAF7240_whole_genome_shotgun_sequence_Tetraodon_nigroviridis|Rep_Chromosome_undetermined_SCAF7240_whole_genome_shotgun_sequence_Tetraodon_nigroviridis_(Green_puffer)
212342	0.838405	1.63018	0.00507921	0.112514	NODE_61976_length_477_cov_1.100629	575			eukaryotic_translation_initiation_factor_subunit_2_38kda
118383	0.81811	8.25062	0.00506668	0.112514	CT571094	1035			homologue_to_UniRef100_Q8JIP5Myosin_heavy_chain_n=2_Oncorhynchus_keta|Rep_Myosin_heavy_chain_Oncorhynchus_keta_(Chum_salmon)_partial_(7%)
59872	1.13598	0.610085	0.00511399	0.112908	TC191888	658			homologue_to_UniRef100_Q9BQE3Tubulin_alpha-1C_chain_n=2_Homo/Pan/Gorilla_group|Rep_Tubulin_alpha-1C_chain_Homo_sapiens_(Human)_partial_(36%)
137381	1.1405	3.35869	0.00514624	0.113364	SRR020739-27643	406			tc1-like_transposase
196389	1.2809	0.309367	0.00517118	0.113456	NODE_41431_length_323_cov_0.897833	421			fibrinogen_beta_chain_precursor
42491	1.26042	-0.0922063	0.00518273	0.113456	GSONMT00080766001	1869			_coagulation_factor_II_precursor_[Oncorhynchus_mykiss]
59565	1.22536	0.211955	0.00517038	0.113456	TC191442	1054			unknown
116389	0.976508	5.94367	0.00518308	0.113456	CT570566	1141			similar_to_UniRef100_Q4STH0Chromosome_undetermined_SCAF14228_whole_genome_shotgun_sequence_Tetraodon_nigroviridis|Rep_Chromosome_undetermined_SCAF14228_whole_genome_shotgun_sequence_Tetraodon_nigroviridis_(Green_puffer)_partial_(33%)
95410	0.88972	4.94945	0.0051629	0.113456	CA345571	241			unknown
31829	1.1005	0.452736	0.00520072	0.11348	GSONMT00021193001	183			_Procollagen_C-endopeptidase_enhancer_1_precursor_[Salmo_salar]
70820	1.09814	0.733749	0.0052056	0.11348	TC206596	887			UniRef100_P98093Complement_C3-1_[Contains_Complement_C3_beta_chain_Complement_C3_alpha_chain_C3a_anaphylatoxin_Complement_C3b_alpha_chain_Complement_C3c_alpha_chain_fragment_1_Complement_C3dg_fragment_Complement_C3g_fragment_Complement_C3d_fragment_Complement_C3f_fragment_Complement_C3c_alpha_chain_fragment_2]|Rep_Complement_C3-1_[Contains_Complement_C3_beta_chain_Complement_C3_alpha_chain_C3a_an…
122894	0.9493	1.39725	0.00520453	0.11348	SRR020739-1959	864			unknown
77951	0.93123	3.83009	0.00520073	0.11348	TC216694	725			homologue_to_UniRef100_A9YVA6Ferritin-H_subunit_Oncorhynchus_masou_formosanus|Rep_Ferritin-H_subunit_Oncorhynchus_masou_formosanus_partial_(76%)
63919	0.907127	1.55945	0.00521725	0.113594	TC197508	644			homologue_to_UniRef100_UPI0000366454Pterin-4-alpha-carbinolamine_dehydratase_(EC_42196)_(PHS)_(4-alpha-_hydroxy-tetrahydropterin_dehydratase)_(Phenylalanine_hydroxylase-_stimulating_protein)_(Pterin_carbinolamine_dehydratase)_(PCD)_(Dimerization_cofactor_of_hepatocyte_nuclear_factor_1-al_Takifugu_rubripes|Rep_Pterin-4-alpha-carbinolamine_dehydratase_(EC_42196)_(PHS)_(4-alpha-_hydroxy-tetrahydropt…
18902	1.17943	0.868846	0.00525298	0.113753	GSONMT00020946001	5010			_complement_component_C3-3_[Oncorhynchus_mykiss]
88895	0.850187	4.34594	0.00526773	0.113904	BX866472	812			UniRef100_Q9DF2740S_ribosomal_protein_S11_Salmo_salar|Rep_40S_ribosomal_protein_S11_Salmo_salar_(Atlantic_salmon)_partial_(73%)
58999	1.03593	0.728897	0.005318	0.114378	TC190611	1135			homologue_to_UniRef100_Q5U4M7Itm1_protein_Xenopus_laevis|Rep_Itm1_protein_Xenopus_laevis_(African_clawed_frog)_partial_(27%)
73469	0.932429	0.96313	0.00532472	0.114378	TC209948	817			weakly_similar_to_UniRef100_UPI000065F969Transmembrane_protein_109_precursor_(Mitsugumin-23)_(Mg23)_Takifugu_rubripes|Rep_Transmembrane_protein_109_precursor_(Mitsugumin-23)_(Mg23)_Takifugu_rubripes_partial_(44%)
20005	0.903014	1.96428	0.00536069	0.114731	GSONMT00030283001	654			_Crystallin_J1A_[Salmo_salar]
90827	0.833476	2.70572	0.00535766	0.114731	BX873397	771			homologue_to_UniRef100_UPI000021DF3E60S_ribosomal_protein_L22_Rattus_norvegicus|Rep_60S_ribosomal_protein_L22_Rattus_norvegicus_partial_(67%)
57947	0.957831	0.880011	0.00542391	0.114995	TC189137	921			similar_to_UniRef100_O60356Nuclear_protein_1_n=2_Homo_sapiens|Rep_Nuclear_protein_1_Homo_sapiens_(Human)_partial_(43%)
18949	1.32617	-0.297758	0.00544418	0.115258	GSONMT00020304001	195			_H/ACA_ribonucleoprotein_complex_subunit_3_[Salmo_salar]
65521	1.4665	5.98495	0.00545687	0.115277	TC199707	696			homologue_to_UniRef100_Q98973Alpha-globin_I|Rep_Alpha-globin_I
13676	0.810436	3.47888	0.00546944	0.115398	GSONMT00037103001	204			_60S_ribosomal_protein_L32_[Oncorhynchus_mykiss]
72333	1.19233	-0.0966251	0.00548823	0.115651	TC208507	2352			homologue_to_UniRef100_UPI000065FEFCDNA_replication_licensing_factor_MCM6_(p105MCM)_Takifugu_rubripes|Rep_DNA_replication_licensing_factor_MCM6_(p105MCM)_Takifugu_rubripes_partial_(66%)
65595	0.832126	3.66781	0.00550509	0.115879	TC199809	568			homologue_to_UniRef100_UPI00001A2323Small_EDRK-rich_factor_2_(4F5rel)_(h4F5rel)_(Gastric_cancer-related_protein_VRG107)_Danio_rerio|Rep_Small_EDRK-rich_factor_2_(4F5rel)_(h4F5rel)_(Gastric_cancer-related_protein_VRG107)_Danio_rerio_partial_(94%)
73395	1.23269	-0.0905497	0.00552106	0.115966	TC209854	976			homologue_to_UniRef100_UPI000065FCF7Anaphase-promoting_complex_subunit_13_(APC13)_(Cylosome_subunit_13)_Takifugu_rubripes|Rep_Anaphase-promoting_complex_subunit_13_(APC13)_(Cylosome_subunit_13)_Takifugu_rubripes_partial_(95%)
38853	1.11612	0.399984	0.00553625	0.116156	GSONMT00069368001	255			_UNQ655/PRO1286_[Salmo_salar]
81210	1.36777	-0.0385326	0.00556502	0.116556	BX087532	735			homologue_to_UniRef100_Q5QT17Uncharacterized_protein_C6orf58_homolog_precursor|Rep_Uncharacterized_protein_C6orf58_homolog_precursor___partial_(55%)
58924	1.06354	0.0486334	0.00558942	0.1169	TC190507	702			homologue_to_UniRef100_Q1RLN8Zgc136982_Danio_rerio|Rep_Zgc136982_Danio_rerio_(Zebrafish)_(Brachydanio_rerio)_partial_(5%)
132408	0.90386	5.32412	0.00558645	0.1169	SRR020739-18527	488			unknown
47559	0.911497	2.9763	0.00563703	0.117644	TC174199	1148			homologue_to_UniRef100_P02315Non-histone_chromosomal_protein_H6_(Histone_T)_[Contains_Oncorhyncin-_3_(Oncorhyncin_III)]|Rep_Non-histone_chromosomal_protein_H6_(Histone_T)_[Contains_Oncorhyncin-_3_(Oncorhyncin_III)]___partial_(91%)
10463	0.920751	0.987876	0.00565418	0.117751	GSONMT00048015001	213			_NADH_dehydrogenase_1_alpha_subcomplex_subunit_1_[Salmo_salar]
33816	0.806632	4.17189	0.00564776	0.117751	GSONMT00012740001	546			_Calmodulin_[Heterocephalus_glaber]
20152	1.52794	4.70716	0.00568004	0.118039	GSONMT00052297001	432			_Hemoglobin_subunit_alpha-4_[Salmo_salar]
79393	1.18117	1.14431	0.00567701	0.118039	BX073517	761			homologue_to_UniRef100_P49947Ferritin_middle_subunit_Salmo_salar|Rep_Ferritin_middle_subunit_Salmo_salar_(Atlantic_salmon)_partial_(72%)
5494	0.997409	2.66851	0.00570573	0.118405	GSONMT00014314001	501			_Ferritin-_middle_subunit_[Oncorhynchus_mykiss]
125860	0.947529	1.65881	0.00570377	0.118405	SRR020739-6760	656			vascular_cell_adhesion_protein_1_precursor
56890	0.825775	3.39672	0.00572796	0.118782	TC187623	904			UniRef100_A7J0U5Ubiquitin/ribosomal_protein_L40_fusion_protein_n=2_Euteleostomi|Rep_Ubiquitin/ribosomal_protein_L40_fusion_protein_Bufo_bufo_gargarizans_(Asian_toad)_partial_(69%)
10563	1.42784	5.62701	0.00573504	0.11884	GSONMT00008807001	204			_beta-globin_[Oncorhynchus_masou_formosanus]
147985	1.04663	0.686658	0.00573881	0.11884	SRR020740-6093	648			co3_oncmy_ame:_full=complement_c3_contains:_ame:_full=complement_c3_beta_chain_contains:_ame:_full=complement_c3_alpha_chain_contains:_ame:_full=c3a_anaphylatoxin_contains:_ame:_full=complement_c3b_alpha_chain_contains:_ame:_full=complement_c3c_alpha_chain_fragment_1_contains:_ame:_full=complement_c3dg_fragment_contains:_ame:_full=complement_c3g_fragment_contains:_ame:_full=complement_c3d_fragmen…
79619	1.11515	0.750568	0.00576211	0.119238	BX076074	828			similar_to_UniRef100_UPI000065D171Tryptophanyl-tRNA_synthetase_cytoplasmic_(EC_6112)_(Tryptophan--_tRNA_ligase)_(TrpRS)_(Interferon-induced_protein_53)_(IFP53)_(hWRS)_Takifugu_rubripes|Rep_Tryptophanyl-tRNA_synthetase_cytoplasmic_(EC_6112)_(Tryptophan--_tRNA_ligase)_(TrpRS)_(Interferon-induced_protein_53)_(IFP53)_(hWRS)_Takifugu_rubripes_partial_(24%)
184400	1.34821	0.170461	0.00578633	0.119402	NODE_25493_length_315_cov_3.073016	413			unknown
208631	0.905641	3.01076	0.00578519	0.119402	NODE_57327_length_230_cov_1.547826	328			unknown
156366	0.849968	4.4964	0.00577955	0.119402	SRR020740-17691	434			unknown
93111	1.20281	0.432545	0.00580464	0.119445	CA343434	544			UniRef100_Q5UTF2Cysteine_proteinase_inhibitor|Rep_Cysteine_proteinase_inhibitor___partial_(87%)
116680	1.22674	1.58164	0.00581014	0.119474	CT569541	1424			similar_to_UniRef100_UPI000036321EFructose-bisphosphate_aldolase_A_(EC_41213)_(Muscle-type_aldolase)_(Lung_cancer_antigen_NY-LU-1)_Takifugu_rubripes|Rep_Fructose-bisphosphate_aldolase_A_(EC_41213)_(Muscle-type_aldolase)_(Lung_cancer_antigen_NY-LU-1)_Takifugu_rubripes_partial_(33%)
80989	1.22463	-0.144844	0.00583098	0.119568	BX086131	783			UniRef100_A3URS2Probable_transcriptional_regulator_SyrB_Vibrio_splendidus_12B01|Rep_Probable_partial_(3%)
103352	0.746268	5.11679	0.00584739	0.11982	CR364519	722			similar_to_UniRef100_Q59FI9Ribosomal_protein_L12_variant_Homo_sapiens|Rep_Ribosomal_protein_L12_variant_Homo_sapiens_(Human)_partial_(44%)
120778	0.999474	2.36819	0.00585542	0.119901	FP319859	1129			homologue_to_UniRef100_O13008Fatty_acid-binding_protein_heart|Rep_Fatty_acid-binding_protein_heart___partial_(98%)
35946	1.06507	0.212391	0.00589322	0.120198	GSONMT00075583001	909			_cell_division_cycle_2_[Salmo_salar]
116231	0.946123	0.773406	0.00589174	0.120198	BX304989	803			homologue_to_UniRef100_UPI0000014E56Translocon-associated_protein_subunit_gamma_(TRAP-gamma)_(Signal_sequence_receptor_subunit_gamma)_(SSR-gamma)_Takifugu_rubripes|Rep_Translocon-associated_protein_subunit_gamma_(TRAP-gamma)_(Signal_sequence_receptor_subunit_gamma)_(SSR-gamma)_Takifugu_rubripes_partial_(87%)
13718	0.833878	2.60096	0.00587939	0.120198	GSONMT00011866001	576			_Tc1-like_transporase_[Oncorhynchus_mykiss]
49696	0.886482	1.19853	0.00590759	0.120382	TC177281	1223			homologue_to_UniRef100_Q6X4M215_kDa_selenoprotein_precursor|Rep_15_kDa_selenoprotein_precursor
69987	1.14189	0.524659	0.0059229	0.120473	TC205564	1357			UniRef100_Q9I3C2Probable_transcriptional_regulator_n=2_Pseudomonas_aeruginosa|Rep_Probable_transcriptional_regulator_Pseudomonas_aeruginosa_partial_(5%)
116566	0.847607	2.99453	0.00592435	0.120473	CT563430	281			homologue_to_UniRef100_A8WGL4Ribosomal_protein_L7_Danio_rerio|Rep_Ribosomal_protein_L7_Danio_rerio_(Zebrafish)_(Brachydanio_rerio)_partial_(16%)
106567	0.908618	1.43406	0.00596556	0.121143	CX026468	452			similar_to_UniRef100_UPI000065FC5ACytochrome_c_oxidase_polypeptide_VIIb2_mitochondrial_precursor_(EC_1931)_Takifugu_rubripes|Rep_Cytochrome_c_oxidase_polypeptide_VIIb2_mitochondrial_precursor_(EC_1931)_Takifugu_rubripes_partial_(64%)
91012	0.82925	2.81226	0.00597878	0.121328	BX879936	1031			weakly_similar_to_UniRef100_Q6DHI6Zgc92287_Danio_rerio|Rep_Zgc92287_Danio_rerio_(Zebrafish)_(Brachydanio_rerio)_partial_(30%)
116631	0.901943	3.43746	0.00598544	0.121379	CT569864	1320			homologue_to_UniRef100_Q9YI15Creatine_kinase_M2-CK_Cyprinus_carpio|Rep_Creatine_kinase_M2-CK_Cyprinus_carpio_(Common_carp)_partial_(19%)
102590	0.779542	2.50313	0.00600426	0.121509	CA385195	408			UniRef100_A2Q0U2Ribosomal_protein_S27-1_n=4_Percomorpha|Rep_Ribosomal_protein_S27-1_Solea_senegalensis_(Sole)_partial_(73%)
116609	0.918374	5.17175	0.00601244	0.121555	CT570435	1162			similar_to_UniRef100_Q4RVI9Fructose-bisphosphate_aldolase_Tetraodon_nigroviridis|Rep_Fructose-bisphosphate_aldolase_Tetraodon_nigroviridis_(Green_puffer)_partial_(23%)
75197	1.20805	-0.00702413	0.00606195	0.122306	TC212101	892			weakly_similar_to_UniRef100_Q8IQ98CG17888-PC_isoform_C_Drosophila_melanogaster|Rep_CG17888-PC_isoform_C_Drosophila_melanogaster_(Fruit_fly)_partial_(4%)
85254	0.933706	1.42354	0.00605666	0.122306	BX310977	1289			homologue_to_UniRef100_Q27IK6Kinesin_POK2_Arabidopsis_thaliana|Rep_Kinesin_POK2_Arabidopsis_thaliana_partial_(0%)
50702	0.980242	0.65646	0.00613858	0.123361	TC178718	822			similar_to_UniRef100_Q499A2Zgc110385_Danio_rerio|Rep_Zgc110385_Danio_rerio_(Zebrafish)_(Brachydanio_rerio)_partial_(72%)
69970	0.949703	1.00213	0.0061401	0.123361	TC205540	1039			weakly_similar_to_UniRef100_Q98TC8XP8_Xenopus_laevis|Rep_XP8_Xenopus_laevis_(African_clawed_frog)_partial_(71%)
206877	0.88272	1.27351	0.00617363	0.123677	NODE_55178_length_447_cov_1.105145	545			dual_specificity_protein_phosphatase_1-like
84773	0.741632	6.58183	0.00619006	0.123813	BX309928	891			similar_to_UniRef100_Q7ZV16Eukaryotic_translation_elongation_factor_1_beta_2_Danio_rerio|Rep_Eukaryotic_translation_elongation_factor_1_beta_2_Danio_rerio_(Zebrafish)_(Brachydanio_rerio)_partial_(91%)
66036	1.26814	-0.318378	0.00620576	0.123963	TC200410	806			similar_to_UniRef100_A0TEK9Coenzyme_PQQ_biosynthesis_protein_E_Burkholderia_ambifaria_MC40-6|Rep_Coenzyme_PQQ_biosynthesis_protein_E_Burkholderia_ambifaria_MC40-6_partial_(4%)
99366	1.23513	0.622362	0.00624889	0.12415	CA366081	457			homologue_to_UniRef100_A9Z0M7Ribosomal_protein_L10_Oncorhynchus_masou_formosanus|Rep_Ribosomal_protein_L10_Oncorhynchus_masou_formosanus_partial_(69%)
118715	0.884225	2.05563	0.00623718	0.12415	GE832827	821			similar_to_UniRef100_Q6P963Hydroxyacylglutathione_hydrolase_n=2_Danio_rerio|Rep_Hydroxyacylglutathione_hydrolase_Danio_rerio_(Zebrafish)_(Brachydanio_rerio)_partial_(64%)
54873	0.853977	1.41516	0.00623549	0.12415	TC184736	824			weakly_similar_to_UniRef100_Q98TC8XP8_Xenopus_laevis|Rep_XP8_Xenopus_laevis_(African_clawed_frog)_partial_(71%)
117143	1.04928	3.6963	0.00626729	0.124299	CT563975	516			homologue_to_UniRef100_A0MZ83Cytochrome_b_n=4_Oncorhynchus|Rep_Cytochrome_b_Oncorhynchus_nerka_(Sockeye_salmon)_partial_(10%)
59866	0.819456	1.60048	0.00630666	0.124959	TC191880	970			homologue_to_UniRef100_UPI0000365445Dynein_light_chain_roadblock-type_1_(Dynein_light_chain_2A_cytoplasmic)_(Dynein-associated_protein_Km23)_(Bithoraxoid-like_protein)_(BLP)_Takifugu_rubripes|Rep_Dynein_light_chain_roadblock-type_1_(Dynein_light_chain_2A_cytoplasmic)_(Dynein-associated_protein_Km23)_(Bithoraxoid-like_protein)_(BLP)_Takifugu_rubripes
82685	1.23235	-0.287029	0.00631614	0.124978	BX299911	730			unknown
19376	0.826172	4.58331	0.00634198	0.12532	GSONMT00037379001	1035			_PREDICTED:_P2X_purinoceptor_5-like_[Oryzias_latipes]
47187	0.939129	1.5949	0.00637429	0.125874	TC173609	944			UniRef100_Q71B04RBP_n=2_Euteleostei|Rep_RBP_Epinephelus_aeneus_(White_grouper)
98924	0.801485	3.01325	0.00639118	0.126038	CA364147	592			similar_to_UniRef100_Q28ED6UPF0466_protein_C22orf32_homolog_mitochondrial_precursor_n=2_Xenopus_tropicalis|Rep_UPF0466_protein_C22orf32_homolog_mitochondrial_precursor_Xenopus_tropicalis_(Western_clawed_frog)_(Silurana_tropicalis)_partial_(55%)
107598	0.847739	1.17068	0.00641419	0.126238	CX035468	700			homologue_to_UniRef100_Q6NYK8E3_ubiquitin-protein_ligase_MARCH5_Danio_rerio|Rep_E3_ubiquitin-protein_ligase_MARCH5_Danio_rerio_(Zebrafish)_(Brachydanio_rerio)_partial_(59%)
131977	0.835375	2.01692	0.00643029	0.126385	SRR020739-17741	511			nicotinamide_riboside_kinase_2
119609	1.24046	0.217396	0.0064442	0.126542	GE829185	768			UniRef100_A2U7Q7YcdA_Bacillus_coagulans_36D1|Rep_YcdA_Bacillus_coagulans_36D1_partial_(7%)
68159	0.947952	1.46994	0.00646471	0.126638	TC203166	1115			similar_to_UniRef100_Q71SZ0Cytochrome_c_oxidase_subunit_VIb_Scombridae_gen_sp|Rep_Cytochrome_c_oxidase_subunit_VIb_Scombridae_gen_sp_(tuna)
155768	0.913714	2.91329	0.00650244	0.127122	SRR020740-16846	424			unknown
59865	0.821869	3.23289	0.00650146	0.127122	TC191879	2117			similar_to_UniRef100_Q6NYS4Phosphatidylethanolamine_binding_protein_Danio_rerio|Rep_Phosphatidylethanolamine_binding_protein_Danio_rerio_(Zebrafish)_(Brachydanio_rerio)_partial_(93%)
133997	1.28892	-0.217008	0.00652473	0.127178	SRR020739-21592	483			protein_n-terminal_glutamine_amidohydrolase
82012	1.11958	0.0252715	0.00652693	0.127178	BX298074	863			weakly_similar_to_UniRef100_Q32Q38LOC401397_protein_n=2_Catarrhini|Rep_LOC401397_protein_Homo_sapiens_(Human)_partial_(61%)
147963	0.825336	2.75728	0.00653201	0.127192	SRR020740-6065	698			unknown
115811	0.859973	7.59805	0.0065439	0.127255	CT568979	1152			similar_to_UniRef100_P70083-2Isoform_SERCA1A_of_P70083__Makaira_nigricans|Rep_Isoform_SERCA1A_of_P70083__Makaira_nigricans_(Blue_marlin)_partial_(9%)
74160	1.03983	3.54161	0.00657442	0.127595	TC210816	987			homologue_to_UniRef100_O13008Fatty_acid-binding_protein_heart|Rep_Fatty_acid-binding_protein_heart___partial_(82%)
130375	1.10961	0.277051	0.00658253	0.127646	SRR020739-14773	554			unknown
41265	1.04969	0.441327	0.00658574	0.127646	GSONMT00064589001	1116			_Apoptosis-inducing_factor-like_mitochondrion-associated_inducer_of_death_[Oncorhynchus_mykiss]
81594	1.15349	-0.120468	0.00661111	0.127885	BX087399	397			unknown
87211	0.790056	2.59699	0.00665213	0.128256	BX318146	703			similar_to_UniRef100_Q6NYV3Zgc65861_Danio_rerio|Rep_Zgc65861_Danio_rerio_(Zebrafish)_(Brachydanio_rerio)_partial_(62%)
192969	1.18981	-0.241256	0.00667432	0.128456	NODE_36901_length_352_cov_0.423295	450			transposable_element_tcb2_transposase
66541	0.818669	3.66235	0.00668001	0.128456	TC201086	562			homologue_to_UniRef100_UPI00001A2323Small_EDRK-rich_factor_2_(4F5rel)_(h4F5rel)_(Gastric_cancer-related_protein_VRG107)_Danio_rerio|Rep_Small_EDRK-rich_factor_2_(4F5rel)_(h4F5rel)_(Gastric_cancer-related_protein_VRG107)_Danio_rerio_partial_(95%)
5973	0.81225	1.81097	0.00667721	0.128456	GSONMT00022954001	558			_Translocon-associated_protein_subunit_gamma_[Salmo_salar]
86828	1.01176	0.578126	0.0066902	0.128567	BX318301	784			similar_to_UniRef100_Q4RXN3Chromosome_11_SCAF14979_whole_genome_shotgun_sequence_Tetraodon_nigroviridis|Rep_Chromosome_11_SCAF14979_whole_genome_shotgun_sequence_Tetraodon_nigroviridis_(Green_puffer)_partial_(57%)
57131	0.916377	1.03576	0.0067039	0.12864	TC187957	1290			homologue_to_UniRef100_Q6AXK9THO_complex_3_Danio_rerio|Rep_THO_complex_3_Danio_rerio_(Zebrafish)_(Brachydanio_rerio)_partial_(98%)
91507	1.06056	0.369299	0.00671339	0.128665	BX878299	885			similar_to_UniRef100_UPI000065E1E0phospholysine_phosphohistidine_inorganic_pyrophosphate_phosphatase_Takifugu_rubripes|Rep_phospholysine_phosphohistidine_inorganic_pyrophosphate_phosphatase_Takifugu_rubripes_partial_(86%)
54389	0.815957	2.65753	0.00674371	0.129005	TC184046	938			similar_to_UniRef100_Q4TDL9Chromosome_undetermined_SCAF6172_whole_genome_shotgun_sequence_Tetraodon_nigroviridis|Rep_Chromosome_undetermined_SCAF6172_whole_genome_shotgun_sequence_Tetraodon_nigroviridis_(Green_puffer)_partial_(11%)
57600	0.919766	1.02441	0.00677219	0.129217	TC188633	1047			similar_to_UniRef100_Q9NWV4Uncharacterized_protein_C1orf123_n=2_Homo/Pan/Gorilla_group|Rep_Uncharacterized_protein_C1orf123_Homo_sapiens_(Human)_partial_(62%)
72328	0.815203	6.62063	0.00681524	0.129697	TC208502	1014			UniRef100_P6151360S_ribosomal_protein_L37a_n=7_Eutheria|Rep_60S_ribosomal_protein_L37a_Homo_sapiens_(Human)
27708	1.10329	-0.0991963	0.00683105	0.129869	GSONMT00019800001	1230			_Pyruvate_dehydrogenase_kinase_isozyme_2-_mitochondrial_precursor_[Salmo_salar]
121238	1.0155	0.429644	0.0068546	0.130109	FP324317	1200			similar_to_UniRef100_Q6NWX7Zgc77488_Danio_rerio|Rep_Zgc77488_Danio_rerio_(Zebrafish)_(Brachydanio_rerio)_partial_(52%)
103318	0.915345	0.9695	0.00687067	0.130192	CR363880	813			similar_to_UniRef100_UPI00015A417DdUTP_pyrophosphatase_Danio_rerio|Rep_dUTP_pyrophosphatase_Danio_rerio_partial_(75%)
84991	0.751507	6.52637	0.00687228	0.130192	BX308349	741			UniRef100_O4922460S_ribosomal_protein_L41_Glycine_max|Rep_60S_ribosomal_protein_L41_Glycine_max_(Soybean)_partial_(56%)
71148	0.960488	0.934752	0.00690328	0.130568	TC207020	707			homologue_to_UniRef100_Q7T192Beta-catenin_Carassius_auratus|Rep_Beta-catenin_Carassius_auratus_(Goldfish)_partial_(13%)
113828	0.892607	1.37526	0.00691644	0.130691	CX720535	653			similar_to_UniRef100_Q6P3J5Eukaryotic_translation_elongation_factor_2_like_Danio_rerio|Rep_Eukaryotic_translation_elongation_factor_2_like_Danio_rerio_(Zebrafish)_(Brachydanio_rerio)_partial_(15%)
62959	1.16738	0.162153	0.00700152	0.131351	TC196152	1579			Mitochondrial_28S_ribosomal_protein_S36predicted_coding_region_syn_S36mt_MRP-S36
48968	1.11414	0.0771456	0.00699527	0.131351	TC176242	1447			unknown
63017	1.04819	0.244362	0.00700601	0.131351	TC196241	1957			unknown
13898	0.932271	1.51968	0.00698847	0.131351	GSONMT00032255001	297			_NADH_dehydrogenase_1_alpha_subcomplex_subunit_2_[Oncorhynchus_mykiss]
9442	0.913408	0.901255	0.0070095	0.131351	GSONMT00017882001	210			_PREDICTED:_BBSome-interacting_protein_1-like_[Maylandia_zebra]
87167	0.746153	4.96808	0.00699871	0.131351	BX317903	813			homologue_to_UniRef100_A9Z0M8Ribosomal_protein_L10a_Oncorhynchus_masou_formosanus|Rep_Ribosomal_protein_L10a_Oncorhynchus_masou_formosanus_partial_(79%)
37340	1.02022	1.10568	0.00701628	0.131394	GSONMT00072651001	321			KAD2_SALSA_RecName:_Full=Adenylate_kinase_2-_mitochondrial-_Short=AK_2-_AltName:_Full=ATP-AMP_transphosphorylase_2-_AltName:_Full=ATP:AMP_phosphotransferase-_AltName:_Full=Adenylate_monophosphate_kinase
34328	0.898355	1.08712	0.0070224	0.131425	GSONMT00036947001	537			_actin-related_protein_2/3_complex_subunit_3_[Oncorhynchus_mykiss]
91163	1.19501	-0.184748	0.00704116	0.131525	BX881650	670			similar_to_UniRef100_UPI000065DBDBProtein_FAM36A_Takifugu_rubripes|Rep_Protein_FAM36A_Takifugu_rubripes_partial_(54%)
73295	1.00542	0.725343	0.0070393	0.131525	TC209736	1189			unknown
80844	0.781473	2.4864	0.00704668	0.131544	BX084470	785			similar_to_UniRef100_Q4SLH8P2X_purinoceptor_Tetraodon_nigroviridis|Rep_P2X_purinoceptor_Tetraodon_nigroviridis_(Green_puffer)_partial_(29%)
17558	1.05969	1.18697	0.00705974	0.131621	GSONMT00001821001	684			_serum_albumin_1_protein_[Oncorhynchus_mykiss]
36257	1.08773	1.63668	0.00712615	0.132522	GSONMT00074893001	984			_PREDICTED:_LOW_QUALITY_PROTEIN:_L-serine_dehydratase/L-threonine_deaminase-like_[Xiphophorus_maculatus]
68260	1.02213	0.0679754	0.00714157	0.132548	TC203292	767			similar_to_UniRef100_Q969W3Protein_FAM104A_n=2_Homo_sapiens|Rep_Protein_FAM104A_Homo_sapiens_(Human)_partial_(21%)
99282	0.809376	3.19519	0.00714561	0.132548	CA365492	316			similar_to_UniRef100_Q9514060S_acidic_ribosomal_protein_P0_Bos_taurus|Rep_60S_acidic_ribosomal_protein_P0_Bos_taurus_(Bovine)_partial_(11%)
102200	0.916191	0.789308	0.00718903	0.133185	CB489864	574			weakly_similar_to_UniRef100_Q3Z7K6Tail_tape_measure_protein_TP901_family_Dehalococcoides_ethenogenes_195|Rep_Tail_tape_measure_protein_TP901_family_Dehalococcoides_ethenogenes_(strain_195)_partial_(3%)
76104	0.813881	7.71681	0.0072028	0.133188	TC213212	275			similar_to_UniRef100_O13093Fast_myotomal_muscle_troponin-I_Salmo_salar|Rep_Fast_myotomal_muscle_troponin-I_Salmo_salar_(Atlantic_salmon)_partial_(35%)
106253	0.888579	3.56555	0.00725433	0.133804	CR376068	817			similar_to_UniRef100_A0PQM7Polyketide_synthase__Pks12_Mycobacterium_ulcerans_Agy99|Rep_Polyketide_synthase_partial_(0%)
33893	0.823724	1.2632	0.00726528	0.133916	GSONMT00029978001	399			_PREDICTED:_histone_H2A.Z-like_[Alligator_sinensis]
114673	1.11192	0.687366	0.007278	0.133988	DV198347	688			homologue_to_UniRef100_Q9DG75Apolipoprotein_CII|Rep_Apolipoprotein_CII___partial_(71%)
203761	1.2868	-0.31697	0.0073236	0.134406	NODE_51226_length_251_cov_0.000000	349			unknown
60437	1.03551	0.108634	0.0073186	0.134406	TC192664	790			similar_to_UniRef100_Q3CY29Preprotein_translocase_SecG_subunit-related_protein_Streptococcus_agalactiae_H36B|Rep_Preprotein_translocase_SecG_subunit-related_protein_Streptococcus_agalactiae_H36B_partial_(41%)
79648	0.923605	1.70901	0.00734092	0.134556	BX076159	685			UniRef100_Q2R218Protease_inhibitor/seed_storage/LTP_family_protein_Oryza_sativa_Japonica_Group|Rep_Protease_inhibitor/seed_storage/LTP_family_protein_Oryza_sativa_subsp_japonica_(Rice)_partial_(5%)
110091	1.01634	0.302058	0.00737156	0.134697	BX303378	925			weakly_similar_to_UniRef100_A6SDE3Predicted_protein_Botryotinia_fuckeliana_B0510|Rep_Predicted_protein_Botryotinia_fuckeliana_(strain_B0510)_(Noble_rot_fungus)_(Botrytiscinerea)_partial_(6%)
42153	0.982196	0.325676	0.00742768	0.135218	GSONMT00081354001	858			_PREDICTED:_CCR4-NOT_transcription_complex_subunit_8_[Astyanax_mexicanus]
75005	0.741063	9.55914	0.00742612	0.135218	TC211872	1342			similar_to_UniRef100_A7XZM2Fast_myosin_light_chain_2|Rep_Fast_myosin_light_chain_2___partial_(32%)
85026	0.961391	0.908664	0.00743529	0.13526	BX309011	1049			unknown
128679	0.872352	1.82945	0.00743923	0.13526	SRR020739-11644	630			unknown
4533	1.3064	0.0968952	0.00745545	0.135304	GSONMT00001164001	228			_C21orf51_[Salmo_salar]
107941	0.846531	1.45307	0.0074487	0.135304	CX038502	662			UniRef100_Q5ZMD6Histone_H2AZ_n=2_Gallus_gallus|Rep_Histone_H2AZ_Gallus_gallus_(Chicken)
96544	1.05313	0.782496	0.00748776	0.135498	CA359784	717			similar_to_UniRef100_Q4SJW2Chromosome_1_SCAF14573_whole_genome_shotgun_sequence_Tetraodon_nigroviridis|Rep_Chromosome_1_SCAF14573_whole_genome_shotgun_sequence_Tetraodon_nigroviridis_(Green_puffer)_partial_(22%)
115694	1.0409	0.530899	0.00749153	0.135498	BX314388	839			similar_to_UniRef100_Q0ZBR8Macrophage_migration_inhibitory_factor|Rep_Macrophage_migration_inhibitory_factor___partial_(89%)
116286	0.956887	1.83003	0.00751691	0.135498	CT565088	241			homologue_to_UniRef100_A0MZ71NADH-ubiquinone_oxidoreductase_chain_1_Oncorhynchus_nerka|Rep_NADH-ubiquinone_oxidoreductase_chain_1_Oncorhynchus_nerka_(Sockeye_salmon)_partial_(15%)
71451	0.860032	2.31742	0.0074976	0.135498	TC207393	2383			similar_to_UniRef100_Q6NVC4Taldo1_protein_Danio_rerio|Rep_Taldo1_protein_Danio_rerio_(Zebrafish)_(Brachydanio_rerio)_partial_(75%)
42899	0.849637	2.08087	0.00751661	0.135498	GSONMT00079908001	408			_Prefoldin_subunit_4_[Oncorhynchus_mykiss]
149909	0.845484	1.42723	0.00751476	0.135498	SRR020740-8672	632			unknown
116669	0.951437	8.41098	0.00756147	0.135884	CT569455	1240			homologue_to_UniRef100_Q7ZZN0Myosin_regulatory_light_chain_2_n=2_Salmo_salar|Rep_Myosin_regulatory_light_chain_2_Salmo_salar_(Atlantic_salmon)_partial_(76%)
17055	1.03995	0.125673	0.00760079	0.136424	GSONMT00002568001	1470			_PREDICTED:_E3_ubiquitin/ISG15_ligase_TRIM25-like_[Maylandia_zebra]
93443	1.00475	0.528078	0.00764954	0.136881	BX887706	832			similar_to_UniRef100_Q4RGL0Chromosome_undetermined_SCAF15099_whole_genome_shotgun_sequence_Tetraodon_nigroviridis|Rep_Chromosome_undetermined_SCAF15099_whole_genome_shotgun_sequence_Tetraodon_nigroviridis_(Green_puffer)_partial_(98%)
65871	0.855287	3.41856	0.00764801	0.136881	TC200196	1141			weakly_similar_to_UniRef100_Q7ZWH0Zgc56376_Danio_rerio|Rep_Zgc56376_Danio_rerio_(Zebrafish)_(Brachydanio_rerio)_partial_(32%)
16927	1.17348	3.34688	0.00767459	0.137078	GSONMT00004150001	531			_ferritin_H-3_[Oncorhynchus_mykiss]
86857	1.20779	-0.116657	0.00769083	0.137285	BX318680	790			similar_to_UniRef100_Q499A2Zgc110385_Danio_rerio|Rep_Zgc110385_Danio_rerio_(Zebrafish)_(Brachydanio_rerio)_partial_(28%)
195002	1.15845	0.270373	0.00771898	0.13737	NODE_39591_length_591_cov_1.783418	689			ap-1_complex_subunit_gamma-1-like
66797	0.809421	3.61843	0.00771341	0.13737	TC201413	547			homologue_to_UniRef100_Q90YQ640S_ribosomal_protein_S17_Ictalurus_punctatus|Rep_40S_ribosomal_protein_S17_Ictalurus_punctatus_(Channel_catfish)_partial_(61%)
153843	1.28061	-0.424616	0.00780355	0.138457	SRR020740-14130	499			unknown
53262	1.22818	0.235968	0.00781734	0.138457	TC182449	741			UniRef100_Q9DFJ1Chemotaxin|Rep_Chemotaxin___partial_(91%)
74368	0.915521	1.89482	0.00781467	0.138457	TC211065	1218			unknown
104345	0.902651	3.18813	0.00783502	0.138679	CR372161	452			similar_to_UniRef100_Q6VEU9H+_transporting_F1_ATP_synthase_epsilon_subunit_Xenopus_laevis|Rep_H+_transporting_F1_ATP_synthase_epsilon_subunit_Xenopus_laevis_(African_clawed_frog)_partial_(84%)
62273	0.871725	3.54485	0.00789332	0.139458	TC195203	1486			unknown
55446	1.20457	0.316861	0.00790156	0.139493	TC185529	873			unknown
95530	0.830209	3.08845	0.0079048	0.139493	CA344860	722			unknown
45044	1.19525	0.387367	0.00796392	0.140031	GSONMT00071002001	2301			_PREDICTED:_signal_transducer_and_activator_of_transcription_1-like_[Lepisosteus_oculatus]
106904	1.07484	2.89748	0.00796289	0.140031	CX067229	250			similar_to_UniRef100_Q4G2L5Cytochrome_c_oxidase_subunit_I_Halichoeres_binotopsis|Rep_Cytochrome_c_oxidase_subunit_I_Halichoeres_binotopsis_partial_(34%)
211428	1.00835	1.5177	0.00796	0.140031	NODE_60906_length_434_cov_1.559908	532			unknown
72169	0.936542	0.867424	0.00798377	0.140212	TC208310	986			unknown
22336	1.11238	-0.110599	0.0080144	0.140381	GSONMT00022549001	1281			_PREDICTED:_smad_nuclear-interacting_protein_1-like_isoform_X2_[Oreochromis_niloticus]
152006	0.881808	3.76319	0.00801119	0.140381	SRR020740-11586	538			unknown
75789	0.99844	1.10057	0.00803241	0.140458	TC212816	602			homologue_to_UniRef100_P30436Tubulin_alpha_chain_Oncorhynchus_keta|Rep_Tubulin_alpha_chain_Oncorhynchus_keta_(Chum_salmon)_partial_(32%)
10457	0.969273	1.46815	0.00804559	0.140458	GSONMT00030276001	1539			_PREDICTED:_cholinesterase-like_[Astyanax_mexicanus]
120807	0.807874	3.74266	0.00806788	0.14068	FP321654	1002			similar_to_UniRef100_Q7ZV16Eukaryotic_translation_elongation_factor_1_beta_2_Danio_rerio|Rep_Eukaryotic_translation_elongation_factor_1_beta_2_Danio_rerio_(Zebrafish)_(Brachydanio_rerio)_partial_(69%)
4797	0.880986	1.89396	0.00809505	0.140903	GSONMT00003758001	330			_PREDICTED:_hydroxyacylglutathione_hydrolase-_mitochondrial-_partial_[Astyanax_mexicanus]
54861	1.0326	0.274357	0.00810632	0.140932	TC184715	1220			homologue_to_UniRef100_A7YWK1LOC539542_protein_n=2_Bos_taurus|Rep_LOC539542_protein_Bos_taurus_(Bovine)_partial_(6%)
62879	1.03219	0.424127	0.00810269	0.140932	TC196042	1420			similar_to_UniRef100_UPI0000549AC4HD_domain-containing_protein_3_Danio_rerio|Rep_HD_domain-containing_protein_3_Danio_rerio_partial_(56%)
116560	0.879381	7.29685	0.00812196	0.14112	CT569657	831			similar_to_UniRef100_Q804Z2Creatine_kinase_Ictalurus_punctatus|Rep_Creatine_kinase_Ictalurus_punctatus_(Channel_catfish)_partial_(38%)
117693	1.06729	0.506753	0.00815051	0.141533	CU067473	763			UniRef100_Q2R218Protease_inhibitor/seed_storage/LTP_family_protein_Oryza_sativa_Japonica_Group|Rep_Protease_inhibitor/seed_storage/LTP_family_protein_Oryza_sativa_subsp_japonica_(Rice)_partial_(5%)
108955	1.03923	0.085313	0.00822287	0.142425	CX150513	593			similar_to_UniRef100_Q7ZUP4Zgc77429_protein_Danio_rerio|Rep_Zgc77429_protein_Danio_rerio_(Zebrafish)_(Brachydanio_rerio)_partial_(45%)
61919	0.737573	2.52967	0.00824274	0.142544	TC194714	773			weakly_similar_to_UniRef100_A5DPE5Predicted_protein_Pichia_guilliermondii|Rep_Predicted_protein_Pichia_guilliermondii_(Yeast)_(Candida_guilliermondii)_partial_(15%)
76429	0.799769	2.23539	0.00826466	0.142755	TC214864	205			unknown
115203	1.02371	0.890154	0.0083818	0.1441	CR944069	425			unknown
72852	0.938864	2.69891	0.00838919	0.144143	TC209165	5266			homologue_to_UniRef100_P98093Complement_C3-1_[Contains_Complement_C3_beta_chain_Complement_C3_alpha_chain_C3a_anaphylatoxin_Complement_C3b_alpha_chain_Complement_C3c_alpha_chain_fragment_1_Complement_C3dg_fragment_Complement_C3g_fragment_Complement_C3d_fragment_Complement_C3f_fragment_Complement_C3c_alpha_chain_fragment_2]|Rep_Complement_C3-1_[Contains_Complement_C3_beta_chain_Complement_C3_alpha…
55033	0.77232	2.24891	0.00841191	0.144364	TC184963	1298			homologue_to_UniRef100_Q3LBT8Lipoate-protein_ligase_A_Candidatus_Phytoplasma_solani|Rep_Lipoate-protein_ligase_A_Candidatus_Phytoplasma_solani_partial_(11%)
55842	1.09429	0.944364	0.00842354	0.144395	TC186086	1423			similar_to_UniRef100_UPI000065F4D9Homolog_of_Homo_sapiens_Alpha-2-HS-glycoprotein_precursor_Takifugu_rubripes|Rep_Homolog_of_Homo_sapiens_Alpha-2-HS-glycoprotein_precursor_Takifugu_rubripes_partial_(51%)
61590	0.756058	7.30021	0.00843396	0.144489	TC194254	763			similar_to_UniRef100_UPI0000F3280E60S_ribosomal_protein_L12_Bos_taurus|Rep_60S_ribosomal_protein_L12_Bos_Taurus_partial_(95%)
107201	0.801676	2.53914	0.00845232	0.144635	CX041014	755			UniRef100_P84243Histone_H33_n=34_Bilateria|Rep_Histone_H33_Homo_sapiens_(Human)
84332	0.908602	1.43345	0.00855097	0.145729	BX308802	854			unknown
61897	0.836434	1.85827	0.0085609	0.145813	TC194686	738			homologue_to_UniRef100_Q7ZUR5Signal_sequence_receptor_gamma_Danio_rerio|Rep_Signal_sequence_receptor_gamma_Danio_rerio_(Zebrafish)_(Brachydanio_rerio)
22680	1.34703	6.45002	0.00860024	0.146009	GSONMT00009494001	447			_Hemoglobin_subunit_beta-4_[Oncorhynchus_mykiss]
34396	0.730538	5.9169	0.00858896	0.146009	GSONMT00056661001	522			_60S_ribosomal_protein_L36a_[Salmo_salar]
6498	0.977205	0.563555	0.00863586	0.146267	GSONMT00025263001	759			_Serine_hydrolase-like_protein_[Osmerus_mordax]
71125	0.926086	2.22208	0.00863668	0.146267	TC206987	881			similar_to_UniRef100_Q4S9I3Acyl_carrier_protein_Tetraodon_nigroviridis|Rep_Acyl_carrier_protein_Tetraodon_nigroviridis_(Green_puffer)_partial_(58%)
123261	1.01779	0.75496	0.00872185	0.146806	SRR020739-2561	753			serum_albumin_partial
99479	0.900609	1.05053	0.00871795	0.146806	CA365384	168			unknown
76279	0.847154	1.22702	0.00872415	0.146806	TC214677	696			similar_to_UniRef100_A9V7X3Predicted_protein_Monosiga_brevicollis_MX1|Rep_Predicted_protein_Monosiga_brevicollis_MX1_partial_(6%)
83961	0.735626	2.71205	0.00872049	0.146806	BX307371	592			similar_to_UniRef100_UPI0000363497Succinate_dehydrogenase_complex_subunit_C_delta3+5_alternative_splicing_variant_Takifugu_rubripes|Rep_Succinate_dehydrogenase_complex_subunit_C_delta3+5_alternative_splicing_variant_Takifugu_rubripes_partial_(84%)
74871	1.39001	-0.331568	0.00873006	0.146821	TC211695	470			similar_to_UniRef100_Q98TG014kDa_apolipoprotein_Anguilla_japonica|Rep_14kDa_apolipoprotein_Anguilla_japonica_(Japanese_eel)_partial_(18%)
87529	0.815438	2.59444	0.00874009	0.146905	BX317350	833			homologue_to_UniRef100_Q4SJK9Argininosuccinate_synthase_n=2_Tetraodon_nigroviridis|Rep_Argininosuccinate_synthase_Tetraodon_nigroviridis_(Green_puffer)_partial_(36%)
115948	1.05993	0.183214	0.0087548	0.146932	BX307225	874			similar_to_UniRef100_Q4RCR0Chromosome_undetermined_SCAF18260_whole_genome_shotgun_sequence_Tetraodon_nigroviridis|Rep_Chromosome_undetermined_SCAF18260_whole_genome_shotgun_sequence_Tetraodon_nigroviridis_(Green_puffer)_partial_(94%)
25314	0.753538	2.38413	0.00875666	0.146932	GSONMT00062334001	357			_Vacuolar_proton_pump_subunit_G_1_[Salmo_salar]
143585	1.35207	0.135822	0.00879297	0.147022	SRR020740-352	1454			protein nlrc3
106718	1.22345	-0.3664	0.00879923	0.147022	CX042173	646			similar_to_UniRef100_Q4RP95Chromosome_1_SCAF15008_whole_genome_shotgun_sequence_Tetraodon_nigroviridis|Rep_Chromosome_1_SCAF15008_whole_genome_shotgun_sequence_Tetraodon_nigroviridis_(Green_puffer)
42443	1.02196	0.730849	0.00877465	0.147022	GSONMT00080855001	396			_Tc1-like_transporase_[Oncorhynchus_mykiss]
115977	0.878107	2.09267	0.00878002	0.147022	BX301647	914			similar_to_UniRef100_Q4S9I3Acyl_carrier_protein_Tetraodon_nigroviridis|Rep_Acyl_carrier_protein_Tetraodon_nigroviridis_(Green_puffer)_partial_(58%)
89493	0.861142	1.29088	0.00878883	0.147022	BX864253	761			homologue_to_UniRef100_UPI0000366454Pterin-4-alpha-carbinolamine_dehydratase_(EC_42196)_(PHS)_(4-alpha-_hydroxy-tetrahydropterin_dehydratase)_(Phenylalanine_hydroxylase-_stimulating_protein)_(Pterin_carbinolamine_dehydratase)_(PCD)_(Dimerization_cofactor_of_hepatocyte_nuclear_factor_1-al_Takifugu_rubripes|Rep_Pterin-4-alpha-carbinolamine_dehydratase_(EC_42196)_(PHS)_(4-alpha-_hydroxy-tetrahydropt…
33425	1.00585	1.10557	0.00882212	0.147273	GSONMT00004363001	387			_Tc1-like_transporase_[Oncorhynchus_mykiss]
35059	0.962207	0.793012	0.00883531	0.147323	GSONMT00010036001	1062			_PREDICTED:_required_for_meiotic_nuclear_division_protein_1_homolog_isoform_X1_[Neolamprologus_brichardi]
88108	0.99314	0.380659	0.00885557	0.147496	BX321805	844			similar_to_UniRef100_UPI0000362E11malignant_T_cell_amplified_sequence_1_Takifugu_rubripes|Rep_malignant_T_cell_amplified_sequence_1_Takifugu_rubripes_partial_(16%)
72203	0.811908	3.38971	0.0088763	0.14759	TC208349	853			similar_to_UniRef100_A3KNU6Zgc162523_protein_Danio_rerio|Rep_Zgc162523_protein_Danio_rerio_(Zebrafish)_(Brachydanio_rerio)_partial_(20%)
21766	0.760185	1.77651	0.00891535	0.148071	GSONMT00015818001	678			_Ubiquinone_biosynthesis_protein_COQ7_homolog_[Salmo_salar]
58422	0.782134	7.34628	0.0089228	0.148081	TC189809	857			similar_to_UniRef100_Q3KFN0Binding-protein-dependent_transport_systems_inner_membrane_component_Pseudomonas_fluorescens_PfO-1|Rep_Binding-protein-dependent_transport_systems_inner_membrane_component_Pseudomonas_fluorescens_(strain_PfO-1)_partial_(6%)
76187	0.821815	1.4986	0.00896106	0.148222	TC213309	1256			homologue_to_UniRef100_Q642H940S_ribosomal_protein_S4_X_isoform_n=2_Danio_rerio|Rep_40S_ribosomal_protein_S4_X_isoform_Danio_rerio_(Zebrafish)_(Brachydanio_rerio)_partial_(56%)
107050	0.989756	0.494021	0.00902448	0.149041	CX041101	561			UniRef100_Q5BXW2SJCHGC01957_protein_Schistosoma_japonicum|Rep_SJCHGC01957_protein_Schistosoma_japonicum_(Blood_fluke)_partial_(17%)
48781	0.807419	1.9731	0.00908598	0.149526	TC175974	807			Coiled-coil-helix-coiled-coil-helix_domain-containing_protein_7predicted_coding_region
32425	0.710138	5.55058	0.00909457	0.149526	GSONMT00001334001	477			_ribosomal_protein_S18_[Salmo_salar]
47848	1.05568	0.0868866	0.00911117	0.149631	TC174616	904			similar_to_UniRef100_Q4SB29Chromosome_undetermined_SCAF14677_whole_genome_shotgun_sequence_Tetraodon_nigroviridis|Rep_Chromosome_undetermined_SCAF14677_whole_genome_shotgun_sequence_Tetraodon_nigroviridis_(Green_puffer)_partial_(16%)
44874	1.21079	0.25054	0.00913057	0.149766	GSONMT00072189001	294			_triadin_[Salmo_salar]
82521	0.905266	1.84874	0.00913792	0.149766	BX301019	1056			weakly_similar_to_UniRef100_UPI000065F969Transmembrane_protein_109_precursor_(Mitsugumin-23)_(Mg23)_Takifugu_rubripes|Rep_Transmembrane_protein_109_precursor_(Mitsugumin-23)_(Mg23)_Takifugu_rubripes_partial_(57%)
70109	0.877459	2.14	0.00913349	0.149766	TC205721	885			homologue_to_UniRef100_P02315Non-histone_chromosomal_protein_H6_(Histone_T)_[Contains_Oncorhyncin-_3_(Oncorhyncin_III)]|Rep_Non-histone_chromosomal_protein_H6_(Histone_T)_[Contains_Oncorhyncin-_3_(Oncorhyncin_III)]___partial_(91%)
207473	0.756649	2.67853	0.00917035	0.150183	NODE_55910_length_469_cov_1.059701	567			nucleoside_diphosphate_kinase_a
76812	0.701983	11.2551	0.00922213	0.150611	TC215333	737			homologue_to_UniRef100_Q8AYB4Parvalbumin_beta_542_Salvelinus_alpinus|Rep_Parvalbumin_beta_542_Salvelinus_alpinus_(Arctic_char)
78784	0.907227	0.885823	0.00922803	0.150623	TC217659	2058			homologue_to_UniRef100_UPI000001360C78_kDa_glucose-regulated_protein_precursor_(GRP_78)_(Heat_shock_70_kDa_protein_5)_(Immunoglobulin_heavy_chain-binding_protein)_(BiP)_(Endoplasmic_reticulum_lumenal_Ca(2+)-binding_protein_grp78)_Takifugu_rubripes|Rep_78_kDa_glucose-regulated_protein_precursor_(GRP_78)_(Heat_shock_70_kDa_protein_5)_(Immunoglobulin_heavy_chain-binding_protein)_(BiP)_(Endoplasmic_r…
4852	0.932116	2.90861	0.00928266	0.151263	GSONMT00032185001	156			_fatty_acid-binding_protein-_heart_[Oncorhynchus_mykiss]
57558	1.0003	7.12652	0.00929182	0.151328	TC188568	2044			unknown
64362	0.869116	3.06189	0.0094025	0.152466	TC198134	938			similar_to_UniRef100_Q6DFI9LOC445827_protein_Xenopus_laevis|Rep_LOC445827_protein_Xenopus_laevis_(African_clawed_frog)_partial_(35%)
4426	0.827075	3.90973	0.00940302	0.152466	GSONMT00010613001	204			_PREDICTED:_60S_ribosomal_protein_L34-like_[Microtus_ochrogaster]
63138	0.788324	1.67759	0.00942665	0.152466	TC196413	1215			similar_to_UniRef100_Q4RIP1Chromosome_7_SCAF15042_whole_genome_shotgun_sequence_Tetraodon_nigroviridis|Rep_Chromosome_7_SCAF15042_whole_genome_shotgun_sequence_Tetraodon_nigroviridis_(Green_puffer)_partial_(9%)
12298	0.77019	1.95404	0.00940999	0.152466	GSONMT00000340001	546			_syncoilin_[Salmo_salar]
81566	0.742463	2.75673	0.00938694	0.152466	BX087149	682			UniRef100_Q9PT28Proteasome_delta|Rep_Proteasome_delta___partial_(74%)
2977	0.735461	4.53495	0.00942579	0.152466	GSONMT00018640001	420			_trans-23-enoyl-CoA_reductase_[Ictalurus_furcatus]
41348	0.726949	2.40375	0.00940589	0.152466	GSONMT00064410001	867			_Isopentenyl-diphosphate_Delta-isomerase_1_[Esox_lucius]
116649	0.821162	8.58525	0.00943878	0.152473	CT570230	1250			homologue_to_UniRef100_Q98SS7Creatine_kinase7_Holacanthopterygii|Rep_Creatine_kinase_Gadus_morhua_(Atlantic_cod)_partial_(56%)
86690	0.874502	1.81541	0.00945526	0.152495	BX321439	1064			similar_to_UniRef100_Q5BL28Zgc101633_Danio_rerio|Rep_Zgc101633_Danio_rerio_(Zebrafish)_(Brachydanio_rerio)_partial_(33%)
214251	0.982255	0.161932	0.00948756	0.152905	NODE_64329_length_206_cov_1.364078	304			atp-dependent_rna_helicase_ddx1
23050	0.768959	1.60157	0.00950776	0.153146	GSONMT00025970001	324			_26_proteasome_complex_subunit_DSS1_[Salmo_salar]
79923	0.828223	1.92334	0.00951821	0.153231	BX077730	827			unknown
35651	1.28167	-0.41628	0.00953331	0.15337	GSONMT00076172001	342			_Dolichyl-diphosphooligosaccharide--protein_glycosyltransferase_subunit_DAD1_[Salmo_salar]
118409	1.02805	2.67679	0.00959385	0.154026	CT571114	1025			similar_to_UniRef100_A3RH11Creatine_kinase_1_Poecilia_reticulata|Rep_Creatine_kinase_1_Poecilia_reticulata_(Guppy)_partial_(23%)
41273	1.03615	1.55696	0.0096109	0.154036	GSONMT00064603001	1251			_adipocyte_plasma_membrane-associated_protein_[Salmo_salar]
116663	0.94679	4.50926	0.00961885	0.154036	CT570018	1322			similar_to_UniRef100_UPI00015A58E7Zgc64204_protein_(Creatine_kinase_CKM3)_Danio_rerio|Rep_Zgc64204_protein_(Creatine_kinase_CKM3)_Danio_rerio_partial_(21%)
72024	0.858216	1.04395	0.00964108	0.154036	TC208129	1945			weakly_similar_to_UniRef100_Q9DUK4Major_surface_antigen_Hepatitis_B_virus|Rep_Major_surface_antigen_Hepatitis_B_virus_(HBV)_partial_(8%)
63864	0.802712	2.9057	0.00963143	0.154036	TC197428	689			similar_to_UniRef100_Q4S9I3Acyl_carrier_protein_Tetraodon_nigroviridis|Rep_Acyl_carrier_protein_Tetraodon_nigroviridis_(Green_puffer)_partial_(58%)
25351	1.31096	-0.481245	0.0096744	0.154227	GSONMT00035038001	480			_Zgc:113385_[Danio_rerio]
86442	1.02736	0.327723	0.00967992	0.154227	BX319756	504			unknown
46094	0.930168	1.11997	0.00967526	0.154227	GSONMT00076712001	528			_39S_ribosomal_protein_L35-_mitochondrial_precursor_[Oncorhynchus_mykiss]
48642	1.00423	0.402181	0.00969144	0.154327	TC175779	1861			similar_to_UniRef100_Q6JUU0Spastin_Danio_rerio|Rep_Spastin_Danio_rerio_(Zebrafish)_(Brachydanio_rerio)_partial_(47%)
10556	1.31802	-0.423843	0.00976366	0.155141	GSONMT00030395001	300			_PREDICTED:_cysteine_sulfinic_acid_decarboxylase-like_[Astyanax_mexicanus]
48738	0.965523	0.748053	0.00977574	0.155146	TC175915	839			unknown
47542	0.813223	1.48856	0.00976985	0.155146	TC174169	1564			similar_to_UniRef100_Q4RGL0Chromosome_undetermined_SCAF15099_whole_genome_shotgun_sequence_Tetraodon_nigroviridis|Rep_Chromosome_undetermined_SCAF15099_whole_genome_shotgun_sequence_Tetraodon_nigroviridis_(Green_puffer)_partial_(98%)
47056	0.991594	0.741522	0.00983068	0.155797	TC173387	1125			Proteasome_activator_complex_subunit_2predicted_coding_region_syn_Proteasome_activator_28-beta_subunit_PA28beta_PA28b
117222	0.847024	3.7687	0.00987497	0.15605	CU073533	1434			similar_to_UniRef100_Q4SJN0Chromosome_1_SCAF14573_whole_genome_shotgun_sequence_Tetraodon_nigroviridis|Rep_Chromosome_1_SCAF14573_whole_genome_shotgun_sequence_Tetraodon_nigroviridis_(Green_puffer)_partial_(16%)
55688	0.787118	1.78548	0.00988466	0.15605	TC185873	704			UniRef100_Q5ZMD6Histone_H2AZ_n=2_Gallus_gallus|Rep_Histone_H2AZ_Gallus_gallus_(Chicken)
46684	1.06285	0.580283	0.00989331	0.156103	TC172771	3031			UniRef100_Q9YGE7Complement_factor_Bf-1|Rep_Complement_factor_Bf-1
103875	1.13923	-0.134631	0.00990996	0.156135	CB498588	531			similar_to_UniRef100_Q6DH43Zgc92655_Danio_rerio|Rep_Zgc92655_Danio_rerio_(Zebrafish)_(Brachydanio_rerio)_partial_(48%)
87986	1.06805	0.531718	0.00992488	0.156135	BX857506	782			similar_to_UniRef100_Q4RIR4Chromosome_7_SCAF15042_whole_genome_shotgun_sequence_Tetraodon_nigroviridis|Rep_Chromosome_7_SCAF15042_whole_genome_shotgun_sequence_Tetraodon_nigroviridis_(Green_puffer)_partial_(28%)
58633	0.905795	1.10902	0.00992616	0.156135	TC190114	731			homologue_to_UniRef100_Q85DX4NADH-ubiquinone_oxidoreductase_chain_5_Chanos_chanos|Rep_NADH-ubiquinone_oxidoreductase_chain_5_Chanos_chanos_(Milkfish)_partial_(13%)
109092	0.851106	9.80394	0.00992789	0.156135	CX146286	551			similar_to_UniRef100_Q91482Parvalbumin_beta_1_Salmo_salar|Rep_Parvalbumin_beta_1_Salmo_salar_(Atlantic_salmon)_partial_(98%)
89323	0.877365	1.48299	0.0099848	0.156437	BX865127	825			similar_to_UniRef100_Q4SJN0Chromosome_1_SCAF14573_whole_genome_shotgun_sequence_Tetraodon_nigroviridis|Rep_Chromosome_1_SCAF14573_whole_genome_shotgun_sequence_Tetraodon_nigroviridis_(Green_puffer)_partial_(4%)
71238	0.816249	1.47542	0.00998911	0.156437	TC207130	733			UniRef100_UPI0000660012Histone_H2AZ_(H2A/z)_Takifugu_rubripes|Rep_Histone_H2AZ_(H2A/z)_Takifugu_rubripes_partial_(71%)
10317	1.16583	0.999678	0.0100192	0.156658	GSONMT00053286001	1212			_PREDICTED:_WW_domain-binding_protein_4-like_[Pundamilia_nyererei]
116420	1.00355	2.60655	0.0100527	0.156932	CT569537	387			similar_to_UniRef100_Q9BIS9Fibroin_4_Plectreurys_tristis|Rep_Fibroin_4_Plectreurys_tristis_(Spider)_partial_(1%)
82984	1.15787	0.00310348	0.0100741	0.157117	BX301951	834			similar_to_UniRef100_A8T3J8ABC_transporter__ATP-binding_protein_Vibrio_campbellii_AND4|Rep_ABC_transporter_partial_(2%)
66158	0.778284	2.80838	0.0101161	0.157585	TC200576	558			UniRef100_Q9DFR7Alpha_tubulin_Chionodraco_rastrospinosus|Rep_Alpha_tubulin_Chionodraco_rastrospinosus_(Ocellated_icefish)_partial_(8%)
57003	0.87657	0.911463	0.0101259	0.157604	TC187791	1152			similar_to_UniRef100_UPI000065CE02Ubiquinone_biosynthesis_methyltransferase_COQ5_mitochondrial_precursor_(EC_211-)_Takifugu_rubripes|Rep_Ubiquinone_biosynthesis_methyltransferase_COQ5_mitochondrial_precursor_(EC_211-)_Takifugu_rubripes_partial_(84%)
21945	1.0845	1.19325	0.0101598	0.157889	GSONMT00058994001	1299			_fibrinogen_gamma_chain_precursor_[Plecoglossus_altivelis]
103153	0.858886	3.15714	0.0101678	0.157889	CB486323	562			UniRef100_P79823Ferritin_H-3|Rep_Ferritin_H-3___partial_(94%)
47691	0.913212	2.78295	0.0102072	0.158416	TC174393	849			similar_to_UniRef100_P73221Sll1926_protein_Synechocystis_sp_PCC_6803|Rep_Sll1926_protein_Synechocystis_sp_(strain_PCC_6803)_partial_(10%)
66247	0.772824	2.11198	0.0102245	0.158601	TC200694	1094			similar_to_UniRef100_Q66I24Argininosuccinate_synthase_Danio_rerio|Rep_Argininosuccinate_synthase_Danio_rerio_(Zebrafish)_(Brachydanio_rerio)_partial_(72%)
13661	0.817055	2.38254	0.01032	0.159829	GSONMT00028499001	1461			_PREDICTED:_E3_ubiquitin-protein_ligase_Topors-like_[Lepisosteus_oculatus]
87521	1.01944	0.18197	0.0103765	0.160095	BX317107	449			unknown
64839	0.933582	0.955262	0.0103482	0.160095	TC198784	979			homologue_to_UniRef100_A4FVK9Sich211-85e106_protein_Danio_rerio|Rep_Sich211-85e106_protein_Danio_rerio_(Zebrafish)_(Brachydanio_rerio)_partial_(38%)
63386	0.925615	0.504277	0.0103902	0.160095	TC196771	813			homologue_to_UniRef100_Q642H2cAMP-responsive_element-binding_protein-like_2_n=2_Danio_rerio|Rep_cAMP-responsive_element-binding_protein-like_2_Danio_rerio_(Zebrafish)_(Brachydanio_rerio)_partial_(83%)
76556	0.894347	1.36324	0.0103637	0.160095	TC215033	758			homologue_to_UniRef100_Q1KY05Main_olfactory_receptor-like_protein_Salmo_salar|Rep_Main_olfactory_receptor-like_protein_Salmo_salar_(Atlantic_salmon)_partial_(19%)
77046	0.834389	2.19194	0.0103817	0.160095	TC215618	1572			similar_to_UniRef100_UPI000065EBA1Homolog_of_Gallus_gallus_Synaptotagmin-1_(Synaptotagmin_I)_(SytI)_(p65)_Takifugu_rubripes|Rep_Homolog_of_Gallus_gallus_Synaptotagmin-1_(Synaptotagmin_I)_(SytI)_(p65)_Takifugu_rubripes_partial_(48%)
105215	0.785993	1.81203	0.0103568	0.160095	CR369514	622			similar_to_UniRef100_Q9W6X310_kDa_heat_shock_protein_mitochondrial_Oryzias_latipes|Rep_10_kDa_heat_shock_protein_mitochondrial_Oryzias_latipes_(Medaka_fish)_(Japanese_ricefish)_partial_(98%)
87248	0.760096	1.49012	0.0104525	0.160696	BX317386	895			homologue_to_UniRef100_Q6DEG4Mitogen-activated_protein-binding_protein-interacting_protein_Danio_rerio|Rep_Mitogen-activated_protein-binding_protein-interacting_protein_Danio_rerio_(Zebrafish)_(Brachydanio_rerio)
45074	1.06605	0.218078	0.0104586	0.160704	GSONMT00069580001	1224			_PREDICTED:_pyruvate_dehydrogenase_[lipoamide]_kinase_isozyme_1-like_[Xiphophorus_maculatus]
97315	1.0701	0.05042	0.0104857	0.160868	CA353391	116			unknown
67605	1.40127	6.28583	0.0105424	0.161054	TC202453	771			homologue_to_UniRef100_P02141Hemoglobin_subunit_beta-4|Rep_Hemoglobin_subunit_beta-4
1487	1.06828	2.99959	0.0105399	0.161054	GSONMT00042291001	297			_myosin_heavy_chain_[Oncorhynchus_keta]
84912	0.978939	0.0986259	0.0105362	0.161054	BX308874	570			unknown
133170	0.958922	0.396512	0.0105527	0.161054	SRR020739-20059	496			unknown
73226	0.760931	3.22876	0.0105226	0.161054	TC209644	423			similar_to_UniRef100_Q4VBI5Zgc112340_Danio_rerio|Rep_Zgc112340_Danio_rerio_(Zebrafish)_(Brachydanio_rerio)_partial_(88%)
118332	1.04009	1.21952	0.0106416	0.162073	CU074680	824			similar_to_UniRef100_Q6NWJ8Zgc85662_n=2_Danio_rerio|Rep_Zgc85662_Danio_rerio_(Zebrafish)_(Brachydanio_rerio)_partial_(33%)
57324	1.2452	-0.225082	0.0107205	0.162311	TC188234	697			unknown
165868	1.13492	0.387702	0.0107403	0.162311	NODE_899_length_256_cov_4.136719	354			unknown
121217	0.984825	0.441078	0.0107264	0.162311	FP320212	1086			similar_to_UniRef100_Q4RX35Chromosome_11_SCAF14979_whole_genome_shotgun_sequence_Tetraodon_nigroviridis|Rep_Chromosome_11_SCAF14979_whole_genome_shotgun_sequence_Tetraodon_nigroviridis_(Green_puffer)_partial_(72%)
111647	0.943148	0.584055	0.0107128	0.162311	BX317372	787			homologue_to_UniRef100_Q5DVI360S_ribosomal_protein_L11_Platichthys_flesus|Rep_60S_ribosomal_protein_L11_Platichthys_flesus_(European_flounder)_partial_(41%)
118333	0.868949	2.51892	0.0107018	0.162311	CT962849	730			UniRef100_A9Z0N2Ribosomal_protein_S3_Oncorhynchus_masou_formosanus|Rep_Ribosomal_protein_S3_Oncorhynchus_masou_formosanus_partial_(20%)
68173	0.749227	2.55907	0.010697	0.162311	TC203185	1131			similar_to_UniRef100_Q9W6X310_kDa_heat_shock_protein_mitochondrial_Oryzias_latipes|Rep_10_kDa_heat_shock_protein_mitochondrial_Oryzias_latipes_(Medaka_fish)_(Japanese_ricefish)
119499	0.711252	2.18867	0.0107174	0.162311	GE838343	842			similar_to_UniRef100_UPI00003638ECCytochrome_c_oxidase_subunit_4_isoform_1_mitochondrial_precursor_(EC_1931)_(Cytochrome_c_oxidase_subunit_IV_isoform_1)_(COX_IV-1)_(Cytochrome_c_oxidase_polypeptide_IV)_Takifugu_rubripes|Rep_Cytochrome_c_oxidase_subunit_4_isoform_1_mitochondrial_precursor_(EC_1931)_(Cytochrome_c_oxidase_subunit_IV_isoform_1)_(COX_IV-1)_(Cytochrome_c_oxidase_polypeptide_IV)_Takifug…
80944	1.44232	-0.0227787	0.0107949	0.16234	BX085199	942			UniRef100_Q0VA84Sich211-215m2111_n=2_Danio_rerio|Rep_Sich211-215m2111_Danio_rerio_(Zebrafish)_(Brachydanio_rerio)_partial_(4%)
152755	1.11467	0.521721	0.0107814	0.16234	SRR020740-12631	477			unknown
49534	1.00348	0.589551	0.0107774	0.16234	TC177063	1589			similar_to_UniRef100_UPI0000362720C19orf60_protein_Takifugu_rubripes|Rep_C19orf60_protein_Takifugu_rubripes_partial_(69%)
82320	0.757645	5.85316	0.0107949	0.16234	BX299446	829			similar_to_UniRef100_Q6AWX7Growth-regulating_factor_12_n=3_Oryza_sativa|Rep_Growth-regulating_factor_12_Oryza_sativa_subsp_japonica_(Rice)_partial_(6%)
30874	0.682721	4.92934	0.0107933	0.16234	GSONMT00027687001	324			_ATPase_inhibitor-_mitochondrial_precursor_[Salmo_salar]
172341	0.951874	0.538222	0.0109085	0.163344	NODE_9435_length_266_cov_0.000000	364			sushi_repeat-containing_protein_srpx
120449	0.74823	3.25551	0.0109211	0.163365	FP322991	1298			similar_to_UniRef100_Q6K195NF-kappaB_inhibitor_alpha-like_protein_B_Danio_rerio|Rep_NF-kappaB_inhibitor_alpha-like_protein_B_Danio_rerio_(Zebrafish)_(Brachydanio_rerio)_partial_(42%)
74653	1.13203	0.17886	0.0109539	0.163689	TC211418	867			homologue_to_UniRef100_P79825Hemopexin-like_protein|Rep_Hemopexin-like_protein___partial_(34%)
70044	0.687552	5.33179	0.0110115	0.16434	TC205641	569			ATP_synthase_coupling_factor_6_mitochondrial_precursorpredicted_coding_region_syn_ATPase_subunit_F6
69439	1.19013	-0.43556	0.0110402	0.164412	TC204845	745			unknown
88369	1.08891	0.629623	0.0110384	0.164412	BX863460	874			similar_to_UniRef100_UPI000065FD1EPeroxiredoxin-5_mitochondrial_precursor_(EC_111115)_(Prx-V)_(Peroxisomal_antioxidant_enzyme)_(PLP)_(Thioredoxin_reductase)_(Thioredoxin_peroxidase_PMP20)_(Antioxidant_enzyme_B166)_(AOEB166)_(TPx_type_VI)_(Liver_tissue_2D-page_spot_71B)_(Alu_corepresso_Takifugu_rubripes|Rep_Peroxiredoxin-5_mitochondrial_precursor_(EC_111115)_(Prx-V)_(Peroxisomal_antioxidant_enzyme…
63018	0.758984	2.00397	0.0110461	0.164412	TC196242	712			homologue_to_UniRef100_Q6DGJ3Mitochondrial_import_inner_membrane_translocase_subunit_Tim13_n=2_Danio_rerio|Rep_Mitochondrial_import_inner_membrane_translocase_subunit_Tim13_Danio_rerio_(Zebrafish)_(Brachydanio_rerio)
83404	0.912818	0.941643	0.0110593	0.164428	BX304894	706			homologue_to_UniRef100_Q7ZUQ1Cell_division_cycle_42_like_Danio_rerio|Rep_Cell_division_cycle_42_like_Danio_rerio_(Zebrafish)_(Brachydanio_rerio)_partial_(30%)
60325	0.901345	6.94156	0.0110538	0.164428	TC192502	1227			UniRef100_A7SUP6Predicted_protein_Nematostella_vectensis|Rep_Predicted_protein_Nematostella_vectensis_(Starlet_sea_anemone)_partial_(61%)
70737	1.05853	0.121436	0.0110826	0.164569	TC206480	476			similar_to_UniRef100_Q6PBU7Zgc73238_Danio_rerio|Rep_Zgc73238_Danio_rerio_(Zebrafish)_(Brachydanio_rerio)_partial_(92%)
20001	0.815005	6.01579	0.0110929	0.164595	GSONMT00023516001	5973			_fast_skeletal_myosin_heavy_chain_isoform_mMYH-11_[Oryzias_latipes]
5770	0.955325	0.18574	0.0111073	0.164724	GSONMT00063812001	345			_cAMP-responsive_element-binding_protein-like_2_[Salmo_salar]
69487	1.00306	0.677296	0.0111199	0.164829	TC204912	948			unknown
2458	0.89596	1.42326	0.0111602	0.165092	GSONMT00059479001	405			_Tc1-like_transporase_[Oncorhynchus_mykiss]
54547	0.924058	0.768276	0.0112141	0.165723	TC184269	769			similar_to_UniRef100_Q5U3I6Zgc103478_Danio_rerio|Rep_Zgc103478_Danio_rerio_(Zebrafish)_(Brachydanio_rerio)_partial_(35%)
39475	1.12268	0.525363	0.0112317	0.165899	GSONMT00068098001	6714			_PREDICTED:_apolipoprotein_B-100-like_[Astyanax_mexicanus]
184448	1.0773	0.131867	0.0112521	0.166034	NODE_25561_length_386_cov_1.077720	484			unknown
29393	0.917954	0.623391	0.0112489	0.166034	GSONMT00044022001	1230			_Ribonucleoside-diphosphate_reductase_subunit_M2_[Salmo_salar]
115125	0.822815	1.47991	0.011279	0.166346	CR943728	661			similar_to_UniRef100_Q6DGM0Ribosomal_protein_L35a_Danio_rerio|Rep_Ribosomal_protein_L35a_Danio_rerio_(Zebrafish)_(Brachydanio_rerio)_partial_(49%)
66980	0.756499	1.83522	0.0112862	0.166369	TC201650	596			similar_to_UniRef100_UPI000066066FUncharacterized_protein_C8orf59_Takifugu_rubripes|Rep_Uncharacterized_protein_C8orf59_Takifugu_rubripes
57583	0.897601	1.61895	0.011331	0.166706	TC188603	1045			similar_to_UniRef100_Q6PH41Zgc65964_Danio_rerio|Rep_Zgc65964_Danio_rerio_(Zebrafish)_(Brachydanio_rerio)_partial_(88%)
109095	0.850709	1.22764	0.0113374	0.166706	CX146232	662			unknown
25415	0.69145	5.30062	0.0113769	0.167204	GSONMT00045976001	471			_40S_ribosomal_protein_S16_[Salmo_salar]
81866	0.799775	3.9133	0.0113939	0.167295	BX297136	827			homologue_to_UniRef100_Q5DVI160S_ribosomal_protein_L27A_Platichthys_flesus|Rep_60S_ribosomal_protein_L27A_Platichthys_flesus_(European_flounder)_partial_(39%)
197330	1.16488	0.555856	0.0114702	0.167664	NODE_42638_length_303_cov_1.795380	401			fructose-_-bisphosphatase_isozyme_2
48801	0.916931	0.633455	0.0114647	0.167664	TC175998	1546			unknown
52764	0.906523	0.987607	0.0114711	0.167664	TC181707	2257			weakly_similar_to_UniRef100_UPI000065E85EInter-alpha-trypsin_inhibitor_heavy_chain_H4_precursor_(ITI_heavy_chain_H4)_(Inter-alpha-inhibitor_heavy_chain_4)_(Inter-alpha-trypsin_inhibitor_family_heavy_chain-related_protein)_(IHRP)_(Plasma_kallikrein_sensitive_glycoprotein_120)_(PK-120)_(GP120)_[Co_Takifugu_rubripes|Rep_Inter-alpha-trypsin_inhibitor_heavy_chain_H4_precursor_(ITI_heavy_chain_H4)_(Int…
53220	0.838245	3.03633	0.011469	0.167664	TC182394	1289			homologue_to_UniRef100_P21848Serum_albumin_1_precursor_Salmo_salar|Rep_Serum_albumin_1_precursor_Salmo_salar_(Atlantic_salmon)_partial_(66%)
70326	0.799299	1.29883	0.011457	0.167664	TC205985	820			similar_to_UniRef100_Q6P4V4Catenin_beta_like_1_Danio_rerio|Rep_Catenin_beta_like_1_Danio_rerio_(Zebrafish)_(Brachydanio_rerio)_partial_(31%)
59563	0.79388	2.62936	0.0114413	0.167664	TC191439	878			Prefoldin_subunit_4predicted_coding_region_syn_Protein_C-1
115809	0.793464	8.24305	0.0114693	0.167664	CT570113	1241			similar_to_UniRef100_UPI000036321EFructose-bisphosphate_aldolase_A_(EC_41213)_(Muscle-type_aldolase)_(Lung_cancer_antigen_NY-LU-1)_Takifugu_rubripes|Rep_Fructose-bisphosphate_aldolase_A_(EC_41213)_(Muscle-type_aldolase)_(Lung_cancer_antigen_NY-LU-1)_Takifugu_rubripes_partial_(34%)
152922	0.8639	1.82788	0.0115312	0.168329	SRR020740-12863	545			unknown
41603	0.830158	0.896944	0.0115338	0.168329	GSONMT00082483001	261			_MANBAL_[Oncorhynchus_mykiss]
21321	0.82341	1.52923	0.0115282	0.168329	GSONMT00045196001	381			_Prefoldin_subunit_6_[Salmo_salar]
104835	0.830243	1.42115	0.0115758	0.168858	CR371710	466			unknown
51057	0.819547	1.6491	0.0115994	0.169119	TC179221	997			similar_to_UniRef100_A8WG39LOC561510_protein_n=2_Danio_rerio|Rep_LOC561510_protein_Danio_rerio_(Zebrafish)_(Brachydanio_rerio)_partial_(91%)
100557	1.42914	-0.0622531	0.0116275	0.16936	CA381005	539			similar_to_UniRef100_P02628Parvalbumin_alpha_Esox_lucius|Rep_Parvalbumin_alpha_Esox_lucius_(Northern_pike)_partial_(98%)
36616	0.752287	2.32376	0.0116998	0.170003	GSONMT00074212001	549			_Tc1-like_transporase_[Oncorhynchus_mykiss]
71957	0.780094	2.5062	0.0117553	0.170292	TC208038	504			homologue_to_UniRef100_UPI00015A3C81Choline_transporter-like_protein_4_(Solute_carrier_family_44_member_4)_Danio_rerio|Rep_Choline_transporter-like_protein_4_(Solute_carrier_family_44_member_4)_Danio_rerio_partial_(6%)
108660	0.757456	2.21782	0.0117956	0.170624	CX125604	337			homologue_to_UniRef100_Q9PYU2ORF101_n=2_Xestia_c-nigrum_granulovirus|Rep_ORF101_Xestia_c-nigrum_granulosis_virus_(XnGV)_(Xestia_c-nigrumgranulovirus)_partial_(6%)
152445	0.993367	0.0759898	0.0118891	0.171605	SRR020740-12203	509			unknown
115861	0.808989	7.82529	0.0119072	0.171646	CT569982	1316			similar_to_UniRef100_Q8JH38Muscle-type_creatine_kinase_CKM2_Oreochromis_mossambicus|Rep_Muscle-type_creatine_kinase_CKM2_Oreochromis_mossambicus_(Mozambique_tilapia)_(Tilapia_mossambica)_partial_(32%)
82317	0.903736	0.514528	0.0119223	0.171779	BX299926	891			similar_to_UniRef100_Q499A2Zgc110385_Danio_rerio|Rep_Zgc110385_Danio_rerio_(Zebrafish)_(Brachydanio_rerio)
9101	0.735165	1.5937	0.0119409	0.171963	GSONMT00044675001	576			_Cell_division_control_protein_42_homolog_precursor_[Salmo_salar]
108982	0.854333	0.937046	0.0120006	0.172737	CX149064	662			similar_to_UniRef100_A8HG30Smooth_muscle_cell-specific_protein_SM22_alpha_Epinephelus_coioides|Rep_Smooth_muscle_cell-specific_protein_SM22_alpha_Epinephelus_coioides_(Orange-spotted_grouper)_partial_(91%)
82465	0.900943	0.577979	0.0120499	0.173278	BX298637	822			similar_to_UniRef100_A8KB85LOC572231_protein_Danio_rerio|Rep_LOC572231_protein_Danio_rerio_(Zebrafish)_(Brachydanio_rerio)_partial_(91%)
145725	0.793272	7.97357	0.0120456	0.173278	SRR020740-3136	839			unknown
192682	0.995556	0.191126	0.0120734	0.173447	NODE_36512_length_879_cov_0.722412	977			transposable_element_tcb1_transposase
46916	0.829746	1.39552	0.0120711	0.173447	TC173146	1339			UniRef100_Q2L4Q7Membrane_protein_p24B_precursor|Rep_Membrane_protein_p24B_precursor
143571	1.60354	-0.139701	0.0120901	0.173602	SRR020740-334	1586			unknown
63567	0.796986	1.79405	0.0121283	0.17398	TC197030	813			homologue_to_UniRef100_UPI0000366454Pterin-4-alpha-carbinolamine_dehydratase_(EC_42196)_(PHS)_(4-alpha-_hydroxy-tetrahydropterin_dehydratase)_(Phenylalanine_hydroxylase-_stimulating_protein)_(Pterin_carbinolamine_dehydratase)_(PCD)_(Dimerization_cofactor_of_hepatocyte_nuclear_factor_1-al_Takifugu_rubripes|Rep_Pterin-4-alpha-carbinolamine_dehydratase_(EC_42196)_(PHS)_(4-alpha-_hydroxy-tetrahydropt…
14111	1.09129	3.91443	0.0121827	0.174504	GSONMT00028984001	2076			_transferrin_precursor_[Oncorhynchus_mykiss]
19746	0.768738	1.7352	0.0122057	0.174635	GSONMT00063798001	828			_DNA-directed_RNA_polymerase_II_subunit_RPB3_[Salmo_salar]
44393	0.73619	1.69902	0.0122284	0.174817	GSONMT00076266001	384			_Nuclear_transport_factor_2_[Salmo_salar]
141098	0.849844	2.10606	0.0122824	0.175422	SRR020739-33511	346			unknown
87905	0.997032	0.0921715	0.0123043	0.175646	BX857457	771			similar_to_UniRef100_UPI00015A5C29adenosine_kinase_b_Danio_rerio|Rep_adenosine_kinase_b_Danio_rerio_partial_(63%)
16804	1.31679	0.945098	0.0123534	0.175919	GSONMT00000613001	1143			_anion_exchanger_[Oncorhynchus_mykiss]
76916	1.19252	-0.0258434	0.01245	0.17678	TC215454	1254			UniRef100_O57524Apolipoprotein_A-I-2_precursor|Rep_Apolipoprotein_A-I-2_precursor
30130	1.01909	0.326599	0.0124499	0.17678	GSONMT00007610001	297			_HIG1_domain_family_member_1A_[Esox_lucius]
40174	0.983004	0.391645	0.0124834	0.176913	GSONMT00066811001	660			_protein_canopy_4_precursor_[Salmo_salar]
112126	0.867015	1.12287	0.0125208	0.177101	CX256789	695			homologue_to_UniRef100_Q7ZW94Signal_recognition_particle_9_Danio_rerio|Rep_Signal_recognition_particle_9_Danio_rerio_(Zebrafish)_(Brachydanio_rerio)_partial_(90%)
119534	0.861559	0.985871	0.0125144	0.177101	GE838158	875			unknown
84060	0.853124	1.28636	0.0125284	0.177122	BX307432	915			similar_to_UniRef100_P38915Transcription_factor_SPT8_Saccharomyces_cerevisiae|Rep_Transcription_factor_SPT8_Saccharomyces_cerevisiae_(Bakers_yeast)_partial_(3%)
22808	0.886573	1.52916	0.0125713	0.17716	GSONMT00008797001	357			_D-dopachrome_decarboxylase_[Salmo_salar]
54228	0.773714	3.12118	0.012563	0.17716	TC183821	1198			unknown
84643	1.11193	-0.179814	0.0126216	0.177585	BX309902	848			similar_to_UniRef100_Q4S9X9Chromosome_undetermined_SCAF14693_whole_genome_shotgun_sequence_Tetraodon_nigroviridis|Rep_Chromosome_undetermined_SCAF14693_whole_genome_shotgun_sequence_Tetraodon_nigroviridis_(Green_puffer)_partial_(83%)
69643	0.989527	4.60716	0.012642	0.177787	TC205124	532			UniRef100_A7SV54Predicted_protein_Nematostella_vectensis|Rep_Predicted_protein_Nematostella_vectensis_(Starlet_sea_anemone)_partial_(39%)
86284	1.15697	0.0230959	0.0126666	0.177963	BX316480	845			unknown
40424	0.961875	0.488125	0.012687	0.178079	GSONMT00066279001	306			_Tc1-like_transporase_[Oncorhynchus_mykiss]
50526	0.832545	3.65815	0.0127236	0.178308	TC178460	1622			similar_to_UniRef100_Q2VF29Envelope_protein_Atlantic_salmon_swim_bladder_sarcoma_virus|Rep_Envelope_protein_Atlantic_salmon_swim_bladder_sarcoma_virus_partial_(16%)
40670	1.1019	0.27047	0.0127565	0.178628	GSONMT00065856001	471			_chemotaxin_[Oncorhynchus_mykiss]
125458	0.651984	5.19233	0.0127945	0.178904	SRR020739-6082	704			60
72123	0.985487	0.294511	0.0128244	0.179066	TC208249	941			homologue_to_UniRef100_Q803I2Endoplasmic_reticulum-Golgi_intermediate_compartment_protein_3_Danio_rerio|Rep_Endoplasmic_reticulum-Golgi_intermediate_compartment_protein_3_Danio_rerio_(Zebrafish)_(Brachydanio_rerio)_partial_(11%)
140316	0.96058	0.448776	0.0128858	0.179497	SRR020739-32358	376			d-3-phosphoglycerate_dehydrogenase-like
48729	0.917775	0.82369	0.0128939	0.179524	TC175905	1378			homologue_to_UniRef100_A9Z022Cystathionine_gamma-lyase_inhibitor|Rep_Cystathionine_gamma-lyase_inhibitor___partial_(20%)
66840	0.719777	7.25883	0.0129073	0.179618	TC201467	709			homologue_to_UniRef100_Q4T8I5Chromosome_undetermined_SCAF7784_whole_genome_shotgun_sequence_Tetraodon_nigroviridis|Rep_Chromosome_undetermined_SCAF7784_whole_genome_shotgun_sequence_Tetraodon_nigroviridis_(Green_puffer)
47588	1.17631	-0.304407	0.0129214	0.179652	TC174243	1095			homologue_to_UniRef100_Q09IZ0Cdc2_kinase|Rep_Cdc2_kinase___partial_(91%)
86897	0.751382	1.94077	0.0129896	0.180173	BX319118	805			similar_to_UniRef100_UPI000065D253Tyrosyl-tRNA_synthetase_cytoplasmic_(EC_6111)_(Tyrosyl--tRNA_ligase)_(TyrRS)_Takifugu_rubripes|Rep_Tyrosyl-tRNA_synthetase_cytoplasmic_(EC_6111)_(Tyrosyl--tRNA_ligase)_(TyrRS)_Takifugu_rubripes_partial_(28%)
6382	1.13901	-0.274656	0.0130319	0.180402	GSONMT00007448001	627			_transposase_[Salmo_salar]
115441	0.853429	4.83206	0.0130469	0.180402	CT570355	818			similar_to_UniRef100_UPI000065CC96Homolog_of_Makaira_nigricans_Sarcoplasmic/endoplasmic_reticulum_calcium_ATPase_1_(EC_3638)_(Calcium_pump_1)_(SERCA1)_(SR_Ca(2+)-ATPase_1)_(Calcium-transporting_ATPase_sarcoplasmic_reticulum_type_fast_twitch_skeletal_muscle_isoform)_(Endoplasmic_reticulum_class_Takifugu_rubripes|Rep_Homolog_of_Makaira_nigricans_Sarcoplasmic/endoplasmic_reticulum_calcium_ATPase_1_(…
118976	0.822138	1.58197	0.0130294	0.180402	CU071622	1047			similar_to_UniRef100_A8KB85LOC572231_protein_Danio_rerio|Rep_LOC572231_protein_Danio_rerio_(Zebrafish)_(Brachydanio_rerio)_partial_(78%)
20419	0.731871	1.97111	0.0130796	0.180693	GSONMT00034866001	639			_PREDICTED:_LIM_domain-binding_protein_3-like_isoform_X3_[Neolamprologus_brichardi]
78872	0.714338	5.28553	0.0130825	0.180693	TC217753	885			homologue_to_UniRef100_A9YVA6Ferritin-H_subunit_Oncorhynchus_masou_formosanus|Rep_Ferritin-H_subunit_Oncorhynchus_masou_formosanus_partial_(91%)
4059	0.770287	1.9378	0.0130967	0.180726	GSONMT00050343001	468			_PREDICTED:_PDZ_and_LIM_domain_protein_3_[Astyanax_mexicanus]
214403	0.769725	1.46955	0.0130971	0.180726	NODE_64521_length_198_cov_0.994950	296			e_chain_molecular_models_of_averaged_rigor_crossbridges_from_tomograms_of_insect_flight_muscle
116061	0.79065	1.28441	0.0131105	0.18074	CU066065	602			UniRef100_A4WA19Transcriptional_regulator_TetR_family_Enterobacter_sp_638|Rep_Transcriptional_regulator_TetR_family_Enterobacter_sp_(strain_638)_partial_(5%)
60144	0.745535	2.35213	0.0131053	0.18074	TC192257	796			homologue_to_UniRef100_A7RGW1Predicted_protein_Nematostella_vectensis|Rep_Predicted_protein_Nematostella_vectensis_(Starlet_sea_anemone)_partial_(4%)
49306	0.925002	0.990788	0.0131443	0.181121	TC176730	1486			unknown
39526	0.711833	4.84521	0.0131683	0.181366	GSONMT00067986001	243			_Cytochrome_c_oxidase_polypeptide_VIIa-liver/heart-_mitochondrial_precursor_[Oncorhynchus_mykiss]
68212	0.816516	1.4308	0.0132121	0.181799	TC203233	1184			weakly_similar_to_UniRef100_Q9VPS3CG2839-PA_Drosophila_melanogaster|Rep_CG2839-PA_Drosophila_melanogaster_(Fruit_fly)_partial_(6%)
158711	1.10479	0.104667	0.013369	0.183131	SRR020740-20948	432			unknown
103906	0.93732	0.256047	0.0133596	0.183131	CF752416	838			similar_to_UniRef100_UPI000065FF07Protein_CIAO1_(WD_repeat_protein_39)_Takifugu_rubripes|Rep_Protein_CIAO1_(WD_repeat_protein_39)_Takifugu_rubripes_partial_(48%)
72279	0.915294	0.861326	0.0133693	0.183131	TC208443	418			unknown
47412	0.910848	3.50661	0.0133586	0.183131	TC173975	1123			similar_to_UniRef100_Q7ZY24Hmgb3-prov_protein_Xenopus_laevis|Rep_Hmgb3-prov_protein_Xenopus_laevis_(African_clawed_frog)_partial_(25%)
81986	0.811804	1.70576	0.013437	0.183844	BX298847	976			similar_to_UniRef100_Q6IQT5Zgc56559_Danio_rerio|Rep_Zgc56559_Danio_rerio_(Zebrafish)_(Brachydanio_rerio)_partial_(60%)
121495	0.714605	4.68071	0.0134588	0.183944	FP320410	1006			UniRef100_Q9DF2740S_ribosomal_protein_S11_Salmo_salar|Rep_40S_ribosomal_protein_S11_Salmo_salar_(Atlantic_salmon)_partial_(73%)
62422	1.15007	0.104861	0.0134812	0.18396	TC195408	1501			similar_to_UniRef100_Q4SZW1Chromosome_undetermined_SCAF11462_whole_genome_shotgun_sequence_Tetraodon_nigroviridis|Rep_Chromosome_undetermined_SCAF11462_whole_genome_shotgun_sequence_Tetraodon_nigroviridis_(Green_puffer)_partial_(29%)
115569	0.740188	4.10353	0.0135007	0.18396	CU064953	611			similar_to_UniRef100_Q0VFW0Zgc136591_n=2_Danio_rerio|Rep_Zgc136591_Danio_rerio_(Zebrafish)_(Brachydanio_rerio)_partial_(96%)
53030	0.962439	0.353082	0.0135403	0.184415	TC182122	942			similar_to_UniRef100_Q4T0Y4Chromosome_undetermined_SCAF10790_whole_genome_shotgun_sequence_Tetraodon_nigroviridis|Rep_Chromosome_undetermined_SCAF10790_whole_genome_shotgun_sequence_Tetraodon_nigroviridis_(Green_puffer)
8756	0.722717	1.91216	0.0135521	0.184459	GSONMT00040850001	252			_Proteasome_subunit_beta_type_2_[Oncorhynchus_mykiss]
108768	0.841654	1.01974	0.0135648	0.184491	CX136759	626			unknown
61979	0.863996	2.14135	0.0135875	0.184715	TC194801	1261			unknown
21669	0.807704	1.64325	0.0136273	0.184999	GSONMT00011814001	1077			_unnamed_protein_product_[Tetraodon_nigroviridis]
73151	0.797408	2.52151	0.0136476	0.185188	TC209551	385			unknown
66201	0.687971	4.79835	0.0136941	0.185477	TC200639	956			homologue_to_UniRef100_Q6Y205Ribosomal_protein_L37_Pagrus_major|Rep_Ribosomal_protein_L37_Pagrus_major_(Red_sea_bream)_(Chrysophrys_major)_partial_(72%)
90035	0.712199	4.47242	0.0137806	0.18639	BX869740	578			UniRef100_A9Z0M8Ribosomal_protein_L10a_Oncorhynchus_masou_formosanus|Rep_Ribosomal_protein_L10a_Oncorhynchus_masou_formosanus_partial_(67%)
88048	0.795714	1.12564	0.0138045	0.186628	BX858928	753			homologue_to_UniRef100_Q4SHM9Chromosome_5_SCAF14581_whole_genome_shotgun_sequence_Tetraodon_nigroviridis|Rep_Chromosome_5_SCAF14581_whole_genome_shotgun_sequence_Tetraodon_nigroviridis_(Green_puffer)_partial_(32%)
111301	0.715237	3.20021	0.0138154	0.18669	BX307372	856			similar_to_UniRef100_UPI00005457ABsuccinate_dehydrogenase_complex_subunit_C_integral_membrane_protein_Danio_rerio|Rep_succinate_dehydrogenase_complex_subunit_C_integral_membrane_protein_Danio_rerio_partial_(94%)
218767	1.27543	-0.278696	0.0138442	0.186906	NODE_70025_length_359_cov_0.997214	457			unknown
28887	0.923688	0.367503	0.0138837	0.187353	GSONMT00007198001	324			_CDKN2AIP_N-terminal-like_protein_[Salmo_salar]
85999	0.823969	0.889222	0.0139123	0.187653	BX311846	774			similar_to_UniRef100_O60356Nuclear_protein_1_n=2_Homo_sapiens|Rep_Nuclear_protein_1_Homo_sapiens_(Human)_partial_(43%)
96862	0.79557	2.34227	0.0139293	0.187796	CA353553	317			homologue_to_UniRef100_Q91480Apolipoprotein_B_Salmo_salar|Rep_Apolipoprotein_B_Salmo_salar_(Atlantic_salmon)_partial_(5%)
40045	0.93634	0.269695	0.0139657	0.188013	GSONMT00067015001	1110			_PREDICTED:_alpha-parvin-like_isoform_X1_[Astyanax_mexicanus]
155740	0.672141	5.44565	0.0140359	0.188628	SRR020740-16803	469			unknown
46590	1.07656	1.00151	0.0140986	0.189297	TC172644	5483			UniRef100_Q70TF5Complement_C4|Rep_Complement_C4
69935	0.876977	1.29759	0.0141112	0.189355	TC205492	511			similar_to_UniRef100_UPI00015A614Fzinc_finger_protein_593_n=2_Danio_rerio|Rep_zinc_finger_protein_593_Danio_rerio_partial_(88%)
54908	0.714539	3.23142	0.0141764	0.189826	TC184791	740			similar_to_UniRef100_Q5ZKG5Low_molecular_weight_phosphotyrosine_protein_phosphatase_Gallus_gallus|Rep_Low_molecular_weight_phosphotyrosine_protein_phosphatase_Gallus_gallus_(Chicken)_partial_(98%)
75897	0.896806	1.99692	0.0142421	0.190061	TC212958	1243			similar_to_UniRef100_Q5F4T3Alpha-1-microglobulin/bikunin|Rep_Alpha-1-microglobulin/bikunin___partial_(97%)
68422	0.789064	6.11224	0.0142398	0.190061	TC203493	534			homologue_to_UniRef100_Q9YGF4Embryonic_beta-type_globin2|Rep_Embryonic_beta-type_globin2___partial_(65%)
67017	0.704691	2.66196	0.0142225	0.190061	TC201698	543			unknown
57582	0.769137	4.17924	0.0142958	0.190463	TC188602	757			similar_to_UniRef100_A3KNU6Zgc162523_protein_Danio_rerio|Rep_Zgc162523_protein_Danio_rerio_(Zebrafish)_(Brachydanio_rerio)_partial_(35%)
62711	0.983251	0.24258	0.0143095	0.190526	TC195818	826			unknown
43808	0.812437	1.18698	0.0143134	0.190526	GSONMT00078123001	357			_transposase_[Siniperca_chuatsi]
27787	1.01382	0.136157	0.0143767	0.191089	GSONMT00017663001	582			_RING_finger_protein_4_[Salmo_salar]
139813	0.878976	0.52762	0.0143754	0.191089	SRR020739-31599	373			unknown
78430	1.02103	0.366806	0.0144041	0.191213	TC217252	1778			similar_to_UniRef100_Q4SND5Chromosome_8_SCAF14543_whole_genome_shotgun_sequence_Tetraodon_nigroviridis|Rep_Chromosome_8_SCAF14543_whole_genome_shotgun_sequence_Tetraodon_nigroviridis_(Green_puffer)_partial_(7%)
85833	0.743827	3.61379	0.0144221	0.191279	BX311763	1390			similar_to_UniRef100_Q6IQI2Lgals1l2_protein_Danio_rerio|Rep_Lgals1l2_protein_Danio_rerio_(Zebrafish)_(Brachydanio_rerio)_partial_(68%)
74473	0.822196	1.76832	0.01444	0.191343	TC211189	922			homologue_to_UniRef100_P70076Histidyl-tRNA_synthetase_Takifugu_rubripes|Rep_Histidyl-tRNA_synthetase_Fugu_rubripes_(Japanese_pufferfish)_(Takifugu_rubripes)_partial_(52%)
26691	0.970808	0.0327522	0.014478	0.191674	GSONMT00022220001	576			_PRA1_family_protein_3_[Salmo_salar]
118277	1.19375	3.09541	0.0145119	0.191849	CU075998	466			homologue_to_UniRef100_O13096Slow_myotomal_muscle_troponin-T_isoform_1S_Salmo_trutta|Rep_Slow_myotomal_muscle_troponin-T_isoform_1S_Salmo_trutta_(Brown_trout)_partial_(31%)
116255	1.05992	0.383553	0.014531	0.191943	BX307148	987			similar_to_UniRef100_Q4RCR0Chromosome_undetermined_SCAF18260_whole_genome_shotgun_sequence_Tetraodon_nigroviridis|Rep_Chromosome_undetermined_SCAF18260_whole_genome_shotgun_sequence_Tetraodon_nigroviridis_(Green_puffer)_partial_(94%)
72235	1.00061	0.758763	0.0145729	0.192289	TC208390	1214			similar_to_UniRef100_UPI000065F542Glycosyltransferase_8_domain-containing_protein_1_(EC_241-)_Takifugu_rubripes|Rep_Glycosyltransferase_8_domain-containing_protein_1_(EC_241-)_Takifugu_rubripes_partial_(34%)
215305	0.893859	0.504035	0.0145766	0.192289	NODE_65638_length_216_cov_1.240741	314			parvalbumin_beta_partial
16384	1.13226	-0.00792573	0.014626	0.192677	GSONMT00000153001	702			_Diablo_homolog-_mitochondrial_precursor_[Oncorhynchus_mykiss]
116154	1.09675	0.0737435	0.0146336	0.192692	BX307250	883			unknown
72512	0.845664	8.89768	0.0146756	0.192856	TC208735	1567			homologue_to_UniRef100_Q7ZZN0Myosin_regulatory_light_chain_2_n=2_Salmo_salar|Rep_Myosin_regulatory_light_chain_2_Salmo_salar_(Atlantic_salmon)_partial_(88%)
77110	0.660202	5.01846	0.0147011	0.192941	TC215696	983			similar_to_UniRef100_Q4RH67Chromosome_undetermined_SCAF15069_whole_genome_shotgun_sequence_Tetraodon_nigroviridis|Rep_Chromosome_undetermined_SCAF15069_whole_genome_shotgun_sequence_Tetraodon_nigroviridis_(Green_puffer)_partial_(51%)
98604	0.779017	1.37199	0.0147242	0.192946	CA369011	176			unknown
28015	0.714094	3.98899	0.0147358	0.192998	GSONMT00060653001	558			_ribosomal_protein_L10a_[Oncorhynchus_masou_formosanus]
19916	0.703483	2.17797	0.0147537	0.193146	GSONMT00032092001	504			_heat_shock_protein_10_[Salmo_salar]
45320	0.892796	2.65064	0.0147635	0.193189	GSONMT00067780001	321			_NADH_dehydrogenase_flavoprotein_3-_mitochondrial_precursor_[Salmo_salar]
71610	0.709298	9.70842	0.0147837	0.193367	TC207598	965			homologue_to_UniRef100_Q7ZZN0Myosin_regulatory_light_chain_2_n=2_Salmo_salar|Rep_Myosin_regulatory_light_chain_2_Salmo_salar_(Atlantic_salmon)_partial_(84%)
62220	0.952274	0.689681	0.0149111	0.194772	TC195138	1524			weakly_similar_to_UniRef100_Q6DGU9Zgc92763_Danio_rerio|Rep_Zgc92763_Danio_rerio_(Zebrafish)_(Brachydanio_rerio)_partial_(96%)
43733	0.98078	0.167526	0.0149635	0.195173	GSONMT00078174001	1572			_PREDICTED:_uncharacterized_protein_LOC103031264_[Astyanax_mexicanus]
43330	0.84329	0.807228	0.0149522	0.195173	GSONMT00079167001	297			_Uncharacterized_protein_[Dicentrarchus_labrax]
77385	0.887403	2.24529	0.0150036	0.195297	TC216025	1179			homologue_to_UniRef100_O57523Apolipoprotein_A-I-1_precursor|Rep_Apolipoprotein_A-I-1_precursor___partial_(78%)
40355	0.834997	1.10314	0.0150045	0.195297	GSONMT00066394001	549			_Tc1-like_transporase_[Oncorhynchus_mykiss]
90168	0.758183	3.03892	0.0150513	0.195674	BX868839	764			homologue_to_UniRef100_UPI00001A2323Small_EDRK-rich_factor_2_(4F5rel)_(h4F5rel)_(Gastric_cancer-related_protein_VRG107)_Danio_rerio|Rep_Small_EDRK-rich_factor_2_(4F5rel)_(h4F5rel)_(Gastric_cancer-related_protein_VRG107)_Danio_rerio_partial_(86%)
28826	1.12647	-0.176797	0.0151026	0.195794	GSONMT00027840001	2319			_complement_factor_Bf-2_[Oncorhynchus_mykiss_gairdneri]
36956	0.88607	0.833638	0.0150908	0.195794	GSONMT00073491001	891			_acyl-CoA-binding_domain-containing_protein_6_[Danio_rerio]
68232	0.696461	2.66967	0.0150943	0.195794	TC203262	943			similar_to_UniRef100_UPI0000DE2391acidic_(leucine-rich)_nuclear_phosphoprotein_32_family_member_B_Danio_rerio|Rep_acidic_(leucine-rich)_nuclear_phosphoprotein_32_family_member_B_Danio_rerio_partial_(36%)
107322	0.674992	7.25431	0.0150977	0.195794	CX040527	688			similar_to_UniRef100_UPI0000F3280E60S_ribosomal_protein_L12_Bos_taurus|Rep_60S_ribosomal_protein_L12_Bos_Taurus_partial_(92%)
113646	0.845516	0.651401	0.0151192	0.195922	CX723318	607			UniRef100_P70009Sodium/hydrogen_exchanger_Xenopus_laevis|Rep_Sodium/hydrogen_exchanger_Xenopus_partial_(1%)
68377	1.0204	0.162899	0.0151744	0.196464	TC203435	616			weakly_similar_to_UniRef100_A8C5I2Transposase_Salmo_salar|Rep_Transposase_Salmo_salar_(Atlantic_salmon)_partial_(9%)
116029	0.897702	0.59274	0.0151686	0.196464	CU062820	674			weakly_similar_to_UniRef100_Q9CR70L_antigen_family_member_3_n=2_Mus_musculus|Rep_L_antigen_family_member_3_Mus_musculus_(Mouse)_partial_(53%)
103912	0.779173	1.96404	0.0151843	0.196506	CB497610	733			homologue_to_UniRef100_Q4T2Z6Chromosome_18_SCAF10147_whole_genome_shotgun_sequence_Tetraodon_nigroviridis|Rep_Chromosome_18_SCAF10147_whole_genome_shotgun_sequence_Tetraodon_nigroviridis_(Green_puffer)_partial_(4%)
60439	0.738483	3.25821	0.0152002	0.196538	TC192666	1842			weakly_similar_to_UniRef100_Q6PGU7Isoleucyl-tRNA_synthetase_Danio_rerio|Rep_Isoleucyl-tRNA_synthetase_Danio_rerio_(Zebrafish)_(Brachydanio_rerio)_partial_(19%)
43302	0.95668	1.27618	0.0152279	0.19672	GSONMT00079255001	2052			_PREDICTED:_transmembrane_and_coiled-coil_domain-containing_protein_4_[Danio_rerio]
83197	0.816618	1.0468	0.0152343	0.19672	BX303869	796			homologue_to_UniRef100_UPI000069E42DPendrin_(Sodium-independent_chloride/iodide_transporter)_partial_(1%)
64131	1.33313	7.26823	0.0153063	0.197303	TC197798	714			homologue_to_UniRef100_P02141Hemoglobin_subunit_beta-4|Rep_Hemoglobin_subunit_beta-4
119446	1.17579	0.535366	0.0153305	0.197441	GE834701	791			similar_to_UniRef100_Q70SU8Cystein_proteinase_inhibitor_protein_precursor_Salmo_salar|Rep_Cystein_proteinase_inhibitor_protein_precursor_Salmo_salar_(Atlantic_salmon)_partial_(69%)
125621	0.811073	1.21103	0.0153545	0.197663	SRR020739-6351	638			unknown
120412	1.017	-0.034042	0.015375	0.19768	FP323074	1059			homologue_to_UniRef100_P59998Actin-related_protein_2/3_complex_subunit_4_n=5_Eutheria|Rep_Actin-related_protein_2/3_complex_subunit_4_Homo_sapiens_(Human)_partial_(43%)
69198	0.808348	1.41955	0.0153821	0.19768	TC204530	928			unknown
92067	0.851444	0.76806	0.0153958	0.197761	BX883871	884			similar_to_UniRef100_UPI000065EB98AFG3-like_protein_2_(EC_3424-)_(Paraplegin-like_protein)_Takifugu_rubripes|Rep_AFG3-like_protein_2_(EC_3424-)_(Paraplegin-like_protein)_Takifugu_rubripes_partial_(21%)
135594	0.929683	0.461993	0.0155015	0.198511	SRR020739-24576	451			achain_a_six_finger_zinc_finger_designed_to_recognize_ann_triplets
28837	0.689111	5.14932	0.0156113	0.199222	GSONMT00033718001	2331			_PREDICTED:_ubiquitin_carboxyl-terminal_hydrolase_28_isoform_X1_[Danio_rerio]
99837	1.12836	-0.0999669	0.0156717	0.199732	CA382753	682			unknown
48354	0.849679	3.7179	0.015666	0.199732	TC175340	1098			similar_to_UniRef100_Q8JM05Late_expression_factor_39K-like_protein_Mamestra_configurata_NPV-B|Rep_Late_expression_factor_39K-like_protein_Mamestra_configurata_NPV-B_partial_(6%)
104368	0.956795	0.0555231	0.0157039	0.200056	CR373615	845			similar_to_UniRef100_Q3B8R7Mitochondrial_ribosomal_protein_L47_Rattus_norvegicus|Rep_Mitochondrial_ribosomal_protein_L47_Rattus_norvegicus_(Rat)_partial_(46%)
110870	0.737017	2.68712	0.0157391	0.200417	BX310527	1269			homologue_to_UniRef100_Q7ZYU4Rps9-prov_protein_Xenopus_laevis|Rep_Rps9-prov_protein_Xenopus_laevis_(African_clawed_frog)_partial_(56%)
78771	0.834395	0.570274	0.0157696	0.200719	TC217645	1258			weakly_similar_to_UniRef100_UPI0000ECC7E6SET_and_MYND_domain-containing_protein_2_(HSKM-B)_Gallus_gallus|Rep_SET_and_MYND_domain-containing_protein_2_(HSKM-B)_Gallus_gallus_partial_(41%)
72124	0.855969	0.725274	0.0158483	0.201459	TC208250	883			similar_to_UniRef100_A9VCA8Predicted_protein_Monosiga_brevicollis_MX1|Rep_Predicted_protein_Monosiga_brevicollis_MX1_partial_(21%)
70792	1.16042	-0.116372	0.0158628	0.201468	TC206551	1306			weakly_similar_to_UniRef100_P14723Uncharacterized_16_kDa_protein_in_middle_repetitive_insertion_sequence_WIS1_Triticum_aestivum|Rep_Uncharacterized_16_kDa_protein_in_middle_repetitive_insertion_sequence_WIS1_Triticum_aestivum_(Wheat)_partial_(13%)
72198	0.830836	2.14029	0.0158765	0.201555	TC208344	635			similar_to_UniRef100_Q4RZB7Chromosome_1_SCAF14944_whole_genome_shotgun_sequence_Tetraodon_nigroviridis|Rep_Chromosome_1_SCAF14944_whole_genome_shotgun_sequence_Tetraodon_nigroviridis_(Green_puffer)
28162	1.06724	-0.134587	0.0159294	0.201965	GSONMT00010805001	2376			_Zinc_phosphodiesterase_ELAC_protein_2_[Salmo_salar]
115511	0.837606	8.068	0.0159736	0.202053	CT570229	1241			similar_to_UniRef100_UPI000036321EFructose-bisphosphate_aldolase_A_(EC_41213)_(Muscle-type_aldolase)_(Lung_cancer_antigen_NY-LU-1)_Takifugu_rubripes|Rep_Fructose-bisphosphate_aldolase_A_(EC_41213)_(Muscle-type_aldolase)_(Lung_cancer_antigen_NY-LU-1)_Takifugu_rubripes_partial_(27%)
56155	0.703119	2.0749	0.0159704	0.202053	TC186552	1551			similar_to_UniRef100_UPI000065E1E0phospholysine_phosphohistidine_inorganic_pyrophosphate_phosphatase_Takifugu_rubripes|Rep_phospholysine_phosphohistidine_inorganic_pyrophosphate_phosphatase_Takifugu_rubripes_partial_(81%)
75597	0.926374	0.253205	0.0160185	0.202309	TC212577	1150			similar_to_UniRef100_Q568E7Zgc110339_Danio_rerio|Rep_Zgc110339_Danio_rerio_(Zebrafish)_(Brachydanio_rerio)_partial_(48%)
83046	1.15756	3.35907	0.0160795	0.202992	BX301862	1049			similar_to_UniRef100_A4L7I8Glutathione_peroxidase_Thunnus_maccoyii|Rep_Glutathione_peroxidase_Thunnus_maccoyii_partial_(95%)
116431	0.822624	8.52016	0.0160915	0.203056	CT569027	1193			homologue_to_UniRef100_Q7ZZN0Myosin_regulatory_light_chain_2_n=2_Salmo_salar|Rep_Myosin_regulatory_light_chain_2_Salmo_salar_(Atlantic_salmon)_partial_(88%)
41320	0.763595	3.46229	0.0161129	0.203212	GSONMT00064476001	753			_Thioredoxin-dependent_peroxide_reductase-_mitochondrial_precursor_[Salmo_salar]
47811	0.76745	1.64274	0.0161758	0.203595	TC174563	1309			similar_to_UniRef100_UPI0000ECCB7DRWD_domain_containing_1_Gallus_gallus|Rep_RWD_domain_containing_1_Gallus_gallus_partial_(50%)
216363	0.747054	3.30007	0.0161841	0.203611	NODE_66977_length_710_cov_1.074648	808			unknown
32143	1.06844	0.267926	0.016218	0.203825	GSONMT00017963001	726			_thiamine-triphosphatase_[Salmo_salar]
53449	0.971377	0.483739	0.0162085	0.203825	TC182712	1199			similar_to_UniRef100_Q1WA47Transposase_Ictalurus_punctatus|Rep_Transposase_Ictalurus_punctatus_(Channel_catfish)_partial_(49%)
80585	0.712867	1.7278	0.0162478	0.203976	BX082228	757			unknown
106600	0.73935	1.67273	0.0162875	0.204212	CR375831	811			homologue_to_UniRef100_Q6Y248Chaperonin_subunit_7_Pagrus_major|Rep_Chaperonin_subunit_7_Pagrus_major_(Red_sea_bream)_(Chrysophrys_major)_partial_(23%)
47031	1.23324	0.54316	0.0164109	0.205062	TC173341	1131			C_type_lectin_receptor_B
59839	1.01172	0.042603	0.0164111	0.205062	TC191844	815			unknown
128088	1.35944	1.20174	0.0164264	0.20509	SRR020739-10605	615			glutathione_s-transferase_p
13799	0.754579	1.20488	0.0164339	0.20509	GSONMT00013630001	897			_olfactory_receptor_family_C_subfamily_2_member_2_[Salmo_salar]
7815	0.723314	2.11093	0.0164343	0.20509	GSONMT00051064001	504			_PREDICTED:_transcription_elongation_factor_B_polypeptide_1-like_[Rattus_norvegicus]
121274	0.769359	1.37343	0.0164458	0.205146	FP322013	1338			homologue_to_UniRef100_UPI0000365853Barrier-to-autointegration_factor_(Breakpoint_cluster_region_protein_1)_Takifugu_rubripes|Rep_Barrier-to-autointegration_factor_(Breakpoint_cluster_region_protein_1)_Takifugu_rubripes
1661	0.871152	1.1072	0.0164568	0.205168	GSONMT00012098001	192			_Transforming_growth_factor-beta-induced_protein_ig-h3_precursor_[Salmo_salar]
207998	0.974849	0.0327718	0.0165272	0.205608	NODE_56560_length_222_cov_1.837838	320			unknown
116844	0.851976	3.3754	0.0165319	0.205608	CT571725	365			similar_to_UniRef100_Q4SMV9Chromosome_6_SCAF14544_whole_genome_shotgun_sequence_Tetraodon_nigroviridis|Rep_Chromosome_6_SCAF14544_whole_genome_shotgun_sequence_Tetraodon_nigroviridis_(Green_puffer)_partial_(42%)
152954	0.749885	2.4274	0.0165119	0.205608	SRR020740-12904	534			unknown
76747	0.695409	3.03027	0.0165647	0.205843	TC215258	494			UniRef100_Q90YU660S_ribosomal_protein_L22_Ictalurus_punctatus|Rep_60S_ribosomal_protein_L22_Ictalurus_punctatus_(Channel_catfish)_partial_(30%)
83558	0.900353	0.875368	0.016606	0.206268	BX304093	911			similar_to_UniRef100_A9V532Predicted_protein_Monosiga_brevicollis_MX1|Rep_Predicted_protein_Monosiga_brevicollis_MX1_partial_(15%)
159406	0.780216	1.97316	0.0166687	0.206523	SRR020740-21887	408			selenoprotein_j
31185	0.895087	0.542344	0.0166858	0.206561	GSONMT00051806001	426			_glutathione_peroxidase_1a_[Oncorhynchus_mykiss]
50697	1.01873	2.81157	0.0167197	0.206645	TC178712	1265			similar_to_UniRef100_P04406Glyceraldehyde-3-phosphate_dehydrogenase_n=4_Homo/Pan/Gorilla_group|Rep_Glyceraldehyde-3-phosphate_dehydrogenase_Homo_sapiens_(Human)_partial_(61%)
95502	0.873599	3.03156	0.0167208	0.206645	CA344762	266			similar_to_UniRef100_Q9NJ15-3Isoform_C_of_Q9NJ15__Branchiostoma_californiense|Rep_Isoform_C_of_Q9NJ15__Branchiostoma_californiensis_(California_lancelet)_(Amphioxus)_partial_(4%)
58617	0.721321	4.37314	0.0167109	0.206645	TC190087	1205			unknown
10534	0.962682	0.756968	0.0167603	0.206827	GSONMT00056407001	453			_SJCHGC09533_protein_[Schistosoma_japonicum]
85599	0.951405	0.888708	0.0168889	0.207413	BX311390	824			similar_to_UniRef100_Q3KCW8Sensor_protein_Pseudomonas_fluorescens_PfO-1|Rep_Sensor_protein_Pseudomonas_partial_(1%)
115487	0.753368	9.20462	0.0168628	0.207413	CT569248	1296			homologue_to_UniRef100_Q7ZZN0Myosin_regulatory_light_chain_2_n=2_Salmo_salar|Rep_Myosin_regulatory_light_chain_2_Salmo_salar_(Atlantic_salmon)_partial_(74%)
47905	0.658461	2.57509	0.0168359	0.207413	TC174697	839			similar_to_UniRef100_UPI0000D63AA2procollagen-proline_2-oxoglutarate_4-dioxygenase_(proline_4-hydroxylase)_alpha_II_polypeptide_Mus_musculus|Rep_procollagen-proline_2-oxoglutarate_4-dioxygenase_(proline_4-hydroxylase)_alpha_II_polypeptide_Mus_musculus_partial_(9%)
11813	0.646422	7.45873	0.0168691	0.207413	GSONMT00033050001	669			_Elongation_factor_1-beta_[Esox_lucius]
107730	1.4041	4.10783	0.0169166	0.207415	CX034796	694			homologue_to_UniRef100_Q91990Alpha-globin_Salmo_salar|Rep_Alpha-globin_Salmo_salar_(Atlantic_salmon)_partial_(66%)
52645	1.13385	0.0907417	0.0169244	0.207415	TC181537	1257			similar_to_UniRef100_Q91480Apolipoprotein_B_Salmo_salar|Rep_Apolipoprotein_B_Salmo_salar_(Atlantic_salmon)_partial_(19%)
22371	0.924795	0.0853656	0.0169041	0.207415	GSONMT00014367001	450			_C9orf46_[Salmo_salar]
47058	0.891196	0.710059	0.0169582	0.207656	TC173389	1132			homologue_to_UniRef100_UPI00003631CC2-oxoisovalerate_dehydrogenase_subunit_beta_mitochondrial_precursor_(EC_1244)_(Branched-chain_alpha-keto_acid_dehydrogenase_E1_component_beta_chain)_(BCKDH_E1-beta)_Takifugu_rubripes|Rep_2-oxoisovalerate_dehydrogenase_subunit_beta_mitochondrial_precursor_(EC_1244)_(Branched-chain_alpha-keto_acid_dehydrogenase_E1_component_beta_chain)_(BCKDH_E1-beta)_Takifugu_ru…
105323	0.764581	2.45509	0.0169511	0.207656	CX032525	708			similar_to_UniRef100_Q91195Cystatin_precursor|Rep_Cystatin_precursor___partial_(76%)
51137	0.713462	3.43705	0.0170109	0.208129	TC179334	802			similar_to_UniRef100_A3KNU6Zgc162523_protein_Danio_rerio|Rep_Zgc162523_protein_Danio_rerio_(Zebrafish)_(Brachydanio_rerio)_partial_(36%)
116376	0.729414	6.37586	0.0170209	0.208164	CT569507	1174			homologue_to_UniRef100_Q4S9M4Chromosome_undetermined_SCAF14696_whole_genome_shotgun_sequence_Tetraodon_nigroviridis|Rep_Chromosome_undetermined_SCAF14696_whole_genome_shotgun_sequence_Tetraodon_nigroviridis_(Green_puffer)_partial_(8%)
45534	1.30979	-0.246768	0.0170446	0.208323	GSONMT00064239001	1326			_tektin-2_[Danio_rerio]
116554	0.957834	3.19686	0.0171086	0.208889	CT570640	1094			similar_to_UniRef100_UPI000036321EFructose-bisphosphate_aldolase_A_(EC_41213)_(Muscle-type_aldolase)_(Lung_cancer_antigen_NY-LU-1)_Takifugu_rubripes|Rep_Fructose-bisphosphate_aldolase_A_(EC_41213)_(Muscle-type_aldolase)_(Lung_cancer_antigen_NY-LU-1)_Takifugu_rubripes_partial_(20%)
65136	0.886662	0.402689	0.0171615	0.209013	TC199188	577			homologue_to_UniRef100_Q4S0S7Chromosome_undetermined_SCAF14779_whole_genome_shotgun_sequence_Tetraodon_nigroviridis|Rep_Chromosome_undetermined_SCAF14779_whole_genome_shotgun_sequence_Tetraodon_nigroviridis_(Green_puffer)_partial_(91%)
157326	0.73459	2.66162	0.0171407	0.209013	SRR020740-19076	425			nadh_dehydrogenase_1_beta_subcomplex_subunit_1
64873	0.719617	2.2143	0.0171547	0.209013	TC198834	1124			similar_to_UniRef100_UPI000066066FUncharacterized_protein_C8orf59_Takifugu_rubripes|Rep_Uncharacterized_protein_C8orf59_Takifugu_rubripes
88640	0.952146	0.155101	0.0171694	0.209023	BX860990	773			similar_to_UniRef100_Q4V8U6Zgc114138_Danio_rerio|Rep_Zgc114138_Danio_rerio_(Zebrafish)_(Brachydanio_rerio)_partial_(61%)
87404	0.666165	4.66623	0.0171774	0.209033	BX318088	791			homologue_to_UniRef100_Q7T334Malate_dehydrogenase_n=4_Danio_rerio|Rep_Malate_dehydrogenase_Danio_rerio_(Zebrafish)_(Brachydanio_rerio)_partial_(23%)
69856	0.908869	0.413035	0.0171986	0.209118	TC205390	1021			homologue_to_UniRef100_Q5D997SJCHGC09132_protein_Schistosoma_japonicum|Rep_SJCHGC09132_protein_Schistosoma_japonicum_(Blood_fluke)_partial_(10%)
108142	0.692776	4.44998	0.0171964	0.209118	CX141364	613			similar_to_UniRef100_A4IHB1Nr1d2_protein_Xenopus_tropicalis|Rep_Nr1d2_protein_Xenopus_tropicalis_(Western_clawed_frog)_(Silurana_tropicalis)_partial_(15%)
76671	0.844749	7.21199	0.0172152	0.209233	TC215165	1919			homologue_to_UniRef100_Q7ZZN0Myosin_regulatory_light_chain_2_n=2_Salmo_salar|Rep_Myosin_regulatory_light_chain_2_Salmo_salar_(Atlantic_salmon)_partial_(75%)
71833	0.751753	3.41288	0.0172323	0.209286	TC207879	1222			similar_to_UniRef100_Q6DHI6Zgc92287_Danio_rerio|Rep_Zgc92287_Danio_rerio_(Zebrafish)_(Brachydanio_rerio)_partial_(24%)
64807	1.19064	0.855634	0.0172617	0.209308	TC198742	888			unknown
87076	1.18701	-0.286781	0.0172696	0.209308	BX321622	862			similar_to_UniRef100_Q1LYC9Calpain_small_subunit_1_n=2_Danio_rerio|Rep_Calpain_small_subunit_1_Danio_rerio_(Zebrafish)_(Brachydanio_rerio)_partial_(93%)
119453	0.899204	0.410508	0.0172513	0.209308	GE835615	866			similar_to_UniRef100_Q5R8015-AMP-activated_protein_kinase_subunit_beta-1_Pongo_pygmaeus|Rep_5-AMP-activated_protein_kinase_subunit_beta-1_Pongo_pygmaeus_(Orangutan)_partial_(73%)
53886	0.7513	1.68599	0.0172712	0.209308	TC183329	1260			BCL2/adenovirus_E1B_19_kDa_protein-interacting_protein_3predicted_coding_region
62059	1.29782	-0.197057	0.0172923	0.209344	TC194909	1483			similar_to_UniRef100_A7YYI2Dystrobrevin_binding_protein_1_Danio_rerio|Rep_Dystrobrevin_binding_protein_1_Danio_rerio_(Zebrafish)_(Brachydanio_rerio)_partial_(53%)
72435	0.811196	2.80699	0.0172858	0.209344	TC208630	1362			similar_to_UniRef100_P02628Parvalbumin_alpha_Esox_lucius|Rep_Parvalbumin_alpha_Esox_lucius_(Northern_pike)_partial_(98%)
85834	0.7102	4.25386	0.0172956	0.209344	BX311764	881			similar_to_UniRef100_Q6IQI2Lgals1l2_protein_Danio_rerio|Rep_Lgals1l2_protein_Danio_rerio_(Zebrafish)_(Brachydanio_rerio)
46996	1.00344	0.404023	0.0173626	0.20974	TC173291	1167			Dynactin_subunit_6predicted_coding_region_syn_Dynactin_subunit_p27_WS-3_protein
102423	0.664162	5.10637	0.0173641	0.20974	CA384485	741			homologue_to_UniRef100_A9Z0M8Ribosomal_protein_L10a_Oncorhynchus_masou_formosanus|Rep_Ribosomal_protein_L10a_Oncorhynchus_masou_formosanus_partial_(98%)
135739	0.969002	-0.0636272	0.0173978	0.209888	SRR020739-24816	439			nadh_dehydrogenase_iron-sulfur_protein_mitochondrial_precursor
72053	0.652306	6.56881	0.0173919	0.209888	TC208161	1204			homologue_to_UniRef100_Q5FX47Cytochrome_c_oxidase_subunit_2_Oncorhynchus_clarkii_henshawi|Rep_Cytochrome_c_oxidase_subunit_2_Oncorhynchus_clarkii_henshawi_(Lahontan_cutthroat_trout)_partial_(61%)
11171	0.633189	6.64718	0.0174427	0.210279	GSONMT00046007001	780			_40S_ribosomal_protein_S5_[Oncorhynchus_mykiss]
71755	0.629452	6.25654	0.0174659	0.210279	TC207776	890			homologue_to_UniRef100_A8HG22Ribosomal_protein_L14_Epinephelus_coioides|Rep_Ribosomal_protein_L14_Epinephelus_coioides_(Orange-spotted_grouper)_partial_(96%)
47036	1.19371	-0.0284415	0.0175543	0.211244	TC173351	2479			UniRef100_Q5FBT9Major_histocompatibility_complex_class_I_n=3|Rep_Major_histocompatibility_complex_class_I
197997	1.0614	0.270272	0.0175605	0.211244	NODE_43529_length_317_cov_1.529969	415			unknown
23349	0.717146	2.38356	0.017579	0.211293	GSONMT00005672001	324			_PREDICTED:_uncharacterized_protein_LOC436879_isoform_X9_[Danio_rerio]
114858	1.07891	0.172037	0.0176475	0.211595	DV202111	553			similar_to_UniRef100_A5JV29Fibrinogen_beta_chain_Paralichthys_olivaceus|Rep_Fibrinogen_beta_chain_Paralichthys_olivaceus_(Japanese_flounder)_partial_(30%)
85331	0.953089	0.511072	0.0176217	0.211595	BX310195	899			similar_to_UniRef100_UPI0000660C26Phosphatidylinositol-glycan_biosynthesis_class_F_protein_(PIG-F)_(GPI11_homolog)_Takifugu_rubripes|Rep_Phosphatidylinositol-glycan_biosynthesis_class_F_protein_(PIG-F)_(GPI11_homolog)_Takifugu_rubripes_partial_(44%)
42217	0.940513	-0.0637976	0.01763	0.211595	GSONMT00081308001	231			SMIM7_SINCH_RecName:_Full=Small_integral_membrane_protein_7-_Flags:_Precursor
92132	0.859646	0.812055	0.017645	0.211595	BX883331	749			weakly_similar_to_UniRef100_A0JNL1Uncharacterized_protein_C7orf57_homolog_Bos_taurus|Rep_Uncharacterized_protein_C7orf57_homolog_Bos_taurus_(Bovine)_partial_(14%)
28408	0.68007	6.64429	0.0176486	0.211595	GSONMT00023677001	336			_troponin_I_[Oncorhynchus_mykiss]
109054	0.7034	2.03443	0.0177138	0.211959	CX147730	604			weakly_similar_to_UniRef100_Q4RY34Chromosome_3_SCAF14978_whole_genome_shotgun_sequence_Tetraodon_nigroviridis|Rep_Chromosome_3_SCAF14978_whole_genome_shotgun_sequence_Tetraodon_nigroviridis_(Green_puffer)_partial_(63%)
50464	1.19854	-0.0247694	0.0178498	0.212759	TC178360	798			unknown
50425	1.14287	-0.227022	0.0178767	0.212759	TC178296	1425			similar_to_UniRef100_O97560Heterogeneous_nuclear_ribonucleoprotein_G_Macropus_eugenii|Rep_Heterogeneous_nuclear_ribonucleoprotein_G_Macropus_eugenii_(Tammar_wallaby)_partial_(5%)
105930	0.853351	2.09633	0.0178235	0.212759	CX030107	641			unknown
49154	0.768383	2.46561	0.0178701	0.212759	TC176527	973			homologue_to_UniRef100_A5A6I4Eukaryotic_translation_initiation_factor_2_subunit_2_beta_38kDa_Pan_troglodytes_verus|Rep_Eukaryotic_translation_initiation_factor_2_subunit_2_beta_38kDa_Pan_troglodytes_verus_partial_(26%)
27652	0.739288	3.89983	0.0178764	0.212759	GSONMT00014807001	1497			_Phenylalanyl-tRNA_synthetase_alpha_chain_[Salmo_salar]
51599	0.663528	2.50211	0.0178528	0.212759	TC180040	793			similar_to_UniRef100_UPI000066094FGlutaminyl-tRNA_synthetase_(EC_61118)_(Glutamine--tRNA_ligase)_(GlnRS)_Takifugu_rubripes|Rep_Glutaminyl-tRNA_synthetase_(EC_61118)_(Glutamine--tRNA_ligase)_(GlnRS)_Takifugu_rubripes_partial_(24%)
51187	0.660194	2.45469	0.0178254	0.212759	TC179417	802			similar_to_UniRef100_Q5XJA5Zgc103482_Danio_rerio|Rep_Zgc103482_Danio_rerio_(Zebrafish)_(Brachydanio_rerio)_partial_(26%)
110757	0.721797	6.58387	0.0179249	0.213096	BX298159	960			homologue_to_UniRef100_Q1AZ78Short-chain_dehydrogenase/reductase_SDR_Rubrobacter_xylanophilus_DSM_9941|Rep_Short-chain_dehydrogenase/reductase_SDR_Rubrobacter_xylanophilus_(strain_DSM_9941_/_NBRC_16129)_partial_(5%)
24318	0.816889	1.91555	0.0180022	0.213842	GSONMT00017113001	1431			_PREDICTED:_MAPK/MAK/MRK_overlapping_kinase-like_isoform_X1_[Oreochromis_niloticus]
118853	1.19073	-0.282394	0.0180392	0.213934	CU071436	1374			similar_to_UniRef100_O61580Y_box_protein_Drosophila_silvestris|Rep_Y_box_protein_Drosophila_silvestris_(Fruit_fly)_partial_(6%)
49949	0.755999	1.15578	0.0180365	0.213934	TC177623	1441			homologue_to_UniRef100_Q6PFU4Cell_division_cycle_42_Danio_rerio|Rep_Cell_division_cycle_42_Danio_rerio_(Zebrafish)_(Brachydanio_rerio)
14412	0.877101	0.829138	0.018076	0.214112	GSONMT00000031001	819			_Non-structural_maintenance_of_chromosomes_element_1_homolog_[Salmo_salar]
67387	0.893472	0.265062	0.0181212	0.21436	TC202175	1180			homologue_to_UniRef100_Q7T2E1SEC13_homolog_n=2_Danio_rerio|Rep_SEC13_homolog_Danio_rerio_(Zebrafish)_(Brachydanio_rerio)_partial_(75%)
118273	0.751722	3.3432	0.0181261	0.21436	CT962642	515			similar_to_UniRef100_Q6DRD1ATP_synthase_oligomycin_sensitivity_conferral_protein_Danio_rerio|Rep_ATP_synthase_oligomycin_sensitivity_conferral_protein_Danio_rerio_(Zebrafish)_(Brachydanio_rerio)_partial_(37%)
30587	1.03199	1.99442	0.0181816	0.214507	GSONMT00014447001	531			_Ferritin-_middle_subunit_[Oncorhynchus_mykiss]
74801	0.836274	0.711558	0.0181824	0.214507	TC211612	815			similar_to_UniRef100_Q4RX48Chromosome_11_SCAF14979_whole_genome_shotgun_sequence_Tetraodon_nigroviridis|Rep_Chromosome_11_SCAF14979_whole_genome_shotgun_sequence_Tetraodon_nigroviridis_(Green_puffer)_partial_(45%)
2678	0.797849	0.771816	0.018166	0.214507	GSONMT00049235001	438			_Tc1-like_transporase_[Oncorhynchus_mykiss]
60086	0.72871	4.0497	0.0181633	0.214507	TC192183	1194			similar_to_UniRef100_Q6IQI2Lgals1l2_protein_Danio_rerio|Rep_Lgals1l2_protein_Danio_rerio_(Zebrafish)_(Brachydanio_rerio)_partial_(91%)
92835	0.667525	7.59352	0.0181593	0.214507	BX910609	661			homologue_to_UniRef100_UPI0000F3280E60S_ribosomal_protein_L12_Bos_taurus|Rep_60S_ribosomal_protein_L12_Bos_Taurus_partial_(92%)
73241	0.818141	3.76751	0.0181926	0.214541	TC209668	813			similar_to_UniRef100_A3KNU6Zgc162523_protein_Danio_rerio|Rep_Zgc162523_protein_Danio_rerio_(Zebrafish)_(Brachydanio_rerio)_partial_(35%)
104333	0.702679	4.90302	0.0182581	0.215194	CR373588	828			similar_to_UniRef100_UPI000065D42BCation_transport_regulator-like_protein_1_Takifugu_rubripes|Rep_Cation_transport_regulator-like_protein_1_Takifugu_rubripes_partial_(26%)
57310	1.06928	2.31171	0.0183134	0.215619	TC188212	1070			weakly_similar_to_UniRef100_A1FRE0PfkB_Stenotrophomonas_maltophilia_R551-3|Rep_PfkB_Stenotrophomonas_maltophilia_R551-3_partial_(7%)
55433	0.952169	0.0601173	0.0183212	0.215625	TC185516	932			homologue_to_UniRef100_Q4SA70Chromosome_12_SCAF14692_whole_genome_shotgun_sequence_Tetraodon_nigroviridis|Rep_Chromosome_12_SCAF14692_whole_genome_shotgun_sequence_Tetraodon_nigroviridis_(Green_puffer)_partial_(39%)
62187	0.851475	1.26847	0.0183843	0.21608	TC195092	1067			homologue_to_UniRef100_A9V300Predicted_protein_Monosiga_brevicollis_MX1|Rep_Predicted_protein_Monosiga_brevicollis_MX1_partial_(5%)
103540	0.675687	3.27877	0.0183957	0.21608	CR362389	542			homologue_to_UniRef100_Q6P5K360S_acidic_ribosomal_protein_P0_Danio_rerio|Rep_60S_acidic_ribosomal_protein_P0_Danio_rerio_(Zebrafish)_(Brachydanio_rerio)_partial_(22%)
153495	1.15908	-0.221231	0.0184722	0.216276	SRR020740-13630	543			unknown
199012	0.958294	0.147039	0.018452	0.216276	NODE_44859_length_251_cov_1.992032	349			unknown
70994	0.688435	1.84366	0.0184908	0.216406	TC206817	808			unknown
56178	0.765906	3.97647	0.0184983	0.216408	TC186591	909			similar_to_UniRef100_Q4RUN5Chromosome_12_SCAF14993_whole_genome_shotgun_sequence_Tetraodon_nigroviridis|Rep_Chromosome_12_SCAF14993_whole_genome_shotgun_sequence_Tetraodon_nigroviridis_(Green_puffer)
117806	0.970712	0.448381	0.0185382	0.216789	CU068788	821			similar_to_UniRef100_UPI00006A07DDLon_protease_homolog_mitochondrial_precursor_(EC_3421-)_(Lon_protease-like_protein)_(LONP)_(Mitochondrial_ATP-dependent_protease_Lon)_(LONHs)_(Serine_protease_15)_Xenopus_tropicalis|Rep_Lon_protease_homolog_mitochondrial_precursor_(EC_3421-)_(Lon_protease-like_protein)_(LONP)_(Mitochondrial_ATP-dependent_protease_Lon)_(LONHs)_(Serine_protease_15)_Xenopus_tropical…
85332	1.0299	0.127446	0.0185952	0.216975	BX310196	878			similar_to_UniRef100_Q6P0J9Phosphatidylinositol_glycan_class_F_Danio_rerio|Rep_Phosphatidylinositol_glycan_class_F_Danio_rerio_(Zebrafish)_(Brachydanio_rerio)_partial_(79%)
57691	1.00832	0.306226	0.0185869	0.216975	TC188773	1706			similar_to_UniRef100_Q568N7Zgc110188_Danio_rerio|Rep_Zgc110188_Danio_rerio_(Zebrafish)_(Brachydanio_rerio)_partial_(82%)
34594	0.761495	1.1035	0.0185846	0.216975	GSONMT00050626001	2157			_Origin_recognition_complex_subunit_3_[Salmo_salar]
14404	0.69934	3.28775	0.0186242	0.217149	GSONMT00028795001	606			_Nicotinamide_riboside_kinase_2_[Salmo_salar]
157439	0.632016	4.98355	0.0186282	0.217149	SRR020740-19241	408			40
79855	0.900325	0.645447	0.0187246	0.217526	BX077019	889			similar_to_UniRef100_Q5XJA5Zgc103482_Danio_rerio|Rep_Zgc103482_Danio_rerio_(Zebrafish)_(Brachydanio_rerio)_partial_(23%)
115259	0.832081	1.25292	0.0187635	0.217526	CR943458	749			UniRef100_Q4RGD3Chromosome_undetermined_SCAF15101_whole_genome_shotgun_sequence_Tetraodon_nigroviridis|Rep_Chromosome_undetermined_SCAF15101_whole_genome_shotgun_sequence_Tetraodon_nigroviridis_(Green_puffer)_partial_(26%)
69244	0.812733	0.590655	0.0187001	0.217526	TC204589	827			homologue_to_UniRef100_Q6PC91Transcription_factor_BTF3_homolog_4_Danio_rerio|Rep_Transcription_factor_BTF3_homolog_4_Danio_rerio_(Zebrafish)_(Brachydanio_rerio)_partial_(83%)
77517	0.766633	2.00595	0.0186922	0.217526	TC216178	1517			UniRef100_P98093Complement_C3-1_[Contains_Complement_C3_beta_chain_Complement_C3_alpha_chain_C3a_anaphylatoxin_Complement_C3b_alpha_chain_Complement_C3c_alpha_chain_fragment_1_Complement_C3dg_fragment_Complement_C3g_fragment_Complement_C3d_fragment_Complement_C3f_fragment_Complement_C3c_alpha_chain_fragment_2]|Rep_Complement_C3-1_[Contains_Complement_C3_beta_chain_Complement_C3_alpha_chain_C3a_an…
84062	0.727166	3.1252	0.0187586	0.217526	BX307149	892			homologue_to_UniRef100_Q8AWI3Histone_H1-0|Rep_Histone_H1-0
62324	0.660834	5.80345	0.0187291	0.217526	TC195272	1270			unknown
21767	0.623006	5.94215	0.0187076	0.217526	GSONMT00015821001	393			_PREDICTED:_40S_ribosomal_protein_S15a_isoform_X2_[Gallus_gallus]
18506	0.61371	5.68573	0.0187439	0.217526	GSONMT00055646001	600			_ribosomal_protein_S7_[Salmo_salar]
83942	0.849751	1.00093	0.0187981	0.217574	BX307081	824			similar_to_UniRef100_Q9Z172Small_ubiquitin-related_modifier_3_precursor_Mus_musculus|Rep_Small_ubiquitin-related_modifier_3_precursor_Mus_musculus_(Mouse)_partial_(41%)
70966	0.92914	0.323324	0.0188924	0.218322	TC206784	1179			unknown
79737	0.992905	1.37878	0.0189134	0.218337	BX075536	820			homologue_to_UniRef100_O57523Apolipoprotein_A-I-1_precursor|Rep_Apolipoprotein_A-I-1_precursor___partial_(24%)
68903	0.936922	0.616793	0.018919	0.218337	TC204139	607			weakly_similar_to_UniRef100_Q6IED8Interferon_alpha-inducible_protein_6_precursor_Bos_taurus|Rep_Interferon_alpha-inducible_protein_6_precursor_Bos_taurus_(Bovine)_partial_(37%)
131232	1.05949	0.870167	0.0189351	0.218386	SRR020739-16344	519			unknown
64662	0.933714	0.0416919	0.0189905	0.218724	TC198550	4178			UniRef100_Q9W665Natural_resistance_associated_macrophage_protein-alpha|Rep_Natural_resistance_associated_macrophage_protein-alpha
72429	0.917904	0.184525	0.0189872	0.218724	TC208624	717			unknown
36580	0.824283	0.984224	0.0190049	0.218724	GSONMT00074305001	381			_unknown_[Schistosoma_japonicum]
28286	0.936884	0.834003	0.0190388	0.218824	GSONMT00063041001	1809			_complement_component_C9_precursor_[Oncorhynchus_mykiss]
9111	0.718951	2.67111	0.0190402	0.218824	GSONMT00014961001	1932			_PREDICTED:_eukaryotic_translation_initiation_factor_5B-like_[Takifugu_rubripes]
2485	1.08347	-0.0260063	0.0190746	0.219049	GSONMT00056046001	474			_PREDICTED:_cysteine-rich_with_EGF-like_domain_protein_1-like-_partial_[Neolamprologus_brichardi]
48131	0.713458	4.5689	0.0190737	0.219049	TC175022	1355			unknown
38522	0.927853	0.0949635	0.0191651	0.219744	GSONMT00069986001	396			_C6orf125_homolog_[Salmo_salar]
56540	0.875962	1.54396	0.0191936	0.219985	TC187101	1029			weakly_similar_to_UniRef100_A3KN05Uncharacterized_protein_C2orf47_homolog_mitochondrial_precursor_Bos_taurus|Rep_Uncharacterized_protein_C2orf47_homolog_mitochondrial_precursor_Bos_taurus_(Bovine)_partial_(11%)
119141	0.837247	0.412957	0.0192243	0.220184	CU068523	805			homologue_to_UniRef100_Q8SDA3PHIKZ059_Pseudomonas_phage_phiKZ|Rep_PHIKZ059_Pseudomonas_phage_phiKZ_partial_(7%)
59689	0.989106	0.362863	0.0192907	0.220667	TC191627	1156			homologue_to_UniRef100_UPI00001E6F18SEC61_gamma_subunit_isoform_1_Mus_musculus|Rep_SEC61_gamma_subunit_isoform_1_Mus_musculus_partial_(69%)
26356	0.936749	0.592482	0.0193485	0.221068	GSONMT00051544001	198			_Cytochrome_c_oxidase_copper_chaperone_[Oncorhynchus_mykiss]
119498	0.797016	3.27289	0.0193583	0.221068	GE838342	851			similar_to_UniRef100_Q9I8U0Cytochrome_c_oxidase_subunit_4_isoform_1_mitochondrial_precursor_Thunnus_obesus|Rep_Cytochrome_c_oxidase_subunit_4_isoform_1_mitochondrial_precursor_Thunnus_obesus_(Bigeye_tuna)_partial_(73%)
64941	0.727886	8.44366	0.0193854	0.221147	TC198922	1998			similar_to_UniRef100_P70083Sarcoplasmic/endoplasmic_reticulum_calcium_ATPase_1_(EC_3638)_(Calcium_pump_1)_(SERCA1)_(SR_Ca(2+)-ATPase_1)_(Calcium-transporting_ATPase_sarcoplasmic_reticulum_type_fast_twitch_skeletal_muscle_isoform)_(Endoplasmic_reticulum_class_1/2_Ca(2+)_ATPase)_Makaira_nigricans|Rep_Sarcoplasmic/endoplasmic_reticulum_calcium_ATPase_1_(EC_3638)_(Calcium_pump_1)_(SERCA1)_(SR_Ca(2+)-…
111573	0.958703	0.103961	0.0194064	0.221187	BX308906	1097			homologue_to_UniRef100_P61956Small_ubiquitin-related_modifier_2_precursor0_Amniota|Rep_Small_ubiquitin-related_modifier_2_precursor_Homo_sapiens_(Human)_partial_(25%)
111548	0.729012	3.60242	0.019422	0.221187	BX309089	1007			similar_to_UniRef100_Q45KY9Structural_maintenance_of_chromosome_4_Toxoplasma_gondii|Rep_Structural_maintenance_partial_(1%)
62891	0.661741	2.90645	0.0194255	0.221187	TC196056	661			unknown
46976	0.819137	0.952044	0.0194785	0.221692	TC173264	1491			homologue_to_UniRef100_UPI000001360C78_kDa_glucose-regulated_protein_precursor_(GRP_78)_(Heat_shock_70_kDa_protein_5)_(Immunoglobulin_heavy_chain-binding_protein)_(BiP)_(Endoplasmic_reticulum_lumenal_Ca(2+)-binding_protein_grp78)_Takifugu_rubripes|Rep_78_kDa_glucose-regulated_protein_precursor_(GRP_78)_(Heat_shock_70_kDa_protein_5)_(Immunoglobulin_heavy_chain-binding_protein)_(BiP)_(Endoplasmic_r…
65854	0.84105	0.702604	0.0195054	0.221826	TC200172	571			UniRef100_A4QND1LOC100125141_protein_n=2_Xenopus|Rep_LOC100125141_protein_Xenopus_tropicalis_(Western_clawed_frog)_(Silurana_tropicalis)_partial_(16%)
42333	0.6512	2.458	0.0195386	0.221946	GSONMT00081084001	306			_NADH_dehydrogenase_1_beta_subcomplex_subunit_2-_mitochondrial_precursor_[Salmo_salar]
99279	0.974482	1.67023	0.0195497	0.221986	CA365393	527			UniRef100_A1S1Q7Mn2+-dependent_serine/threonine_protein_kinase_Shewanella_amazonensis_SB2B|Rep_Mn2+-dependent_serine/threonine_protein_kinase_Shewanella_amazonensis_(strain_ATCC_BAA-1098_/_SB2B)_partial_(5%)
82773	0.845928	0.660554	0.019669	0.22291	BX302701	905			similar_to_UniRef100_UPI000065E84339S_ribosomal_protein_L20_mitochondrial_precursor_(L20mt)_(MRP-L20)_Takifugu_rubripes|Rep_39S_ribosomal_protein_L20_mitochondrial_precursor_(L20mt)_(MRP-L20)_Takifugu_rubripes_partial_(78%)
10442	0.934138	0.18721	0.019783	0.223741	GSONMT00033081001	324			_Small_ubiquitin-related_modifier_3_precursor_[Oncorhynchus_mykiss]
59378	0.779122	3.90608	0.0197577	0.223741	TC191173	742			UniRef100_Q0GPS7Lactate_dehydrogenase_B_gene_n=2|Rep_Lactate_dehydrogenase_B_gene___partial_(98%)
65433	0.689654	1.8475	0.0197878	0.223741	TC199588	700			unknown
128696	0.618627	5.3515	0.019788	0.223741	SRR020739-11680	587			60
27017	0.980147	3.30188	0.019811	0.223915	GSONMT00035829001	1005			_Glyceraldehyde-3-phosphate_dehydrogenase_[Salmo_salar]
64263	0.791206	1.07116	0.0198277	0.224015	TC197982	783			similar_to_UniRef100_UPI000065CA9BHD_domain-containing_protein_3_Takifugu_rubripes|Rep_HD_domain-containing_protein_3_Takifugu_rubripes_partial_(98%)
19872	0.609824	5.60552	0.0198352	0.224015	GSONMT00049433001	1524			_PREDICTED:_reticulon-2-like_isoform_X2_[Neolamprologus_brichardi]
94345	0.695776	2.57625	0.0198486	0.224081	CA350306	770			similar_to_UniRef100_Q6NWX7Zgc77488_Danio_rerio|Rep_Zgc77488_Danio_rerio_(Zebrafish)_(Brachydanio_rerio)_partial_(76%)
121566	1.11925	0.961757	0.0198653	0.224183	FP324139	1139			similar_to_UniRef100_Q4RP36Chromosome_1_SCAF15008_whole_genome_shotgun_sequence_Tetraodon_nigroviridis|Rep_Chromosome_1_SCAF15008_whole_genome_shotgun_sequence_Tetraodon_nigroviridis_(Green_puffer)_partial_(57%)
87476	0.837494	0.924823	0.0199072	0.224371	BX317959	675			unknown
102357	0.822888	0.983288	0.0199568	0.224463	CB492705	619			similar_to_UniRef100_UPI000065D644NADH_dehydrogenase_[ubiquinone]_1_beta_subcomplex_subunit_2_mitochondrial_precursor_(EC_1653)_(EC_16993)_(NADH-ubiquinone_oxidoreductase_AGGG_subunit)_(Complex_I-AGGG)_(CI-AGGG)_Takifugu_rubripes|Rep_NADH_dehydrogenase_[ubiquinone]_1_beta_subcomplex_subunit_2_mitochondrial_precursor_(EC_1653)_(EC_16993)_(NADH-ubiquinone_oxidoreductase_AGGG_subunit)_(Complex_I-AGG…
51521	0.815717	0.759145	0.0199437	0.224463	TC179930	811			similar_to_UniRef100_Q504C6Zgc109954_n=2_Euteleostomi|Rep_Zgc109954_Danio_rerio_(Zebrafish)_(Brachydanio_rerio)_partial_(89%)
125784	0.891014	4.1351	0.0200115	0.224968	SRR020739-6627	632			a_disintegrin_and_metalloproteinase_with_thrombospondin_motifs_2-like
12800	0.780216	0.940115	0.0200202	0.22498	GSONMT00027584001	870			_Complement_component_1_Q_subcomponent-binding_protein-_mitochondrial_precursor_[Salmo_salar]
48333	0.749194	1.62991	0.0200501	0.225092	TC175314	1165			homologue_to_UniRef100_Q4SDK9Chromosome_18_SCAF14637_whole_genome_shotgun_sequence_Tetraodon_nigroviridis|Rep_Chromosome_18_SCAF14637_whole_genome_shotgun_sequence_Tetraodon_nigroviridis_(Green_puffer)_partial_(77%)
109281	1.29453	-0.489576	0.0201026	0.225303	CX250018	547			unknown
151090	0.87739	0.306508	0.0201261	0.22548	SRR020740-10290	563			voltage-dependent_calcium_channel_subunit_alpha-2_delta-1-like
108604	0.894918	1.12481	0.020185	0.226054	CX124849	343			UniRef100_A6PXJ3Inositol_phosphate_phosphatase_Photorhabdus_asymbiotica_subsp_asymbiotica|Rep_Inositol_phosphate_phosphatase_Photorhabdus_asymbiotica_subsp_asymbiotica_partial_(9%)
114289	0.723212	2.68887	0.020212	0.226183	CX261843	566			similar_to_UniRef100_UPI00015A60D1NADH_dehydrogenase_[ubiquinone]_flavoprotein_3_mitochondrial_precursor_(EC_1653)_(EC_16993)_(NADH-ubiquinone_oxidoreductase_9_kDa_subunit)_(Complex_I-9kD)_(CI-9kD)_(Renal_carcinoma_antigen_NY-REN-_4)_Danio_rerio|Rep_NADH_dehydrogenase_[ubiquinone]_flavoprotein_3_mitochondrial_precursor_(EC_1653)_(EC_16993)_(NADH-ubiquinone_oxidoreductase_9_kDa_subunit)_(Complex_I…
20458	0.757776	2.4145	0.0202695	0.226482	GSONMT00039313001	1005			_Trans-1-2-dihydrobenzene-1-2-diol_dehydrogenase_[Anoplopoma_fimbria]
93033	0.721985	3.93344	0.0202677	0.226482	BX909798	805			similar_to_UniRef100_Q6IQI2Lgals1l2_protein_Danio_rerio|Rep_Lgals1l2_protein_Danio_rerio_(Zebrafish)_(Brachydanio_rerio)
69300	0.676509	2.34559	0.0203569	0.227286	TC204660	493			Cytochrome_c_oxidase_copper_chaperonepredicted_coding_region
152720	0.995667	3.39176	0.0203744	0.227332	SRR020740-12581	488			muscle_b
113682	0.868869	0.71451	0.0203843	0.227332	CR942994	1202			homologue_to_UniRef100_Q804Y0Nucleoside_diphosphate_kinase|Rep_Nucleoside_diphosphate_kinase
164881	0.839907	1.15431	0.020381	0.227332	SRR020740-28795	333			tc1-like_transporase
47519	0.83783	1.01341	0.02042	0.227375	TC174134	1642			homologue_to_UniRef100_Q4SG41Chromosome_12_SCAF14600_whole_genome_shotgun_sequence_Tetraodon_nigroviridis|Rep_Chromosome_12_SCAF14600_whole_genome_shotgun_sequence_Tetraodon_nigroviridis_(Green_puffer)_partial_(8%)
50805	0.750062	3.52307	0.0204374	0.227375	TC178866	827			similar_to_UniRef100_A3KNU6Zgc162523_protein_Danio_rerio|Rep_Zgc162523_protein_Danio_rerio_(Zebrafish)_(Brachydanio_rerio)_partial_(19%)
47677	0.995295	0.328189	0.0205167	0.227716	TC174375	893			similar_to_UniRef100_Q4S7P5Chromosome_18_SCAF14712_whole_genome_shotgun_sequence_Tetraodon_nigroviridis|Rep_Chromosome_18_SCAF14712_whole_genome_shotgun_sequence_Tetraodon_nigroviridis_(Green_puffer)_partial_(89%)
28201	0.994994	-0.185221	0.0205117	0.227716	GSONMT00001625001	627			_Ran-specific_GTPase-activating_protein_[Salmo_salar]
9693	0.873528	2.83556	0.0205386	0.227716	GSONMT00000435001	234			_fructose-1-6-bisphosphatase_isozyme_2_[Salmo_salar]
72093	0.812956	5.72148	0.0205428	0.227716	TC208211	1135			homologue_to_UniRef100_UPI0000660B92Phosphoglycerate_mutase_2_(EC_5421)_(EC_5424)_(EC_31313)_(Phosphoglycerate_mutase_isozyme_M)_(PGAM-M)_(BPG-dependent_PGAM_2)_(Muscle-specific_phosphoglycerate_mutase)_Takifugu_rubripes|Rep_Phosphoglycerate_mutase_2_(EC_5421)_(EC_5424)_(EC_31313)_(Phosphoglycerate_mutase_isozyme_M)_(PGAM-M)_(BPG-dependent_PGAM_2)_(Muscle-specific_phosphoglycerate_mutase)_Takifug…
28078	0.695231	2.06362	0.020521	0.227716	GSONMT00002689001	549			_Coiled-coil_domain-containing_protein_43_[Salmo_salar]
136484	0.839283	3.40598	0.0205763	0.227829	SRR020739-26083	435			nadh_dehydrogenase_subunit_4
121405	0.627283	4.75757	0.0205759	0.227829	FP322350	674			homologue_to_UniRef100_Q56FJ3Ribosomal_protein_L40_Lysiphlebus_testaceipes|Rep_Ribosomal_protein_L40_Lysiphlebus_testaceipes_(Greenbugs_aphid_parastoid)_partial_(88%)
39216	0.926902	0.339276	0.020622	0.228044	GSONMT00068733001	447			-
106866	0.742397	3.05308	0.0206268	0.228044	CX042009	578			unknown
71288	0.63273	2.40189	0.0206843	0.228335	TC207191	1124			similar_to_UniRef100_Q1LYC9Calpain_small_subunit_1_n=2_Danio_rerio|Rep_Calpain_small_subunit_1_Danio_rerio_(Zebrafish)_(Brachydanio_rerio)_partial_(92%)
6162	0.679394	3.09134	0.0207216	0.228662	GSONMT00048769001	330			_NADH_dehydrogenase_1_subunit_C2_[Oncorhynchus_mykiss]
12	1.18325	-0.236921	0.0209021	0.230308	GSONMT00078608001	789			_apolipoprotein_A-I-2_precursor_[Oncorhynchus_mykiss]
45758	0.704075	1.79865	0.020923	0.230452	GSONMT00079830001	963			_Translation_initiation_factor_eIF-2B_subunit_gamma_[Salmo_salar]
93182	1.08559	0.137749	0.0209445	0.230602	BX888282	262			unknown
133800	0.995413	0.663879	0.0210055	0.230738	SRR020739-21248	494			unknown
146493	0.805117	1.00993	0.0209872	0.230738	SRR020740-4148	755			liver-basic_fatty_acid_binding_protein_a
125626	0.733397	2.54464	0.0209687	0.230738	SRR020739-6360	674			unknown
126758	0.72255	1.73754	0.0210004	0.230738	SRR020739-8334	609			40
80302	0.678119	2.02219	0.0209866	0.230738	BX081735	865			similar_to_UniRef100_Q7T0U5Arpc3-prov_protein_Xenopus_laevis|Rep_Arpc3-prov_protein_Xenopus_laevis_(African_clawed_frog)
16679	0.65315	2.20529	0.0209904	0.230738	GSONMT00063071001	492			_Early_meiotic_induction_protein_5-_mitochondrial_precursor_[Oncorhynchus_mykiss]
95321	0.7405	3.54547	0.0210793	0.231047	CA342218	753			similar_to_UniRef100_Q4S4L8Chromosome_2_SCAF14738_whole_genome_shotgun_sequence_Tetraodon_nigroviridis|Rep_Chromosome_2_SCAF14738_whole_genome_shotgun_sequence_Tetraodon_nigroviridis_(Green_puffer)_partial_(57%)
2461	1.03486	0.422316	0.0211059	0.231165	GSONMT00055665001	612			_AMBP_protein_precursor_[Salmo_salar]
59739	0.833909	3.60458	0.021144	0.231496	TC191707	1612			similar_to_UniRef100_Q6P963Hydroxyacylglutathione_hydrolase_n=2_Danio_rerio|Rep_Hydroxyacylglutathione_hydrolase_Danio_rerio_(Zebrafish)_(Brachydanio_rerio)_partial_(77%)
99791	0.698228	1.80387	0.0211747	0.231612	CA384023	545			homologue_to_UniRef100_Q4S0S7Chromosome_undetermined_SCAF14779_whole_genome_shotgun_sequence_Tetraodon_nigroviridis|Rep_Chromosome_undetermined_SCAF14779_whole_genome_shotgun_sequence_Tetraodon_nigroviridis_(Green_puffer)_partial_(90%)
84473	0.673003	3.32681	0.0211778	0.231612	BX307928	707			similar_to_UniRef100_UPI00005457ABsuccinate_dehydrogenase_complex_subunit_C_integral_membrane_protein_Danio_rerio|Rep_succinate_dehydrogenase_complex_subunit_C_integral_membrane_protein_Danio_rerio_partial_(96%)
81881	0.831508	1.12385	0.0212623	0.232272	BX297183	813			homologue_to_UniRef100_Q7ZUQ1Cell_division_cycle_42_like_Danio_rerio|Rep_Cell_division_cycle_42_like_Danio_rerio_(Zebrafish)_(Brachydanio_rerio)_partial_(32%)
41564	0.933105	0.313738	0.0212945	0.232364	GSONMT00082530001	636			_BCL2/adenovirus_E1B_19_kDa_protein-interacting_protein_3_[Salmo_salar]
49604	0.782451	1.49201	0.0212939	0.232364	TC177155	831			unknown
143535	0.768429	1.72157	0.0213066	0.232365	SRR020740-288	1583			unknown
110071	0.632169	4.98134	0.0213104	0.232365	CX351323	331			UniRef100_A9Z0M8Ribosomal_protein_L10a_Oncorhynchus_masou_formosanus|Rep_Ribosomal_protein_L10a_Oncorhynchus_masou_formosanus_partial_(39%)
218256	0.938073	0.129515	0.0214141	0.233323	NODE_69273_length_230_cov_0.991304	328			nedd8-conjugating_enzyme_ubc12
76433	1.13073	-0.30902	0.0215325	0.234091	TC214873	1171			homologue_to_UniRef100_A9RRR6Predicted_protein_Physcomitrella_patens_subsp_patens|Rep_Predicted_protein_Physcomitrella_patens_subsp_patens_partial_(7%)
118355	1.11437	4.13358	0.0215146	0.234091	CT962823	731			homologue_to_UniRef100_P14527Hemoglobin_subunit_alpha-4|Rep_Hemoglobin_subunit_alpha-4___partial_(90%)
108370	0.664294	4.00614	0.0215143	0.234091	CX125390	317			UniRef100_Q28FM7Ribosomal_protein_S27a_n=5_Tetrapoda|Rep_Ribosomal_protein_S27a_Xenopus_tropicalis_(Western_clawed_frog)_(Silurana_tropicalis)_partial_(60%)
112483	0.646758	7.62101	0.0215302	0.234091	CX256314	699			similar_to_UniRef100_UPI0000F3280E60S_ribosomal_protein_L12_Bos_taurus|Rep_60S_ribosomal_protein_L12_Bos_Taurus_partial_(94%)
216058	0.783722	1.76754	0.0215871	0.234512	NODE_66585_length_248_cov_1.076613	346			unknown
57886	0.923375	0.479736	0.0215998	0.234517	TC189058	793			unknown
28050	0.920058	0.317724	0.0216245	0.234517	GSONMT00020871001	693			_PREDICTED:_transmembrane_protein_161A-like_[Astyanax_mexicanus]
43171	0.701287	1.96482	0.0217136	0.23519	GSONMT00079387001	894			_NF-kappa-B_inhibitor_epsilon_[Salmo_salar]
116132	1.00348	0.435416	0.0217812	0.235383	CU064671	1205			homologue_to_UniRef100_A7SRA0Predicted_protein_Nematostella_vectensis|Rep_Predicted_protein_Nematostella_vectensis_(Starlet_sea_anemone)_partial_(25%)
33023	0.875127	0.783671	0.0217957	0.235383	GSONMT00056290001	1251			_Actin-related_protein_3_[Esox_lucius]
106585	0.737247	1.60515	0.0217723	0.235383	CX006195	712			similar_to_UniRef100_UPI000065E1E1Ornithine_aminotransferase_mitochondrial_precursor_(EC_26113)_(Ornithine--oxo-acid_aminotransferase)_[Contains_Ornithine_aminotransferase_hepatic_form_Ornithine_aminotransferase_renal_form]_Takifugu_rubripes|Rep_Ornithine_aminotransferase_mitochondrial_precursor_(EC_26113)_(Ornithine--oxo-acid_aminotransferase)_[Contains_Ornithine_aminotransferase_hepatic_form_Or…
116804	0.653467	2.6864	0.0218037	0.235383	DV202607	413			UniRef100_Q90YH3Simple_type_II_keratin_K8a|Rep_Simple_type_II_keratin_K8a___partial_(15%)
83060	1.01618	-0.121398	0.0218561	0.235863	BX301714	887			unknown
38206	1.1106	3.53897	0.021932	0.236019	GSONMT00070684001	429			_glutathione_peroxidase_1_[Oncorhynchus_mykiss]
117465	0.731432	2.13949	0.0219276	0.236019	CU068894	798			unknown
47887	0.668017	4.37262	0.0220604	0.236848	TC174673	1219			Cytochrome_c_oxidase_polypeptide_VIc-2predicted_coding_region
118096	0.796342	1.15121	0.02212	0.237402	CU063634	1270			similar_to_UniRef100_UPI0000363BA2Endothelial_lipase_precursor_(EC_3113)_(Endothelial_cell-derived_lipase)_(EDL)_(EL)_Takifugu_rubripes|Rep_Endothelial_lipase_precursor_(EC_3113)_(Endothelial_cell-derived_lipase)_(EDL)_(EL)_Takifugu_rubripes_partial_(64%)
72340	1.00206	-0.0900153	0.0221925	0.237474	TC208516	1056			similar_to_UniRef100_A8Q4I7ZIP_Zinc_transporter_family_protein_Brugia_malayi|Rep_ZIP_Zinc_transporter_family_protein_Brugia_malayi_(Filarial_nematode_worm)_partial_(5%)
76363	0.943824	0.465334	0.0221902	0.237474	TC214779	985			homologue_to_UniRef100_Q8ZXL4NH(3)-dependent_NAD(+)_synthetase_Pyrobaculum_aerophilum|Rep_NH(3)-dependent_NAD(+)_synthetase_Pyrobaculum_aerophilum_partial_(6%)
108807	0.935184	0.237522	0.0222103	0.237474	CX136125	641			similar_to_UniRef100_Q7ZTH9Isovaleryl_Coenzyme_A_dehydrogenase_Danio_rerio|Rep_Isovaleryl_Coenzyme_A_dehydrogenase_Danio_rerio_(Zebrafish)_(Brachydanio_rerio)_partial_(22%)
111262	0.753112	0.94273	0.0221784	0.237474	BX300522	886			weakly_similar_to_UniRef100_Q98TC8XP8_Xenopus_laevis|Rep_XP8_Xenopus_laevis_(African_clawed_frog)_partial_(71%)
48126	0.710208	3.02021	0.0222309	0.237474	TC175011	848			UniRef100_P84243Histone_H33_n=34_Bilateria|Rep_Histone_H33_Homo_sapiens_(Human)
76650	0.709455	3.66608	0.0222274	0.237474	TC215141	632			homologue_to_UniRef100_Q4FZQ7MGC116425_protein_Xenopus_laevis|Rep_MGC116425_protein_Xenopus_laevis_(African_clawed_frog)_partial_(98%)
58842	0.707897	1.84007	0.0221562	0.237474	TC190401	987			similar_to_UniRef100_Q4SS46Chromosome_11_SCAF14479_whole_genome_shotgun_sequence_Tetraodon_nigroviridis|Rep_Chromosome_11_SCAF14479_whole_genome_shotgun_sequence_Tetraodon_nigroviridis_(Green_puffer)_partial_(96%)
51435	0.669206	3.68939	0.0222319	0.237474	TC179791	1091			similar_to_UniRef100_UPI00005457ABsuccinate_dehydrogenase_complex_subunit_C_integral_membrane_protein_Danio_rerio|Rep_succinate_dehydrogenase_complex_subunit_C_integral_membrane_protein_Danio_rerio_partial_(97%)
76664	0.845105	1.20991	0.0223264	0.237754	TC215158	1105			similar_to_UniRef100_UPI000065DE39BIN3_domain-containing_protein_2_(BCDIN3_domain-containing_protein)_Takifugu_rubripes|Rep_BIN3_domain-containing_protein_2_(BCDIN3_domain-containing_protein)_Takifugu_rubripes_partial_(55%)
56230	0.687465	4.59736	0.0223434	0.237754	TC186672	910			ATP_synthase_epsilon_chain_mitochondrialpredicted_coding_region
124211	0.782508	1.20664	0.0223897	0.23796	SRR020739-4072	700			low_quality_protein:_nebulin
58646	0.937068	0.000722207	0.0224104	0.238061	TC190138	1017			weakly_similar_to_UniRef100_Q4S6S8Chromosome_14_SCAF14723_whole_genome_shotgun_sequence_Tetraodon_nigroviridis|Rep_Chromosome_14_SCAF14723_whole_genome_shotgun_sequence_Tetraodon_nigroviridis_(Green_puffer)_partial_(26%)
57164	0.714746	2.86997	0.0224392	0.238061	TC188000	950			weakly_similar_to_UniRef100_A5GF30UvrD/REP_helicase_Geobacter_uraniireducens_Rf4|Rep_UvrD/REP_helicase_Geobacter_uraniireducens_Rf4_partial_(3%)
67234	0.797075	1.79103	0.0225197	0.238495	TC201978	1030			similar_to_UniRef100_Q0P497Zgc153255_n=2_Danio_rerio|Rep_Zgc153255_Danio_rerio_(Zebrafish)_(Brachydanio_rerio)_partial_(43%)
62439	0.652041	2.60725	0.0225468	0.238495	TC195430	1911			similar_to_UniRef100_A7P543Chromosome_chr4_scaffold_6_whole_genome_shotgun_sequence_Vitis_vinifera|Rep_Chromosome_chr4_scaffold_6_whole_genome_shotgun_sequence_Vitis_vinifera_(Grape)_partial_(9%)
50877	0.871547	0.389923	0.0226041	0.238565	TC178971	808			similar_to_UniRef100_UPI000065E1A2Homolog_of_Homo_sapiens_Transforming_growth_factor-beta-inducible_early_growth_response_protein_1_Takifugu_rubripes|Rep_Homolog_of_Homo_sapiens_Transforming_growth_factor-beta-inducible_early_growth_response_protein_1_Takifugu_rubripes_partial_(10%)
80431	0.719806	2.92424	0.0225874	0.238565	BX081043	523			similar_to_UniRef100_A7MCL5Mibp_protein_n=2_Euteleostomi|Rep_Mibp_protein_Danio_rerio_(Zebrafish)_(Brachydanio_rerio)_partial_(38%)
65189	0.692869	1.69955	0.022599	0.238565	TC199250	615			unknown
16935	0.769383	1.01281	0.0226432	0.238635	GSONMT00056362001	1407			_PREDICTED:_heat_shock_70_kDa_protein_4-like_[Neolamprologus_brichardi]
77418	1.17329	-0.434796	0.0226813	0.238886	TC216063	1532			homologue_to_UniRef100_Q6TGZ54-hydroxyphenylpyruvate_dioxygenase_Danio_rerio|Rep_4-hydroxyphenylpyruvate_dioxygenase_Danio_rerio_(Zebrafish)_(Brachydanio_rerio)_partial_(42%)
19597	0.636585	2.53626	0.0227066	0.238977	GSONMT00006832001	474			_Eukaryotic_translation_initiation_factor_5A-1_[Salmo_salar]
47894	0.774922	1.01793	0.0227803	0.23916	TC174685	1098			similar_to_UniRef100_Q499A2Zgc110385_Danio_rerio|Rep_Zgc110385_Danio_rerio_(Zebrafish)_(Brachydanio_rerio)
68398	0.683881	1.7064	0.0227697	0.23916	TC203460	646			unknown
55248	1.01831	0.279477	0.0228235	0.239494	TC185260	998			unknown
53668	0.666096	1.58575	0.0228562	0.239525	TC183014	940			Histone_H1xpredicted_coding_region
118613	0.939809	0.137086	0.0229428	0.240175	CU075250	822			homologue_to_UniRef100_Q4S9T7Chromosome_2_SCAF14695_whole_genome_shotgun_sequence_Tetraodon_nigroviridis|Rep_Chromosome_2_SCAF14695_whole_genome_shotgun_sequence_Tetraodon_nigroviridis_(Green_puffer)_partial_(63%)
99289	1.10242	0.514577	0.0229594	0.240264	CA367174	421			similar_to_UniRef100_O57523Apolipoprotein_A-I-1_precursor|Rep_Apolipoprotein_A-I-1_precursor___partial_(9%)
50701	0.752882	0.966274	0.0229856	0.240411	TC178717	796			unknown
42664	0.71039	2.53539	0.0230343	0.240542	GSONMT00080439001	708			_Eukaryotic_translation_initiation_factor_4E_[Salmo_salar]
69640	0.70572	1.61764	0.0230281	0.240542	TC205117	865			weakly_similar_to_UniRef100_Q69566U88_Human_herpesvirus_6|Rep_U88_Human_herpesvirus_6_partial_(5%)
44875	0.74966	2.24428	0.0230951	0.240903	GSONMT00072190001	378			_Triadin_[Salmo_salar]
113772	0.722001	5.93645	0.0231337	0.241055	CR942959	647			UniRef100_Q3A0L8Sensor_protein_Pelobacter_carbinolicus_DSM_2380|Rep_Sensor_protein_Pelobacter_partial_(1%)
12109	0.763432	3.04924	0.0232313	0.24156	GSONMT00037340001	1272			_PREDICTED:_calpain-1_catalytic_subunit-like_[Astyanax_mexicanus]
68693	0.754418	1.6629	0.023298	0.242082	TC203869	861			similar_to_UniRef100_UPI0000EB32AFNonhistone_chromosomal_protein_HMG-14_(High-mobility_group_nucleosome-_binding_domain-containing_protein_1)_Canis_lupus_familiaris|Rep_Nonhistone_chromosomal_protein_HMG-14_(High-mobility_group_nucleosome-_binding_domain-containing_protein_1)_Canis_familiaris_partial_(12%)
29524	0.588406	5.40785	0.023426	0.242981	GSONMT00059971001	441			_40S_ribosomal_protein_S16_[Salmo_salar]
60180	0.869277	0.728743	0.0235251	0.243494	TC192309	959			homologue_to_UniRef100_Q1KKX4EAP30_subunit_of_ELL_complex_Takifugu_rubripes|Rep_EAP30_subunit_of_ELL_complex_Fugu_rubripes_(Japanese_pufferfish)_(Takifugu_rubripes)_partial_(85%)
64866	0.68444	3.91206	0.0235237	0.243494	TC198823	580			UniRef100_Q6PBH4Dynein_light_chain_LC8-type_2_Danio_rerio|Rep_Dynein_light_chain_LC8-type_2_Danio_rerio_(Zebrafish)_(Brachydanio_rerio)
115603	0.626737	6.85641	0.0235197	0.243494	CU065295	486			homologue_to_UniRef100_A2Q0T6Ribosomal_protein_S20_Solea_senegalensis|Rep_Ribosomal_protein_S20_Solea_senegalensis_(Sole)
121211	0.769266	0.853746	0.0235506	0.243521	FP322225	933			weakly_similar_to_UniRef100_Q7ZVE0H/ACA_ribonucleoprotein_complex_subunit_1_Danio_rerio|Rep_H/ACA_ribonucleoprotein_complex_subunit_1_Danio_rerio_(Zebrafish)_(Brachydanio_rerio)_partial_(9%)
107961	0.799271	1.52811	0.0236462	0.24379	CX036951	422			unknown
73132	0.778903	0.80956	0.0236533	0.24379	TC209525	435			unknown
48728	0.669429	3.24776	0.023658	0.24379	TC175902	1271			UniRef100_P84243Histone_H33_n=34_Bilateria|Rep_Histone_H33_Homo_sapiens_(Human)
59819	1.016	0.557341	0.0237638	0.243804	TC191811	1222			unknown
56740	0.973744	0.329688	0.023709	0.243804	TC187401	1773			UniRef100_Q70BL4IS10-right_transposase_n=25_root|Rep_IS10-right_transposase_Escherichia_coli
28853	0.969516	-0.127723	0.0237228	0.243804	GSONMT00021304001	837			_C16orf53_homolog_[Esox_lucius]
20011	0.739371	1.19371	0.0237111	0.243804	GSONMT00030290001	720			_Translation_initiation_factor_eIF-2B_subunit_epsilon_[Salmo_salar]
52709	0.656488	1.65545	0.0237544	0.243804	TC181626	778			UniRef100_Q90YG6Transcription_initiation_factor_IIA_gamma_chain|Rep_Transcription_initiation_factor_IIA_gamma_chain
144780	0.621219	8.07744	0.0236983	0.243804	SRR020740-1899	970			unknown
85675	0.619902	2.57629	0.0237688	0.243804	BX310743	876			similar_to_UniRef100_Q6IQS0NADH_dehydrogenase_(Ubiquinone)_1_alpha_subcomplex_10_Danio_rerio|Rep_NADH_dehydrogenase_(Ubiquinone)_1_alpha_subcomplex_10_Danio_rerio_(Zebrafish)_(Brachydanio_rerio)_partial_(42%)
47707	0.971201	0.788403	0.0238519	0.243917	TC174414	851			UniRef100_Q4RE77Chromosome_2_SCAF15135_whole_genome_shotgun_sequence_Tetraodon_nigroviridis|Rep_Chromosome_2_SCAF15135_whole_genome_shotgun_sequence_Tetraodon_nigroviridis_(Green_puffer)
39736	0.902224	0.54486	0.0238625	0.243917	GSONMT00067612001	267			_Mitochondrial_import_inner_membrane_translocase_subunit_Tim9_[Oncorhynchus_mykiss]
49652	0.889085	1.09079	0.0238525	0.243917	TC177221	826			unknown
54973	0.862731	0.0656589	0.023865	0.243917	TC184880	873			UniRef100_Q6TH01Protein_C10_Danio_rerio|Rep_Protein_C10_Danio_rerio_(Zebrafish)_(Brachydanio_rerio)_partial_(94%)
119121	0.74368	1.74397	0.0238234	0.243917	CU072289	1355			similar_to_UniRef100_Q7ZTT5Adenosine_kinase_b_Danio_rerio|Rep_Adenosine_kinase_b_Danio_rerio_(Zebrafish)_(Brachydanio_rerio)_partial_(49%)
81739	0.721685	1.24194	0.0238537	0.243917	BX297590	888			similar_to_UniRef100_A8DWN4Predicted_protein_Nematostella_vectensis|Rep_Predicted_protein_Nematostella_vectensis_(Starlet_sea_anemone)_partial_(9%)
76066	0.68905	3.95094	0.0238515	0.243917	TC213166	1427			similar_to_UniRef100_Q4RPF1Chromosome_1_SCAF15008_whole_genome_shotgun_sequence_Tetraodon_nigroviridis|Rep_Chromosome_1_SCAF15008_whole_genome_shotgun_sequence_Tetraodon_nigroviridis_(Green_puffer)_partial_(68%)
78919	1.00291	-0.105892	0.0238774	0.243958	TC217803	1638			homologue_to_UniRef100_Q6P297Zgc64101_Danio_rerio|Rep_Zgc64101_Danio_rerio_(Zebrafish)_(Brachydanio_rerio)_partial_(19%)
50850	1.04936	-0.167934	0.0240177	0.244541	TC178932	1081			weakly_similar_to_UniRef100_UPI0000611340cyclin-dependent_kinase_2-interacting_protein_n=2_Gallus_gallus|Rep_cyclin-dependent_kinase_2-interacting_protein_Gallus_gallus_partial_(36%)
37959	0.90903	0.0695633	0.0240083	0.244541	GSONMT00071276001	2196			_helicase_MOV-10_[Salmo_salar]
111779	0.767932	1.17287	0.0239574	0.244541	CX259422	168			unknown
82719	0.75819	1.90802	0.0240153	0.244541	BX300035	737			similar_to_UniRef100_Q6DH02Probable_39S_ribosomal_protein_L24_mitochondrial_precursor_Danio_rerio|Rep_Probable_39S_ribosomal_protein_L24_mitochondrial_precursor_Danio_rerio_(Zebrafish)_(Brachydanio_rerio)_partial_(40%)
102045	0.650285	4.93931	0.0240032	0.244541	CB488902	554			similar_to_UniRef100_Q4RY34Chromosome_3_SCAF14978_whole_genome_shotgun_sequence_Tetraodon_nigroviridis|Rep_Chromosome_3_SCAF14978_whole_genome_shotgun_sequence_Tetraodon_nigroviridis_(Green_puffer)_partial_(53%)
116273	0.716059	3.07722	0.0240425	0.244635	CU066061	897			homologue_to_UniRef100_A7XLW4Nascent_polypeptide-associated_complex_subunit_alpha_n=3_Holacanthopterygii|Rep_Nascent_polypeptide-associated_complex_subunit_alpha_Perca_flavescens_(Yellow_perch)_partial_(92%)
58310	0.857482	2.17505	0.0241451	0.245327	TC189657	686			unknown
84603	0.847402	2.99544	0.0241548	0.245341	BX308031	611			homologue_to_UniRef100_Q6IQ89Zgc86898_Danio_rerio|Rep_Zgc86898_Danio_rerio_(Zebrafish)_(Brachydanio_rerio)_partial_(22%)
47892	0.778844	3.45784	0.0241663	0.245373	TC174680	1483			similar_to_UniRef100_Q5XJ12Heat_shock_protein_9_Danio_rerio|Rep_Heat_shock_protein_9_Danio_rerio_(Zebrafish)_(Brachydanio_rerio)_partial_(11%)
118898	0.712391	1.94213	0.0242463	0.245903	CU071609	1368			similar_to_UniRef100_UPI00015A5C29adenosine_kinase_b_Danio_rerio|Rep_adenosine_kinase_b_Danio_rerio_partial_(52%)
59247	0.783313	0.743522	0.0242606	0.245905	TC190974	1250			Microsomal_glutathione_S-transferase_3predicted_coding_region_syn_Microsomal_GST-3_Microsomal_GST-III
56903	0.786952	0.772148	0.0243299	0.24635	TC187643	759			homologue_to_UniRef100_Q7ZWB2Zgc56596_Danio_rerio|Rep_Zgc56596_Danio_rerio_(Zebrafish)_(Brachydanio_rerio)_partial_(90%)
24292	0.603095	5.74496	0.0243531	0.246418	GSONMT00049086001	507			_ribosomal_protein_S25_[Salmo_salar]
116702	0.847382	3.86082	0.024377	0.246489	CT569761	1236			weakly_similar_to_UniRef100_A3RH11Creatine_kinase_1_Poecilia_reticulata|Rep_Creatine_kinase_1_Poecilia_reticulata_(Guppy)_partial_(13%)
82240	0.930643	-0.0446978	0.024408	0.246578	BX299244	855			similar_to_UniRef100_Q6PC81Zgc73066_n=2_Danio_rerio|Rep_Zgc73066_Danio_rerio_(Zebrafish)_(Brachydanio_rerio)_partial_(67%)
9639	0.645626	2.62678	0.0244279	0.24658	GSONMT00027449001	1083			_protein_phosphatase_methylesterase_1_[Salmo_salar]
85126	0.811286	0.386826	0.0244443	0.24666	BX310714	833			similar_to_UniRef100_Q6NZV7RNA_binding_protein_S1_serine-rich_domain_Danio_rerio|Rep_RNA_binding_protein_S1_serine-rich_domain_Danio_rerio_(Zebrafish)_(Brachydanio_rerio)_partial_(22%)
47998	0.853231	0.179438	0.0244974	0.246812	TC174829	1268			similar_to_UniRef100_Q8PTY1Ferrous_iron_transport_protein_B_Methanosarcina_mazei|Rep_Ferrous_iron_transport_protein_B_Methanosarcina_mazei_(Methanosarcina_frisia)_partial_(3%)
68415	0.739823	5.42256	0.0244937	0.246812	TC203484	533			weakly_similar_to_UniRef100_Q0D4U6Os07g0603500_protein_Oryza_sativa_Japonica_Group|Rep_Os07g0603500_protein_Oryza_sativa_subsp_japonica_(Rice)_partial_(5%)
61682	1.18984	1.27607	0.0245292	0.246839	TC194384	1048			similar_to_UniRef100_P430905-aminolevulinate_synthase_erythroid-specific_mitochondrial_precursor_Opsanus_tau|Rep_5-aminolevulinate_synthase_erythroid-specific_mitochondrial_precursor_Opsanus_tau_(Oyster_toadfish)_partial_(25%)
119486	1.02721	-0.0649679	0.0246537	0.247497	GE836483	852			similar_to_UniRef100_Q4RSN7Chromosome_12_SCAF14999_whole_genome_shotgun_sequence_Tetraodon_nigroviridis|Rep_Chromosome_12_SCAF14999_whole_genome_shotgun_sequence_Tetraodon_nigroviridis_(Green_puffer)_partial_(18%)
66931	0.983843	0.0409173	0.0246937	0.247497	TC201591	1545			similar_to_UniRef100_UPI000035EE82Uncharacterized_protein_C22orf25_Takifugu_rubripes|Rep_Uncharacterized_protein_C22orf25_Takifugu_rubripes_partial_(81%)
56626	0.894779	0.417781	0.0247241	0.247497	TC187233	1142			similar_to_UniRef100_Q4S018Chromosome_18_SCAF14786_whole_genome_shotgun_sequence_Tetraodon_nigroviridis|Rep_Chromosome_18_SCAF14786_whole_genome_shotgun_sequence_Tetraodon_nigroviridis_(Green_puffer)_partial_(12%)
107457	0.758211	2.09705	0.0246958	0.247497	CX035995	557			homologue_to_UniRef100_UPI000065CA9DNADH_dehydrogenase_[ubiquinone]_iron-sulfur_protein_3_mitochondrial_precursor_(EC_1653)_(EC_16993)_(NADH-ubiquinone_oxidoreductase_30_kDa_subunit)_(Complex_I-30kD)_(CI-30kD)_Takifugu_rubripes|Rep_NADH_dehydrogenase_[ubiquinone]_iron-sulfur_protein_3_mitochondrial_precursor_(EC_1653)_(EC_16993)_(NADH-ubiquinone_oxidoreductase_30_kDa_subunit)_(Complex_I-30kD)_(CI…
25455	0.685158	2.44057	0.0247483	0.247497	GSONMT00038065001	729			_RWD_domain-containing_protein_1_[Oncorhynchus_mykiss]
53389	0.669409	4.34997	0.0247569	0.247497	TC182625	2392			homologue_to_UniRef100_A2VCX7Phenylalanyl-tRNA_synthetase_alpha_subunit_Danio_rerio|Rep_Phenylalanyl-tRNA_synthetase_alpha_subunit_Danio_rerio_(Zebrafish)_(Brachydanio_rerio)_partial_(74%)
110575	0.760389	0.784597	0.0248841	0.248367	BX301908	890			similar_to_UniRef100_Q1JPY6Zgc136473_n=3_Danio_rerio|Rep_Zgc136473_Danio_rerio_(Zebrafish)_(Brachydanio_rerio)_partial_(51%)
89448	1.01925	2.73017	0.0248999	0.248419	BX864132	744			similar_to_UniRef100_UPI000065E2DBHomolog_of_Type_I_keratin_S8_Takifugu_rubripes|Rep_Homolog_of_Type_I_keratin_S8_Takifugu_rubripes_partial_(17%)
23095	0.971436	0.179253	0.0249146	0.248419	GSONMT00063411001	963			_annexin_A1a_[Oncorhynchus_mykiss]
48966	0.644636	2.89057	0.0249115	0.248419	TC176240	803			homologue_to_UniRef100_Q4TAX1Chromosome_undetermined_SCAF7240_whole_genome_shotgun_sequence_Tetraodon_nigroviridis|Rep_Chromosome_undetermined_SCAF7240_whole_genome_shotgun_sequence_Tetraodon_nigroviridis_(Green_puffer)
59231	0.82318	0.191499	0.0249923	0.24875	TC190947	804			unknown
71440	0.696561	3.9199	0.0249892	0.24875	TC207379	964			similar_to_UniRef100_Q28G98Eukaryotic_translation_elongation_factor_1_delta_Xenopus_tropicalis|Rep_Eukaryotic_translation_elongation_factor_1_delta_Xenopus_tropicalis_(Western_clawed_frog)_(Silurana_tropicalis)_partial_(44%)
80130	0.671701	2.4765	0.0249937	0.24875	BX080722	626			similar_to_UniRef100_Q24JV4UPF0390_protein_zgc136864_Danio_rerio|Rep_UPF0390_protein_zgc136864_Danio_rerio_(Zebrafish)_(Brachydanio_rerio)_partial_(74%)
81037	1.0451	0.00678359	0.0250332	0.248942	BX085736	700			similar_to_UniRef100_A9JRT1LOC794243_protein_Danio_rerio|Rep_LOC794243_protein_Danio_rerio_(Zebrafish)_(Brachydanio_rerio)_partial_(54%)
90360	0.670262	3.55839	0.0250567	0.248942	BX875512	808			unknown
60443	1.47477	1.63512	0.0251459	0.248965	TC192671	1567			homologue_to_UniRef100_A8IER2Intestinal_fatty_acid-binding_protein_Paralichthys_olivaceus|Rep_Intestinal_fatty_acid-binding_protein_Paralichthys_olivaceus_(Japanese_flounder)
66845	0.88711	0.243003	0.0251167	0.248965	TC201472	1133			similar_to_UniRef100_Q6DDC1Psmd7_protein_Xenopus_tropicalis|Rep_Psmd7_protein_Xenopus_tropicalis_(Western_clawed_frog)_(Silurana_tropicalis)_partial_(44%)
104595	0.849939	0.94653	0.0251087	0.248965	CR371576	782			weakly_similar_to_UniRef100_P35072Transposable_element_Tcb1_transposase_Caenorhabditis_briggsae|Rep_Transposable_element_Tcb1_transposase_Caenorhabditis_briggsae_partial_(13%)
176948	0.814369	1.38503	0.0251297	0.248965	NODE_15274_length_546_cov_2.503663	644			unknown
71115	0.801746	0.327574	0.0252153	0.248965	TC206974	1194			unknown
81242	0.739841	1.22764	0.0251992	0.248965	BX086675	805			weakly_similar_to_UniRef100_UPI0000ECBD92Iron-sulfur_cluster_assembly_2_homolog_mitochondrial_precursor_(HESB-_like_domain-containing_protein_1)_Gallus_gallus|Rep_Iron-sulfur_cluster_assembly_2_homolog_mitochondrial_precursor_(HESB-_like_domain-containing_protein_1)_Gallus_gallus_partial_(66%)
77231	0.728942	1.60492	0.0251025	0.248965	TC215843	805			homologue_to_UniRef100_A0P9K9Tc1-like_transporase|Rep_Tc1-like_transporase___partial_(43%)
103022	0.72751	4.0269	0.0252085	0.248965	CB487454	431			homologue_to_UniRef100_A2Q0S3Ribosomal_protein_S8_Solea_senegalensis|Rep_Ribosomal_protein_S8_Solea_senegalensis_(Sole)_partial_(18%)
100627	0.687869	8.93409	0.0252024	0.248965	CA379982	468			homologue_to_UniRef100_Q8JJ07Fast_skeletal_muscle_troponin_T_Gadus_morhua|Rep_Fast_skeletal_muscle_troponin_T_Gadus_morhua_(Atlantic_cod)_partial_(19%)
45217	0.64439	2.99753	0.0251276	0.248965	GSONMT00068339001	189			_Cytochrome_b-c1_complex_subunit_9_[Salmo_salar]
53081	0.761173	2.63687	0.0252549	0.248974	TC182191	1163			weakly_similar_to_UniRef100_A4K6A5ATPase_subunit_6_Mauremys_mutica|Rep_ATPase_subunit_6_Mauremys_mutica_partial_(10%)
57966	0.732569	1.97423	0.0252671	0.248974	TC189162	1130			homologue_to_UniRef100_Q6IQT5Zgc56559_Danio_rerio|Rep_Zgc56559_Danio_rerio_(Zebrafish)_(Brachydanio_rerio)_partial_(60%)
79222	0.639826	2.98862	0.0252669	0.248974	BX072856	822			homologue_to_UniRef100_Q7SXD9Neural_cell_expressed_developmentally_down-regulated_8_Danio_rerio|Rep_Neural_cell_expressed_developmentally_down-regulated_8_Danio_rerio_(Zebrafish)_(Brachydanio_rerio)_partial_(98%)
68246	0.623515	7.22067	0.0252508	0.248974	TC203278	876			similar_to_UniRef100_UPI0000F3280E60S_ribosomal_protein_L12_Bos_taurus|Rep_60S_ribosomal_protein_L12_Bos_Taurus_partial_(86%)
14819	1.26014	3.83217	0.0253615	0.249021	GSONMT00016593001	432			_Hemoglobin_subunit_alpha_[Salmo_salar]
62895	0.989484	0.983228	0.0252983	0.249021	TC196060	1454			similar_to_UniRef100_A9V2P2Predicted_protein_Monosiga_brevicollis_MX1|Rep_Predicted_protein_Monosiga_brevicollis_MX1_partial_(9%)
152833	0.871101	0.119574	0.0253078	0.249021	SRR020740-12737	550			unknown
81412	0.831022	0.875856	0.0253271	0.249021	BX295336	934			homologue_to_UniRef100_Q804Y0Nucleoside_diphosphate_kinase|Rep_Nucleoside_diphosphate_kinase___partial_(74%)
77449	0.830167	2.65462	0.0253536	0.249021	TC216102	935			unknown
26030	0.700551	1.58978	0.0253736	0.249021	GSONMT00002889001	1416			_Serpin_H1_precursor_[Salmo_salar]
71223	0.641745	9.40459	0.025292	0.249021	TC207110	774			homologue_to_UniRef100_Q8JIP5Myosin_heavy_chain_n=2_Oncorhynchus_keta|Rep_Myosin_heavy_chain_Oncorhynchus_keta_(Chum_salmon)_partial_(8%)
131310	0.851471	0.101056	0.0254203	0.249395	SRR020739-16490	506			nf-kappa-b_inhibitor_alpha
56330	0.996005	0.0904202	0.0254425	0.249447	TC186811	1117			unknown
110268	0.761012	1.20087	0.0254941	0.249518	BX298552	1095			similar_to_UniRef100_Q66KU8MGC85413_protein_Xenopus_laevis|Rep_MGC85413_protein_Xenopus_laevis_(African_clawed_frog)_partial_(98%)
89105	0.717626	2.48892	0.0254901	0.249518	BX868263	648			homologue_to_UniRef100_Q5BJB9Prdx3_protein_n=2_Danio_rerio|Rep_Prdx3_protein_Danio_rerio_(Zebrafish)_(Brachydanio_rerio)_partial_(46%)
67720	0.618875	10.6832	0.0255148	0.249573	TC202600	593			homologue_to_UniRef100_Q7ZZN0Myosin_regulatory_light_chain_2_n=2_Salmo_salar|Rep_Myosin_regulatory_light_chain_2_Salmo_salar_(Atlantic_salmon)_partial_(82%)
155490	0.977326	0.0623713	0.02555	0.24975	SRR020740-16455	466			acyl-_dehydrogenase_family_member_mitochondrial
64062	0.793662	6.37432	0.0255776	0.249937	TC197697	889			homologue_to_UniRef100_O13093Fast_myotomal_muscle_troponin-I_Salmo_salar|Rep_Fast_myotomal_muscle_troponin-I_Salmo_salar_(Atlantic_salmon)_partial_(40%)
47730	0.806411	0.805913	0.0256134	0.250017	TC174441	846			weakly_similar_to_UniRef100_A6QQG1MGC159895_protein_Bos_taurus|Rep_MGC159895_protein_Bos_taurus_(Bovine)_partial_(4%)
47944	0.752298	0.885583	0.0256368	0.250017	TC174754	1465			weakly_similar_to_UniRef100_Q28HV9Ring_finger_protein_4_n=3_Xenopus_tropicalis|Rep_Ring_finger_protein_4_Xenopus_tropicalis_(Western_clawed_frog)_(Silurana_tropicalis)_partial_(53%)
78056	0.699813	4.39002	0.0256671	0.250146	TC216821	3950			UniRef100_O57523Apolipoprotein_A-I-1_precursor|Rep_Apolipoprotein_A-I-1_precursor
52037	0.915391	0.205421	0.025716	0.250245	TC180663	1455			homologue_to_UniRef100_A4FVH5ZMKK4_protein_Danio_rerio|Rep_ZMKK4_protein_Danio_rerio_(Zebrafish)_(Brachydanio_rerio)_partial_(15%)
78513	0.876482	0.415112	0.02572	0.250245	TC217347	1062			similar_to_UniRef100_UPI000065D992Glycine_cleavage_system_H_protein_mitochondrial_precursor_Takifugu_rubripes|Rep_Glycine_cleavage_system_H_protein_mitochondrial_precursor_Takifugu_rubripes_partial_(34%)
66096	0.824179	0.26984	0.0257626	0.250245	TC200490	853			unknown
68039	0.823467	0.873275	0.0257625	0.250245	TC203014	592			similar_to_UniRef100_A9SSJ2Predicted_protein_Physcomitrella_patens_subsp_patens|Rep_Predicted_protein_Physcomitrella_patens_subsp_patens_partial_(7%)
50842	0.695139	6.16165	0.0257329	0.250245	TC178919	1021			UniRef100_P6151360S_ribosomal_protein_L37a_n=7_Eutheria|Rep_60S_ribosomal_protein_L37a_Homo_sapiens_(Human)
103572	1.08652	-0.0734509	0.0258528	0.250297	CR362879	617			homologue_to_UniRef100_Q7SXN5Dynamin-1-like_protein_Danio_rerio|Rep_Dynamin-1-like_protein_Danio_rerio_(Zebrafish)_(Brachydanio_rerio)_partial_(18%)
74360	0.895974	2.61892	0.0258191	0.250297	TC211055	848			UniRef100_Q9PT13Transferrin|Rep_Transferrin___partial_(27%)
119934	0.862202	0.331974	0.0258248	0.250297	FP324769	1092			***plasminogen receptor -like
70056	0.832838	3.11089	0.0257883	0.250297	TC205655	1504			similar_to_UniRef100_Q9PRH9Intestinal_fatty_acid_binding_protein_Danio_rerio|Rep_Intestinal_fatty_acid_binding_protein_Danio_rerio_(Zebrafish)_(Brachydanio_rerio)_partial_(97%)
56293	0.635494	2.54615	0.0258099	0.250297	TC186762	801			similar_to_UniRef100_UPI000065D171Tryptophanyl-tRNA_synthetase_cytoplasmic_(EC_6112)_(Tryptophan--_tRNA_ligase)_(TrpRS)_(Interferon-induced_protein_53)_(IFP53)_(hWRS)_Takifugu_rubripes|Rep_Tryptophanyl-tRNA_synthetase_cytoplasmic_(EC_6112)_(Tryptophan--_tRNA_ligase)_(TrpRS)_(Interferon-induced_protein_53)_(IFP53)_(hWRS)_Takifugu_rubripes_partial_(45%)
80148	0.589124	6.05247	0.025829	0.250297	BX080726	528			UniRef100_P6289160S_ribosomal_protein_L39_n=8_Euteleostomi|Rep_60S_ribosomal_protein_L39_Homo_sapiens_(Human)_partial_(98%)
121779	0.881558	0.631003	0.0258629	0.250309	SRR020739-204	1162			unknown
111007	0.733088	1.87737	0.0258725	0.25032	BX317586	757			weakly_similar_to_UniRef100_Q6IQS0NADH_dehydrogenase_(Ubiquinone)_1_alpha_subcomplex_10_Danio_rerio|Rep_NADH_dehydrogenase_(Ubiquinone)_1_alpha_subcomplex_10_Danio_rerio_(Zebrafish)_(Brachydanio_rerio)_partial_(32%)
19861	0.883158	0.251431	0.0259214	0.250706	GSONMT00020995001	1422			_PREDICTED:_tRNA_(guanine(10)-N2)-methyltransferase_homolog_[Pundamilia_nyererei]
118784	0.966964	0.158763	0.0260457	0.251003	CU070630	877			similar_to_UniRef100_Q676Y1H+-transporting_ATP_synthase_Hyacinthus_orientalis|Rep_H+-transporting_ATP_synthase_Hyacinthus_orientalis_(Common_hyacinth)_partial_(8%)
57872	0.765401	6.74344	0.0260218	0.251003	TC189033	784			UniRef100_UPI00015A4E42acyl-Coenzyme_A_dehydrogenase_C-2_to_C-3_short_chain_Danio_rerio|Rep_acyl-Coenzyme_A_dehydrogenase_C-2_to_C-3_short_chain_Danio_rerio_partial_(43%)
50694	0.762253	1.29743	0.026044	0.251003	TC178707	1148			unknown
133986	0.681636	2.40512	0.0260446	0.251003	SRR020739-21573	537			TPA:_hypothetical_protein_BOS_23201
118511	0.694062	5.06397	0.0260593	0.251051	CT570925	1416			similar_to_UniRef100_Q757T7AEL075Wp_Eremothecium_gossypii|Rep_AEL075Wp_Ashbya_gossypii_(Yeast)_partial_(4%)
98349	1.08412	-0.404606	0.0260963	0.251243	CA368967	390			unknown
56683	0.857672	0.398186	0.0260897	0.251243	TC187315	1165			unknown
76189	0.82575	1.06071	0.0261357	0.25154	TC213311	1209			unknown
96899	1.19052	-0.00934823	0.0261566	0.251659	CA353798	632			similar_to_UniRef100_Q503U1Zgc110145_protein_Danio_rerio|Rep_Zgc110145_protein_Danio_rerio_(Zebrafish)_(Brachydanio_rerio)
86896	0.940162	-0.0248685	0.0262058	0.251859	BX319117	783			similar_to_UniRef100_A4HJF7Nucleosome_assembly_protein-like_protein_Leishmania_braziliensis|Rep_Nucleosome_assembly_protein-like_protein_Leishmania_braziliensis_partial_(4%)
57488	0.709985	1.23281	0.0262422	0.251859	TC188470	1213			similar_to_UniRef100_Q4S692Chromosome_9_SCAF14729_whole_genome_shotgun_sequence_Tetraodon_nigroviridis|Rep_Chromosome_9_SCAF14729_whole_genome_shotgun_sequence_Tetraodon_nigroviridis_(Green_puffer)_partial_(28%)
153522	0.707413	1.65036	0.0262164	0.251859	SRR020740-13673	527			glutathione_s-transferase_kappa_1
109260	0.687864	5.55988	0.0262028	0.251859	CX249048	687			similar_to_UniRef100_A6XFC6Skeletal_muscle_fast_troponin_T_embryonic/larval_isoform_Hippoglossus_hippoglossus|Rep_Skeletal_muscle_fast_troponin_T_embryonic/larval_isoform_Hippoglossus_hippoglossus_(Atlantic_halibut)_partial_(69%)
68917	0.595712	6.17131	0.0262038	0.251859	TC204153	504			homologue_to_UniRef100_P4790440S_ribosomal_protein_S27_Xenopus_laevis|Rep_40S_ribosomal_protein_S27_Xenopus_laevis_(African_clawed_frog)
59189	0.869729	0.361156	0.0263413	0.252526	TC190888	920			homologue_to_UniRef100_Q4S5T1Chromosome_9_SCAF14729_whole_genome_shotgun_sequence_Tetraodon_nigroviridis|Rep_Chromosome_9_SCAF14729_whole_genome_shotgun_sequence_Tetraodon_nigroviridis_(Green_puffer)
110836	0.944777	0.0349858	0.0264376	0.252591	BX310135	1098			weakly_similar_to_UniRef100_UPI000065E2DDNon-structural_maintenance_of_chromosomes_element_1_homolog_(Non-SMC_element_1_homolog)_Takifugu_rubripes|Rep_Non-structural_maintenance_of_chromosomes_element_1_homolog_(Non-SMC_element_1_homolog)_Takifugu_rubripes_partial_(88%)
116600	0.836642	0.713654	0.0263783	0.252591	CT571235	1291			similar_to_UniRef100_A8QXK9Phosphoglucose_isomerase-2_Anguilla_anguilla|Rep_Phosphoglucose_isomerase-2_Anguilla_anguilla_(European_freshwater_eel)_partial_(25%)
64650	0.8203	1.99433	0.0264145	0.252591	TC198535	944			similar_to_UniRef100_A9VDC9Predicted_protein_Monosiga_brevicollis_MX1|Rep_Predicted_protein_Monosiga_brevicollis_MX1_partial_(5%)
44005	0.761623	0.938034	0.0264503	0.252591	GSONMT00077596001	651			_calpain_small_subunit_1_[Salmo_salar]
56083	0.725939	3.01477	0.026447	0.252591	TC186453	737			weakly_similar_to_UniRef100_UPI0000660CE5Triadin_Takifugu_rubripes|Rep_Triadin_Takifugu_rubripes_partial_(87%)
104535	0.702596	3.07598	0.0263909	0.252591	CR371223	374			similar_to_UniRef100_Q4TBZ2Chromosome_undetermined_SCAF7068_whole_genome_shotgun_sequence_Tetraodon_nigroviridis|Rep_Chromosome_undetermined_SCAF7068_whole_genome_shotgun_sequence_Tetraodon_nigroviridis_(Green_puffer)_partial_(62%)
7824	0.692291	6.1064	0.0264074	0.252591	GSONMT00023528001	684			_Unknown_(protein_for_MGC:198355)_[Danio_rerio]
51780	0.658394	1.80072	0.0264514	0.252591	TC180300	1493			similar_to_UniRef100_UPI0000660887threonyl-tRNA_synthetase-like_2_Takifugu_rubripes|Rep_threonyl-tRNA_synthetase-like_2_Takifugu_rubripes_partial_(17%)
64286	0.703671	4.18877	0.0264833	0.252731	TC198021	826			similar_to_UniRef100_Q6NUY9Microtubule-associated_protein_RP/EB_family_member_1_Danio_rerio|Rep_Microtubule-associated_protein_RP/EB_family_member_1_Danio_rerio_(Zebrafish)_(Brachydanio_rerio)_partial_(45%)
98489	1.02723	-0.0239748	0.0265186	0.25274	CA369573	306			similar_to_UniRef100_Q567G0Zgc112073_Danio_rerio|Rep_Zgc112073_Danio_rerio_(Zebrafish)_(Brachydanio_rerio)_partial_(28%)
83013	0.689255	2.12678	0.0264994	0.25274	BX301020	806			weakly_similar_to_UniRef100_Q4RZB0Chromosome_1_SCAF14944_whole_genome_shotgun_sequence_Tetraodon_nigroviridis|Rep_Chromosome_1_SCAF14944_whole_genome_shotgun_sequence_Tetraodon_nigroviridis_(Green_puffer)_partial_(44%)
38491	0.686329	3.1636	0.0265037	0.25274	GSONMT00070129001	963			_sideroflexin-2_[Salmo_salar]
76955	0.612789	8.32795	0.0265348	0.252812	TC215497	1540			homologue_to_UniRef100_A7XZM2Fast_myosin_light_chain_2|Rep_Fast_myosin_light_chain_2___partial_(56%)
51358	0.684914	1.49638	0.0266092	0.25288	TC179674	1177			UniRef100_A9Z0N4Ribosomal_protein_S14_n=2_Euteleostomi|Rep_Ribosomal_protein_S14_Oncorhynchus_masou_formosanus_partial_(32%)
74370	0.655705	4.98215	0.0265987	0.25288	TC211067	467			similar_to_UniRef100_A0SJB4Fast/white_muscle_troponin_T_embryonic_isoform_Sparus_aurata|Rep_Fast/white_muscle_troponin_T_embryonic_isoform_Sparus_aurata_(Gilthead_sea_bream)_partial_(39%)
98672	0.937058	0.235039	0.0267016	0.253093	CA369268	644			similar_to_UniRef100_Q4S5U3Chromosome_9_SCAF14729_whole_genome_shotgun_sequence_Tetraodon_nigroviridis|Rep_Chromosome_9_SCAF14729_whole_genome_shotgun_sequence_Tetraodon_nigroviridis_(Green_puffer)_partial_(36%)
165310	0.853898	0.1927	0.0267108	0.253093	NODE_153_length_763_cov_2.537353	861			unknown
49708	0.793386	1.1305	0.0266954	0.253093	TC177297	1534			similar_to_UniRef100_Q6NY65Regulator_of_chromosome_condensation_1_Danio_rerio|Rep_Regulator_of_chromosome_condensation_1_Danio_rerio_(Zebrafish)_(Brachydanio_rerio)_partial_(39%)
47822	0.788028	0.627514	0.0266608	0.253093	TC174577	1099			unknown
113510	0.883366	0.469345	0.0267459	0.253104	CX253461	720			similar_to_UniRef100_UPI0000509DCEmitochondrial_ribosomal_protein_L35_Xenopus_tropicalis|Rep_mitochondrial_ribosomal_protein_L35_Xenopus_tropicalis_partial_(19%)
53889	0.745654	0.882665	0.0267831	0.253104	TC183332	944			similar_to_UniRef100_Q9YI01Glycogen_synthase_kinase_binding_protein_Danio_rerio|Rep_Glycogen_synthase_kinase_binding_protein_Danio_rerio_(Zebrafish)_(Brachydanio_rerio)_partial_(74%)
117389	0.739512	1.13544	0.0267459	0.253104	CU073878	1394			similar_to_UniRef100_Q4SN88Chromosome_8_SCAF14543_whole_genome_shotgun_sequence_Tetraodon_nigroviridis|Rep_Chromosome_8_SCAF14543_whole_genome_shotgun_sequence_Tetraodon_nigroviridis_(Green_puffer)_partial_(62%)
30951	0.730811	0.886046	0.0267895	0.253104	GSONMT00037826001	1095			_Cell_cycle_control_protein_50A_[Salmo_salar]
35765	0.668532	1.65803	0.0267374	0.253104	GSONMT00076055001	945			_PREDICTED:_serine_protease_HTRA1B-like_[Neolamprologus_brichardi]
53874	0.667796	3.03231	0.0267778	0.253104	TC183313	751			NADH_dehydrogenase_flavoprotein_2_mitochondrial_precursorpredicted_coding_region_syn_NADH-ubiquinone_oxidoreductase_24_kDa_subunit
61435	0.62113	7.68213	0.026771	0.253104	TC194037	729			homologue_to_UniRef100_UPI0000F3280E60S_ribosomal_protein_L12_Bos_taurus|Rep_60S_ribosomal_protein_L12_Bos_Taurus_partial_(92%)
102065	0.59466	4.96122	0.0268296	0.253401	CB489228	333			similar_to_UniRef100_A2Q0U0Ribosomal_protein_S25_Solea_senegalensis|Rep_Ribosomal_protein_S25_Solea_senegalensis_(Sole)_partial_(24%)
73066	0.69419	1.64009	0.0268467	0.253481	TC209442	1279			homologue_to_UniRef100_Q4SK90Chromosome_13_SCAF14566_whole_genome_shotgun_sequence_Tetraodon_nigroviridis|Rep_Chromosome_13_SCAF14566_whole_genome_shotgun_sequence_Tetraodon_nigroviridis_(Green_puffer)
37455	1.03665	-0.213091	0.0268749	0.253515	GSONMT00072359001	594			_CCDC32_[Salmo_salar]
54185	0.629488	4.21966	0.0268762	0.253515	TC183757	880			homologue_to_UniRef100_A9Z0M8Ribosomal_protein_L10a_Oncorhynchus_masou_formosanus|Rep_Ribosomal_protein_L10a_Oncorhynchus_masou_formosanus_partial_(54%)
2029	0.911644	0.771377	0.0269201	0.253761	GSONMT00014003001	342			_Tc1-like_transporase_[Oncorhynchus_mykiss]
110908	0.676781	4.781	0.0269624	0.254002	BX310782	1053			UniRef100_A9Z0N1Ribosomal_protein_L9_Oncorhynchus_masou_formosanus|Rep_Ribosomal_protein_L9_Oncorhynchus_masou_formosanus_partial_(53%)
55313	0.68854	4.14399	0.0269761	0.254049	TC185349	743			Cytochrome_c_oxidase_subunit_VIb_isoform_1predicted_coding_region_syn_COX_VIb-1
75406	0.95745	0.656349	0.0270222	0.254321	TC212343	326			UniRef100_A6PXJ3Inositol_phosphate_phosphatase_Photorhabdus_asymbiotica_subsp_asymbiotica|Rep_Inositol_phosphate_phosphatase_Photorhabdus_asymbiotica_subsp_asymbiotica_partial_(9%)
55244	0.696956	1.70403	0.0270641	0.25448	TC185253	737			UniRef100_Q804Y0Nucleoside_diphosphate_kinase|Rep_Nucleoside_diphosphate_kinase___partial_(89%)
78109	0.640883	2.41017	0.0270652	0.25448	TC216880	1142			similar_to_UniRef100_A6R8C0Predicted_protein_Ajellomyces_capsulatus_NAm1|Rep_Predicted_protein_Ajellomyces_capsulata_(strain_NAm1)_(Histoplasma_capsulatum)_partial_(15%)
75762	1.06668	0.373586	0.0270775	0.254485	TC212782	856			similar_to_UniRef100_O60356Nuclear_protein_1_n=2_Homo_sapiens|Rep_Nuclear_protein_1_Homo_sapiens_(Human)_partial_(43%)
104540	0.657503	2.96316	0.0270932	0.2545	CR371241	403			homologue_to_UniRef100_Q5DVH860S_ribosomal_protein_L5_Platichthys_flesus|Rep_60S_ribosomal_protein_L5_Platichthys_flesus_(European_flounder)_partial_(46%)
48040	0.653202	1.47744	0.0271252	0.254637	TC174893	1443			unknown
93018	0.725366	3.82113	0.0273132	0.256074	BX910470	691			similar_to_UniRef100_Q71SZ0Cytochrome_c_oxidase_subunit_VIb_Scombridae_gen_sp|Rep_Cytochrome_c_oxidase_subunit_VIb_Scombridae_gen_sp_(tuna)
47220	0.818856	0.453995	0.0273517	0.256272	TC173660	1278			BCL2/adenovirus_E1B_19_kDa_protein-interacting_protein_3predicted_coding_region
106820	0.741023	2.40299	0.0274038	0.256503	CX067253	379			homologue_to_UniRef100_UPI0000ECCC02Eukaryotic_translation_initiation_factor_1b_(eIF1b)_(Protein_translation_factor_SUI1_homolog_GC20)_n=2_Gallus_gallus|Rep_Eukaryotic_translation_initiation_factor_1b_(eIF1b)_(Protein_translation_factor_SUI1_homolog_GC20)_Gallus_gallus_partial_(63%)
11861	0.702601	1.30484	0.027403	0.256503	GSONMT00018511001	633			_PREDICTED:_peroxisomal_NADH_pyrophosphatase_NUDT12-like_[Oreochromis_niloticus]
101788	0.636809	3.18688	0.0274201	0.256503	CB492236	546			homologue_to_UniRef100_A2Q0T8Ribosomal_protein_S23_n=3_Clupeocephala|Rep_Ribosomal_protein_S23_Solea_senegalensis_(Sole)
99917	0.852236	0.0866244	0.0274491	0.256529	CA382936	733			similar_to_UniRef100_Q4RPS6Chromosome_12_SCAF15007_whole_genome_shotgun_sequence_Tetraodon_nigroviridis|Rep_Chromosome_12_SCAF15007_whole_genome_shotgun_sequence_Tetraodon_nigroviridis_(Green_puffer)_partial_(92%)
63005	0.642387	2.74835	0.0274424	0.256529	TC196225	854			similar_to_UniRef100_Q6PFL6Coiled-coil_domain-containing_protein_43_n=2_Danio_rerio|Rep_Coiled-coil_domain-containing_protein_43_Danio_rerio_(Zebrafish)_(Brachydanio_rerio)_partial_(92%)
65128	0.840091	1.05978	0.0275371	0.256943	TC199177	854			homologue_to_UniRef100_Q8WTI6PFTAIRE-interacting_factor_2_Drosophila_melanogaster|Rep_PFTAIRE-interacting_factor_2_Drosophila_melanogaster_(Fruit_fly)_partial_(18%)
110536	1.04867	-0.329782	0.0276806	0.257934	BX307734	827			similar_to_UniRef100_Q8IVP5FUN14_domain-containing_protein_1_Homo_sapiens|Rep_FUN14_domain-containing_protein_1_Homo_sapiens_(Human)_partial_(93%)
105421	0.873907	0.904762	0.0277055	0.257934	CX030877	652			similar_to_UniRef100_UPI0000360F98Transmembrane_protein_161A_precursor_Takifugu_rubripes|Rep_Transmembrane_protein_161A_precursor_Takifugu_rubripes_partial_(31%)
52024	0.592152	7.0721	0.0277463	0.258157	TC180645	818			UniRef100_A2Q0S0Ribosomal_protein_S5_n=3_Percomorpha|Rep_Ribosomal_protein_S5_Solea_senegalensis_(Sole)
71554	0.788901	0.457499	0.027767	0.258267	TC207536	1035			unknown
154088	0.573173	5.77147	0.0278065	0.258511	SRR020740-14480	485			aspartyl_beta-hydroxylase-like_precursor
86820	0.897225	-0.0343342	0.0278613	0.258786	BX318231	976			similar_to_UniRef100_Q6PC81Zgc73066_n=2_Danio_rerio|Rep_Zgc73066_Danio_rerio_(Zebrafish)_(Brachydanio_rerio)_partial_(68%)
63793	0.679343	2.13106	0.0278668	0.258786	TC197344	1702			homologue_to_UniRef100_A5GRE7Uncharacterized_secreted_protein_Synechococcus_sp_RCC307|Rep_Uncharacterized_secreted_protein_Synechococcus_sp_(strain_RCC307)_partial_(18%)
39580	0.909929	0.510918	0.0279328	0.259157	GSONMT00067956001	315			_unknown_[Schistosoma_japonicum]
50939	0.782269	0.624569	0.0279401	0.259157	TC179055	1338			homologue_to_UniRef100_Q3BRH5Outer_membrane_lipoprotein_precursor_Xanthomonas_campestris_pv_vesicatoria_str_85-10|Rep_Outer_membrane_lipoprotein_precursor_Xanthomonas_campestris_pv_vesicatoria_(strain_85-10)_partial_(7%)
57863	0.693656	1.60432	0.0279823	0.259157	TC189019	973			similar_to_UniRef100_Q1LWX3Uncharacterized_protein_C8orf32_homolog_Danio_rerio|Rep_Uncharacterized_protein_C8orf32_homolog_Danio_rerio_(Zebrafish)_(Brachydanio_rerio)_partial_(96%)
76501	0.676737	7.56899	0.0279575	0.259157	TC214957	1246			similar_to_UniRef100_Q9DFM2Creatine_kinase_Gillichthys_mirabilis|Rep_Creatine_kinase_Gillichthys_mirabilis_(Long-jawed_mudsucker)_partial_(51%)
81562	0.670297	2.597	0.0279734	0.259157	BX087824	716			homologue_to_UniRef100_Q8AWI3Histone_H1-0|Rep_Histone_H1-0
51754	0.580888	5.64538	0.0279649	0.259157	TC180261	1916			UniRef100_A9Z0M8Ribosomal_protein_L10a_Oncorhynchus_masou_formosanus|Rep_Ribosomal_protein_L10a_Oncorhynchus_masou_formosanus_partial_(76%)
57882	0.683855	1.70546	0.0280363	0.259375	TC189053	815			unknown
42269	0.943274	-0.107563	0.0280764	0.259419	GSONMT00081143001	600			_Charged_multivesicular_body_protein_1b_[Salmo_salar]
116093	0.822705	0.426631	0.0280618	0.259419	BX298018	950			homologue_to_UniRef100_Q68EK9Anaphase-promoting_complex_subunit_CDC26_Danio_rerio|Rep_Anaphase-promoting_complex_subunit_CDC26_Danio_rerio_(Zebrafish)_(Brachydanio_rerio)_partial_(64%)
51563	0.844168	0.115928	0.0281248	0.259559	TC179990	927			UniRef100_Q7M8Y0PHOSPHOTYROSINE_PROTEIN_PHOSPHATASE_Wolinella_succinogenes|Rep_PHOSPHOTYROSINE_PROTEIN_PHOSPHATASE_Wolinella_succinogenes_partial_(6%)
27598	0.774811	0.398766	0.0281268	0.259559	GSONMT00015981001	465			_ubiquitin-conjugating_enzyme_e2_l3_[Ictalurus_furcatus]
158515	0.721897	7.56062	0.0281637	0.259654	SRR020740-20692	403			myosin_light_chain_2
87329	0.95878	0.695723	0.0281844	0.259764	BX317158	934			similar_to_UniRef100_Q6NYS4Phosphatidylethanolamine_binding_protein_Danio_rerio|Rep_Phosphatidylethanolamine_binding_protein_Danio_rerio_(Zebrafish)_(Brachydanio_rerio)_partial_(89%)
59923	0.772608	1.75475	0.0282201	0.259868	TC191960	667			UniRef100_A2BSM9Cell_division_septal_protein_Prochlorococcus_marinus_str_AS9601|Rep_Cell_division_septal_protein_Prochlorococcus_marinus_(strain_AS9601)_partial_(5%)
207938	0.871792	0.121651	0.0282465	0.259925	NODE_56488_length_588_cov_1.192177	686			unknown
82160	0.803821	0.611456	0.0282667	0.259925	BX297625	833			unknown
52753	0.675171	1.30845	0.0282727	0.259925	TC181690	1327			unknown
71276	0.891066	0.193444	0.0283404	0.260262	TC207175	1056			similar_to_UniRef100_Q6PBI540S_ribosomal_protein_S25_Danio_rerio|Rep_40S_ribosomal_protein_S25_Danio_rerio_(Zebrafish)_(Brachydanio_rerio)_partial_(91%)
128908	0.815072	0.951272	0.0283199	0.260262	SRR020739-12071	597			unknown
114877	0.720799	7.99553	0.0283449	0.260262	DV199575	275			similar_to_UniRef100_Q804Y1Fructose-bisphosphate_aldolase_Ictalurus_punctatus|Rep_Fructose-bisphosphate_aldolase_Ictalurus_punctatus_(Channel_catfish)_partial_(37%)
62180	0.885243	0.510966	0.0283633	0.260269	TC195083	874			similar_to_UniRef100_Q6NXC1Zgc56141_Danio_rerio|Rep_Zgc56141_Danio_rerio_(Zebrafish)_(Brachydanio_rerio)_partial_(47%)
11626	0.760363	0.833508	0.0284124	0.260364	GSONMT00044827001	651			_Transmembrane_emp24_domain-containing_protein_7_precursor_[Oncorhynchus_mykiss]
116482	0.663278	7.51738	0.0284029	0.260364	CT569046	395			homologue_to_UniRef100_Q9YI15Creatine_kinase_M2-CK_Cyprinus_carpio|Rep_Creatine_kinase_M2-CK_Cyprinus_carpio_(Common_carp)_partial_(19%)
62898	0.636021	1.7488	0.0284442	0.260522	TC196065	1448			similar_to_UniRef100_Q6NYS4Phosphatidylethanolamine_binding_protein_Danio_rerio|Rep_Phosphatidylethanolamine_binding_protein_Danio_rerio_(Zebrafish)_(Brachydanio_rerio)_partial_(57%)
65997	0.712435	1.36898	0.0285019	0.260645	TC200361	1264			UniRef100_A7NSQ6Chromosome_chr18_scaffold_1_whole_genome_shotgun_sequence_Vitis_vinifera|Rep_Chromosome_chr18_scaffold_1_whole_genome_shotgun_sequence_Vitis_vinifera_(Grape)_partial_(5%)
92725	0.586151	7.20366	0.0285015	0.260645	BX909235	894			similar_to_UniRef100_Q7ZV16Eukaryotic_translation_elongation_factor_1_beta_2_Danio_rerio|Rep_Eukaryotic_translation_elongation_factor_1_beta_2_Danio_rerio_(Zebrafish)_(Brachydanio_rerio)_partial_(97%)
69291	0.771205	0.880908	0.0285943	0.261165	TC204649	697			unknown
18037	0.750988	3.24774	0.0285923	0.261165	GSONMT00057193001	408			_Fatty_acid-binding_protein-_heart_[Salmo_salar]
21405	0.631513	2.1303	0.0286045	0.261177	GSONMT00054589001	414			_Programmed_cell_death_protein_5_[Salmo_salar]
123326	0.60161	9.11103	0.0286743	0.261673	SRR020739-2668	761			fast_myotomal_muscle_troponin-t-1
49677	0.857478	0.433725	0.0287314	0.261785	TC177252	1003			similar_to_UniRef100_UPI000065DCF839S_ribosomal_protein_L30_mitochondrial_precursor_(L30mt)_(MRP-L30)_Takifugu_rubripes|Rep_39S_ribosomal_protein_L30_mitochondrial_precursor_(L30mt)_(MRP-L30)_Takifugu_rubripes_partial_(90%)
75240	0.771798	2.087	0.0287004	0.261785	TC212150	1349			similar_to_UniRef100_A8IFH4Membrane_GTP-binding_protein_LepA_Chlamydomonas_reinhardtii|Rep_Membrane_GTP-binding_protein_LepA_Chlamydomonas_reinhardtii_partial_(8%)
90580	0.686063	2.68079	0.0287259	0.261785	BX873941	793			similar_to_UniRef100_Q90YZ7Malate_dehydrogenase_Sphyraena_idiastes|Rep_Malate_dehydrogenase_Sphyraena_idiastes_(Pelican_barracuda)_partial_(69%)
91500	1.01967	0.117695	0.0287655	0.261832	BX878155	827			homologue_to_UniRef100_Q6AZB23-oxoacid_CoA_transferase_1a_n=2_Danio_rerio|Rep_3-oxoacid_CoA_transferase_1a_Danio_rerio_(Zebrafish)_(Brachydanio_rerio)_partial_(23%)
108356	0.764644	0.915826	0.0287962	0.26203	CX067920	535			unknown
26398	0.683807	1.08881	0.0288364	0.262233	GSONMT00012530001	582			_E3_ubiquitin-protein_ligase_MARCH5_[Esox_lucius]
116851	0.658814	3.51266	0.0288353	0.262233	DV199263	655			unknown
109858	0.858161	0.374275	0.0288469	0.262248	BX316984	836			UniRef100_Q5U5A5LOC495318_protein_Xenopus_laevis|Rep_LOC495318_protein_Xenopus_laevis_(African_clawed_frog)_partial_(30%)
119885	0.800799	0.467151	0.028952	0.262797	FP322502	1203			homologue_to_UniRef100_P61970Nuclear_transport_factor_2_n=4_Eutheria|Rep_Nuclear_transport_factor_2_Homo_sapiens_(Human)_partial_(97%)
73088	0.758943	4.65505	0.0289665	0.262847	TC209471	811			homologue_to_UniRef100_A0EZU860S_ribosomal_protein_L4_Psetta_maxima|Rep_60S_ribosomal_protein_L4_Scophthalmus_maximus_(Turbot)_partial_(91%)
5435	0.954528	-0.186631	0.0290856	0.263277	GSONMT00037935001	327			_DNA-directed_RNA_polymerases_III_12.5_kDa_polypeptide_[Oncorhynchus_mykiss]
115354	0.596097	10.4716	0.0290794	0.263277	DV198926	529			homologue_to_UniRef100_Q4SC04Chromosome_14_SCAF14660_whole_genome_shotgun_sequence_Tetraodon_nigroviridis|Rep_Chromosome_14_SCAF14660_whole_genome_shotgun_sequence_Tetraodon_nigroviridis_(Green_puffer)_partial_(17%)
120832	0.947757	-0.110817	0.0291524	0.263638	FP319777	1399			similar_to_UniRef100_P84101Small_EDRK-rich_factor_2_n=6_Eutheria|Rep_Small_EDRK-rich_factor_2_Homo_sapiens_(Human)_partial_(51%)
82104	0.712014	1.88169	0.0291472	0.263638	BX298434	824			UniRef100_A5A6I4Eukaryotic_translation_initiation_factor_2_subunit_2_beta_38kDa_Pan_troglodytes_verus|Rep_Eukaryotic_translation_initiation_factor_2_subunit_2_beta_38kDa_Pan_troglodytes_verus_partial_(24%)
95782	0.594224	6.70486	0.0291396	0.263638	CA344523	445			UniRef100_A2Q0T6Ribosomal_protein_S20_Solea_senegalensis|Rep_Ribosomal_protein_S20_Solea_senegalensis_(Sole)_partial_(67%)
25304	0.723946	1.1081	0.0291709	0.263724	GSONMT00013889001	417			_Calcitonin_gene-related_peptide-receptor_component_protein_[Osmerus_mordax]
85173	0.727145	1.8983	0.0292698	0.264176	BX311004	1152			UniRef100_Q6IQT5Zgc56559_Danio_rerio|Rep_Zgc56559_Danio_rerio_(Zebrafish)_(Brachydanio_rerio)_partial_(54%)
61378	0.783706	0.439835	0.0293463	0.26472	TC193961	952			UniRef100_Q2R218Protease_inhibitor/seed_storage/LTP_family_protein_Oryza_sativa_Japonica_Group|Rep_Protease_inhibitor/seed_storage/LTP_family_protein_Oryza_sativa_subsp_japonica_(Rice)_partial_(5%)
84982	0.749803	1.68161	0.0293782	0.264864	BX308265	819			homologue_to_UniRef100_UPI000024D364malignant_T_cell_amplified_sequence_1_Danio_rerio|Rep_malignant_T_cell_amplified_sequence_1_Danio_rerio
68330	0.996887	-0.215226	0.0294645	0.26491	TC203378	617			similar_to_UniRef100_UPI000065F880Homolog_of_Homo_sapiens_Splice_Isoform_2_of_B_aggressive_lymphoma_protein_Takifugu_rubripes|Rep_Homolog_of_Homo_sapiens_Splice_Isoform_2_of_B_aggressive_lymphoma_protein_Takifugu_rubripes_partial_(3%)
82403	0.866413	0.401208	0.0294358	0.26491	BX298659	887			similar_to_UniRef100_O60356Nuclear_protein_1_n=2_Homo_sapiens|Rep_Nuclear_protein_1_Homo_sapiens_(Human)_partial_(43%)
57002	0.781975	0.514533	0.0294039	0.26491	TC187790	685			similar_to_UniRef100_UPI000069FE65DNA-directed_RNA_polymerase_I_subunit_D_(EC_2776)_(DNA-directed_RNA_polymerase_I_16_kDa_polypeptide)_(RPA16)_Xenopus_tropicalis|Rep_DNA-directed_RNA_polymerase_I_subunit_D_(EC_2776)_(DNA-directed_RNA_polymerase_I_16_kDa_polypeptide)_(RPA16)_Xenopus_tropicalis_partial_(75%)
46084	0.578848	5.24809	0.0294596	0.26491	GSONMT00076698001	630			_reticulon-1-A-like_protein_[Salmo_salar]
54099	0.89615	-0.0155465	0.0295903	0.265624	TC183632	777			similar_to_UniRef100_UPI0000360286DTW_domain-containing_protein_2_Takifugu_rubripes|Rep_DTW_domain-containing_protein_2_Takifugu_rubripes_partial_(50%)
29658	0.843309	0.603065	0.0296457	0.265624	GSONMT00006391001	327			_FK506-binding_protein_1A_[Salmo_salar]
61549	0.795915	0.779336	0.0296486	0.265624	TC194199	862			unknown
116347	0.721275	7.87215	0.0296312	0.265624	CT569705	1109			similar_to_UniRef100_UPI000036321EFructose-bisphosphate_aldolase_A_(EC_41213)_(Muscle-type_aldolase)_(Lung_cancer_antigen_NY-LU-1)_Takifugu_rubripes|Rep_Fructose-bisphosphate_aldolase_A_(EC_41213)_(Muscle-type_aldolase)_(Lung_cancer_antigen_NY-LU-1)_Takifugu_rubripes_partial_(21%)
70859	0.691807	4.65421	0.0296383	0.265624	TC206645	1115			UniRef100_P79823Ferritin_H-3|Rep_Ferritin_H-3___partial_(93%)
53954	0.998123	0.0611737	0.0297297	0.265992	TC183429	1473			similar_to_UniRef100_UPI00003634C3Thymidylate_synthase_(EC_21145)_(TS)_(TSase)_Takifugu_rubripes|Rep_Thymidylate_synthase_(EC_21145)_(TS)_(TSase)_Takifugu_rubripes_partial_(94%)
55632	0.741299	1.1903	0.0297219	0.265992	TC185792	1252			similar_to_UniRef100_UPI000066DA66mortality_factor_4_like_1_isoform_2_n=2_Gallus_gallus|Rep_mortality_factor_4_like_1_isoform_2_Gallus_gallus_partial_(77%)
85039	0.840017	1.541	0.0297675	0.266243	BX308436	971			similar_to_UniRef100_Q98TI5Actinin-associated_LIM_protein_Salmo_salar|Rep_Actinin-associated_LIM_protein_Salmo_salar_(Atlantic_salmon)_partial_(32%)
27324	0.670172	1.32809	0.0297885	0.266258	GSONMT00021723001	4425			_PREDICTED:_cleavage_and_polyadenylation_specificity_factor_subunit_1-like_isoform_X1_[Pundamilia_nyererei]
89802	0.692325	2.50119	0.0298238	0.266397	BX872549	650			similar_to_UniRef100_A9YVA3Cytochrome_c_oxidase_subunit_Va_Oncorhynchus_masou_formosanus|Rep_Cytochrome_c_oxidase_subunit_Va_Oncorhynchus_masou_formosanus_partial_(91%)
33147	0.64438	4.31289	0.0298816	0.266619	GSONMT00058618001	510			_cytochrome_c_oxidase_subunit_IV_isoform_1_[Salmo_salar]
115505	0.663235	4.1642	0.0299534	0.266862	CU065968	598			homologue_to_UniRef100_Q9DF2740S_ribosomal_protein_S11_Salmo_salar|Rep_40S_ribosomal_protein_S11_Salmo_salar_(Atlantic_salmon)_partial_(96%)
75843	0.691091	10.1816	0.0299938	0.2669	TC212886	686			similar_to_UniRef100_Q91480Apolipoprotein_B_Salmo_salar|Rep_Apolipoprotein_B_Salmo_salar_(Atlantic_salmon)_partial_(10%)
55596	0.603881	5.12196	0.0299949	0.2669	TC185739	2092			similar_to_UniRef100_A2VCX7Phenylalanyl-tRNA_synthetase_alpha_subunit_Danio_rerio|Rep_Phenylalanyl-tRNA_synthetase_alpha_subunit_Danio_rerio_(Zebrafish)_(Brachydanio_rerio)
60525	0.684051	1.40668	0.0300395	0.267054	TC192800	1195			similar_to_UniRef100_UPI00015A6B64asparagine-linked_glycosylation_3_homolog_(S_cerevisiae_alpha-13-mannosyltransferase)_Danio_rerio|Rep_asparagine-linked_glycosylation_3_homolog_(S_cerevisiae_alpha-13-mannosyltransferase)_Danio_rerio_partial_(20%)
53336	0.754671	1.70043	0.0301211	0.267323	TC182546	741			homologue_to_UniRef100_Q9DFR7Alpha_tubulin_Chionodraco_rastrospinosus|Rep_Alpha_tubulin_Chionodraco_rastrospinosus_(Ocellated_icefish)_partial_(25%)
33384	0.632235	2.58861	0.030099	0.267323	GSONMT00057053001	354			_pancreatic_progenitor_cell_differentiation_and_proliferation_factor_[Salmo_salar]
75291	0.620096	7.41373	0.0301083	0.267323	TC212209	1287			similar_to_UniRef100_A7U8Z1Creatine_kinase_1_Paralichthys_olivaceus|Rep_Creatine_kinase_1_Paralichthys_olivaceus_(Japanese_flounder)_partial_(12%)
135505	0.683164	3.16821	0.0301365	0.26735	SRR020739-24420	436			unknown
119245	0.842509	0.479085	0.0301818	0.267591	CU071873	1348			homologue_to_UniRef100_A4CM62Prolyl-tRNA_synthetase_Robiginitalea_biformata_HTCC2501|Rep_Prolyl-tRNA_synthetase_Robiginitalea_biformata_HTCC2501_partial_(6%)
87539	0.729387	6.46633	0.0302009	0.267598	BX317576	876			homologue_to_UniRef100_UPI0000660B92Phosphoglycerate_mutase_2_(EC_5421)_(EC_5424)_(EC_31313)_(Phosphoglycerate_mutase_isozyme_M)_(PGAM-M)_(BPG-dependent_PGAM_2)_(Muscle-specific_phosphoglycerate_mutase)_Takifugu_rubripes|Rep_Phosphoglycerate_mutase_2_(EC_5421)_(EC_5424)_(EC_31313)_(Phosphoglycerate_mutase_isozyme_M)_(PGAM-M)_(BPG-dependent_PGAM_2)_(Muscle-specific_phosphoglycerate_mutase)_Takifug…
78061	0.682788	1.48175	0.0302236	0.267606	TC216827	1143			similar_to_UniRef100_Q6NZ31Cyclin_G2_Danio_rerio|Rep_Cyclin_G2_Danio_rerio_(Zebrafish)_(Brachydanio_rerio)_partial_(15%)
76285	0.573501	6.61388	0.0302139	0.267606	TC214684	489			UniRef100_A8HG0860S_ribosomal_protein_L27_Epinephelus_coioides|Rep_60S_ribosomal_protein_L27_Epinephelus_coioides_(Orange-spotted_grouper)
6234	0.586361	5.67546	0.0303242	0.268043	GSONMT00012123001	294			_ribosomal_protein_L9_[Coregonus_maraena]
212552	0.84929	1.42333	0.0303674	0.268345	NODE_62217_length_364_cov_1.181319	462			unknown
102850	0.696442	4.18256	0.030431	0.268503	CB485934	389			UniRef100_A9Z0N5Ribosomal_protein_S21_Oncorhynchus_masou_formosanus|Rep_Ribosomal_protein_S21_Oncorhynchus_masou_formosanus_partial_(60%)
212383	0.844883	1.29015	0.0305201	0.269024	NODE_62021_length_293_cov_1.017065	391			phosphoglucomutase_1
108287	0.672578	3.16827	0.0305268	0.269024	CX067692	553			UniRef100_A9Z0N0Ribosomal_protein_L32_n=2_Oncorhynchus_masou|Rep_Ribosomal_protein_L32_Oncorhynchus_masou_formosanus_partial_(28%)
43563	0.809213	0.319044	0.0306596	0.269871	GSONMT00078494001	348			_SH3_domain-binding_glutamic_acid-rich-like_protein_[Esox_lucius]
77497	0.633733	1.99041	0.0306962	0.270044	TC216157	1381			similar_to_UniRef100_Q5XJA5Zgc103482_Danio_rerio|Rep_Zgc103482_Danio_rerio_(Zebrafish)_(Brachydanio_rerio)_partial_(41%)
61455	0.98487	-0.0900687	0.0307692	0.270355	TC194067	1043			UniRef100_Q9YGD7Cysteine-rich-protein|Rep_Cysteine-rich-protein
85003	0.922803	0.174391	0.03076	0.270355	BX308269	848			similar_to_UniRef100_O60356Nuclear_protein_1_n=2_Homo_sapiens|Rep_Nuclear_protein_1_Homo_sapiens_(Human)_partial_(43%)
54677	0.864111	0.0763785	0.0307698	0.270355	TC184456	761			similar_to_UniRef100_A3M062Predicted_protein_Pichia_stipitis|Rep_Predicted_protein_Pichia_stipitis_(Yeast)_partial_(5%)
199124	0.775873	0.798031	0.0307489	0.270355	NODE_45006_length_369_cov_1.661247	467			vomeronasal_type-2_receptor_1-like
53470	0.902789	0.376612	0.030781	0.270372	TC182739	1102			similar_to_UniRef100_Q503P4Zgc110377_Danio_rerio|Rep_Zgc110377_Danio_rerio_(Zebrafish)_(Brachydanio_rerio)_partial_(31%)
81062	1.20905	0.556308	0.0308102	0.270547	BX085479	692			homologue_to_UniRef100_Q9W647Glutathione_S-transferase_n=2_Salmonidae|Rep_Glutathione_S-transferase_Oncorhynchus_nerka_(Sockeye_salmon)_partial_(33%)
53491	0.875706	0.0434973	0.030896	0.270896	TC182764	880			similar_to_UniRef100_Q4V9F5Zgc113385_n=2_Danio_rerio|Rep_Zgc113385_Danio_rerio_(Zebrafish)_(Brachydanio_rerio)
68423	0.748683	0.617409	0.0309162	0.270987	TC203494	1478			similar_to_UniRef100_Q6PC81Zgc73066_n=2_Danio_rerio|Rep_Zgc73066_Danio_rerio_(Zebrafish)_(Brachydanio_rerio)_partial_(89%)
101775	0.800406	0.664452	0.030958	0.271116	CB493522	589			similar_to_UniRef100_Q6AAV2Response_regulator_Propionibacterium_acnes|Rep_Response_regulator_Propionibacterium_acnes_partial_(6%)
50919	0.811737	0.721708	0.0309872	0.271209	TC179028	1446			similar_to_UniRef100_UPI00015A67E3prenyl_(decaprenyl)_diphosphate_synthase_subunit_2_Danio_rerio|Rep_prenyl_(decaprenyl)_diphosphate_synthase_subunit_2_Danio_rerio_partial_(88%)
122527	1.38448	0.4721	0.0310245	0.271382	SRR020739-1389	893			unknown
58036	0.930621	1.14332	0.0311003	0.271552	TC189262	2042			UniRef100_Q4QZ25Complement_component_C9|Rep_Complement_component_C9___partial_(44%)
62449	0.768672	2.71283	0.0310935	0.271552	TC195441	787			UniRef100_UPI000045BC6ECOG2148_Sugar_transferases_involved_in_lipopolysaccharide_synthesis_Nostoc_punctiforme_PCC_73102|Rep_COG2148_Sugar_transferases_involved_in_lipopolysaccharide_synthesis_Nostoc_punctiforme_PCC_73102_partial_(5%)
67596	0.669842	3.42502	0.0310963	0.271552	TC202438	806			homologue_to_UniRef100_A9YVA3Cytochrome_c_oxidase_subunit_Va_Oncorhynchus_masou_formosanus|Rep_Cytochrome_c_oxidase_subunit_Va_Oncorhynchus_masou_formosanus
48559	0.652865	2.75139	0.0311215	0.271657	TC175636	970			similar_to_UniRef100_Q4SUB7Chromosome_3_SCAF13974_whole_genome_shotgun_sequence_Tetraodon_nigroviridis|Rep_Chromosome_3_SCAF13974_whole_genome_shotgun_sequence_Tetraodon_nigroviridis_(Green_puffer)_partial_(25%)
84901	0.682653	3.02539	0.0311568	0.271803	BX308288	872			homologue_to_UniRef100_A8HW28Predicted_protein_Chlamydomonas_reinhardtii|Rep_Predicted_protein_Chlamydomonas_partial_(2%)
69059	0.76804	0.419904	0.0311775	0.271903	TC204338	535			UniRef100_A6PXJ3Inositol_phosphate_phosphatase_Photorhabdus_asymbiotica_subsp_asymbiotica|Rep_Inositol_phosphate_phosphatase_Photorhabdus_asymbiotica_subsp_asymbiotica_partial_(8%)
83086	1.03247	0.112068	0.031207	0.27204	BX303005	964			homologue_to_UniRef100_Q91218Thrombin|Rep_Thrombin___partial_(78%)
68552	0.921086	0.57265	0.0312211	0.27204	TC203672	512			similar_to_UniRef100_A3WIT0Metallophosphoesterase_Idiomarina_baltica_OS145|Rep_Metallophosphoesterase_Idiomarina_baltica_OS145_partial_(5%)
45095	0.772467	1.96482	0.0312186	0.27204	GSONMT00069605001	360			_PREDICTED:_d-3-phosphoglycerate_dehydrogenase-like_[Astyanax_mexicanus]
98527	0.915637	-0.109799	0.0312471	0.272186	CA368584	699			homologue_to_UniRef100_Q7TUM1Possible_Peptidase_family_C9_precursor_Prochlorococcus_marinus_str_MIT_9313|Rep_partial_(3%)
93612	0.751869	1.12265	0.0313312	0.272596	BX890347	888			similar_to_UniRef100_Q6PC22Zgc73139_Danio_rerio|Rep_Zgc73139_Danio_rerio_(Zebrafish)_(Brachydanio_rerio)
53444	1.01957	-0.175718	0.0313756	0.272626	TC182702	822			similar_to_UniRef100_Q16629Splicing_factor_arginine/serine-rich_7_n=4_Catarrhini|Rep_Splicing_factor_arginine/serine-rich_7_Homo_sapiens_(Human)_partial_(71%)
69518	0.886533	0.412046	0.0315438	0.272626	TC204955	843			unknown
90265	0.797368	2.75179	0.0315114	0.272626	BX875802	648			unknown
214948	0.751864	5.74678	0.031558	0.272626	NODE_65207_length_322_cov_0.996894	420			unknown
57405	0.747943	1.01164	0.0315467	0.272626	TC188344	1000			similar_to_UniRef100_Q6DRC3C21orf59-like_Danio_rerio|Rep_C21orf59-like_Danio_rerio_(Zebrafish)_(Brachydanio_rerio)
53515	0.745871	1.00335	0.0315459	0.272626	TC182799	863			unknown
56126	0.713591	1.19704	0.0314618	0.272626	TC186511	882			similar_to_UniRef100_Q5EB29MGC97760_protein_Xenopus_tropicalis|Rep_MGC97760_protein_Xenopus_tropicalis_(Western_clawed_frog)_(Silurana_tropicalis)_partial_(11%)
53923	0.686392	3.08885	0.0314141	0.272626	TC183378	1010			similar_to_UniRef100_Q5RKM6Zgc92055_Danio_rerio|Rep_Zgc92055_Danio_rerio_(Zebrafish)_(Brachydanio_rerio)_partial_(14%)
49720	0.66376	1.5277	0.0315669	0.272626	TC177313	831			similar_to_UniRef100_UPI00015A5C29adenosine_kinase_b_Danio_rerio|Rep_adenosine_kinase_b_Danio_rerio_partial_(51%)
50050	0.633087	1.56074	0.0315252	0.272626	TC177779	907			UniRef100_Q4S9T7Chromosome_2_SCAF14695_whole_genome_shotgun_sequence_Tetraodon_nigroviridis|Rep_Chromosome_2_SCAF14695_whole_genome_shotgun_sequence_Tetraodon_nigroviridis_(Green_puffer)_partial_(20%)
34870	0.620121	1.89938	0.0315034	0.272626	GSONMT00028465001	519			_RING-box_protein_2_[Oncorhynchus_mykiss]
115449	0.584604	6.61814	0.0315567	0.272626	CT570638	1002			homologue_to_UniRef100_UPI0000019426Creatine_kinase_M-type_(EC_2732)_(Creatine_kinase_M_chain)_(M-CK)_Takifugu_rubripes|Rep_Creatine_kinase_M-type_(EC_2732)_(Creatine_kinase_M_chain)_(M-CK)_Takifugu_rubripes_partial_(29%)
86746	1.11458	-0.262802	0.0315862	0.272633	BX321564	802			unknown
116472	0.601579	6.2698	0.0316295	0.272807	CT569408	1172			similar_to_UniRef100_Q4RFW9Chromosome_16_SCAF15113_whole_genome_shotgun_sequence_Tetraodon_nigroviridis|Rep_Chromosome_16_SCAF15113_whole_genome_shotgun_sequence_Tetraodon_nigroviridis_(Green_puffer)_partial_(11%)
60252	0.654597	3.09897	0.0316516	0.272877	TC192410	889			homologue_to_UniRef100_UPI000069ED3DAsparaginyl-tRNA_synthetase_cytoplasmic_(EC_61122)_(Asparagine--_tRNA_ligase)_(AsnRS)_Xenopus_tropicalis|Rep_Asparaginyl-tRNA_synthetase_cytoplasmic_(EC_61122)_(Asparagine--_tRNA_ligase)_(AsnRS)_Xenopus_tropicalis_partial_(45%)
126383	0.639734	1.42814	0.0316739	0.272988	SRR020739-7639	644			unknown
87540	0.781958	0.683632	0.0317661	0.273381	BX318691	862			similar_to_UniRef100_Q4S5U8Chromosome_9_SCAF14729_whole_genome_shotgun_sequence_Tetraodon_nigroviridis|Rep_Chromosome_9_SCAF14729_whole_genome_shotgun_sequence_Tetraodon_nigroviridis_(Green_puffer)_partial_(63%)
75695	0.604112	5.14401	0.0319663	0.274381	TC212699	379			homologue_to_UniRef100_Q6GNX6MGC80804_protein_Xenopus_laevis|Rep_MGC80804_protein_Xenopus_laevis_(African_clawed_frog)_partial_(44%)
59026	0.870797	0.10421	0.0320311	0.274541	TC190646	1158			weakly_similar_to_UniRef100_Q4AEB8NADH-ubiquinone_oxidoreductase_chain_2_Geothelphusa_dehaani|Rep_NADH-ubiquinone_oxidoreductase_chain_2_Geothelphusa_dehaani_partial_(6%)
116380	0.79155	0.645111	0.032133	0.274971	CT569805	1351			similar_to_UniRef100_A3RH19Ribosomal_protein_L7_Poecilia_reticulata|Rep_Ribosomal_protein_L7_Poecilia_reticulata_(Guppy)_partial_(33%)
37648	1.02202	-0.361035	0.0322401	0.275077	GSONMT00072006001	609			_Ubiquitin-conjugating_enzyme_E2_E2_[Esox_lucius]
26822	0.87307	0.289904	0.0322303	0.275077	GSONMT00031536001	1542			_heparin_cofactor_II_[Oplegnathus_fasciatus]
116628	0.815557	0.652407	0.0322253	0.275077	CT565473	1332			similar_to_UniRef100_P20684Cytochrome_c_oxidase_subunit_3_n=2_Oncorhynchus_clarkii|Rep_Cytochrome_c_oxidase_subunit_3_Oncorhynchus_clarki_(Cutthroat_trout)_(Salmo_clarki)_partial_(36%)
72738	0.565777	5.64641	0.0322475	0.275077	TC209026	600			homologue_to_UniRef100_Q90YT760S_ribosomal_protein_L31_Ictalurus_punctatus|Rep_60S_ribosomal_protein_L31_Ictalurus_punctatus_(Channel_catfish)
11784	0.553985	5.61752	0.0321831	0.275077	GSONMT00021260001	237			_60S_ribosomal_protein_L38_[Salmo_salar]
56525	0.65304	2.41595	0.0323061	0.275087	TC187081	698			similar_to_UniRef100_UPI000065DA5DMethionyl-tRNA_synthetase_cytoplasmic_(EC_61110)_(Methionine--tRNA_ligase)_(MetRS)_Takifugu_rubripes|Rep_Methionyl-tRNA_synthetase_cytoplasmic_(EC_61110)_(Methionine--tRNA_ligase)_(MetRS)_Takifugu_rubripes_partial_(7%)
208819	0.632528	4.8926	0.0323252	0.275087	NODE_57586_length_233_cov_1.133047	331			unknown
54832	0.614705	5.53947	0.0323296	0.275087	TC184673	732			UniRef100_Q9DF2740S_ribosomal_protein_S11_Salmo_salar|Rep_40S_ribosomal_protein_S11_Salmo_salar_(Atlantic_salmon)_partial_(97%)
58436	0.871673	0.31381	0.032357	0.275161	TC189825	1232			UniRef100_P49459Ubiquitin-conjugating_enzyme_E2_A_n=9_Euteleostomi|Rep_Ubiquitin-conjugating_enzyme_E2_A_Homo_sapiens_(Human)
44574	1.36125	0.373458	0.0323807	0.275283	GSONMT00074587001	879			_PREDICTED:_d-3-phosphoglycerate_dehydrogenase-like_[Pundamilia_nyererei]
43634	0.659851	3.62343	0.0324117	0.275387	GSONMT00078387001	597			_Histone_H5A_[Oncorhynchus_mykiss]
15529	0.74447	0.825667	0.0324721	0.275741	GSONMT00060530001	231			_Small_nuclear_ribonucleoprotein_G_[Salmo_salar]
24856	0.774651	0.659589	0.0324852	0.275772	GSONMT00037468001	582			_PREDICTED:_transforming_protein_RhoA-like_[Lepisosteus_oculatus]
80025	0.809425	0.465587	0.0325115	0.275816	BX079362	810			similar_to_UniRef100_Q95YM8Mushroom_body_large-type_Kenyon_cell-specific_protein_1_Apis_mellifera|Rep_Mushroom_body_large-type_Kenyon_cell-specific_protein_1_Apis_mellifera_(Honeybee)_partial_(3%)
48454	0.63976	3.15211	0.0325186	0.275816	TC175480	816			UniRef100_P84243Histone_H33_n=34_Bilateria|Rep_Histone_H33_Homo_sapiens_(Human)
110567	0.625798	2.40246	0.0325284	0.27582	BX308264	930			similar_to_UniRef100_Q6NRJ7MGC83767_protein_Xenopus_laevis|Rep_MGC83767_protein_Xenopus_laevis_(African_clawed_frog)_partial_(72%)
111639	1.02638	0.946484	0.0325794	0.276023	BX869377	878			homologue_to_UniRef100_Q9W647Glutathione_S-transferase_n=2_Salmonidae|Rep_Glutathione_S-transferase_Oncorhynchus_nerka_(Sockeye_salmon)_partial_(55%)
72500	0.773108	0.891822	0.0325899	0.276023	TC208718	440			unknown
146952	0.631401	2.34153	0.0325857	0.276023	SRR020740-4734	726			cytoplasmic_fmr1-interacting_protein_2
83848	0.851764	0.313785	0.0326836	0.276353	BX307469	914			unknown
75903	0.840825	0.148654	0.0326578	0.276353	TC212968	1164			similar_to_UniRef100_UPI000065DAE3hydroxysteroid_(17-beta)_dehydrogenase_6_Takifugu_rubripes|Rep_hydroxysteroid_(17-beta)_dehydrogenase_6_Takifugu_rubripes_partial_(45%)
61959	0.81701	0.539458	0.0326784	0.276353	TC194773	926			similar_to_UniRef100_UPI0000015030Pseudouridylate_synthase_7_homolog_(EC_5499-)_Takifugu_rubripes|Rep_Pseudouridylate_synthase_7_homolog_(EC_5499-)_Takifugu_rubripes_partial_(18%)
77622	0.890721	0.170521	0.0327581	0.27649	TC216305	931			homologue_to_UniRef100_Q7ZW94Signal_recognition_particle_9_Danio_rerio|Rep_Signal_recognition_particle_9_Danio_rerio_(Zebrafish)_(Brachydanio_rerio)_partial_(90%)
86988	0.84057	0.65241	0.0327439	0.27649	BX318184	937			UniRef100_Q804Y0Nucleoside_diphosphate_kinase|Rep_Nucleoside_diphosphate_kinase___partial_(66%)
53737	0.613179	2.90717	0.0327484	0.27649	TC183112	1162			weakly_similar_to_UniRef100_Q6VBJ3Epa4p_Candida_glabrata|Rep_Epa4p_Candida_glabrata_(Yeast)_(Torulopsis_glabrata)_partial_(7%)
71239	0.599314	4.67913	0.0327554	0.27649	TC207131	662			similar_to_UniRef100_Q4JI13Ictacalcin_Ictalurus_punctatus|Rep_Ictacalcin_Ictalurus_punctatus_(Channel_catfish)_partial_(82%)
21986	0.67674	1.56482	0.0327814	0.276528	GSONMT00057777001	912			_Surfeit_locus_protein_1_[Salmo_salar]
54330	0.574169	5.42959	0.0327949	0.276562	TC183958	731			UniRef100_A9Z0M8Ribosomal_protein_L10a_Oncorhynchus_masou_formosanus|Rep_Ribosomal_protein_L10a_Oncorhynchus_masou_formosanus
67045	1.09039	-0.0282389	0.0328459	0.276771	TC201732	1330			similar_to_UniRef100_A7RWF0Predicted_protein_Nematostella_vectensis|Rep_Predicted_protein_Nematostella_vectensis_(Starlet_sea_anemone)_partial_(4%)
58937	0.621069	2.18586	0.032848	0.276771	TC190522	661			similar_to_UniRef100_Q568H2Zgc110300_Danio_rerio|Rep_Zgc110300_Danio_rerio_(Zebrafish)_(Brachydanio_rerio)_partial_(89%)
103853	0.821659	0.453277	0.0328943	0.276844	CB498280	665			weakly_similar_to_UniRef100_Q03MK7Ribose/xylose/arabinose/galactoside_ABC-type_transport_system_permease_component_Streptococcus_thermophilus_LMD-9|Rep_Ribose/xylose/arabinose/galactoside_ABC-type_transport_system_permease_component_Streptococcus_thermophilus_(strain_ATCC_BAA-491_/_LMD-9)_partial_(4%)
59198	0.768633	0.60758	0.0329399	0.277069	TC190899	1464			similar_to_UniRef100_A5PLA8Zgc165489_protein_Danio_rerio|Rep_Zgc165489_protein_Danio_rerio_(Zebrafish)_(Brachydanio_rerio)_partial_(30%)
56200	0.813609	0.146451	0.0329575	0.277105	TC186620	1370			homologue_to_UniRef100_A1L1N2TNFAIP3_interacting_protein_1_Danio_rerio|Rep_TNFAIP3_interacting_protein_1_Danio_rerio_(Zebrafish)_(Brachydanio_rerio)_partial_(17%)
82739	0.648137	3.76021	0.0330842	0.277805	BX299967	755			homologue_to_UniRef100_Q7T334Malate_dehydrogenase_n=4_Danio_rerio|Rep_Malate_dehydrogenase_Danio_rerio_(Zebrafish)_(Brachydanio_rerio)_partial_(45%)
86454	0.651523	1.98649	0.0330986	0.277846	BX319901	821			unknown
107151	0.690349	3.16239	0.0331978	0.278322	CX039392	290			similar_to_UniRef100_A7SUZ6Predicted_protein_Nematostella_vectensis|Rep_Predicted_protein_Nematostella_vectensis_(Starlet_sea_anemone)_partial_(33%)
21208	0.664302	1.11143	0.0331962	0.278322	GSONMT00032838001	378			LTOR2_SALSA_RecName:_Full=Ragulator_complex_protein_LAMTOR2-_AltName:_Full=Late_endosomal/lysosomal_adaptor_and_MAPK_and_MTOR_activator_2
71869	0.629813	2.5332	0.0332026	0.278322	TC207923	1352			homologue_to_UniRef100_UPI0000365853Barrier-to-autointegration_factor_(Breakpoint_cluster_region_protein_1)_Takifugu_rubripes|Rep_Barrier-to-autointegration_factor_(Breakpoint_cluster_region_protein_1)_Takifugu_rubripes
32602	0.691196	1.54509	0.0332122	0.278322	GSONMT00004104001	519			_Diamine_acetyltransferase_1_[Salmo_salar]
116466	0.62648	4.83918	0.0332256	0.278356	CT570115	1080			homologue_to_UniRef100_Q6NWC3Ribosomal_protein_S2_Danio_rerio|Rep_Ribosomal_protein_S2_Danio_rerio_(Zebrafish)_(Brachydanio_rerio)_partial_(39%)
53004	0.682793	1.98977	0.0332668	0.278622	TC182080	957			homologue_to_UniRef100_Q6AZB23-oxoacid_CoA_transferase_1a_n=2_Danio_rerio|Rep_3-oxoacid_CoA_transferase_1a_Danio_rerio_(Zebrafish)_(Brachydanio_rerio)_partial_(30%)
25695	0.961104	-0.140075	0.0333191	0.278837	GSONMT00058073001	1410			_PREDICTED:_nucleotide_exchange_factor_SIL1-like_isoform_X1_[Danio_rerio]
22574	0.70477	3.86638	0.0333311	0.278837	GSONMT00057166001	531			_ferritin_H-3_[Oncorhynchus_mykiss]
26901	0.634346	3.91866	0.033425	0.27923	GSONMT00048908001	387			_ubiquitin_A-52_residue_ribosomal_protein_fusion_product_1like_2_[Salmo_salar]
33733	0.709079	1.76512	0.0334586	0.279306	GSONMT00045417001	309			-
75706	0.976871	0.0715861	0.0335913	0.279581	TC212711	951			similar_to_UniRef100_Q8KCE9Gamma-glutamyl_phosphate_reductase_Chlorobaculum_tepidum|Rep_Gamma-glutamyl_phosphate_reductase_Chlorobium_tepidum_partial_(4%)
15047	0.91818	-0.0504699	0.0337793	0.279581	GSONMT00050778001	753			_Dolichol-phosphate_mannosyltransferase_[Osmerus_mordax]
120115	0.80035	2.49191	0.03373	0.279581	FP324531	1005			homologue_to_UniRef100_Q3S910Glyceraldehyde_3-phosphate_dehydrogenase_Osmerus_mordax|Rep_Glyceraldehyde_3-phosphate_dehydrogenase_Osmerus_mordax_(Rainbow_smelt)_partial_(74%)
63783	0.788149	0.922616	0.0335712	0.279581	TC197330	877			similar_to_UniRef100_Q503K1Transforming_growth_factor_beta-induced_Danio_rerio|Rep_Transforming_growth_factor_beta-induced_Danio_rerio_(Zebrafish)_(Brachydanio_rerio)_partial_(7%)
41173	0.731859	1.06155	0.0337274	0.279581	GSONMT00064719001	759			_NipSnap_homolog_3A_[Salmo_salar]
50001	0.679996	2.26072	0.0338001	0.279581	TC177697	1124			similar_to_UniRef100_A9JRB3LOC565082_protein_n=2_Danio_rerio|Rep_LOC565082_protein_Danio_rerio_(Zebrafish)_(Brachydanio_rerio)_partial_(23%)
64462	0.674656	1.41071	0.0337411	0.279581	TC198267	1649			similar_to_UniRef100_Q5U3A2Zgc92122_Danio_rerio|Rep_Zgc92122_Danio_rerio_(Zebrafish)_(Brachydanio_rerio)_partial_(5%)
78695	0.6177	2.45029	0.0336077	0.279581	TC217563	1455			similar_to_UniRef100_Q4RWV6Chromosome_15_SCAF14981_whole_genome_shotgun_sequence_Tetraodon_nigroviridis|Rep_Chromosome_15_SCAF14981_whole_genome_shotgun_sequence_Tetraodon_nigroviridis_(Green_puffer)_partial_(77%)
104882	0.612362	5.72206	0.0337228	0.279581	CR367090	705			homologue_to_UniRef100_A0EZU140S_ribosomal_protein_S8_Psetta_maxima|Rep_40S_ribosomal_protein_S8_Scophthalmus_maximus_(Turbot)_partial_(78%)
77314	0.60599	2.94998	0.0337638	0.279581	TC215941	834			similar_to_UniRef100_UPI000065CB0BHomolog_of_Brachydanio_rerio_Muscle-specific_beta_1_integrin_binding_protein_2_Takifugu_rubripes|Rep_Homolog_of_Brachydanio_rerio_Muscle-specific_beta_1_integrin_binding_protein_2_Takifugu_rubripes_partial_(46%)
92178	0.814828	0.0413024	0.0338344	0.279627	BX882402	874			homologue_to_UniRef100_UPI000056A42FPREDICTED_DEAH_(Asp-Glu-Ala-His)_box_polypeptide_15_Danio_rerio|Rep_PREDICTED_DEAH_(Asp-Glu-Ala-His)_box_polypeptide_15_Danio_rerio_partial_(10%)
80064	0.873213	1.00906	0.033898	0.279736	BX079129	850			UniRef100_Q5J5I9Gp34_Mycobacterium_phage_Bethlehem|Rep_Gp34_Mycobacterium_phage_Bethlehem_partial_(10%)
82980	0.771426	1.40371	0.0339037	0.279736	BX301646	706			similar_to_UniRef100_UPI000065ECE8Acyl_carrier_protein_mitochondrial_precursor_(ACP)_(NADH-ubiquinone_oxidoreductase_96_kDa_subunit)_(CI-SDAP)_Takifugu_rubripes|Rep_Acyl_carrier_protein_mitochondrial_precursor_(ACP)_(NADH-ubiquinone_oxidoreductase_96_kDa_subunit)_(CI-SDAP)_Takifugu_rubripes_partial_(56%)
146363	0.717505	2.46345	0.0338578	0.279736	SRR020740-3978	793			unknown
84867	0.632175	3.3259	0.0338803	0.279736	BX309545	805			homologue_to_UniRef100_P81459Cytochrome_c_Thunnus_alalunga|Rep_Cytochrome_c_Thunnus_alalunga_(Albacore)
118067	0.599212	5.89085	0.0339157	0.279736	CU064143	531			homologue_to_UniRef100_Q6UZF940S_ribosomal_protein_S30_n=2_Percomorpha|Rep_40S_ribosomal_protein_S30_Hippocampus_comes_(Tiger_tail_seahorse)
76338	0.571794	5.88402	0.0339069	0.279736	TC214746	1124			UniRef100_P62158Calmodulin_n=22_Deuterostomia|Rep_Calmodulin_Homo_sapiens_(Human)
81389	0.705519	2.14247	0.0339725	0.279973	BX295436	832			similar_to_UniRef100_Q5SCY0DNA-directed_RNA_polymerase_Huperzia_lucidula|Rep_DNA-directed_RNA_polymerase_partial_(0%)
73022	0.686203	2.00105	0.0339812	0.279973	TC209386	768			similar_to_UniRef100_Q05AK9Coiled-coil_domain-containing_protein_72_n=2_Danio_rerio|Rep_Coiled-coil_domain-containing_protein_72_Danio_rerio_(Zebrafish)_(Brachydanio_rerio)_partial_(98%)
85052	0.839511	0.205347	0.0340223	0.280154	BX309382	787			unknown
101959	0.712582	1.36319	0.0340478	0.280207	CB488520	430			similar_to_UniRef100_Q69AR3NADH-ubiquinone_oxidoreductase_chain_1_Hemorrhois_algirus|Rep_NADH-ubiquinone_oxidoreductase_chain_1_Hemorrhois_algirus_partial_(5%)
36006	0.604991	6.51185	0.0340735	0.280242	GSONMT00075529001	1134			_fast_myotomal_muscle_actin_2_[Salmo_salar]
76627	0.673355	4.58835	0.0341318	0.280584	TC215114	1892			homologue_to_UniRef100_P21848Serum_albumin_1_precursor_Salmo_salar|Rep_Serum_albumin_1_precursor_Salmo_salar_(Atlantic_salmon)_partial_(69%)
58616	0.760106	1.03939	0.0341592	0.280652	TC190086	781			similar_to_UniRef100_UPI000065E1E0phospholysine_phosphohistidine_inorganic_pyrophosphate_phosphatase_Takifugu_rubripes|Rep_phospholysine_phosphohistidine_inorganic_pyrophosphate_phosphatase_Takifugu_rubripes_partial_(90%)
76889	0.675532	3.86024	0.0341587	0.280652	TC215421	875			UniRef100_P26352Thymosin_beta-12|Rep_Thymosin_beta-12
44409	0.638944	3.86209	0.034182	0.280761	GSONMT00075651001	408			_NADH_dehydrogenase_1_alpha_subcomplex_subunit_11_[Salmo_salar]
115654	0.800744	0.811062	0.0342081	0.280897	CU065823	1282			homologue_to_UniRef100_UPI00003631CC2-oxoisovalerate_dehydrogenase_subunit_beta_mitochondrial_precursor_(EC_1244)_(Branched-chain_alpha-keto_acid_dehydrogenase_E1_component_beta_chain)_(BCKDH_E1-beta)_Takifugu_rubripes|Rep_2-oxoisovalerate_dehydrogenase_subunit_beta_mitochondrial_precursor_(EC_1244)_(Branched-chain_alpha-keto_acid_dehydrogenase_E1_component_beta_chain)_(BCKDH_E1-beta)_Takifugu_ru…
58179	0.926076	-0.0192415	0.0342465	0.280976	TC189471	708			unknown
26990	0.636488	1.91014	0.0342369	0.280976	GSONMT00023085001	1068			_PREDICTED:_cysteine-rich_with_EGF-like_domain_protein_2-like_isoform_X1_[Oreochromis_niloticus]
42266	0.730098	0.595975	0.0343592	0.281586	GSONMT00081138001	267			-
29948	0.833655	1.20374	0.0344097	0.281843	GSONMT00049838001	726			_Glutathione_S-transferase_theta-1_[Salmo_salar]
64930	0.71321	2.05888	0.0344468	0.282068	TC198907	811			unknown
106894	0.637417	2.0468	0.0345471	0.282534	CX042021	570			similar_to_UniRef100_Q66KU8MGC85413_protein_Xenopus_laevis|Rep_MGC85413_protein_Xenopus_laevis_(African_clawed_frog)_partial_(98%)
67839	0.667581	2.45136	0.0347009	0.283479	TC202753	557			UniRef100_Q6PBH4Dynein_light_chain_LC8-type_2_Danio_rerio|Rep_Dynein_light_chain_LC8-type_2_Danio_rerio_(Zebrafish)_(Brachydanio_rerio)_partial_(98%)
10179	0.895214	-0.0782747	0.0347201	0.283515	GSONMT00023869001	465			_fucU_homolog_[Salmo_salar]
118352	0.641672	6.66649	0.0348315	0.28403	CT570758	1338			similar_to_UniRef100_Q4STH0Chromosome_undetermined_SCAF14228_whole_genome_shotgun_sequence_Tetraodon_nigroviridis|Rep_Chromosome_undetermined_SCAF14228_whole_genome_shotgun_sequence_Tetraodon_nigroviridis_(Green_puffer)_partial_(32%)
63294	0.733133	2.49166	0.0348731	0.284132	TC196639	857			unknown
29011	0.959478	-0.0634583	0.0349148	0.284205	GSONMT00027026001	474			_CX04A_protein_[Oncorhynchus_mykiss]
49142	0.830145	0.748336	0.0349182	0.284205	TC176511	857			similar_to_UniRef100_A7E2H3LOC567406_protein_n=2_Danio_rerio|Rep_LOC567406_protein_Danio_rerio_(Zebrafish)_(Brachydanio_rerio)_partial_(9%)
52390	0.798205	0.602771	0.0349208	0.284205	TC181186	959			homologue_to_UniRef100_Q6DGQ0Transcription_elongation_factor_SPT4_n=2_Danio_rerio|Rep_Transcription_elongation_factor_SPT4_Danio_rerio_(Zebrafish)_(Brachydanio_rerio)
64101	0.714411	1.43927	0.0349366	0.284256	TC197754	1596			similar_to_UniRef100_Q4SMM6Chromosome_undetermined_SCAF14546_whole_genome_shotgun_sequence_Tetraodon_nigroviridis|Rep_Chromosome_undetermined_SCAF14546_whole_genome_shotgun_sequence_Tetraodon_nigroviridis_(Green_puffer)_partial_(21%)
48351	0.732268	1.01093	0.0350323	0.284763	TC175335	1084			unknown
56707	0.635099	1.46994	0.0350378	0.284763	TC187352	992			unknown
65742	0.914043	-0.0641868	0.0350552	0.284826	TC200014	916			homologue_to_UniRef100_Q4SLC8Chromosome_7_SCAF14557_whole_genome_shotgun_sequence_Tetraodon_nigroviridis|Rep_Chromosome_7_SCAF14557_whole_genome_shotgun_sequence_Tetraodon_nigroviridis_(Green_puffer)_partial_(18%)
28642	0.68114	2.83934	0.0351354	0.285241	GSONMT00023392001	1512			_Cyclic_AMP-dependent_transcription_factor_ATF-5_[Salmo_salar]
17536	1.20072	-0.1717	0.0352411	0.285571	GSONMT00023497001	519			_DNA-directed_RNA_polymerase_II_19_kDa_polypeptide_[Oncorhynchus_mykiss]
80842	0.9736	0.0968948	0.0352741	0.285571	BX083752	728			similar_to_UniRef100_A3K5Y8Branched-chain_amino_acid_ABC_transporter_permease_protein_Sagittula_stellata_E-37|Rep_Branched-chain_amino_acid_ABC_transporter_permease_protein_Sagittula_stellata_E-37_partial_(4%)
82626	0.906234	0.536454	0.0352183	0.285571	BX300905	840			unknown
89977	0.877646	0.336509	0.0353241	0.285571	BX870480	779			homologue_to_UniRef100_Q6PBR5ATPase_H+_transporting_V1_subunit_G_isoform_1_n=3_Euteleostomi|Rep_ATPase_H+_transporting_V1_subunit_G_isoform_1_Danio_rerio_(Zebrafish)_(Brachydanio_rerio)_partial_(81%)
79316	0.856595	1.47618	0.0353032	0.285571	BX073384	800			homologue_to_UniRef100_P11941Lysozyme_C_II_precursor_n=2_Salmonidae|Rep_Lysozyme_C_II_precursor
62976	0.743121	0.622963	0.0351893	0.285571	TC196183	1255			similar_to_UniRef100_Q4S939Chromosome_3_SCAF14700_whole_genome_shotgun_sequence_Tetraodon_nigroviridis|Rep_Chromosome_3_SCAF14700_whole_genome_shotgun_sequence_Tetraodon_nigroviridis_(Green_puffer)_partial_(81%)
107627	0.673449	2.9999	0.035312	0.285571	CX035604	418			unknown
111297	0.592155	4.88229	0.0352571	0.285571	BX310547	891			similar_to_UniRef100_P80971Cytochrome_c_oxidase_subunit_4_isoform_2_mitochondrial_precursor_Thunnus_obesus|Rep_Cytochrome_c_oxidase_subunit_4_isoform_2_mitochondrial_precursor_Thunnus_obesus_(Bigeye_tuna)_partial_(72%)
43582	0.5878	2.1514	0.035219	0.285571	GSONMT00078527001	915			_uncoupling_protein_2A_[Oncorhynchus_mykiss]
71686	0.576327	6.55504	0.0352558	0.285571	TC207687	640			homologue_to_UniRef100_A2Q0S3Ribosomal_protein_S8_Solea_senegalensis|Rep_Ribosomal_protein_S8_Solea_senegalensis_(Sole)_partial_(59%)
116584	0.712543	5.06071	0.0353672	0.285779	CT569564	1187			similar_to_UniRef100_A0JMP4ATPase_Ca++_transporting_cardiac_muscle_fast_twitch_1_like_Danio_rerio|Rep_ATPase_Ca++_transporting_cardiac_muscle_fast_twitch_1_like_Danio_rerio_(Zebrafish)_(Brachydanio_rerio)_partial_(6%)
56771	0.611086	4.36041	0.0353856	0.28585	TC187453	1108			unknown
41089	0.61296	2.75425	0.0354521	0.286012	GSONMT00065028001	1443			_F-box_only_protein_9_[Salmo_salar]
55041	0.842425	0.763993	0.0354763	0.28611	TC184973	907			similar_to_UniRef100_Q4RXN3Chromosome_11_SCAF14979_whole_genome_shotgun_sequence_Tetraodon_nigroviridis|Rep_Chromosome_11_SCAF14979_whole_genome_shotgun_sequence_Tetraodon_nigroviridis_(Green_puffer)_partial_(97%)
86577	0.617536	3.37962	0.0355316	0.28632	BX321215	908			weakly_similar_to_UniRef100_Q4S887Chromosome_3_SCAF14707_whole_genome_shotgun_sequence_Tetraodon_nigroviridis|Rep_Chromosome_3_SCAF14707_whole_genome_shotgun_sequence_Tetraodon_nigroviridis_(Green_puffer)_partial_(10%)
54790	0.955462	4.40815	0.0355948	0.286618	TC184616	1104			similar_to_UniRef100_UPI0000362DFAHomolog_of_Danio_rerio_MID1_interacting_protein_1_Takifugu_rubripes|Rep_Homolog_of_Danio_rerio_MID1_interacting_protein_1_Takifugu_rubripes_partial_(95%)
77874	0.859033	-0.0626959	0.0355979	0.286618	TC216607	1978			similar_to_UniRef100_Q5U3M7Zgc101900_Danio_rerio|Rep_Zgc101900_Danio_rerio_(Zebrafish)_(Brachydanio_rerio)
23802	0.74293	2.66799	0.0356659	0.286827	GSONMT00009391001	210			_NADH_dehydrogenase_1_subunit_C1-_mitochondrial_precursor_[Salmo_salar]
40784	0.600792	2.63619	0.0356595	0.286827	GSONMT00065532001	582			_Tc1-like_transporase_[Oncorhynchus_mykiss]
67380	0.553923	5.49188	0.0356374	0.286827	TC202166	693			homologue_to_UniRef100_Q7ZU62Zgc66168_protein_Danio_rerio|Rep_Zgc66168_protein_Danio_rerio_(Zebrafish)_(Brachydanio_rerio)_partial_(95%)
152075	0.59804	2.40205	0.0357382	0.286961	SRR020740-11688	568			unknown
57910	0.595059	2.07391	0.0357293	0.286961	TC189089	1604			similar_to_UniRef100_Q6P0E5Zgc56488_n=2_Danio_rerio|Rep_Zgc56488_Danio_rerio_(Zebrafish)_(Brachydanio_rerio)_partial_(51%)
69950	0.594277	2.47609	0.0357242	0.286961	TC205513	1303			similar_to_UniRef100_Q4G5K8Reticulon_2c_Danio_rerio|Rep_Reticulon_2c_Danio_rerio_(Zebrafish)_(Brachydanio_rerio)_partial_(6%)
48932	0.842298	0.0362418	0.0358893	0.287702	TC176193	1060			unknown
28417	0.666663	1.93128	0.0359215	0.287725	GSONMT00030400001	483			_GSK-3-binding_protein_[Oncorhynchus_mykiss]
106932	1.07201	1.3992	0.0361273	0.287732	CX041518	225			homologue_to_UniRef100_P11629NADH-ubiquinone_oxidoreductase_chain_3_n=2|Rep_NADH-ubiquinone_oxidoreductase_chain_3___partial_(31%)
66573	1.06829	0.458916	0.036138	0.287732	TC201129	551			homologue_to_UniRef100_P5837260S_ribosomal_protein_L30_Ictalurus_punctatus|Rep_60S_ribosomal_protein_L30_Ictalurus_punctatus_(Channel_catfish)
74153	1.02888	-0.39932	0.0359998	0.287732	TC210809	1375			weakly_similar_to_UniRef100_Q8MQN4RE53774p_Drosophila_melanogaster|Rep_RE53774p_Drosophila_melanogaster_(Fruit_fly)_partial_(4%)
165395	0.943362	-0.0826144	0.035955	0.287732	NODE_267_length_500_cov_3.010000	598			atp_synthase_mitochondrial_f1_complex_assembly_factor_2
32380	0.820444	0.85473	0.0360744	0.287732	GSONMT00054097001	1191			_Actin-related_protein_6_[Oncorhynchus_mykiss]
136760	0.801346	1.42959	0.0361214	0.287732	SRR020739-26548	477			TPA:_hypothetical_protein_BOS_23201
72086	0.786037	0.568215	0.0359448	0.287732	TC208201	992			similar_to_UniRef100_Q8VBA0Wsv080_Shrimp_white_spot_syndrome_virus|Rep_Wsv080_White_spot_syndrome_virus_(WSSV)_partial_(14%)
122741	0.753471	2.12523	0.0360838	0.287732	SRR020739-1730	863			hypothetical_protein_AP8-3_18342
107888	0.715131	1.31748	0.0360668	0.287732	CX038110	702			UniRef100_UPI000065F439Homolog_of_Homo_sapiens_Muted_protein_homolog_Takifugu_rubripes|Rep_Homolog_of_Homo_sapiens_Muted_protein_homolog_Takifugu_rubripes_partial_(7%)
49475	0.713391	1.41748	0.0360055	0.287732	TC176976	974			unknown
3106	0.685311	1.55845	0.0359675	0.287732	GSONMT00028637001	468			_Tc1-like_transporase_[Oncorhynchus_mykiss]
64897	0.669259	2.25645	0.0359587	0.287732	TC198868	1223			UniRef100_Q8B362Capsid_protein0_Sugarcane_mosaic_virus|Rep_Capsid_protein_Sugarcane_mosaic_virus_partial_(5%)
21005	0.61358	3.30067	0.0361361	0.287732	GSONMT00039658001	387			_NADH_dehydrogenase_1_alpha_subcomplex_subunit_6_[Oncorhynchus_mykiss]
108563	0.606985	6.33969	0.0360544	0.287732	CX124792	381			homologue_to_UniRef100_P20684Cytochrome_c_oxidase_subunit_3_n=2_Oncorhynchus_clarkii|Rep_Cytochrome_c_oxidase_subunit_3_Oncorhynchus_clarki_(Cutthroat_trout)_(Salmo_clarki)_partial_(43%)
105024	0.596613	2.40687	0.0360696	0.287732	CR368846	619			unknown
151866	0.87034	0.124498	0.0361745	0.287944	SRR020740-11390	520			sodium-coupled_neutral_amino_acid_transporter_3-like
20551	0.715137	1.36015	0.0361888	0.287981	GSONMT00058749001	699			_Growth_arrest_and_DNA-damage-inducible_proteins-interacting_protein_1_[Salmo_salar]
9995	0.652592	1.98371	0.0362274	0.288115	GSONMT00033581001	321			_annexin_A6_[Salmo_salar]
102875	0.616889	2.74121	0.0362414	0.288115	CA387381	792			homologue_to_UniRef100_Q6TGS6Tyrosyl-tRNA_synthetase_cytoplasmic_n=7_Danio_rerio|Rep_Tyrosyl-tRNA_synthetase_cytoplasmic_Danio_rerio_(Zebrafish)_(Brachydanio_rerio)_partial_(44%)
75604	0.840326	0.225322	0.0363196	0.288474	TC212586	644			weakly_similar_to_UniRef100_Q4RGE7Chromosome_18_SCAF15100_whole_genome_shotgun_sequence_Tetraodon_nigroviridis|Rep_Chromosome_18_SCAF15100_whole_genome_shotgun_sequence_Tetraodon_nigroviridis_(Green_puffer)_partial_(29%)
130863	0.60366	6.0137	0.0363172	0.288474	SRR020739-15651	531			unknown
145496	0.796109	1.62156	0.0363519	0.288575	SRR020740-2836	830			heat shock cognate 70 kda protein
117196	0.588648	2.8577	0.0363426	0.288575	CU069539	787			similar_to_UniRef100_A7J0U5Ubiquitin/ribosomal_protein_L40_fusion_protein_n=2_Euteleostomi|Rep_Ubiquitin/ribosomal_protein_L40_fusion_protein_Bufo_bufo_gargarizans_(Asian_toad)_partial_(95%)
117630	0.84187	-0.0757737	0.0364067	0.288824	CU067466	795			similar_to_UniRef100_Q90YP640S_ribosomal_protein_S27-1_Ictalurus_punctatus|Rep_40S_ribosomal_protein_S27-1_Ictalurus_punctatus_(Channel_catfish)
79209	0.776663	2.3067	0.0363996	0.288824	BX072993	778			homologue_to_UniRef100_O57523Apolipoprotein_A-I-1_precursor|Rep_Apolipoprotein_A-I-1_precursor___partial_(79%)
38388	0.563087	5.49494	0.0364128	0.288824	GSONMT00070355001	1005			_Eukaryotic_translation_initiation_factor_2_subunit_2_[Salmo_salar]
186996	0.691274	0.914941	0.0364825	0.289299	NODE_29016_length_346_cov_3.410405	444			striatin-3_isoform_2
48057	0.805148	0.711863	0.0365347	0.289342	TC174921	1264			similar_to_UniRef100_Q2KJG3Asparaginyl-tRNA_synthetase_cytoplasmic_Bos_taurus|Rep_Asparaginyl-tRNA_synthetase_cytoplasmic_Bos_taurus_(Bovine)_partial_(42%)
86433	0.686569	2.27098	0.0365334	0.289342	BX319401	865			UniRef100_A5A6I4Eukaryotic_translation_initiation_factor_2_subunit_2_beta_38kDa_Pan_troglodytes_verus|Rep_Eukaryotic_translation_initiation_factor_2_subunit_2_beta_38kDa_Pan_troglodytes_verus_partial_(34%)
40968	0.653384	1.36253	0.0365173	0.289342	GSONMT00065254001	540			_HD_domain-containing_protein_3_[Salmo_salar]
46868	0.905151	5.27666	0.0365916	0.289354	TC173033	1509			Mid1-interacting_protein_1predicted_coding_region_syn_Gastrulation-specific_G12-like_protein_Mid1-interacting_G12-like_protein_Protein_STRAIT11499_homolog
52286	0.783302	0.551616	0.0365699	0.289354	TC181030	901			weakly_similar_to_UniRef100_Q292Y4GA17439-PA_Drosophila_pseudoobscura|Rep_GA17439-PA_Drosophila_pseudoobscura_(Fruit_fly)_partial_(63%)
74483	0.722285	2.67373	0.0366044	0.289354	TC211203	351			UniRef100_A6PXJ3Inositol_phosphate_phosphatase_Photorhabdus_asymbiotica_subsp_asymbiotica|Rep_Inositol_phosphate_phosphatase_Photorhabdus_asymbiotica_subsp_asymbiotica_partial_(8%)
18495	0.608475	4.66324	0.0366077	0.289354	GSONMT00002946001	609			_Cytochrome_c_oxidase_subunit_4_isoform_1-_mitochondrial_precursor_[Oncorhynchus_mykiss]
145586	0.616844	1.68724	0.036619	0.289365	SRR020740-2957	820			unknown
100213	0.857024	0.0304431	0.0366507	0.289408	CA380566	603			homologue_to_UniRef100_A4IFW2Sidkey-21k101_protein_Danio_rerio|Rep_Sidkey-21k101_protein_Danio_rerio_(Zebrafish)_(Brachydanio_rerio)_partial_(10%)
108146	0.691957	3.96149	0.0367218	0.289719	CX142533	706			unknown
58707	0.586149	2.38089	0.0367256	0.289719	TC190230	918			homologue_to_UniRef100_Q6NZR9Zgc77067_Danio_rerio|Rep_Zgc77067_Danio_rerio_(Zebrafish)_(Brachydanio_rerio)_partial_(34%)
37917	0.696532	1.54458	0.0367805	0.289988	GSONMT00071406001	1272			_PREDICTED:_malonyl-CoA_decarboxylase-_mitochondrial-like_isoform_X1_[Oreochromis_niloticus]
94973	0.680631	2.89905	0.0367868	0.289988	CA342839	810			unknown
13559	0.564111	5.06672	0.0368152	0.290057	GSONMT00054368001	483			_ribosomal_protein_L21-1_[Salmo_salar]
57184	0.973199	1.23077	0.0368954	0.290081	TC188035	705			unknown
80027	0.874722	0.155986	0.0369886	0.290081	BX079621	839			weakly_similar_to_UniRef100_Q4RRH9Chromosome_16_SCAF15002_whole_genome_shotgun_sequence_Tetraodon_nigroviridis|Rep_Chromosome_16_SCAF15002_whole_genome_shotgun_sequence_Tetraodon_nigroviridis_(Green_puffer)_partial_(51%)
65343	0.758855	1.08284	0.0369698	0.290081	TC199462	1260			weakly_similar_to_UniRef100_Q4RFG2Chromosome_8_SCAF15119_whole_genome_shotgun_sequence_Tetraodon_nigroviridis|Rep_Chromosome_8_SCAF15119_whole_genome_shotgun_sequence_Tetraodon_nigroviridis_(Green_puffer)_partial_(28%)
89641	0.757385	3.24783	0.0368646	0.290081	BX871567	782			unknown
53897	0.747618	0.768435	0.036962	0.290081	TC183344	892			weakly_similar_to_UniRef100_Q4TA99Chromosome_undetermined_SCAF7392_whole_genome_shotgun_sequence_Tetraodon_nigroviridis|Rep_Chromosome_undetermined_SCAF7392_whole_genome_shotgun_sequence_Tetraodon_nigroviridis_(Green_puffer)_partial_(37%)
47096	0.625131	2.36646	0.0369099	0.290081	TC173447	1238			similar_to_UniRef100_A7MCN0Peptidyl-prolyl_cis-trans_isomerase_Danio_rerio|Rep_Peptidyl-prolyl_cis-trans_isomerase_Danio_rerio_(Zebrafish)_(Brachydanio_rerio)_partial_(94%)
108551	0.618087	3.36036	0.0369669	0.290081	CX067639	231			homologue_to_UniRef100_Q4RGD3Chromosome_undetermined_SCAF15101_whole_genome_shotgun_sequence_Tetraodon_nigroviridis|Rep_Chromosome_undetermined_SCAF15101_whole_genome_shotgun_sequence_Tetraodon_nigroviridis_(Green_puffer)_partial_(54%)
52536	0.613339	1.59697	0.036885	0.290081	TC181386	2150			similar_to_UniRef100_Q6NY65Regulator_of_chromosome_condensation_1_Danio_rerio|Rep_Regulator_of_chromosome_condensation_1_Danio_rerio_(Zebrafish)_(Brachydanio_rerio)_partial_(95%)
63404	0.612456	1.96733	0.0369961	0.290081	TC196796	704			similar_to_UniRef100_Q7T314Translocase_of_outer_mitochondrial_membrane_40_homolog_Danio_rerio|Rep_Translocase_of_outer_mitochondrial_membrane_40_homolog_Danio_rerio_(Zebrafish)_(Brachydanio_rerio)_partial_(54%)
64571	0.603959	2.7831	0.0369739	0.290081	TC198419	972			unknown
75729	0.584995	7.53714	0.0369617	0.290081	TC212741	527			homologue_to_UniRef100_Q5XJ10Glyceraldehyde_3-phosphate_dehydrogenase_n=3_Danio_rerio|Rep_Glyceraldehyde_3-phosphate_dehydrogenase_Danio_rerio_(Zebrafish)_(Brachydanio_rerio)_partial_(17%)
64696	0.649763	1.39647	0.0370256	0.290157	TC198598	1285			similar_to_UniRef100_Q5XJA5Zgc103482_Danio_rerio|Rep_Zgc103482_Danio_rerio_(Zebrafish)_(Brachydanio_rerio)_partial_(16%)
19542	0.608592	1.90301	0.0370433	0.290219	GSONMT00000854001	576			_Cell_division_control_protein_42_homolog_precursor_[Salmo_salar]
69912	0.546643	5.6643	0.0371515	0.290628	TC205461	627			homologue_to_UniRef100_Q3KQC9MGC130741_protein_n=4_Anura|Rep_MGC130741_protein_Xenopus_laevis_(African_clawed_frog)
63488	0.830411	0.0890821	0.0372127	0.290846	TC196919	793			homologue_to_UniRef100_UPI000065FAADCalcium-binding_mitochondrial_carrier_protein_Aralar1_(Mitochondrial_aspartate_glutamate_carrier_1)_(Solute_carrier_family_25_member_12)_Takifugu_rubripes|Rep_Calcium-binding_mitochondrial_carrier_protein_Aralar1_(Mitochondrial_aspartate_glutamate_carrier_1)_(Solute_carrier_family_25_member_12)_Takifugu_rubripes_partial_(13%)
91993	0.633096	3.08324	0.0372323	0.290846	BX883432	799			similar_to_UniRef100_Q6DRJ2Glutaminyl-tRNA_synthetase_Danio_rerio|Rep_Glutaminyl-tRNA_synthetase_Danio_rerio_(Zebrafish)_(Brachydanio_rerio)_partial_(9%)
69374	0.679765	0.886258	0.0372635	0.291012	TC204757	1433			unknown
118342	0.575692	10.9672	0.0373482	0.291518	CU062993	630			similar_to_UniRef100_P19804Nucleoside_diphosphate_kinase_B_n=2_Rattus_norvegicus|Rep_Nucleoside_diphosphate_kinase_B_Rattus_norvegicus_(Rat)
51440	0.670036	1.37715	0.0373824	0.291708	TC179798	950			unknown
115575	1.03344	-0.0541377	0.0374359	0.291881	CU065003	748			similar_to_UniRef100_Q4SDT3Chromosome_1_SCAF14632_whole_genome_shotgun_sequence_Tetraodon_nigroviridis|Rep_Chromosome_1_SCAF14632_whole_genome_shotgun_sequence_Tetraodon_nigroviridis_(Green_puffer)_partial_(94%)
26465	0.60867	2.29338	0.037468	0.291881	GSONMT00047667001	729			_RWD_domain-containing_protein_1_[Oncorhynchus_mykiss]
56278	1.03441	-0.391134	0.0375872	0.292	TC186741	914			weakly_similar_to_UniRef100_A9UP88Predicted_protein_Monosiga_brevicollis_MX1|Rep_Predicted_protein_Monosiga_brevicollis_MX1_partial_(14%)
90312	0.79526	1.00699	0.0376185	0.292	BX875310	832			similar_to_UniRef100_Q27457Microfilarial_chitinase_Brugia_pahangi|Rep_Microfilarial_chitinase_Brugia_pahangi_(Filarial_nematode_worm)_partial_(5%)
36724	0.736418	1.03272	0.0375233	0.292	GSONMT00073852001	558			_canopy_homolog_2_precursor_[Salmo_salar]
101479	0.66739	1.7389	0.03759	0.292	CA375398	699			similar_to_UniRef100_UPI000065D744Uncharacterized_protein_C10orf72_precursor_Takifugu_rubripes|Rep_Uncharacterized_protein_C10orf72_precursor_Takifugu_rubripes_partial_(26%)
86237	0.660763	2.42885	0.0375297	0.292	BX314384	801			UniRef100_Q0ZBS0Macrophage_migration_inhibitory_factor_Salmo_salar|Rep_Macrophage_migration_inhibitory_factor_Salmo_salar_(Atlantic_salmon)
115375	0.625215	3.35576	0.0376035	0.292	DV195940	443			similar_to_UniRef100_Q6XG62Ictacalcin_Danio_rerio|Rep_Ictacalcin_Danio_rerio_(Zebrafish)_(Brachydanio_rerio)_partial_(69%)
50387	0.681223	3.42411	0.0376766	0.292295	TC178245	891			homologue_to_UniRef100_Q567K2Zgc111984_Danio_rerio|Rep_Zgc111984_Danio_rerio_(Zebrafish)_(Brachydanio_rerio)_partial_(89%)
100148	0.611336	2.09093	0.0377197	0.292552	CA381699	456			homologue_to_UniRef100_Q98TJ3Eukaryotic_translation_initiation_factor_3_p42_Platichthys_flesus|Rep_Eukaryotic_translation_initiation_factor_3_p42_Platichthys_flesus_(European_flounder)_partial_(88%)
114332	0.797116	0.558303	0.0378358	0.293065	CX258118	690			homologue_to_UniRef100_A3KMU6LOC100049097_protein_Xenopus_laevis|Rep_LOC100049097_protein_Xenopus_laevis_(African_clawed_frog)_partial_(54%)
62577	0.831107	-0.0389988	0.0378488	0.293089	TC195620	937			similar_to_UniRef100_A5WWI1Cytidylate_kinase_Danio_rerio|Rep_Cytidylate_kinase_Danio_rerio_(Zebrafish)_(Brachydanio_rerio)_partial_(84%)
73905	0.583141	7.74775	0.0378671	0.293153	TC210490	484			UniRef100_P6294560S_ribosomal_protein_L413_Eukaryota|Rep_60S_ribosomal_protein_L41_Homo_sapiens_(Human)
69923	0.897898	0.317103	0.0379744	0.293205	TC205475	2199			homologue_to_UniRef100_Q70W32C1_inhibitor_precursor|Rep_C1_inhibitor_precursor
57352	0.833561	0.601568	0.0379705	0.293205	TC188272	1589			similar_to_UniRef100_Q4S0G8Chromosome_2_SCAF14781_whole_genome_shotgun_sequence_Tetraodon_nigroviridis|Rep_Chromosome_2_SCAF14781_whole_genome_shotgun_sequence_Tetraodon_nigroviridis_(Green_puffer)_partial_(16%)
39636	0.808104	0.114346	0.0380335	0.293205	GSONMT00067817001	585			_glutamyl-tRNA(Gln)_amidotransferase_subunit_C-_mitochondrial_[Salmo_salar]
79449	0.724942	3.48807	0.0379261	0.293205	BX075485	726			UniRef100_O57523Apolipoprotein_A-I-1_precursor|Rep_Apolipoprotein_A-I-1_precursor___partial_(44%)
121084	0.690514	0.981994	0.0379473	0.293205	FP323882	936			homologue_to_UniRef100_Q4SA70Chromosome_12_SCAF14692_whole_genome_shotgun_sequence_Tetraodon_nigroviridis|Rep_Chromosome_12_SCAF14692_whole_genome_shotgun_sequence_Tetraodon_nigroviridis_(Green_puffer)
63369	0.68439	1.71546	0.0379153	0.293205	TC196746	886			homologue_to_UniRef100_Q6NZS4UPF0027_protein_C22orf28_homolog_n=2_Danio_rerio|Rep_UPF0027_protein_C22orf28_homolog_Danio_rerio_(Zebrafish)_(Brachydanio_rerio)_partial_(41%)
47273	0.618585	4.63497	0.0379638	0.293205	TC173742	1430			homologue_to_UniRef100_Q8AWI3Histone_H1-0|Rep_Histone_H1-0
98132	0.615116	1.90688	0.0380285	0.293205	CA372814	388			unknown
40345	0.613961	2.37609	0.0379365	0.293205	GSONMT00066380001	3402			_PREDICTED:_zinc_finger_protein_366_isoform_X2_[Astyanax_mexicanus]
74946	0.559461	5.388	0.0380117	0.293205	TC211795	1366			homologue_to_UniRef100_A2Q0T8Ribosomal_protein_S23_n=3_Clupeocephala|Rep_Ribosomal_protein_S23_Solea_senegalensis_(Sole)
83025	0.936759	3.81439	0.0380567	0.293229	BX301861	943			homologue_to_UniRef100_Q5UTE7Glutathione_peroxidase_type_2|Rep_Glutathione_peroxidase_type_2___partial_(56%)
67959	0.629766	4.71429	0.0380864	0.293304	TC202908	955			UniRef100_P79823Ferritin_H-3|Rep_Ferritin_H-3
117461	0.694551	0.93244	0.0381064	0.293333	CU068804	801			weakly_similar_to_UniRef100_Q9QZT0CUB_and_zona_pellucida-like_domain-containing_protein_1_precursor_Rattus_norvegicus|Rep_CUB_and_zona_pellucida-like_domain-containing_protein_1_precursor_Rattus_norvegicus_(Rat)_partial_(3%)
57167	0.984348	-0.0954285	0.0382057	0.293868	TC188008	1105			unknown
5781	0.910038	0.247568	0.038234	0.293868	GSONMT00057155001	195			_Tc1-like_transporase_[Oncorhynchus_mykiss]
83117	0.706962	1.15469	0.0382258	0.293868	BX303550	1021			similar_to_UniRef100_Q7PC53Chitinase_B_Saccharophagus_degradans_2-40|Rep_Chitinase_B_Saccharophagus_degradans_(strain_2-40_/_ATCC_43961_/_DSM_17024)_partial_(5%)
77144	0.679792	1.01059	0.0382258	0.293868	TC215735	716			unknown
110583	0.543071	6.05267	0.0382278	0.293868	BX088147	785			homologue_to_UniRef100_A2Q0T6Ribosomal_protein_S20_Solea_senegalensis|Rep_Ribosomal_protein_S20_Solea_senegalensis_(Sole)_partial_(62%)
58714	0.691788	1.51255	0.0383084	0.294023	TC190238	1212			homologue_to_UniRef100_Q4SNQ2Chromosome_15_SCAF14542_whole_genome_shotgun_sequence_Tetraodon_nigroviridis|Rep_Chromosome_15_SCAF14542_whole_genome_shotgun_sequence_Tetraodon_nigroviridis_(Green_puffer)
93657	0.688585	2.18432	0.0383043	0.294023	BX908835	902			similar_to_UniRef100_UPI000065FD1EPeroxiredoxin-5_mitochondrial_precursor_(EC_111115)_(Prx-V)_(Peroxisomal_antioxidant_enzyme)_(PLP)_(Thioredoxin_reductase)_(Thioredoxin_peroxidase_PMP20)_(Antioxidant_enzyme_B166)_(AOEB166)_(TPx_type_VI)_(Liver_tissue_2D-page_spot_71B)_(Alu_corepresso_Takifugu_rubripes|Rep_Peroxiredoxin-5_mitochondrial_precursor_(EC_111115)_(Prx-V)_(Peroxisomal_antioxidant_enzyme…
73637	0.786216	0.204667	0.038347	0.294105	TC210160	1236			similar_to_UniRef100_Q8HME7NADH-ubiquinone_oxidoreductase_chain_4_Cataetyx_rubrirostris|Rep_NADH-ubiquinone_oxidoreductase_chain_4_Cataetyx_rubrirostris_(Rubynose_brotula)_partial_(4%)
101830	0.767417	0.422935	0.0383506	0.294105	CB493848	573			similar_to_UniRef100_A4Z947Transposase-like_protein_Pan_troglodytes|Rep_Transposase-like_protein_Pan_partial_(2%)
47582	0.772505	1.15179	0.0383876	0.294235	TC174234	856			weakly_similar_to_UniRef100_A2QAB5ATP-dependent_RNA_helicase_rok1_Aspergillus_niger|Rep_ATP-dependent_RNA_helicase_rok1_Aspergillus_niger_partial_(3%)
72382	0.688728	1.06173	0.038419	0.294399	TC208565	715			unknown
9684	0.815916	0.225109	0.0384546	0.294518	GSONMT00029074001	312			_Mitochondrial_28S_ribosomal_protein_S29_[Salmo_salar]
112732	0.83514	4.06355	0.0385918	0.29455	CX252914	340			UniRef100_A9UPL1Predicted_protein_Monosiga_brevicollis_MX1|Rep_Predicted_protein_Monosiga_partial_(0%)
48009	0.822404	0.655976	0.0386093	0.29455	TC174844	909			homologue_to_UniRef100_Q6PBR5ATPase_H+_transporting_V1_subunit_G_isoform_1_n=3_Euteleostomi|Rep_ATPase_H+_transporting_V1_subunit_G_isoform_1_Danio_rerio_(Zebrafish)_(Brachydanio_rerio)_partial_(85%)
34382	0.806742	0.922356	0.038566	0.29455	GSONMT00039786001	237			_Cytochrome_c_oxidase_polypeptide_VIIb2-_mitochondrial_precursor_[Salmo_salar]
104474	0.760539	1.00985	0.0385514	0.29455	CR372094	599			homologue_to_UniRef100_UPI00000189CBSignal_peptidase_complex_subunit_3_(EC_34--)_(Microsomal_signal_peptidase_23_kDa_subunit)_(SPase_22_kDa_subunit)_(SPC22/23)_Takifugu_rubripes|Rep_Signal_peptidase_complex_subunit_3_(EC_34--)_(Microsomal_signal_peptidase_23_kDa_subunit)_(SPase_22_kDa_subunit)_(SPC22/23)_Takifugu_rubripes_partial_(71%)
68819	0.740837	1.24342	0.0385435	0.29455	TC204029	2074			similar_to_UniRef100_UPI00015CFC20selenoprotein_M_n=2_Danio_rerio|Rep_selenoprotein_M_Danio_rerio_partial_(70%)
83254	0.652416	3.74741	0.038567	0.29455	BX303017	952			similar_to_UniRef100_Q6IQI2Lgals1l2_protein_Danio_rerio|Rep_Lgals1l2_protein_Danio_rerio_(Zebrafish)_(Brachydanio_rerio)_partial_(63%)
64024	0.603713	2.33962	0.0385873	0.29455	TC197645	699			homologue_to_UniRef100_Q9NTK5Obg-like_ATPase_1_n=4_Catarrhini|Rep_Obg-like_ATPase_1_Homo_sapiens_(Human)_partial_(19%)
209678	1.01935	-0.288005	0.0386368	0.294683	NODE_58631_length_228_cov_1.346491	326			unknown
61605	0.627428	2.26504	0.0387387	0.295154	TC194273	1261			homologue_to_UniRef100_Q5Z670Leucine-rich_receptor-like_protein_kinase-like_Oryza_sativa_Japonica_Group|Rep_Leucine-rich_receptor-like_protein_kinase-like_Oryza_sativa_subsp_japonica_(Rice)_partial_(6%)
79661	0.892609	1.07201	0.0388613	0.295781	BX076465	848			similar_to_UniRef100_A3GHK9Predicted_protein_Pichia_stipitis|Rep_Predicted_protein_Pichia_stipitis_(Yeast)_partial_(6%)
101764	0.703607	0.984472	0.0388797	0.295844	CB492000	383			homologue_to_UniRef100_Q4TAL3Chromosome_undetermined_SCAF7287_whole_genome_shotgun_sequence_Tetraodon_nigroviridis|Rep_Chromosome_undetermined_SCAF7287_whole_genome_shotgun_sequence_Tetraodon_nigroviridis_(Green_puffer)_partial_(23%)
77943	0.752299	0.459921	0.0390394	0.296445	TC216685	1032			similar_to_UniRef100_Q5C729SJCHGC07678_protein_Schistosoma_japonicum|Rep_SJCHGC07678_protein_Schistosoma_japonicum_(Blood_fluke)_partial_(11%)
55348	0.616446	2.16661	0.0390292	0.296445	TC185399	1043			homologue_to_UniRef100_Q7ZWJ3Zgc56559_Danio_rerio|Rep_Zgc56559_Danio_rerio_(Zebrafish)_(Brachydanio_rerio)
83764	0.742548	1.52452	0.0390884	0.296445	BX305310	853			UniRef100_Q6IQT5Zgc56559_Danio_rerio|Rep_Zgc56559_Danio_rerio_(Zebrafish)_(Brachydanio_rerio)_partial_(19%)
117744	0.999127	0.324816	0.0392179	0.29692	CU066897	789			similar_to_UniRef100_Q4RVY3Chromosome_9_SCAF14991_whole_genome_shotgun_sequence_Tetraodon_nigroviridis|Rep_Chromosome_9_SCAF14991_whole_genome_shotgun_sequence_Tetraodon_nigroviridis_(Green_puffer)_partial_(18%)
58708	0.767996	1.59953	0.0392334	0.29692	TC190232	763			homologue_to_UniRef100_Q6NZS4UPF0027_protein_C22orf28_homolog_n=2_Danio_rerio|Rep_UPF0027_protein_C22orf28_homolog_Danio_rerio_(Zebrafish)_(Brachydanio_rerio)_partial_(25%)
60317	0.710435	3.59669	0.0393117	0.297224	TC192494	694			similar_to_UniRef100_Q4S9I3Acyl_carrier_protein_Tetraodon_nigroviridis|Rep_Acyl_carrier_protein_Tetraodon_nigroviridis_(Green_puffer)_partial_(58%)
18992	0.770362	0.417219	0.0393299	0.297267	GSONMT00019893001	267			_NEDD8_precursor_[Salmo_salar]
119003	1.09847	-0.302799	0.0394302	0.297642	CU069970	776			unknown
37868	0.797387	0.0969107	0.0394182	0.297642	GSONMT00071420001	546			_progestin_membrane_receptor_component_1_[Oncorhynchus_mykiss]
77328	0.630658	3.70892	0.0394465	0.297647	TC215960	1170			similar_to_UniRef100_UPI0000D8C58DTenomodulin_(TeM)_(hTeM)_(Chondromodulin-I-like_protein)_(ChM1L)_(hChM1L)_(Myodulin)_(Tendin)_Danio_rerio|Rep_Tenomodulin_(TeM)_(hTeM)_(Chondromodulin-I-like_protein)_(ChM1L)_(hChM1L)_(Myodulin)_(Tendin)_Danio_rerio_partial_(82%)
36148	0.676315	1.56226	0.0394734	0.297662	GSONMT00075228001	555			_Tc1-like_transporase_[Oncorhynchus_mykiss]
107793	0.617067	3.62582	0.0394722	0.297662	CX037032	596			homologue_to_UniRef100_Q28BV9Novel_sal-like_protein_Xenopus_tropicalis|Rep_Novel_sal-like_protein_Xenopus_tropicalis_(Western_clawed_frog)_(Silurana_tropicalis)_partial_(3%)
60739	1.02463	-0.282114	0.039526	0.297779	TC193092	846			unknown
83923	0.727598	1.11121	0.0395128	0.297779	BX307409	898			homologue_to_UniRef100_Q568N9Pyrophosphatase_(Inorganic)_1_Danio_rerio|Rep_Pyrophosphatase_(Inorganic)_1_Danio_rerio_(Zebrafish)_(Brachydanio_rerio)_partial_(72%)
1180	0.633492	3.39708	0.0395294	0.297779	GSONMT00047032001	231			_ATP_synthase_subunit_d-_mitochondrial_[Salmo_salar]
55918	0.783444	0.333376	0.03956	0.297856	TC186208	794			UniRef100_Q4RE77Chromosome_2_SCAF15135_whole_genome_shotgun_sequence_Tetraodon_nigroviridis|Rep_Chromosome_2_SCAF15135_whole_genome_shotgun_sequence_Tetraodon_nigroviridis_(Green_puffer)
85074	0.670896	1.19078	0.0396019	0.297982	BX311103	827			similar_to_UniRef100_Q4RP86Chromosome_1_SCAF15008_whole_genome_shotgun_sequence_Tetraodon_nigroviridis|Rep_Chromosome_1_SCAF15008_whole_genome_shotgun_sequence_Tetraodon_nigroviridis_(Green_puffer)_partial_(92%)
74792	0.639614	1.17372	0.0396567	0.297982	TC211596	1291			weakly_similar_to_UniRef100_UPI000065FC3AHomolog_of_Homo_sapiens_Adlican_Takifugu_rubripes|Rep_Homolog_of_Homo_sapiens_Adlican_Takifugu_rubripes_partial_(7%)
70865	0.619958	4.1917	0.0396544	0.297982	TC206653	1097			similar_to_UniRef100_Q4SV47Chromosome_undetermined_SCAF13803_whole_genome_shotgun_sequence_Tetraodon_nigroviridis|Rep_Chromosome_undetermined_SCAF13803_whole_genome_shotgun_sequence_Tetraodon_nigroviridis_(Green_puffer)_partial_(32%)
44218	0.575153	4.97246	0.0396782	0.297982	GSONMT00077188001	831			_PREDICTED:_fat_storage-inducing_transmembrane_protein_1-like_[Haplochromis_burtoni]
129856	0.553778	9.36546	0.0396138	0.297982	SRR020739-13776	538			tropomyosin-1_alpha_chain
58813	0.550945	5.3253	0.0396507	0.297982	TC190367	820			UniRef100_A9Z0M8Ribosomal_protein_L10a_Oncorhynchus_masou_formosanus|Rep_Ribosomal_protein_L10a_Oncorhynchus_masou_formosanus_partial_(75%)
21540	0.849486	1.20046	0.0397567	0.298294	GSONMT00026435001	189			_unnamed_protein_product_[Tetraodon_nigroviridis]
38660	0.669643	1.13567	0.0397965	0.298486	GSONMT00069773001	261			_splicing_factor_3b-_subunit_5_[Salmo_salar]
19763	0.720414	1.35101	0.0398432	0.298534	GSONMT00042414001	1233			_PREDICTED:_1-acyl-sn-glycerol-3-phosphate_acyltransferase_delta_isoform_X1_[Astyanax_mexicanus]
68679	0.645854	1.05875	0.039843	0.298534	TC203849	554			UniRef100_A6PXJ3Inositol_phosphate_phosphatase_Photorhabdus_asymbiotica_subsp_asymbiotica|Rep_Inositol_phosphate_phosphatase_Photorhabdus_asymbiotica_subsp_asymbiotica_partial_(8%)
16130	0.621176	3.405	0.0398715	0.298546	GSONMT00057370001	450			_Tuba8l4_protein_[Danio_rerio]
81365	0.590382	4.32975	0.039894	0.29861	BX086814	742			homologue_to_UniRef100_UPI000043895Eeukaryotic_translation_initiation_factor_2_subunit_2_beta_Danio_rerio|Rep_eukaryotic_translation_initiation_factor_2_subunit_2_beta_Danio_rerio_partial_(53%)
62276	0.729421	0.950745	0.0399158	0.298663	TC195207	663			unknown
65874	0.649535	1.34336	0.0399316	0.298663	TC200201	1106			similar_to_UniRef100_UPI000066030AMitochondrial_39S_ribosomal_protein_L4_(L4mt)_(MRP-L4)_Takifugu_rubripes|Rep_Mitochondrial_39S_ribosomal_protein_L4_(L4mt)_(MRP-L4)_Takifugu_rubripes_partial_(93%)
75115	0.622184	5.42318	0.0399666	0.298849	TC212002	1822			UniRef100_Q2YHL940S_ribosomal_protein_S7_n=3_Euteleostei|Rep_40S_ribosomal_protein_S7___partial_(71%)
62191	0.776773	0.356725	0.0399844	0.298906	TC195096	822			homologue_to_UniRef100_Q6DGJ3Mitochondrial_import_inner_membrane_translocase_subunit_Tim13_n=2_Danio_rerio|Rep_Mitochondrial_import_inner_membrane_translocase_subunit_Tim13_Danio_rerio_(Zebrafish)_(Brachydanio_rerio)
83619	0.851299	3.96406	0.0399951	0.29891	BX303574	755			UniRef100_Q9CPY06_days_neonate_head_cDNA__RIKEN_full-length_enriched_library__clone5430413B18_product_partial_(4%)
73218	0.673975	3.11733	0.040087	0.299337	TC209632	1854			Thioredoxin-dependent_peroxide_reductase_mitochondrial_precursorpredicted_coding_region_syn_Peroxiredoxin-3_PRX_III_Antioxidant_protein_1_AOP-1_Protein_MER5_homolog_HBC189
135169	0.628992	3.57244	0.0400771	0.299337	SRR020739-23804	458			unknown
57839	0.621556	2.37246	0.040093	0.299337	TC188985	692			NADH_dehydrogenase_iron-sulfur_protein_6_mitochondrial_precursorpredicted_coding_region_syn_NADH-ubiquinone_oxidoreductase_13_kDa-A_subunit_Complex_I-13kD-A_CI-13kD-A
122579	0.847654	0.450731	0.0402858	0.300318	SRR020739-1475	848			unknown
6385	0.711352	0.98024	0.0403194	0.300492	GSONMT00046258001	1068			_PREDICTED:_isoleucine--tRNA_ligase-_cytoplasmic-like_[Haplochromis_burtoni]
95091	0.925454	0.560905	0.040402	0.300501	BX913971	867			similar_to_UniRef100_Q9PRH9Intestinal_fatty_acid_binding_protein_Danio_rerio|Rep_Intestinal_fatty_acid_binding_protein_Danio_rerio_(Zebrafish)_(Brachydanio_rerio)_partial_(56%)
36347	0.737476	0.940219	0.0403973	0.300501	GSONMT00074787001	261			_BolA-like_protein_2_[Oncorhynchus_mykiss]
47506	0.616906	2.41666	0.0404105	0.300501	TC174115	884			unknown
89836	0.574833	2.45508	0.0404194	0.300501	BX872412	418			homologue_to_UniRef100_Q90YQ640S_ribosomal_protein_S17_Ictalurus_punctatus|Rep_40S_ribosomal_protein_S17_Ictalurus_punctatus_(Channel_catfish)_partial_(35%)
75803	0.718785	1.14251	0.0404511	0.300558	TC212833	800			similar_to_UniRef100_Q5EB29MGC97760_protein_Xenopus_tropicalis|Rep_MGC97760_protein_Xenopus_tropicalis_(Western_clawed_frog)_(Silurana_tropicalis)_partial_(5%)
109125	0.799961	0.598281	0.0405042	0.300828	CX148518	524			similar_to_UniRef100_Q4RXF7Chromosome_11_SCAF14979_whole_genome_shotgun_sequence_Tetraodon_nigroviridis|Rep_Chromosome_11_SCAF14979_whole_genome_shotgun_sequence_Tetraodon_nigroviridis_(Green_puffer)_partial_(67%)
87027	0.871704	-0.0941673	0.0405356	0.300882	BX318711	799			homologue_to_UniRef100_Q06DF3GSG10_salivary_mucin_Anopheles_funestus|Rep_GSG10_salivary_mucin_Anopheles_funestus_(African_malaria_mosquito)_partial_(6%)
78197	0.58917	2.61992	0.040572	0.301076	TC216985	679			UniRef100_A2Q0U2Ribosomal_protein_S27-1_n=4_Percomorpha|Rep_Ribosomal_protein_S27-1_Solea_senegalensis_(Sole)_partial_(42%)
25633	0.710448	0.694023	0.0406303	0.301432	GSONMT00025018001	606			_transmembrane_emp24_domain-containing_protein_2_precursor_[Salmo_salar]
168601	0.970246	0.184308	0.0406675	0.301631	NODE_4347_length_245_cov_3.861224	343			unknown
71187	0.704145	0.836661	0.0406818	0.301662	TC207071	1387			similar_to_UniRef100_Q08BA2Zinc_finger_C3HC-type_containing_1_Danio_rerio|Rep_Zinc_finger_C3HC-type_containing_1_Danio_rerio_(Zebrafish)_(Brachydanio_rerio)_partial_(13%)
67855	0.667708	3.54069	0.0406966	0.301696	TC202772	615			UniRef100_P79823Ferritin_H-3|Rep_Ferritin_H-3___partial_(94%)
116091	0.697772	1.12878	0.0407199	0.301716	CU066118	1231			similar_to_UniRef100_A5WWE5Eukaryotic_translation_initiation_factor_2B_subunit_1_alpha_Danio_rerio|Rep_Eukaryotic_translation_initiation_factor_2B_subunit_1_alpha_Danio_rerio_(Zebrafish)_(Brachydanio_rerio)_partial_(93%)
31754	0.669007	2.67085	0.0407114	0.301716	GSONMT00030564001	450			_small_heat_shock_protein-like_[Salmo_salar]
134386	1.11604	-0.375005	0.0407417	0.301725	SRR020739-22329	462			mhc_class_i_antigen
75993	0.747885	1.36012	0.0407387	0.301725	TC213077	1203			Profilin-1
61891	0.621207	3.31719	0.0408509	0.302153	TC194674	1070			similar_to_UniRef100_Q1MYL5Rod_shape-determining_protein_MreC_Oceanobacter_sp_RED65|Rep_Rod_shape-determining_protein_MreC_Oceanobacter_sp_RED65_partial_(7%)
47037	0.915763	1.80355	0.0408764	0.302191	TC173353	2138			UniRef100_Q9TNN4MHC_class_I_heavy_chain_precursor_n=2|Rep_MHC_class_I_heavy_chain_precursor
46772	1.15646	0.907658	0.040906	0.302255	TC172889	1851			homologue_to_UniRef100_A7XUS7Delta5-desaturase-like_protein_Oncorhynchus_masou|Rep_Delta5-desaturase-like_protein_Oncorhynchus_masou_(Cherry_salmon)_(Masu_salmon)
120248	0.560576	5.02459	0.0409797	0.302496	FP320788	1054			homologue_to_UniRef100_A9Z0M3Ribosomal_protein_L13A_Oncorhynchus_masou_formosanus|Rep_Ribosomal_protein_L13A_Oncorhynchus_masou_formosanus_partial_(85%)
60373	0.729922	0.69808	0.0410903	0.303007	TC192569	1080			unknown
111065	0.661339	1.69951	0.0411114	0.303087	BX310837	722			homologue_to_UniRef100_Q5DW64Glucose-regulated_protein_78kDa|Rep_Glucose-regulated_protein_78kDa___partial_(11%)
11795	1.20717	-0.701097	0.0411312	0.303157	GSONMT00056743001	333			_Transcription_elongation_factor_SPT4_[Salmo_salar]
97782	0.582414	2.83165	0.041175	0.303251	CA356312	604			homologue_to_UniRef100_Q9NTK5Obg-like_ATPase_1_n=4_Catarrhini|Rep_Obg-like_ATPase_1_Homo_sapiens_(Human)_partial_(19%)
46400	0.942344	-0.323077	0.0412404	0.303428	GSONMT00072436001	975			_Nucleoporin_Nup37_[Salmo_salar]
49293	0.608958	2.48664	0.041236	0.303428	TC176713	1402			weakly_similar_to_UniRef100_A2QAB5ATP-dependent_RNA_helicase_rok1_Aspergillus_niger|Rep_ATP-dependent_RNA_helicase_rok1_Aspergillus_niger_partial_(3%)
192486	1.03422	-0.506393	0.0412812	0.303653	NODE_36246_length_414_cov_1.867150	512			unknown
44741	0.670829	1.22709	0.0413092	0.303783	GSONMT00073258001	738			_3-hydroxybutyrate_dehydrogenase_type_2_[Salmo_salar]
64573	1.01568	0.0202086	0.0414544	0.304238	TC198422	657			unknown
115071	0.963343	0.800653	0.0414201	0.304238	CR944508	1210			UniRef100_Q9PT13Transferrin|Rep_Transferrin_partial_(2%)
119948	0.850222	-0.05699	0.0414716	0.304238	FP318647	1165			homologue_to_UniRef100_Q4S5T1Chromosome_9_SCAF14729_whole_genome_shotgun_sequence_Tetraodon_nigroviridis|Rep_Chromosome_9_SCAF14729_whole_genome_shotgun_sequence_Tetraodon_nigroviridis_(Green_puffer)
52255	0.825533	0.232686	0.0414533	0.304238	TC180976	856			homologue_to_UniRef100_Q4S0G8Chromosome_2_SCAF14781_whole_genome_shotgun_sequence_Tetraodon_nigroviridis|Rep_Chromosome_2_SCAF14781_whole_genome_shotgun_sequence_Tetraodon_nigroviridis_(Green_puffer)_partial_(28%)
144779	0.759972	1.2032	0.0413958	0.304238	SRR020740-1896	946			unknown
92696	0.70617	1.24483	0.0414377	0.304238	BX913005	818			homologue_to_UniRef100_Q4S8V6Chromosome_7_SCAF14703_whole_genome_shotgun_sequence_Tetraodon_nigroviridis|Rep_Chromosome_7_SCAF14703_whole_genome_shotgun_sequence_Tetraodon_nigroviridis_(Green_puffer)_partial_(56%)
89107	0.590728	2.70158	0.0414114	0.304238	BX867288	600			UniRef100_Q5DW61Chaperonin_containing_TCP1_subunit_8|Rep_Chaperonin_containing_TCP1_subunit_8___partial_(14%)
17210	0.617499	1.54761	0.0414869	0.304251	GSONMT00000277001	582			_High_mobility_group_protein_B1_[Oncorhynchus_mykiss]
88025	0.810319	0.271594	0.0415965	0.304811	BX857437	795			similar_to_UniRef100_UPI000065EE90Homolog_of_Homo_sapiens_ubiquitin_specific_protease_54_(USP54)_mRNA_Takifugu_rubripes|Rep_Homolog_of_Homo_sapiens_ubiquitin_specific_protease_54_(USP54)_mRNA_Takifugu_rubripes_partial_(14%)
57286	0.623605	8.01205	0.0416152	0.304811	TC188177	1587			homologue_to_UniRef100_O93484Collagen_alpha-2(I)_chain_precursor|Rep_Collagen_alpha-2(I)_chain_precursor___partial_(15%)
108589	1.03362	0.0638359	0.0417082	0.304905	CX067960	468			UniRef100_Q3Y6U4GRAS_transcription_factor_Musa_AAB_Group|Rep_GRAS_transcription_factor_Musa_AAB_Group_partial_(10%)
144812	0.974552	0.226932	0.0417111	0.304905	SRR020740-1942	954			unknown
55787	0.692049	1.0217	0.041705	0.304905	TC186016	1308			similar_to_UniRef100_UPI000065CA9BHD_domain-containing_protein_3_Takifugu_rubripes|Rep_HD_domain-containing_protein_3_Takifugu_rubripes_partial_(95%)
51135	0.683029	0.789141	0.0416935	0.304905	TC179332	910			similar_to_UniRef100_Q4RS99Chromosome_13_SCAF15000_whole_genome_shotgun_sequence_Tetraodon_nigroviridis|Rep_Chromosome_13_SCAF15000_whole_genome_shotgun_sequence_Tetraodon_nigroviridis_(Green_puffer)_partial_(24%)
47352	0.617197	2.03898	0.0416853	0.304905	TC173880	947			Density-regulated_proteinpredicted_coding_region_syn_DRP
32407	0.715946	0.658956	0.04191	0.305978	GSONMT00001301001	1998			_kinesin_family_member_C1/zinc_finger_protein_[Salmo_salar]
138791	0.715709	0.957216	0.041953	0.306013	SRR020739-29949	408			unknown
66916	0.553405	6.33172	0.0419597	0.306013	TC201568	579			NADH_dehydrogenase_1_alpha_subcomplex_subunit_4predicted_coding_region
99831	0.890787	0.444458	0.0420389	0.30631	CA380966	186			unknown
52493	0.892622	-0.0966088	0.0420791	0.306389	TC181324	818			weakly_similar_to_UniRef100_Q32Q38LOC401397_protein_n=2_Catarrhini|Rep_LOC401397_protein_Homo_sapiens_(Human)_partial_(61%)
54951	0.87667	0.645599	0.0420723	0.306389	TC184853	778			similar_to_UniRef100_Q27HW5Cell_death-regulatory_protein_Psetta_maxima|Rep_Cell_death-regulatory_protein_Scophthalmus_maximus_(Turbot)
53700	0.640459	1.34797	0.042081	0.306389	TC183063	1871			similar_to_UniRef100_Q32PQ6Commd1_protein_Danio_rerio|Rep_Commd1_protein_Danio_rerio_(Zebrafish)_(Brachydanio_rerio)_partial_(90%)
[truncated: 227 more rows]
