# Supplementary material for: Transcriptome profiling in fast versus slow-growing rainbow trout across seasonal gradients
Source: BMC Genomics. 2016 Jan 15;17:60. doi: 10.1186/s12864-016-2363-5 (PMC4714434; doi:10.1186/s12864-016-2363-5)
Supplement: Additional file 13: — Results from the Panther database gene set enrichment analysis (GSEA) comparing differences in GO categories between FDR significant contigs in female and male fish. FDR significant categories for Biological Process are shown. (XLSX 23 kb) [file 12864_2016_2363_MOESM13_ESM.xlsx]

## Sheet: Sheet1
FDR significant (P < 0.05) GO enrichment terms between female and male rainbow trout
Analysis Type:	PANTHER Overrepresentation Test (release 20150430)
Annotation Version and Release Date:	GO Ontology database Released 2015-08-06
Analyzed List:	Female & Male FDR <0.05 HGNC orthologues	Note: female IDs = 158; 5 female IDs not recognized: Note: male IDs = 125; 10 male IDs not recognized
Reference List:	Homo sapiens (all genes in database)
Bonferroni correction:	TRUE
Biological Process
Sex:	Female
GO biological process complete	Homo sapiens - REFLIST (20814)	upload_1 (153)	upload_1 (expected)	upload_1 (over/under)	upload_1 (fold Enrichment)	upload_1 (P-value)
muscle fiber development (GO:0048747)	46	6	0.34	+	> 5	0.0111
striated muscle cell development (GO:0055002)	116	9	0.85	+	> 5	0.00195
muscle cell development (GO:0055001)	129	9	0.95	+	> 5	0.00469
striated muscle cell differentiation (GO:0051146)	184	11	1.35	+	> 5	0.00118
muscle system process (GO:0003012)	257	14	1.89	+	> 5	7.16e-05
muscle contraction (GO:0006936)	211	11	1.55	+	> 5	0.0045
muscle organ development (GO:0007517)	283	14	2.08	+	> 5	0.000234
muscle cell differentiation (GO:0042692)	262	11	1.93	+	> 5	0.0354
muscle structure development (GO:0061061)	462	19	3.4	+	> 5	1.42e-05
striated muscle tissue development (GO:0014706)	271	11	1.99	+	> 5	0.0486
extracellular matrix organization (GO:0030198)	365	14	2.68	+	> 5	0.00495
extracellular structure organization (GO:0043062)	366	14	2.69	+	> 5	0.00511
anatomical structure formation involved in morphogenesis (GO:0048646)	974	22	7.16	+	3.07	0.0235
cell development (GO:0048468)	1776	36	13.06	+	2.76	0.000145
tissue development (GO:0009888)	1601	32	11.77	+	2.72	0.00147
cellular component assembly (GO:0022607)	1810	32	13.3	+	2.41	0.0211
anatomical structure morphogenesis (GO:0009653)	2341	40	17.21	+	2.32	0.00201
organ development (GO:0048513)	2784	44	20.46	+	2.15	0.0037
cell differentiation (GO:0030154)	3372	50	24.79	+	2.02	0.00313
cellular developmental process (GO:0048869)	3543	50	26.04	+	1.92	0.014
multicellular organismal development (GO:0007275)	4571	64	33.6	+	1.9	0.00023
anatomical structure development (GO:0048856)	4699	64	34.54	+	1.85	0.000679
system development (GO:0048731)	4011	54	29.48	+	1.83	0.019
cellular component organization (GO:0016043)	5066	68	37.24	+	1.83	0.000344
cellular component organization or biogenesis (GO:0071840)	5188	68	38.14	+	1.78	0.000914
single-organism developmental process (GO:0044767)	5209	68	38.29	+	1.78	0.00108
developmental process (GO:0032502)	5291	69	38.89	+	1.77	0.000833
single-organism process (GO:0044699)	12755	126	93.76	+	1.34	0.000108
cellular process (GO:0009987)	14147	129	103.99	+	1.24	0.0259
Sex:	Male
GO biological process complete	Homo sapiens - REFLIST (20814)	upload_1 (105)	upload_1 (expected)	upload_1 (over/under)	upload_1 (fold Enrichment)	upload_1 (P-value)
viral transcription (GO:0019083)	111	21	0.56	+	> 5	5.97e-23
SRP-dependent cotranslational protein targeting to membrane (GO:0006614)	109	20	0.55	+	> 5	1.93e-21
cotranslational protein targeting to membrane (GO:0006613)	112	20	0.57	+	> 5	3.28e-21
protein targeting to ER (GO:0045047)	113	20	0.57	+	> 5	3.91e-21
nuclear-transcribed mRNA catabolic process, nonsense-mediated decay (GO:0000184)	119	21	0.6	+	> 5	2.5e-22
viral gene expression (GO:0019080)	121	21	0.61	+	> 5	3.52e-22
establishment of protein localization to endoplasmic reticulum (GO:0072599)	117	20	0.59	+	> 5	7.72e-21
multi-organism metabolic process (GO:0044033)	127	21	0.64	+	> 5	9.49e-22
protein localization to endoplasmic reticulum (GO:0070972)	136	20	0.69	+	> 5	1.45e-19
purine nucleoside triphosphate biosynthetic process (GO:0009145)	51	7	0.26	+	> 5	7.61e-05
ribosomal large subunit biogenesis (GO:0042273)	39	5	0.2	+	> 5	0.0148
purine ribonucleoside triphosphate biosynthetic process (GO:0009206)	50	6	0.25	+	> 5	0.00196
translational termination (GO:0006415)	171	20	0.86	+	> 5	1.24e-17
nuclear-transcribed mRNA catabolic process (GO:0000956)	181	21	0.91	+	> 5	1.31e-18
mRNA catabolic process (GO:0006402)	193	21	0.97	+	> 5	4.82e-18
protein targeting to membrane (GO:0006612)	186	20	0.94	+	> 5	6.26e-17
ribonucleoside triphosphate biosynthetic process (GO:0009201)	56	6	0.28	+	> 5	0.00378
translational elongation (GO:0006414)	200	21	1.01	+	> 5	9.92e-18
nucleoside triphosphate biosynthetic process (GO:0009142)	67	7	0.34	+	> 5	0.000481
cellular protein complex disassembly (GO:0043624)	200	20	1.01	+	> 5	2.53e-16
nucleoside diphosphate phosphorylation (GO:0006165)	62	6	0.31	+	> 5	0.00679
purine ribonucleoside monophosphate biosynthetic process (GO:0009168)	63	6	0.32	+	> 5	0.00745
purine nucleoside monophosphate biosynthetic process (GO:0009127)	63	6	0.32	+	> 5	0.00745
translational initiation (GO:0006413)	232	22	1.17	+	> 5	8.49e-18
RNA catabolic process (GO:0006401)	222	21	1.12	+	> 5	8.15e-17
protein complex disassembly (GO:0043241)	220	20	1.11	+	> 5	1.57e-15
nucleoside diphosphate metabolic process (GO:0009132)	80	7	0.4	+	> 5	0.00158
macromolecular complex disassembly (GO:0032984)	229	20	1.16	+	> 5	3.39e-15
viral life cycle (GO:0019058)	241	21	1.22	+	> 5	4.24e-16
ribonucleoside monophosphate biosynthetic process (GO:0009156)	76	6	0.38	+	> 5	0.0218
nucleotide phosphorylation (GO:0046939)	78	6	0.39	+	> 5	0.0252
establishment of protein localization to membrane (GO:0090150)	273	21	1.38	+	> 5	5.14e-15
purine ribonucleoside biosynthetic process (GO:0046129)	93	7	0.47	+	> 5	0.00429
purine nucleoside biosynthetic process (GO:0042451)	93	7	0.47	+	> 5	0.00429
nucleoside monophosphate biosynthetic process (GO:0009124)	83	6	0.42	+	> 5	0.0359
purine nucleoside triphosphate metabolic process (GO:0009144)	201	14	1.01	+	> 5	1.92e-08
purine ribonucleoside triphosphate metabolic process (GO:0009205)	193	13	0.97	+	> 5	1.84e-07
triglyceride metabolic process (GO:0006641)	104	7	0.52	+	> 5	0.00897
ribonucleoside biosynthetic process (GO:0042455)	107	7	0.54	+	> 5	0.0108
ribonucleoside triphosphate metabolic process (GO:0009199)	199	13	1	+	> 5	2.67e-07
purine ribonucleotide biosynthetic process (GO:0009152)	124	8	0.63	+	> 5	0.00206
nucleobase-containing compound catabolic process (GO:0034655)	344	22	1.74	+	> 5	3.2e-14
nucleoside triphosphate metabolic process (GO:0009141)	220	14	1.11	+	> 5	6.3e-08
establishment of protein localization to organelle (GO:0072594)	348	22	1.76	+	> 5	4.06e-14
acylglycerol metabolic process (GO:0006639)	112	7	0.57	+	> 5	0.0146
neutral lipid metabolic process (GO:0006638)	113	7	0.57	+	> 5	0.0155
ATP metabolic process (GO:0046034)	178	11	0.9	+	> 5	1.66e-05
purine nucleotide biosynthetic process (GO:0006164)	130	8	0.66	+	> 5	0.00293
translation (GO:0006412)	397	24	2	+	> 5	2.82e-15
nucleoside biosynthetic process (GO:0009163)	116	7	0.59	+	> 5	0.0183
glycosyl compound biosynthetic process (GO:1901659)	117	7	0.59	+	> 5	0.0194
cellular nitrogen compound catabolic process (GO:0044270)	386	23	1.95	+	> 5	2.33e-14
heterocycle catabolic process (GO:0046700)	386	23	1.95	+	> 5	2.33e-14
peptide biosynthetic process (GO:0043043)	420	25	2.12	+	> 5	6.63e-16
purine ribonucleoside monophosphate metabolic process (GO:0009167)	202	12	1.02	+	> 5	4.6e-06
protein localization to membrane (GO:0072657)	388	23	1.96	+	> 5	2.6e-14
purine nucleoside monophosphate metabolic process (GO:0009126)	203	12	1.02	+	> 5	4.86e-06
ribonucleotide biosynthetic process (GO:0009260)	137	8	0.69	+	> 5	0.00433
aromatic compound catabolic process (GO:0019439)	396	23	2	+	> 5	4.03e-14
ribose phosphate biosynthetic process (GO:0046390)	141	8	0.71	+	> 5	0.00536
ribonucleoside monophosphate metabolic process (GO:0009161)	215	12	1.08	+	> 5	9.21e-06
purine-containing compound biosynthetic process (GO:0072522)	145	8	0.73	+	> 5	0.0066
amide biosynthetic process (GO:0043604)	480	26	2.42	+	> 5	1.08e-15
purine ribonucleoside metabolic process (GO:0046128)	277	15	1.4	+	> 5	1.02e-07
organic cyclic compound catabolic process (GO:1901361)	427	23	2.15	+	> 5	2.03e-13
purine nucleoside metabolic process (GO:0042278)	280	15	1.41	+	> 5	1.18e-07
nucleoside monophosphate metabolic process (GO:0009123)	226	12	1.14	+	> 5	1.6e-05
protein targeting (GO:0006605)	423	22	2.13	+	> 5	2.22e-12
respiratory electron transport chain (GO:0022904)	135	7	0.68	+	> 5	0.0491
ribonucleoside metabolic process (GO:0009119)	301	15	1.52	+	> 5	3.22e-07
cellular component disassembly (GO:0022411)	493	24	2.49	+	> 5	3.54e-13
peptide metabolic process (GO:0006518)	517	25	2.61	+	> 5	8.3e-14
nucleoside metabolic process (GO:0009116)	326	15	1.64	+	> 5	9.61e-07
purine ribonucleotide metabolic process (GO:0009150)	309	14	1.56	+	> 5	5.08e-06
glycosyl compound metabolic process (GO:1901657)	344	15	1.74	+	> 5	2e-06
ribonucleotide metabolic process (GO:0009259)	324	14	1.63	+	> 5	9.28e-06
mRNA metabolic process (GO:0016071)	564	24	2.85	+	> 5	6.82e-12
purine nucleotide metabolic process (GO:0006163)	331	14	1.67	+	> 5	1.22e-05
protein localization to organelle (GO:0033365)	528	22	2.66	+	> 5	1.94e-10
ribose phosphate metabolic process (GO:0019693)	337	14	1.7	+	> 5	1.53e-05
cellular amide metabolic process (GO:0043603)	666	27	3.36	+	> 5	2.58e-13
viral process (GO:0016032)	674	27	3.4	+	> 5	3.46e-13
multi-organism cellular process (GO:0044764)	678	27	3.42	+	> 5	4e-13
purine-containing compound metabolic process (GO:0072521)	378	15	1.91	+	> 5	7.15e-06
organonitrogen compound biosynthetic process (GO:1901566)	1007	37	5.08	+	> 5	2e-18
interspecies interaction between organisms (GO:0044419)	749	27	3.78	+	> 5	4.52e-12
symbiosis, encompassing mutualism through parasitism (GO:0044403)	749	27	3.78	+	> 5	4.52e-12
single-organism membrane organization (GO:0044802)	715	24	3.61	+	> 5	1.13e-09
intracellular protein transport (GO:0006886)	727	23	3.67	+	> 5	1.32e-08
nucleotide metabolic process (GO:0009117)	484	15	2.44	+	> 5	0.000189
cytoplasmic transport (GO:0016482)	713	22	3.6	+	> 5	6.99e-08
single-organism cellular localization (GO:1902580)	845	26	4.26	+	> 5	6.66e-10
nucleoside phosphate metabolic process (GO:0006753)	490	15	2.47	+	> 5	0.000221
cellular macromolecule catabolic process (GO:0044265)	764	23	3.85	+	> 5	3.57e-08
nucleobase-containing small molecule metabolic process (GO:0055086)	547	16	2.76	+	> 5	0.000137
response to inorganic substance (GO:0010035)	427	12	2.15	+	> 5	0.0144
macromolecule catabolic process (GO:0009057)	899	25	4.54	+	> 5	1.97e-08
membrane organization (GO:0061024)	877	24	4.42	+	> 5	8.17e-08
organonitrogen compound metabolic process (GO:1901564)	1727	47	8.71	+	> 5	1.58e-19
cellular catabolic process (GO:0044248)	1448	36	7.3	+	4.93	2.25e-12
organic substance catabolic process (GO:1901575)	1509	35	7.61	+	4.6	5.33e-11
single-organism intracellular transport (GO:1902582)	1168	27	5.89	+	4.58	1.52e-07
cellular protein localization (GO:0034613)	1138	26	5.74	+	4.53	5.02e-07
organophosphate metabolic process (GO:0019637)	834	19	4.21	+	4.52	0.000293
cellular macromolecule localization (GO:0070727)	1146	26	5.78	+	4.5	5.84e-07
catabolic process (GO:0009056)	1764	40	8.9	+	4.49	6.18e-13
protein transport (GO:0015031)	1224	26	6.17	+	4.21	2.4e-06
establishment of protein localization (GO:0045184)	1307	27	6.59	+	4.1	1.86e-06
protein complex subunit organization (GO:0071822)	1406	29	7.09	+	4.09	3.47e-07
intracellular transport (GO:0046907)	1353	27	6.83	+	3.96	3.97e-06
single-organism catabolic process (GO:0044712)	918	17	4.63	+	3.67	0.028
oxidation-reduction process (GO:0055114)	1034	18	5.22	+	3.45	0.0329
protein localization (GO:0008104)	1689	29	8.52	+	3.4	2.44e-05
establishment of localization in cell (GO:0051649)	1812	31	9.14	+	3.39	6.36e-06
macromolecular complex subunit organization (GO:0043933)	2074	34	10.46	+	3.25	2.21e-06
multi-organism process (GO:0051704)	2169	35	10.94	+	3.2	1.67e-06
cellular localization (GO:0051641)	2174	35	10.97	+	3.19	1.78e-06
organic substance transport (GO:0071702)	1899	30	9.58	+	3.13	8.21e-05
macromolecule localization (GO:0033036)	2013	31	10.15	+	3.05	7.82e-05
small molecule metabolic process (GO:0044281)	2233	34	11.26	+	3.02	1.53e-05
single-organism localization (GO:1902578)	3296	47	16.63	+	2.83	1.96e-08
single-organism transport (GO:0044765)	3104	44	15.66	+	2.81	1.86e-07
transport (GO:0006810)	3742	50	18.88	+	2.65	2.87e-08
establishment of localization (GO:0051234)	3851	51	19.43	+	2.63	2.07e-08
cellular nitrogen compound biosynthetic process (GO:0044271)	3407	44	17.19	+	2.56	4.05e-06
nucleobase-containing compound biosynthetic process (GO:0034654)	2962	38	14.94	+	2.54	0.000139
heterocycle biosynthetic process (GO:0018130)	3043	38	15.35	+	2.48	0.000289
aromatic compound biosynthetic process (GO:0019438)	3044	38	15.36	+	2.47	0.000292
organic cyclic compound biosynthetic process (GO:1901362)	3173	38	16.01	+	2.37	0.000885
RNA biosynthetic process (GO:0032774)	2680	31	13.52	+	2.29	0.0437
cellular nitrogen compound metabolic process (GO:0034641)	5112	58	25.79	+	2.25	1.41e-07
localization (GO:0051179)	4683	53	23.62	+	2.24	2.73e-06
organic substance biosynthetic process (GO:1901576)	4587	51	23.14	+	2.2	1.52e-05
nucleobase-containing compound metabolic process (GO:0006139)	4372	48	22.06	+	2.18	0.000104
heterocycle metabolic process (GO:0046483)	4573	50	23.07	+	2.17	4.56e-05
biosynthetic process (GO:0009058)	4673	51	23.57	+	2.16	2.98e-05
cellular biosynthetic process (GO:0044249)	4493	49	22.67	+	2.16	8.07e-05
organic cyclic compound metabolic process (GO:1901360)	4818	52	24.31	+	2.14	2.72e-05
cellular aromatic compound metabolic process (GO:0006725)	4575	49	23.08	+	2.12	0.000149
cellular protein metabolic process (GO:0044267)	3575	38	18.03	+	2.11	0.0188
protein metabolic process (GO:0019538)	4241	45	21.39	+	2.1	0.00118
nitrogen compound metabolic process (GO:0006807)	5475	58	27.62	+	2.1	2.6e-06
cellular component organization (GO:0016043)	5066	53	25.56	+	2.07	5.26e-05
gene expression (GO:0010467)	3825	40	19.3	+	2.07	0.0133
cellular component organization or biogenesis (GO:0071840)	5188	53	26.17	+	2.03	0.000126
primary metabolic process (GO:0044238)	8697	76	43.87	+	1.73	1.66e-06
organic substance metabolic process (GO:0071704)	9008	77	45.44	+	1.69	3.26e-06
cellular metabolic process (GO:0044237)	8573	73	43.25	+	1.69	3.23e-05
metabolic process (GO:0008152)	9928	81	50.08	+	1.62	5.06e-06
single-organism cellular process (GO:0044763)	11415	85	57.59	+	1.48	0.000141
single-organism process (GO:0044699)	12755	91	64.34	+	1.41	7.03e-05
cellular process (GO:0009987)	14147	94	71.37	+	1.32	0.0016
biological_process (GO:0008150)	16542	103	83.45	+	1.23	0.000102
