# Supplementary material for: Transcriptome profiling in fast versus slow-growing rainbow trout across seasonal gradients
Source: BMC Genomics. 2016 Jan 15;17:60. doi: 10.1186/s12864-016-2363-5 (PMC4714434; doi:10.1186/s12864-016-2363-5)
Supplement: Additional file 16: — SNPs surpassing the DI threshold cut-off and their localization to contigs with detected differences in gene expression between large and small fish and seasonally grouped fish. (XLSX 20 kb) [file 12864_2016_2363_MOESM16_ESM.xlsx]

## Sheet: SNPs with high DI
					mRNAseq up-regulated contigs
Chr.	Start bp	End bp	SNP-ID	Gene Description	Large	Small	Dec.	Sept
?	?	?	AX-89945905	?
?	?	?	AX-89948010	?
?	?	?	AX-89951947	?
?	?	?	AX-89970425	?
?	?	?	AX-89976307	?
chrUn	6487877	6487807	AX-89941335	_PREDICTED:_zinc_finger_and_BTB_domain-containing_protein_43_[Astyanax_mexicanus]		_PREDICTED:_zinc_finger_and_BTB_domain-containing_protein_20_[Astyanax_mexicanus]
chrUn	6526590	6526520	AX-89927760	_PREDICTED:_uncharacterized_protein_LOC102292105__partial_[Haplochromis_burtoni]
chrUn	115717919	115717989	AX-89951155	_DnaJ_homolog_subfamily_C_member_1_precursor_[Salmo_salar]		dnaj_homolog_subfamily_b_member_6; dnaj_homolog_subfamily_a_member_4-like	_DnaJ_homolog_subfamily_A_member_2_[Salmo_salar]; DnaJ_homolog_subfamily_C_member_13	_DnaJ_homolog_subfamily_C_member_7,8,19_[Salmo_salar]
chrUn	221100940	221101010	AX-89960201	_PREDICTED:_protein_prenyltransferase_alpha_subunit_repeat-containing_protein_1_isoform_X1_[Astyanax_mexicanus]
chrUn	221107645	221107715	AX-89927405	_PREDICTED:_protein_prenyltransferase_alpha_subunit_repeat-containing_protein_1_isoform_X1_[Astyanax_mexicanus]
chrUn	320786214	320786284	AX-89958723	_PREDICTED:_fermitin_family_homolog_1_[Oreochromis_niloticus]
chrUn	349294088	349294158	AX-89934969	_PREDICTED:_coiled-coil_domain-containing_protein_69-like_[Oreochromis_niloticus]	_Coiled-coil_domain-containing_protein_44&80_[Esox_lucius]	_Coiled-coil_domain-containing_protein_2&86_[Esox_lucius]		_Coiled-coil_domain-containing_protein_2,24&56_[Esox_lucius]
chrUn	370682507	370682577	AX-89969028	_PREDICTED:_cleavage_stimulation_factor_subunit_1-like_isoform_X3_[Oreochromis_niloticus]			_PREDICTED:_cleavage_stimulation_factor_subunit_2-like_[Xiphophorus_maculatus]
chrUn	579430393	579430323	AX-89943574	_PREDICTED:_protein_HIRA-like_[Lepisosteus_oculatus]			_PREDICTED:_protein_HIRA-like_[Lepisosteus_oculatus]
chrUn	642608653	642608723	AX-89949585	_rab3_GTPase-activating_protein_non-catalytic_subunit_[Danio_rerio]
chrUn	797952285	797952215	AX-89930110	_PREDICTED:_transmembrane_protein_240-like_[Maylandia_zebra]	transmembrane protein 53, 97, 223-like	_PREDICTED:_transmembrane_protein_8C, 106B, 160, 255A_isoform_X1_[Danio_rerio]	transmembrane_protein_53, 161a, 115-like	_Transmembrane_protein_4A, 8C, 50A, 106B, 120A, 182, 233_[Salmo_salar]
chrUn	843028024	843028094	AX-89957047	_PREDICTED:_teashirt_homolog_3_isoform_X1_[Danio_rerio]
chrUn	846501998	846502068	AX-89931187	_PREDICTED:_zinc_finger_protein_507_[Danio_rerio]	_PREDICTED:_zinc_finger_protein_5, 40, 503, 706-like_[Pundamilia_nyererei]		_PREDICTED:_zinc_finger_protein_207, 526-like_isoform_X2_[Lepisosteus_oculatus]
chrUn	885018923	885018993	AX-89973569	_PREDICTED:_anoctamin-5-like_[Oryzias_latipes]		_PREDICTED:_anoctamin-1-like_isoform_X1_[Maylandia_zebra]	PREDICTED:_anoctamin-8
chrUn	887395084	887395154	AX-89936071	_PREDICTED:_5-hydroxytryptamine_receptor_7-like_[Takifugu_rubripes]
chrUn	976854086	976854156	AX-89935986	_PREDICTED:_glucoside_xylosyltransferase_1-like_[Xiphophorus_maculatus]
chrUn	982672224	982672294	AX-89924408	_PREDICTED:_LIM_homeobox_transcription_factor_1-beta_[Myotis_davidii]
chrUn	983574334	983574404	AX-89938602	_SLAM_family_member_7_precursor_[Salmo_salar]
chrUn	1029839662	1029839732	AX-89968891	_PREDICTED:_obscurin_[Danio_rerio]		_PREDICTED:_obscurin-like_isoform_X1_[Pundamilia_nyererei]	_PREDICTED:_obscurin-like_protein_1-like_[Astyanax_mexicanus]
chrUn	1070175706	1070175636	AX-89941889	_PREDICTED:_LOW_QUALITY_PROTEIN:_nuclear_respiratory_factor_1-like_[Haplochromis_burtoni]
chr_1	2940529	2940599	AX-89950158	_PREDICTED:_A-kinase_anchor_protein_13_[Danio_rerio]	_PREDICTED:_A-kinase_anchor_protein_6_isoform_X4_[Danio_rerio]		a-kinase_anchor_protein_mitochondrial-like
chrUn_5	5401835	5401895	AX-89971330	_PREDICTED:_chromodomain-helicase-DNA-binding_protein_7_[Danio_rerio]		_PREDICTED:_chromodomain-helicase-DNA-binding_protein_3_isoform_X2_[Oreochromis_niloticus]	_PREDICTED:_chromodomain-helicase-DNA-binding_protein_4-like_isoform_X1_[Astyanax_mexicanus]
chr_6	1469272	1469342	AX-89973328	_PREDICTED:_collagen_type_IV_alpha-3-binding_protein-like_isoform_2_[Takifugu_rubripes]	UniRef100_P08122Collagen_alpha-2(IV)_chain_precursor_Mus_musculus|Rep_Collagen_alpha-2(IV)_chain_partial_(0%)		_PREDICTED:_collagen_alpha-5(IV)_chain-like_[Takifugu_rubripes]
chrUn_7	24466538	24466608	AX-89916726	_Succinyl-CoA_ligase_[GDP-forming]_subunit_beta__mitochondrial_[Dicentrarchus_labrax]
chrUn_7	43776041	43776111	AX-89932380	_apolipoprotein_F_precursor_[Salmo_salar]	apolipoprotein_A, B, & E		_Apolipoprotein-E, L3_[Salmo_salar]	_apolipoprotein_A, B, C_[Oncorhynchus_mykiss]
chr_8	1312840	1312770	AX-89941890	_Profilin-2_[Salmo_salar]	Profilin-1, -2	similar_to_UniRef100_UPI000065F0E8Profilin-1_(Profilin_I)_Takifugu_rubripes|Rep_Profilin-1_(Profilin_I)_Takifugu_rubripes	Profilin-1
chr_8	3556468	3556398	AX-89955825	_PREDICTED:_opsin-3-like__partial_[Oryzias_latipes]				rhabdomeric_opsin_3_mRNA_complete_cds
chrUn_8	12928755	12928685	AX-89946631	_PREDICTED:_protein_FAM134B-like_isoform_X2_[Astyanax_mexicanus]	_FAM96B_[Oncorhynchus_mykiss]& -43A, -173B	_PREDICTED:_protein_FAM184B-like_partial_[Pundamilia_nyererei]& -110B, -149B1	_PREDICTED:_protein_FAM98A-like_[Pundamilia_nyererei]& -173B, -193A	FAM63B-like_(LOC102303350)_mRNA&-13A, -18B, -50A, -57B, -82B
chrUn_8	12938339	12938269	AX-89974711	_PREDICTED:_protein_FAM134B-like_isoform_X2_[Astyanax_mexicanus]
chrUn_8	13058265	13058195	AX-89947271	_PREDICTED:_protein_FAM134B-like_[Lepisosteus_oculatus]
chrUn_8	35143730	35143660	AX-89962925	_PREDICTED:_disks_large_homolog_1-like_isoform_X11_[Maylandia_zebra]
chrUn_8	37236023	37235953	AX-89936221	_Zinc_finger_protein_SLUG_[Salmo_salar]
chrUn_8	37950831	37950901	AX-89935715	_ATP-binding_cassette_sub-family_B_member_8__mitochondrial_precursor_[Salmo_salar]	homologue_to_UniRef100_UPI00004374EAATP-binding_cassette_sub-family_F_(GCN20)_member_2_Danio_rerio|Rep_ATP-binding_cassette_sub-family_F_(GCN20)_member_2_Danio_rerio_partial_(19%)	_PREDICTED:_ATP-binding_cassette_sub-family_C_member_9_isoform_X3_[Astyanax_mexicanus]	_ATP-binding_cassette_sub-family_F_member_2_[Salmo_salar]& sub-family_F_member_3
chrUn_8	37958609	37958679	AX-89927978	_PREDICTED:_autophagy-related_protein_9A-like_[Xiphophorus_maculatus]		_PREDICTED:_autophagy-related_protein_2_homolog_A-like_[Maylandia_zebra]		_PREDICTED:_autophagy-related_protein_9A-like_isoform_X1_[Oreochromis_niloticus]
chrUn_8	44234291	44234221	AX-89941948	_PREDICTED:_rho-associated_protein_kinase_1-like_[Takifugu_rubripes]			_PREDICTED:_rho-associated_protein_kinase_2-like_[Takifugu_rubripes]
chrUn_8	45454899	45454829	AX-89917664	_PREDICTED:_fibronectin_type_III_domain-containing_protein_1_isoform_X1_[Astyanax_mexicanus]	immunoglobulin-like_and_fibronectin_type_iii_domain-containing_protein_1-like		immunoglobulin-like_and_fibronectin_type_iii_domain-containing_protein_1-like
chrUn_8	47514407	47514477	AX-89960321	_PREDICTED:_aquaporin-4-like_isoform_X1_[Pundamilia_nyererei]			_PREDICTED:_aquaporin-3-like_[Oreochromis_niloticus]
chrUn_15	23246553	23246483	AX-89949141	_PREDICTED:_transmembrane_protein_200C-like_[Lepisosteus_oculatus]	transmembrane protein 53-like& -4, -7, -97, -223	_PREDICTED:_transmembrane_protein_106B-like_[Oryzias_latipes]& -8C, -160, -255A	transmembrane_protein_161a-like& -16, -53, -115	_Transmembrane_protein_50A_[Salmo_salar]& -4A, -8C, -9, 106B, -120A, -182, -233
chrUn_15	23405430	23405360	AX-89926109	_serine/threonine-protein_phosphatase_4_regulatory_subunit_1_[Danio_rerio]	homologue_to_UniRef100_A1L277Serine/threonine_protein_phosphatase_Danio_rerio|Rep_Serine/threonine_protein_phosphatase_Danio_rerio_(Zebrafish)_(Brachydanio_rerio)_partial_(18%)		Salmo salar Serine/threonine-protein phosphatase 2B catalytic subunit gamma isoform (pp2bc), mRNA	Serine/threonine-protein_phosphatase_PP1-beta_catalytic_subunit_putative_mRNA_partial_cds
					_PREDICTED:_serine/threonine-protein_phosphatase_1_regulatory_subunit_10-like_[Oreochromis_niloticus]		_PREDICTED:_serine/threonine-protein_phosphatase_PP1-beta_catalytic_subunit-like_[Astyanax_mexicanus]	homologue_to_UniRef100_Q1JPZ8Serine/threonine_protein_phosphatase_Danio_rerio|Rep_Serine/threonine_protein_phosphatase_Danio_rerio_(Zebrafish)_(Brachydanio_rerio)_partial_(8%)
					_PREDICTED:_serine/threonine-protein_phosphatase_2B_catalytic_subunit_alpha_isoform-like_isoform_X2_[Oreochromis_niloticus]_Calcineurin		weakly_similar_to_UniRef100_A1L277Serine/threonine_protein_phosphatase_Danio_rerio|Rep_Serine/threonine_protein_phosphatase_Danio_rerio_(Zebrafish)_(Brachydanio_rerio)_partial_(9%)	_Serine/threonine-protein_phosphatase_2A_56_kDa_regulatory_subunit_epsilon_isoform_[Salmo_salar]
							_PREDICTED:_serine/threonine-protein_phosphatase_6_regulatory_subunit_2-like_isoform_X1_[Maylandia_zebra]
							homologue_to_UniRef100_A1L277Serine/threonine_protein_phosphatase_Danio_rerio|Rep_Serine/threonine_protein_phosphatase_Danio_rerio_(Zebrafish)_(Brachydanio_rerio)_partial_(18%)
							_Serine/threonine-protein_phosphatase_2A_catalytic_subunit_alpha_isoform_[Salmo_salar]
chrUn_17	11033480	11033550	AX-89951388	_PREDICTED:_peptidyl-prolyl_cis-trans_isomerase_FKBP5-like_[Oreochromis_niloticus]	_PREDICTED:_peptidyl-prolyl_cis-trans_isomerase_FKBP7-like_[Xiphophorus_maculatus]		_PREDICTED:_peptidyl-prolyl_cis-trans_isomerase_FKBP5-like_[Oreochromis_niloticus]	similar_to_UniRef100_A7MCN0Peptidyl-prolyl_cis-trans_isomerase_Danio_rerio|Rep_Peptidyl-prolyl_cis-trans_isomerase_Danio_rerio_(Zebrafish)_(Brachydanio_rerio)_partial_(85%)
chrUn_19	8706415	8706345	AX-89921580	_GC-rich_sequence_DNA-binding_factor_[Salmo_salar]
chrUn_19	9020149	9020079	AX-89935094	_PREDICTED:_forkhead_box_protein_N3_isoform_X1_[Danio_rerio]		_PREDICTED:_forkhead_box_protein_N3-like_[Takifugu_rubripes]		forkhead_box_protein_N3-like_(LOC100705397)_mRNA
chrUn_20	22432539	22432469	AX-89939632	_Angiotensin-converting_enzyme_[Dicentrarchus_labrax]	_PREDICTED:_angiotensin-converting_enzyme_isoform_X2_[Danio_rerio]
chr_22	2885308	2885238	AX-89957784	_Pigment_epithelium-derived_factor_precursor_[Salmo_salar]	similar_to_UniRef100_Q45TX4Pigment_epithelium-derived_factor_Paralichthys_olivaceus|Rep_Pigment_epithelium-derived_factor_Paralichthys_olivaceus_(Japanese_flounder)_partial_(7%)
chrUn_22	2844921	2844991	AX-89973499	_PREDICTED:_melanophilin-like_isoform_X2_[Haplochromis_burtoni]
chrUn_22	3131271	3131201	AX-89938913	_PREDICTED:_nuclear-pore_anchor-like_[Oreochromis_niloticus]
chrUn_22	3819181	3819111	AX-89930693	_PREDICTED:_regulator_of_nonsense_transcripts_3A_isoform_X1_[Astyanax_mexicanus]
chrUn_22	17153876	17153806	AX-89960731	_PREDICTED:_zinc_finger_protein_ZIC_5-like_[Oreochromis_niloticus]	_AN1-type_zinc_finger_protein_5_[Salmo_salar]
chrUn_22	17433812	17433882	AX-89917269	_G-protein_coupled_receptor_183_[Salmo_salar]		_PREDICTED:_G-protein_coupled_receptor_126-like_isoform_X1_[Haplochromis_burtoni]& family C group 5, -beta subunit		_PREDICTED:_G-protein_coupled_receptor_126-like_isoform_X1_[Haplochromis_burtoni]& family C-group 5
chrUn_22	17687005	17686935	AX-89952492	_PREDICTED:_sodium_leak_channel_non-selective_protein__partial_[Myotis_lucifugus]
chrUn_24	5219257	5219187	AX-89926907	_Replication_protein_A_70_kDa_DNA-binding_subunit_[Salmo_salar]				_Replication_protein_A_32_kDa_subunit_[Osmerus_mordax]
chrUn_24	5219668	5219598	AX-89917068	_Replication_protein_A_70_kDa_DNA-binding_subunit_[Salmo_salar]
chrUn_26	2112477	2112547	AX-89942785	_PREDICTED:_phosphorylase_b_kinase_regulatory_subunit_beta_isoform_X2_[Danio_rerio]	_PREDICTED:_phosphorylase_b_kinase_regulatory_subunit_beta_isoform_X2_[Danio_rerio]		_PREDICTED:_phosphorylase_b_kinase_regulatory_subunit_beta_isoform_X2_[Danio_rerio]
chrUn_26	2338449	2338519	AX-89941315	_PREDICTED:_A_disintegrin_and_metalloproteinase_with_thrombospondin_motifs_18_[Oreochromis_niloticus]	a_disintegrin_and_metalloproteinase_with_thrombospondin_motifs_2-like		disintegrin_and_metalloproteinase_domain-containing_protein_23	a_disintegrin_and_metalloproteinase_with_thrombospondin_motifs_2-like
chrUn_26	2389721	2389651	AX-89934850	_PREDICTED:_A_disintegrin_and_metalloproteinase_with_thrombospondin_motifs_18_[Oreochromis_niloticus]
chrUn_26	9056909	9056839	AX-89939706	_PREDICTED:_tubby_protein_homolog_isoform_X2_[Danio_rerio]
chrUn_26	11614335	11614405	AX-89955255	_serine/threonine-protein_kinase_33_[Danio_rerio]	Serine/threonine protein kinase -2, -13, -SBK1, -PLK2, -Tousled, -SGK1,2	Serine/threonine protein kinase -4, -SBK1, -LMTK1, -Tousled, -RIO2,3	Serine/threonine protein kinase -SBK1, -MAK, -PLK2, -MRCK-beta, -RAC-alpha, -VRK2, -IRE1	Serine/threonine protein kinase -LMTK1/2, -SBK1, -Tousled
chrUn_26	11823394	11823324	AX-89957073	_Spermatogenesis-associated_protein_2_[Salmo_salar]
chrUn_26	11825299	11825229	AX-89944040	_Spermatogenesis-associated_protein_2_[Salmo_salar]
chr_28	740833	740763	AX-89974478	_PREDICTED:_nucleoprotein_TPR_[Danio_rerio]			_PREDICTED:_nucleoprotein_TPR-like_isoform_X1_[Oreochromis_niloticus]
chrUn_28	8015591	8015661	AX-89921195	_PREDICTED:_E3_ubiquitin-protein_ligase_RNF220-like_isoform_X4_[Astyanax_mexicanus]	E3_ubiquitin_protein_ligase_RNF130-like	E3_ubiquitin_protein_ligase_RNF6-like & -HERC1, -TRIM8-like, -TRIM39-like, -HUWE1, -makorin-1-like, -Siah1, -apoptosis-resistant, -TRIM23-like	E3_ubiquitin_protein_ligase_RNF8-like & -HERC1, -RNF130-like, -nhlrc1-like, -kcmf1-like, -Hakai-like	E3_ubiquitin_protein_ligase_RNFRFWD2-like & -HUWE1
chrUn_28	10532343	10532413	AX-89962124	_PREDICTED:_extended_synaptotagmin-2-A-like_isoform_X1_[Maylandia_zebra]		_Extended_synaptotagmin-2-B_[Dicentrarchus_labrax]		_PREDICTED:_extended_synaptotagmin-2-A-like_isoform_X1_[Maylandia_zebra]
						extended_synaptotagmin-2-like
chrUn_28	18489223	18489153	AX-89976460	_Vesicle-trafficking_protein_SEC22b-B_precursor_[Salmo_salar]	_PREDICTED:_protein_transport_protein_Sec24C_[Oryzias_latipes]	similar_to_UniRef100_Q66S91Sec61_alpha_form_A_Oikopleura_dioica|Rep_Sec61_alpha_form_A_Oikopleura_dioica_(Tunicate)_partial_(4%)	_PREDICTED:_protein_transport_protein_Sec24A-like_isoform_X3_[Pundamilia_nyererei]
							_PREDICTED:_protein_transport_protein_Sec24D-like_isoform_X1_[Pundamilia_nyererei]
							similar_to_UniRef100_UPI000065F594Homolog_of_Homo_sapiens_Transport-secretion_protein_22_Takifugu_rubripes|Rep_Homolog_of_Homo_sapiens_Transport-secretion_protein_22_Takifugu_rubripes_partial_(56%)
							homologue_to_UniRef100_Q7T2E1SEC13_homolog_n=2_Danio_rerio|Rep_SEC13_homolog_Danio_rerio_(Zebrafish)_(Brachydanio_rerio)_partial_(98%)
chrUn_28	18490745	18490815	AX-89945608	_Vesicle-trafficking_protein_SEC22b-B_precursor_[Salmo_salar]
chrUn_28	18513851	18513921	AX-89956728	_tRNA-splicing_endonuclease_subunit_Sen15_[Salmo_salar]
chrUn_28	18570620	18570690	AX-89969520	_Sorting_nexin-16_[Dicentrarchus_labrax]	_PREDICTED:_sorting_nexin-22_[Astyanax_mexicanus]		_sorting_nexin-3_[Salmo_salar]	similar_to_UniRef100_UPI0000F34971Sorting_nexin-2_Bos_taurus|Rep_Sorting_nexin-2_Bos_Taurus_partial_(40%) & -4
chrUn_29	7101142	7101212	AX-89953423	_PREDICTED:_protein_FAM13B-like_isoform_X1_[Astyanax_mexicanus]	_FAM96B_[Oncorhynchus_mykiss]& -43A, -173B	_PREDICTED:_protein_FAM184B-like_partial_[Pundamilia_nyererei]& -110B, -149B1	_PREDICTED:_protein_FAM98A-like_[Pundamilia_nyererei]& -173B, -193A	FAM63B-like_(LOC102303350)_mRNA&-13A, -18B, -50A, -57B, -82B
chrUn_29	31655365	31655295	AX-89930841	_PREDICTED:_atlastin-3-like_[Takifugu_rubripes]	similar_to_UniRef100_UPI0000ECC950Atlastin-2_(ADP-ribosylation_factor-like_protein_6-interacting_protein_2)_Gallus_gallus|Rep_Atlastin-2_(ADP-ribosylation_factor-like_protein_6-interacting_protein_2)_Gallus_gallus_partial_(12%)

## Sheet: rainbow trout map positions
SNP-ID (Probe_set_v2)	Omy	Male Map	Female Map	Notes
AX-89950158	1	59.26	29.45	Positions from the new rainbow trout map (Baranski et al. in preparation)
AX-89976307	4	0.22	0.42
AX-89960201	6	11.49	77.21
AX-89927405	6	11.49	77.21
AX-89973328	6	11.96	98.91
AX-89943574	6	37.83	170.1
AX-89938602	7	0.71	5.76
AX-89916726	7	3.12	103.54
AX-89970425	7	3.12	104.41
AX-89932380	7	5.35	110.91
AX-89968891	8	54.54	19.8
AX-89935715	8	54.54	19.8	Matching exactly overlapping QTL for stress in the NCCCWA even-year class (2008) F2 family *
AX-89927978	8	54.54	19.8	and QTL for BCWD in a backcross family from the NCCCWA odd-year class of 2009.**
AX-89936221	8	54.54	21.49	* Liu, S., Vallejo, R., Gao, G., Palti, Y., Weber, G., Hernandez, A. & Rexroad, C., III (2015). Identification of Single-Nucleotide Polymorphism Markers Associated with Cortisol Response to Crowding in Rainbow Trout. Marine Biotechnology, 17: 328-337.
AX-89960321	8	54.54	28.42	**Palti, Y., Vallejo, R.L., Gao, G., et al. (2015). Detection and validation of QTL bacterial cold water disease resistance in rainbow trout using restriction-site associated DNA sequencing. PLoS One 10(9): e0138435.
AX-89941948	8	56.26	56.98	** Vallejo, R.L., Palti, Y., Liu, S., Evenhuis, J.P., Gao, G., Rexroad, C.E., 3rd & Wiens, G.D. (2014). Detection of QTL in rainbow trout affecting survival when challenged with Flavobacterium psychrophilum. Mar Biotechnol (NY), 16: 349-60.
AX-89941890	8	57.44	77.37
AX-89955825	8	57.44	82.16
AX-89946631	8	57.44	82.16
AX-89962925	8	57.44	82.16
AX-89974711	8	57.44	84.04
AX-89947271	8	57.44	84.04
AX-89917664	8	57.44	84.37
AX-89958723	8	57.44	84.59
AX-89948010	11	31.35	2.47
AX-89957784	12	8.36	137.67
AX-89945905	12	21.37	179.89
AX-89926109	15	5.37	123.82
AX-89949141	15	5.37	124.33
AX-89951388	17	3.2	76.14
AX-89921580	19	2.85	44.43
AX-89935094	19	2.98	45.16
AX-89939632	20	65.01	85.82
AX-89969028	20	65.4	85.83
AX-89973499	22	84.19	150.42
AX-89938913	22	86.17	151
AX-89930693	22	91.75	155.88
AX-89952492	22	96.55	156.59
AX-89917269	22	104.96	157.79
AX-89960731	22	104.96	158.1
AX-89926907	24	65.97	34.3
AX-89917068	24	65.97	34.3
AX-89934969	25	47.6	4.79
AX-89953423	25	62.88	35.86
AX-89930841	25	64.7	57.73
AX-89941889	25	65.79	77.18
AX-89944040	26	0.24	15.78
AX-89942785	26	0.24	18.86
AX-89941315	26	0.24	18.86
AX-89934850	26	0.3	18.86
AX-89957073	26	0.3	21.58
AX-89931187	26	0.44	25.89
AX-89957047	26	0.44	27.66
AX-89935986	26	0.44	33.65
AX-89936071	26	1.58	61.2
AX-89939706	26	1.87	66.69
AX-89955255	26	1.87	66.7
AX-89924408	26	2.23	71.53
AX-89973569	26	2.23	71.64
AX-89969520	28	52.32	5.47
AX-89976460	28	52.32	5.68
AX-89945608	28	52.32	5.68
AX-89956728	28	52.32	5.68
AX-89974478	28	54.86	9.91
AX-89930110	28	55.26	10.12
AX-89971330	28	55.46	12.59
AX-89962124	28	55.91	17.36
AX-89921195	28	56.2	28.53
AX-89951155	29	56.99	88.6
AX-89941335	29	57.39	89.61
AX-89951947	29	58.65	89.81
AX-89927760	29	58.98	90.29
AX-89949585	#N/A	#N/A	#N/A
