# Supplementary material for: Transcriptome profiling in fast versus slow-growing rainbow trout across seasonal gradients
Source: BMC Genomics. 2016 Jan 15;17:60. doi: 10.1186/s12864-016-2363-5 (PMC4714434; doi:10.1186/s12864-016-2363-5)
Supplement: Additional file 17: — Matches of growth-related SNPs reported in Salem et al. [ 37 ] to contigs exhibiting differential expression between large and small rainbow trout. (XLSX 19 kb) [file 12864_2016_2363_MOESM17_ESM.xlsx]

## Sheet: Sheet1
Part A:						Match to Size or Seasonal Contig
Index_ID	Start	End	Reference Length	GenBank dbSNP SS#	%_identity_to_subject	Large	Small	December	September	EST_or_transcript_ID	HGNC	Annotation
143675	129747985	129749387	1403	ss475890912	98					SRR020740-472	?	gb|U34341.1|OMU34341_Oncorhynchus_mykiss_28S_ribosomal_RNA_gene_partial_sequence
110251	108166962	108167873	912	ss475890914	98					BX303009	ENO1	homologue_to_UniRef100_Q6TH14Enolase_Danio_rerio|Rep_Enolase_Danio_rerio_(Zebrafish)_(Brachydanio_rerio)_partial_(39%)
53115	61254885	61256185	1301	ss475890917	98					TC182241	GAPDH	UniRef100_Q90ZF1Glyceraldehyde_3-phosphate_dehydrogenase|Rep_Glyceraldehyde_3-phosphate_dehydrogenase
146170	132110172	132110948	777	ss475890919	98					SRR020740-3712	PYGMA	ref|NM_001139650.1| Salmo salar glycogen phosphorylase (muscle) A (pygma)_mRNA gb|BT043614.1| Salmo salar clone HM4_3578 glycogen phosphorylase (pygma) mRNA_complete cds
57383	65772936	65774259	1324	ss475890921	96					TC188311	PYGMA	ref|NM_001139650.1|_Salmo_salar_glycogen_phosphorylase_(muscle)_A_(pygma)_mRNA_gb|BT043614.1|_Salmo_salar_clone_HM4_3578_glycogen_phosphorylase_(pygma)_mRNA_complete_cds
43532	49380769	49381959	1191	ss475890923	98					GSONMT00078591001	ALDOA	_aldolase_a-_fructose-bisphosphate_2_[Salmo_salar]
82352	89932800	89933785	986	ss475890923	98					BX299492	ALDOA	similar_to_UniRef100_UPI000036321EFructose-bisphosphate_aldolase_A_(EC_41213)_(Muscle-type_aldolase)_(Lung_cancer_antigen_NY-LU-1)_Takifugu_rubripes|Rep_Fructose-bisphosphate_aldolase_A_(EC_41213)_(Muscle-type_aldolase)_(Lung_cancer_antigen_NY-LU-1)_Takifugu_rubripes_partial_(51%)
85721	92753603	92754690	1088	ss475890923	98					BX311487	ALDOA	similar_to_UniRef100_UPI000036321EFructose-bisphosphate_aldolase_A_(EC_41213)_(Muscle-type_aldolase)_(Lung_cancer_antigen_NY-LU-1)_Takifugu_rubripes|Rep_Fructose-bisphosphate_aldolase_A_(EC_41213)_(Muscle-type_aldolase)_(Lung_cancer_antigen_NY-LU-1)_Takifugu_rubripes_partial_(55%)
22090	20589420	20590163	744	ss475890925	98					GSONMT00002257001	TPI	_triosephosphate_isomerase_B_[Salmo_salar]
43961	49984219	49984962	744	ss475890925	98					GSONMT00077680001	TPI	_triosephosphate_isomerase_B_[Salmo_salar]
53613	61771661	61773001	1341	ss475890925	98					TC182937	TPI	UniRef100_Q70I40Triosephosphate_isomerase|Rep_Triosephosphate_isomerase
71726	80078693	80079128	436	ss475890925	98					TC207735	TPI	similar_to_UniRef100_Q7T315Triosephosphate_isomerase_Danio_rerio|Rep_Triosephosphate_isomerase_Danio_rerio_(Zebrafish)_(Brachydanio_rerio)_partial_(51%)
				ss475890927	no_hit@70%identity
14159	11173788	11176325	2538	ss475890929	98					GSONMT00020174001	SERCA1	_PREDICTED:_sarcoplasmic/endoplasmic_reticulum_calcium_ATPase_1-like_[Oryzias_latipes]
67858	76313581	76315446	1866	ss475890929	98					TC202777	SERCA1	similar_to_UniRef100_P70083Sarcoplasmic/endoplasmic_reticulum_calcium_ATPase_1_(EC_3638)_(Calcium_pump_1)_(SERCA1)_(SR_Ca(2+)-ATPase_1)_(Calcium-transporting_ATPase_sarcoplasmic_reticulum_type_fast_twitch_skeletal_muscle_isoform)_(Endoplasmic_reticulum_class_1/2_Ca(2+)_ATPase)_Makaira_nigricans|Rep_Sarcoplasmic/endoplasmic_reticulum_calcium_ATPase_1_(EC_3638)_(Calcium_pump_1)_(SERCA1)_(SR_Ca(2+)-…
67866	76321700	76322473	774	ss475890929	98					TC202787	SERCA1	homologue_to_UniRef100_UPI000065CC96Homolog_of_Makaira_nigricans_Sarcoplasmic/endoplasmic_reticulum_calcium_ATPase_1_(EC_3638)_(Calcium_pump_1)_(SERCA1)_(SR_Ca(2+)-ATPase_1)_(Calcium-transporting_ATPase_sarcoplasmic_reticulum_type_fast_twitch_skeletal_muscle_isoform)_(Endoplasmic_reticulum_class_Takifugu_rubripes|Rep_Homolog_of_Makaira_nigricans_Sarcoplasmic/endoplasmic_reticulum_calcium_ATPase_1…
70379	78783112	78785370	2259	ss475890929	98					TC206048	SERCA1	similar_to_UniRef100_P70083Sarcoplasmic/endoplasmic_reticulum_calcium_ATPase_1_(EC_3638)_(Calcium_pump_1)_(SERCA1)_(SR_Ca(2+)-ATPase_1)_(Calcium-transporting_ATPase_sarcoplasmic_reticulum_type_fast_twitch_skeletal_muscle_isoform)_(Endoplasmic_reticulum_class_1/2_Ca(2+)_ATPase)_Makaira_nigricans|Rep_Sarcoplasmic/endoplasmic_reticulum_calcium_ATPase_1_(EC_3638)_(Calcium_pump_1)_(SERCA1)_(SR_Ca(2+)-…
74889	83169325	83171024	1700	ss475890929	98					TC211717	SERCA1	similar_to_UniRef100_P70083Sarcoplasmic/endoplasmic_reticulum_calcium_ATPase_1_(EC_3638)_(Calcium_pump_1)_(SERCA1)_(SR_Ca(2+)-ATPase_1)_(Calcium-transporting_ATPase_sarcoplasmic_reticulum_type_fast_twitch_skeletal_muscle_isoform)_(Endoplasmic_reticulum_class_1/2_Ca(2+)_ATPase)_Makaira_nigricans|Rep_Sarcoplasmic/endoplasmic_reticulum_calcium_ATPase_1_(EC_3638)_(Calcium_pump_1)_(SERCA1)_(SR_Ca(2+)-…
75408	83683635	83685116	1482	ss475890929	98					TC212345	SERCA1	homologue_to_UniRef100_P70083-2Isoform_SERCA1A_of_P70083__Makaira_nigricans|Rep_Isoform_SERCA1A_of_P70083__Makaira_nigricans_(Blue_marlin)_partial_(13%)
75444	83720972	83722151	1180	ss475890929	98					TC212386	SERCA1	ref|XM_010740843.1|_PREDICTED:_Larimichthys_crocea_sarcoplasmic/endoplasmic_reticulum_calcium_ATPase_1_(LOC104926886)_transcript_variant_X2_mRNA
118052	113921308	113922625	1318	ss475890931	98					CU063644	RPL4	homologue_to_UniRef100_Q6Y213Ribosomal_protein_L4_Pagrus_major|Rep_Ribosomal_protein_L4_Pagrus_major_(Red_sea_bream)_(Chrysophrys_major)_partial_(80%)
57760	66160674	66161440	767	ss475890933	98					TC188871	MYL2	homologue_to_UniRef100_Q7ZZN0Myosin_regulatory_light_chain_2_n=2_Salmo_salar|Rep_Myosin_regulatory_light_chain_2_Salmo_salar_(Atlantic_salmon)_partial_(86%)
67720	76182649	76183241	593	ss475890933	98					TC202600	MYL2	homologue_to_UniRef100_Q7ZZN0Myosin_regulatory_light_chain_2_n=2_Salmo_salar|Rep_Myosin_regulatory_light_chain_2_Salmo_salar_(Atlantic_salmon)_partial_(82%)
67934	76384644	76385385	742	ss475890933	98					TC202875	MYL2	homologue_to_UniRef100_Q7ZZN0Myosin_regulatory_light_chain_2_n=2_Salmo_salar|Rep_Myosin_regulatory_light_chain_2_Salmo_salar_(Atlantic_salmon)_partial_(82%)
68468	76908137	76909132	996	ss475890933	98					TC203558	MYL2	homologue_to_UniRef100_Q7ZZN0Myosin_regulatory_light_chain_2_n=2_Salmo_salar|Rep_Myosin_regulatory_light_chain_2_Salmo_salar_(Atlantic_salmon)
70588	78982397	78983137	741	ss475890933	98					TC206305	MYL2	homologue_to_UniRef100_Q7ZZN0Myosin_regulatory_light_chain_2_n=2_Salmo_salar|Rep_Myosin_regulatory_light_chain_2_Salmo_salar_(Atlantic_salmon)
71434	79794469	79796270	1802	ss475890933	98					TC207373	MYL2	homologue_to_UniRef100_Q7ZZN0Myosin_regulatory_light_chain_2_n=2_Salmo_salar|Rep_Myosin_regulatory_light_chain_2_Salmo_salar_(Atlantic_salmon)_partial_(88%)
71610	79965988	79966952	965	ss475890933	98					TC207598	MYL2	homologue_to_UniRef100_Q7ZZN0Myosin_regulatory_light_chain_2_n=2_Salmo_salar|Rep_Myosin_regulatory_light_chain_2_Salmo_salar_(Atlantic_salmon)_partial_(84%)
72097	80446574	80448196	1623	ss475890933	98					TC208216	MYL2	homologue_to_UniRef100_Q7ZZN0Myosin_regulatory_light_chain_2_n=2_Salmo_salar|Rep_Myosin_regulatory_light_chain_2_Salmo_salar_(Atlantic_salmon)_partial_(88%)
72512	80850157	80851723	1567	ss475890933	98					TC208735	MYL2	homologue_to_UniRef100_Q7ZZN0Myosin_regulatory_light_chain_2_n=2_Salmo_salar|Rep_Myosin_regulatory_light_chain_2_Salmo_salar_(Atlantic_salmon)_partial_(88%)
76671	84923343	84925261	1919	ss475890933	98					TC215165	MYL2	homologue_to_UniRef100_Q7ZZN0Myosin_regulatory_light_chain_2_n=2_Salmo_salar|Rep_Myosin_regulatory_light_chain_2_Salmo_salar_(Atlantic_salmon)_partial_(75%)
116666	112704364	112705153	790	ss475890933	98					CT569322	MYL2	homologue_to_UniRef100_Q7ZZN0Myosin_regulatory_light_chain_2_n=2_Salmo_salar|Rep_Myosin_regulatory_light_chain_2_Salmo_salar_(Atlantic_salmon)_partial_(84%)
116669	112707393	112708632	1240	ss475890933	98					CT569455	MYL2	homologue_to_UniRef100_Q7ZZN0Myosin_regulatory_light_chain_2_n=2_Salmo_salar|Rep_Myosin_regulatory_light_chain_2_Salmo_salar_(Atlantic_salmon)_partial_(76%)
10860	7760604	7761092	489	ss475890935	98					GSONMT00039901001	EEF2	_Eef2_protein-_partial_[Mus_musculus]
70851	79231147	79232736	1590	ss475890937	98					TC206633	MT-CO2	homologue_to_UniRef100_A0MZ74Cytochrome_c_oxidase_subunit_2_Oncorhynchus_nerka|Rep_Cytochrome_c_oxidase_subunit_2_Oncorhynchus_nerka_(Sockeye_salmon)_partial_(36%)
71269	79625203	79626798	1596	ss475890937	98					TC207167	SLC43A2	ref|XM_010893794.1|_PREDICTED:_Esox_lucius_solute_carrier_family_43_(amino_acid_system_L_transporter)_member_2_(slc43a2)_transcript_variant_X3_mRNA
57383	65772936	65774259	1324	ss475890939	96					TC188311	PYGMA	ref|NM_001139650.1|_Salmo_salar_glycogen_phosphorylase_(muscle)_A_(pygma)_mRNA_gb|BT043614.1|_Salmo_salar_clone_HM4_3578_glycogen_phosphorylase_(pygma)_mRNA_complete_cds
130423	123632513	123633052	540	ss475890941	98					SRR020739-14850	PYGMA	ref|NM_001139650.1|_Salmo_salar_glycogen_phosphorylase_(muscle)_A_(pygma)_mRNA_gb|BT043614.1|_Salmo_salar_clone_HM4_3578_glycogen_phosphorylase_(pygma)_mRNA_complete_cds
144502	130682387	130683402	1016	ss475890941	98					SRR020740-1521	PYGMA	ref|NM_001139650.1|_Salmo_salar_glycogen_phosphorylase_(muscle)_A_(pygma)_mRNA_gb|BT043614.1|_Salmo_salar_clone_HM4_3578_glycogen_phosphorylase_(pygma)_mRNA_complete_cds
130423	123632513	123633052	540	ss475890943	98					SRR020739-14850	PYGMA	ref|NM_001139650.1|_Salmo_salar_glycogen_phosphorylase_(muscle)_A_(pygma)_mRNA_gb|BT043614.1|_Salmo_salar_clone_HM4_3578_glycogen_phosphorylase_(pygma)_mRNA_complete_cds
144502	130682387	130683402	1016	ss475890943	98					SRR020740-1521	PYGMA	ref|NM_001139650.1|_Salmo_salar_glycogen_phosphorylase_(muscle)_A_(pygma)_mRNA_gb|BT043614.1|_Salmo_salar_clone_HM4_3578_glycogen_phosphorylase_(pygma)_mRNA_complete_cds
16405	13746465	13747346	882	ss475890945	96					GSONMT00023856001	ATP5L2	_ATP_synthase_subunit_gamma-_mitochondrial_precursor_[Salmo_salar]
65672	74167201	74169797	2597	ss475890947	98					TC199907	MYBPC2	similar_to_UniRef100_UPI000065CCC3Myosin-binding_protein_C_fast-type_(Fast_MyBP-C)_(C-protein_skeletal_muscle_fast_isoform)_Takifugu_rubripes|Rep_Myosin-binding_protein_C_fast-type_(Fast_MyBP-C)_(C-protein_skeletal_muscle_fast_isoform)_Takifugu_rubripes_partial_(56%)
53628	61787542	61789104	1563	ss475890949	98					TC182958	PGAM2	similar_to_UniRef100_Q7T3G4Phosphoglycerate_mutase_2_Danio_rerio|Rep_Phosphoglycerate_mutase_2_Danio_rerio_(Zebrafish)_(Brachydanio_rerio)_partial_(73%)
86458	93342797	93343650	854	ss475890949	98					BX320013	PGAM2	homologue_to_UniRef100_UPI0000660B92Phosphoglycerate_mutase_2_(EC_5421)_(EC_5424)_(EC_31313)_(Phosphoglycerate_mutase_isozyme_M)_(PGAM-M)_(BPG-dependent_PGAM_2)_(Muscle-specific_phosphoglycerate_mutase)_Takifugu_rubripes|Rep_Phosphoglycerate_mutase_2_(EC_5421)_(EC_5424)_(EC_31313)_(Phosphoglycerate_mutase_isozyme_M)_(PGAM-M)_(BPG-dependent_PGAM_2)_(Muscle-specific_phosphoglycerate_mutase)_Takifug…
87539	94233375	94234250	876	ss475890949	98					BX317576	PGAM2	homologue_to_UniRef100_UPI0000660B92Phosphoglycerate_mutase_2_(EC_5421)_(EC_5424)_(EC_31313)_(Phosphoglycerate_mutase_isozyme_M)_(PGAM-M)_(BPG-dependent_PGAM_2)_(Muscle-specific_phosphoglycerate_mutase)_Takifugu_rubripes|Rep_Phosphoglycerate_mutase_2_(EC_5421)_(EC_5424)_(EC_31313)_(Phosphoglycerate_mutase_isozyme_M)_(PGAM-M)_(BPG-dependent_PGAM_2)_(Muscle-specific_phosphoglycerate_mutase)_Takifug…
17068	14524779	14527472	2694	ss475890951	98					GSONMT00048755001	ACTN3	_PREDICTED:_alpha-actinin-3-like_isoform_X1_[Xiphophorus_maculatus]
126296	121190415	121191034	620	ss475890951	98					SRR020739-7492	ACTN3	alpha-actinin-3-like_isoform_1
36405	39552366	39554915	2550	ss475890953	98					GSONMT00074714001	MYBPC2	_PREDICTED:_myosin-binding_protein_C-_fast-type-like_isoform_X1_[Neolamprologus_brichardi]
144125	130292497	130293592	1096	ss475890953	98					SRR020740-1045	MYBPC2	ref|XM_010904926.1| PREDICTED: Esox lucius myosin-binding protein C_fast-type-like (LOC105030820)_transcript variant X2_mRNA
148302	133622402	133623059	658	ss475890953	98					SRR020740-6537	MYBPC2	myosin-binding_protein_fast-type-like
36405	39552366	39554915	2550	ss475890955	98					GSONMT00074714001	MYBPC2	_PREDICTED:_myosin-binding_protein_C-_fast-type-like_isoform_X1_[Neolamprologus_brichardi]
55855	64170110	64171117	1008	ss475890957	98					TC186108	TNNC2	homologue_to_UniRef100_Q9I8U8Fast_skeletal_muscle_troponin_C_Danio_rerio|Rep_Fast_skeletal_muscle_troponin_C_Danio_rerio_(Zebrafish)_(Brachydanio_rerio)
116404	112420513	112421727	1215	ss475890957	98					CT569163	TNNC2	homologue_to_UniRef100_Q9I8U8Fast_skeletal_muscle_troponin_C_Danio_rerio|Rep_Fast_skeletal_muscle_troponin_C_Danio_rerio_(Zebrafish)_(Brachydanio_rerio)_partial_(70%)
116497	112519579	112520360	782	ss475890957	98					CT570124	TNNC2	similar_to_UniRef100_Q9I8U8Fast_skeletal_muscle_troponin_C_Danio_rerio|Rep_Fast_skeletal_muscle_troponin_C_Danio_rerio_(Zebrafish)_(Brachydanio_rerio)_partial_(54%)
116694	112732879	112734098	1220	ss475890957	98					CT570164	TNNC2	homologue_to_UniRef100_Q9I8U8Fast_skeletal_muscle_troponin_C_Danio_rerio|Rep_Fast_skeletal_muscle_troponin_C_Danio_rerio_(Zebrafish)_(Brachydanio_rerio)_partial_(69%)
69735	78153846	78154628	783	ss475890959	98					TC205240	TNNC2	similar_to_UniRef100_Q9I8U8Fast_skeletal_muscle_troponin_C_Danio_rerio|Rep_Fast_skeletal_muscle_troponin_C_Danio_rerio_(Zebrafish)_(Brachydanio_rerio)_partial_(41%)
69735	78153846	78154628	783	ss475890961	98					TC205240	TNNC2	similar_to_UniRef100_Q9I8U8Fast_skeletal_muscle_troponin_C_Danio_rerio|Rep_Fast_skeletal_muscle_troponin_C_Danio_rerio_(Zebrafish)_(Brachydanio_rerio)_partial_(41%)
31219	32515505	32516626	1122	ss475890963	98					GSONMT00055114001	ACTA1	_fast_myotomal_muscle_actin_2_[Salmo_salar]
				ss475890965	no_hit@70%identity
123326	119096228	119096988	761	ss475890967	98					SRR020739-2668	TNNT3	fast_myotomal_muscle_troponin-t-1
10730	7637952	7638296	345	ss475890969	98					GSONMT00027608001	RPL10	_60S_ribosomal_protein_L10_[Salmo_salar]
47391	54969240	54970248	1009	ss475890969	98					TC173947	RPL10	UniRef100_A9Z0M7Ribosomal_protein_L10_Oncorhynchus_masou_formosanus|Rep_Ribosomal_protein_L10_Oncorhynchus_masou_formosanus
52512	60602126	60603458	1333	ss475890969	98					TC181352	RPL10	UniRef100_A9Z0M7Ribosomal_protein_L10_Oncorhynchus_masou_formosanus|Rep_Ribosomal_protein_L10_Oncorhynchus_masou_formosanus
58939	67374625	67375893	1269	ss475890969	98					TC190524	RPL10	UniRef100_A9Z0M7Ribosomal_protein_L10_Oncorhynchus_masou_formosanus|Rep_Ribosomal_protein_L10_Oncorhynchus_masou_formosanus
79090	87434016	87434487	472	ss475890969	98					AU081170	RPL10	UniRef100_A9Z0M7Ribosomal_protein_L10_Oncorhynchus_masou_formosanus|Rep_Ribosomal_protein_L10_Oncorhynchus_masou_formosanus_partial_(12%)
94127	99136765	99137422	658	ss475890971	96					CA350529		unknown
94127	99136765	99137422	658	ss475890973	98					CA350529		unknown
139024	127564084	127564438	355	ss475890973	98					SRR020739-30330	TXLNB	taxilin_beta_muscle-derived_protein_77-like
48284	55985882	55986860	979	ss475890975	98					TC175246	MT-ND1	homologue_to_UniRef100_Q1L041NADH-ubiquinone_oxidoreductase_chain_1|Rep_NADH-ubiquinone_oxidoreductase_chain_1
48284	55985882	55986860	979	ss475890977	98					TC175246	MT-ND1	homologue_to_UniRef100_Q1L041NADH-ubiquinone_oxidoreductase_chain_1|Rep_NADH-ubiquinone_oxidoreductase_chain_1
152982	136350187	136350735	549	ss475890980	98					SRR020740-12935	MT-ND1	nadh_dehydrogenase_subunit_1
153710	136723160	136723678	519	ss475890982	98					SRR020740-13937	MT-ND2	nadh_dehydrogenase_subunit_2
153710	136723160	136723678	519	ss475890984	98					SRR020740-13937	MT-ND2	nadh_dehydrogenase_subunit_2
76278	84539909	84540845	937	ss475890984	98					TC214676	MT-ND2	homologue_to_UniRef100_Q1L040NADH-ubiquinone_oxidoreductase_chain_2|Rep_NADH-ubiquinone_oxidoreductase_chain_2___partial_(53%)
				ss475890986	no_hit@70%identity
133591	125237140	125237636	497	ss475890988	98					SRR020739-20852	MT-ND2	nadh_dehydrogenase_subunit_2
153291	136509945	136510473	529	ss475890988	98					SRR020740-13359	MT-ND2	nadh_dehydrogenase_subunit_2
116382	112395524	112396413	890	ss475890990	98					CT565257	MT-CO1	similar_to_UniRef100_Q0N3V9Cytochrome_c_oxidase_subunit_I_Pontinus_macrocephalus|Rep_Cytochrome_c_oxidase_subunit_I_Pontinus_macrocephalus_partial_(74%)
217125	164765346	164765740	395	ss475890992	98					NODE_67904_length_297_cov_1.087542	MT-CO1	gb|JX960922.1|_Oncorhynchus_mykiss_isolate_#51_cytochrome_oxidase_subunit_1_(CO1)_gene_partial_cds;_mitochondrial
70851	79231147	79232736	1590	ss475890994	98					TC206633	MT-CO2	homologue_to_UniRef100_A0MZ74Cytochrome_c_oxidase_subunit_2_Oncorhynchus_nerka|Rep_Cytochrome_c_oxidase_subunit_2_Oncorhynchus_nerka_(Sockeye_salmon)_partial_(36%)
214837	163887143	163887470	328	ss475890996	98					NODE_65074_length_230_cov_0.000000	MT-CO2	gb|HQ167688.1|_Oncorhynchus_mykiss_voucher_Om005_cytochrome_oxidase_subunit_II_(COII)_gene_partial_cds;_mitochondrial
64334	72838742	72839495	754	ss475890998	96					TC198093	ATP5J	homologue_to_UniRef100_A0MZ76ATP_synthase_F0_subunit_6_Oncorhynchus_nerka|Rep_ATP_synthase_F0_subunit_6_Oncorhynchus_nerka_(Sockeye_salmon)_partial_(62%)
64334	72838742	72839495	754	ss475891000	98					TC198093	ATP5J	homologue_to_UniRef100_A0MZ76ATP_synthase_F0_subunit_6_Oncorhynchus_nerka|Rep_ATP_synthase_F0_subunit_6_Oncorhynchus_nerka_(Sockeye_salmon)_partial_(62%)
77092	85332384	85333600	1217	ss475891000	98					TC215673	ATP5J	homologue_to_UniRef100_A4KWW9ATP_synthase_F0_subunit_6_n=4_Oncorhynchus|Rep_ATP_synthase_F0_subunit_6_Oncorhynchus_kisutch_(Coho_salmon)
152265	135972888	135973450	563	ss475891000	98					SRR020740-11948	MT-CO2	cytochrome_oxidase_subunit_ii
108721	107300428	107300761	334	ss475891002	98					CX124335	ATP5J	homologue_to_UniRef100_A0MZ76ATP_synthase_F0_subunit_6_Oncorhynchus_nerka|Rep_ATP_synthase_F0_subunit_6_Oncorhynchus_nerka_(Sockeye_salmon)_partial_(45%)
71928	80278937	80279397	461	ss475891004	98					TC208004	MT-CO3	homologue_to_UniRef100_P20684Cytochrome_c_oxidase_subunit_3_n=2_Oncorhynchus_clarkii|Rep_Cytochrome_c_oxidase_subunit_3_Oncorhynchus_clarki_(Cutthroat_trout)_(Salmo_clarki)_partial_(25%)
142277	128764097	128764442	346	ss475891004	98					SRR020739-35238	ATP5J	atp_synthase_f0_subunit_6
75370	83642969	83645099	2131	ss475891006	98					TC212302	MT-ND4	homologue_to_UniRef100_Q1L071NADH-ubiquinone_oxidoreductase_chain_4|Rep_NADH-ubiquinone_oxidoreductase_chain_4
46779	54148998	54151117	2120	ss475891008	98					TC172898	MT-ND5	homologue_to_UniRef100_Q1L031NADH-ubiquinone_oxidoreductase_chain_5|Rep_NADH-ubiquinone_oxidoreductase_chain_5
106419	106154344	106155032	689	ss475891008	98					CX006297	MT-ND5	homologue_to_UniRef100_Q1L031NADH-ubiquinone_oxidoreductase_chain_5|Rep_NADH-ubiquinone_oxidoreductase_chain_5___partial_(37%)
46779	54148998	54151117	2120	ss475891010	96					TC172898	MT-ND5	homologue_to_UniRef100_Q1L031NADH-ubiquinone_oxidoreductase_chain_5|Rep_NADH-ubiquinone_oxidoreductase_chain_5
46779	54148998	54151117	2120	ss475891012	98					TC172898	MT-ND5	homologue_to_UniRef100_Q1L031NADH-ubiquinone_oxidoreductase_chain_5|Rep_NADH-ubiquinone_oxidoreductase_chain_5
46779	54148998	54151117	2120	ss475891014	98					TC172898	MT-ND5	homologue_to_UniRef100_Q1L031NADH-ubiquinone_oxidoreductase_chain_5|Rep_NADH-ubiquinone_oxidoreductase_chain_5
117008	112965344	112966741	1398	ss475891016	96					CT565354	MT-CYB	homologue_to_UniRef100_Q3ZT65Cytochrome_b|Rep_Cytochrome_b___partial_(26%)
77087	85326604	85327757	1154	ss475891018	98					TC215667	MT-CYB	homologue_to_UniRef100_A0MZ83Cytochrome_b_n=4_Oncorhynchus|Rep_Cytochrome_b_Oncorhynchus_nerka_(Sockeye_salmon)
105361	105501971	105502652	682	ss475891020	96					CX032629	MT-CYB	homologue_to_UniRef100_A0MZ83Cytochrome_b_n=4_Oncorhynchus|Rep_Cytochrome_b_Oncorhynchus_nerka_(Sockeye_salmon)_partial_(17%)
								represents a signifiant up-regulated gene in the RNAseq dataset
Part B:
Listing of significant RNAseq hits to SNP-identified related gene families
	Large	Small		December	September
SERCA1	-	-		-	GSONMT00053898001
SERCA1	-	-		-	GSONMT00009781001
SERCA1	-	-		-	GSONMT00053897001
SERCA1	-	-		-	SRR020740-21492
SERCA1	-	-		-	TC197872
SERCA1	-	-		-	CK991344
ATP5L2	-	-		-	-
ATP5J	TC194548	-		-	-
ATP5J	TC204847	-		-	-
RPL10	-	-		BX297657	-
MT-ND1	CA386821	TC190677		GSONMT00018547001	CA386821
MT-ND1	GSONMT00009391001	GSONMT00018547001		FP321524	TC178089
MT-ND1	-	-		GSONMT00021593001	CB488520
TNNT3	CA386015	-		-	CX249048
TNNT3	TC208309	-		-	TC189498
TNNT3	TC211067	-		-	TC208309
TNNT3	CX249048	-		-	TC211067
TNNT3	TC189498	-		-	BX317569
TNNC2	-	-		-	-
ACTN3	-	-		-	-
EEF2	-	-		CR373211	-
EEF2	-	-		CT569014	-
