# Supplementary material for: Transcriptome profiling in fast versus slow-growing rainbow trout across seasonal gradients
Source: BMC Genomics. 2016 Jan 15;17:60. doi: 10.1186/s12864-016-2363-5 (PMC4714434; doi:10.1186/s12864-016-2363-5)
Supplement: Additional file 18: — Fasta sequences for the contigs compiled from the SRR020739 and SRR020740 libraries. (TXT 24095 kb) [file 12864_2016_2363_MOESM18_ESM.txt]

>SRR020739-1
CCACAATGTAATTGTTTATTTGACAACCTCCTGTGTACGCAGGTGGTTCCCATGCGAGGTTGACATTAATTGGAACTCACTTCCTCAATCTTTATAGGTCCTGTGACTGGGCCAGGTTTATCAAGGATGATCACTCCGATTTCTGCAACTTTTTCTCCTATACTGTTGGTAGCTGTGATTTTGTACTTGCCAGAATCTGCTCTGGTTGCCTCTTTTATAGCAAGGATTGTTGATGATGCTGTTCTTGAAACATTCAACCTGGTTGTCTCTTTAATTGCCTGTCCATCCTTTGTCCATACCACTTTTGGTGCTGGGCGTCCTCTCACTGGTATTTCTATCTTCAGATCTTCACCATGTTGGACACTAAAGGTGTTGAATGCCATTACGAAACTTGGTTCAATAGTTAGATCTTTAGCTGTGACAGGGGCAGCTAATACCCTTGTGTCACTCTTTCCTTTGTCATTAAAGGCTGAAACTCTGAATTGGTATTCTTGACCTGCGGTTAGGCCTTCTACAGTTCCCTCACATGTTTTTGTGGTTGTGGATAGGATCCATTCCTCTGATCCTGCAGGCAGCATTTCTATGTAGTATCCCATTATTCTACTTCCACCGTCATGGTCTGGTTTTTCCCATGCCATTGAGGCAGTTGTCTTAGTCACTTCAGTCAATGTGATCTTTCCTACAGGCAGAGGGACTTCTGATGTCTTCACTGGCTCAGCTGTTTCTGCTGCCAGGCCTACACCATATTCATTCTCAGCCATAACTCTGAAGTAATAAATAACCCCCTCAATGAGATCTCCCACATGGAAACTGTTCCTTGTACACTTGTTTGAAATGTTGGAATAAGCTTTCCTAGTGGATTCACGCTTCTCAACAAAGTAATGCTTGACCCTCGCACCTCCGTCAATGAGTGGGGGCTCCCAAACAAGATTGACAGAGTTTTTCTTAATATCTTTCACTGTGAAGTTTACGGGTGCTCCTGGTGTATCAAGTACTTTGACGGAAACAAATGCAGACTTGGAACCACTGCTGTTTTCCAGGGTCAGAGTGTACTTTCCAGCATCATTTCTGTCACAGATGTCTACTGACAGTTGAGTAAAATCGGCGCCTTTCTCAATTTGAACTTTGTTAGTGAAGTCACCCTCATCCTTGGACCAGCTTATTTCTGGAGTAGGACGTCCTTTGAATGGAATATTGATCCTCATGGAACCTCCAGCACGCACAACGACTCCTTTCCTTAGCTCTGAATCCAGCTCAATCTCTGGGGCGAACATTGCATCCACTGGTTTTACAGTTCCTAAAATCTCAGCAGGTTCACCAACACCCAATTTATTGATGGCACATACCTGCACCTTATATTCTTGATGCTCGATAAGTTTGGTGATTTTGAATGTAGTGGCATTCACTCCTGTTGGTGGTGTGCATAGAGTCCATTCCTCCTCATCGGCTTTGCAGATCTCCACAGCATATCCCTGGATATTGACACCACCGTCGTAAATGGGCCTACTCCATGCGAGTGTAATGGAGTTCTTGGTAGTATCAACCACATGTGCATTAGTGGGAGCGCCAGGTTCAAATGTTGGATCACAGGCTTTGGTGTAAGGAGTTGGTTCAGTTGGTTGGCCGATTCCTGCAGCATTCTCAGCAGATAATCTGAATTCATATTCATGATCCTCTGTCAGGCCTGTCACTCTGAAGCGAAGGTCTGTGACTCTGCGTTTGTTGCATTTTGTCCATCTGATTCCAGCTCTATCTCTCTTCTCAACAATGTAACCAGCAATCTCACTTCCACCATCAACCTCTGGCGAGTCCAGCACACAGTCATGGAATCCCTGGCAATATTGGCTATTTCCAATTCTTGAGGTGGTTATACCAAGATGACAGTCACTGCACAACGTTCATTTGATCACCAATTCAACTGTTCATTACAGGTTTGTCCAAAAGGCCAAGGTAAGGAAAGGAGCTAACATGAGGATAGGGCTACCGGTAAATCCTTTGGCGAGAAGGCAAATGACTTGTCATTTTAGG
>SRR020739-6
ACGGGGCTGAGAGGACATCTAGCATAGTCTGGGGGGGATGTGGTTCTTTGCCTTGGTCTTTTCATAGTCCGCCTTGTACAAGCGGTCAAGACCCATCTTTCCAGCTTTGAGGCAGCGGAGAGTTTGTGGGTCGTCCTCGAGGGACTTGGGCAGGGTGTAGAGGGACTTGAACTTCTCATAATCCTCCCTGTATTTAACATTGCTGAGGATGACCTTCTGTTGTTTGGCGTGTTTCAGGGCGTGGGAGTCTGATGGCAGCGTGTAATCCTTAGCCTTGATCTTGTCCCAGGCAGATGTATATGCTTTGGTGCTGTAGATGTCCTTGAGGTTGGCATTGTGTGCATAGTCATAGGTATCCAGAATTGTGGTATAGACATGCTTGTCTTTGTGGTAAGCCTCCCTATAGTTCAGATCACTGGCCCAGGTGTGACCCAGGAGAGCAGTCACATAGATAGGGGTGTCTGTCACGATGGAGTAGTTGTTGAATTCCTTCTTACCCTCTTCCTTGTACTTGAGTTCGCTCTGCAGCAGGTAGGCATTCTTGGCACGGACAAGCTCAGGTGTGTCCCAAACATAGCAACCAATTCCTTTTGTATAGTTCAGGTCATCTTTGTAGTACACATCACTCAGGATCTCATTGTTCTTGCGGGCTCTGAGAATGTCCTGCTGGTCGGGGTGGCAGGTCCAGTTGTGCAGCAAGGTGCGATACAGCACGTCACTGAGCATGTCCTGGCACCTCTTAGCCACCATGTTGGGAATGATGTCAGCGGGGATGTGGTTCTTGGTCTTGTTGGTATTGTACTCCTTCTGGTAATTCCTCAGGCCCTTCTGTTTCTCCTGTTCTCCACAGCGCATCACCTCAGGGAAGTCCACCAGGGTGCCAGCCAGGTAGTGGCCCTTGGCCTTCTCATGGGCATCATGGTACTTAACATCGCTGACAATCTCCCTGGTCTTCTTGGCTCCGACTACAGGGATGTAATGGGCGTCCAGCTGGTAACCAGTGGCTTTGCTTTCATCCCAGGGCAGTTTGTAGTATTTCTCACTGATGACCTTGGCGACCTCTCTGCTATGGGCCAGCTGGGGTGTGTCCTCTGAGCCGATGTACTGGCCCTTCTCTGCATTGAAGGTCTCCTTGTATTTCAGATCACTGAGGTTAAAAGCATTGATGGTGGCCAGGATATGCTCAGGACGATCCACGATGTGTGTGTATTTGGCAAAGTTGTCTTTGGCATCCTTCTTGTAAAGCCTCTCGTTCATGATCTTCTGGGCATTCCTGACTTTGACGTGATCGACAGAATCGGCAGCAACCCATCCACATCCACGGAGCCATTCCAAATCGGACTTGTAGACAACGTCACTCTGAAGGTCGTAGGCTTTGCGGGCCTGTGTGACATCAGTGGAGTCTGGCAGACAGGTCCAGTTATGTAGACGAGTCCTGTAGTGGTCGTCATTGACCTGGAACTGGCATTTCTTGGCCAGCTCAAAGGACAACATGTCCACTGGCAGATGGAACTTGGTCTTGGACTTGTTGAAGTCCTTCTTGTACAGAGCATCACTGGCAATCTTGGCTGAGTTCAGAGCCAGCACGAGCAGAGGGTCATCCTCGACGCAGCGGGCACCAATGTGGTGGCCAGCCTGCTTGCGATATTCGGTCTTGTATTTGTGGTCACTCTGGACTTTATTGTTGTGGATGCACTGCTTGATGGGAACAGCATCTCCGGGCATGAAGAAGCCGGTAGCTTTGACCTTATCCCAGTCCTTGGTGTATAGTTTCGGAACTGA
>SRR020739-7
TCAGTTGGTAGTATACATACACACCACTAGATGTATGTGGTTTAGGTGAGCAGAGAGCAGCTTGTCAGGTGTAAGCATTATGAGTACACAATAAAGATATTGTGCAGTGTGTTGTGTTGTCTTGAAACTCTCAATGCATTATGGGTCTCTTTGGTTATGGCTCAGTGCACTGAATGTCACTTTTTATTCATGTTTTCTCACCATGTTAAGATACACAGTTAATTCTGTAGTTGCAGGGATGTTTGCAGAGGAAAAAGAACCAGTTGCTAAAGTAGAGGACGAAGAAGAAGATGAAGACGAGGATGAGGAGGATGAGGAAGAAGTGGAAGATTATGATGAGGATGAGGATGAAGAAGAAGAGGAGAATGAGGATGAGGTTGAAGGGGAAGAAGATGAGGATGAAGAAGAAGCTGATGATGAGGATGAGGAAGAAGATGAAGAAGAGGACAAGGAAGCAGCAGCTGAGGTTGAGATAGATGAGGATGATGATGGTGATGATGATGATGATGATGATGAAGAGTATGAGGCTCCCATTCTGATTGATGTTGATGACACAGAGACAGAAGCTTCTGAAACCAAGGATGCCAGTGCTGAAGTCACAGAGGATGCTCCTGCTTCTACTGCAAATGACAACGACGATGACGATTATGGTAAAGAGGAGGAAATTGATGACACAGAAGATGTTGTTTATGACATCCAGGACGATGACATTGACATTGTTGCAGAACAAATAGATGCTGTTGCCTCTTCTGCAGATGATGATGATGAGGATAAAGATGATGAGGAAGATGATAGCATAGATGATGACAAAACAGATGATGATGCTAAACCCTTTGACCTAGAAGATGACGATGATGACGATGATGATATCAAGGTCAATCTTGCTGATAGTGAGGGTATTGATATCTCAGACACATTAGCTGAGGATACAACTGATGACTCTACAGATAGTTTAGAGGACACTGATGATGACGATGATGACATTGTCAATGAGGACAGTGGTGCCATCGTTGATTCAGTTGACAAAACAATGGAGGATTCAGGTGAGACTGTTTGTGACGTCGCAGACATTTCTGGTGACACAGCATATGATGATGATGAGGGGAAGGATGCAGCTGAAGTGATCGGCAAAGATGATGACATCACACCAGAAGCCTTTGATAGTTCTGCTCCTGAGGAAGATGATCTATCCAAGGATGAAGAAGAGGATGATGATGATGGCATTGATGACCTTCTTTTGACAGGTATTGAGCAGTAACTTTCATTCCGCTGATGTTTCATCATCATGTGTAGTACTGTCCATGAGAAGGTAATAACATTCATGCATTATCAACTAACTGGTCAGAATTAAAACTAGCTGTATGTTTCAGATGGTACGTTATTGATTTTACCATTAATTATTTATGCTGCACTCAAATCTGATATACAGTATAGATAAGAGATCAAATGAGTCTGAATAGTCTACACTTTTTGCAGATCCATAATAGAACAATCTGCCTTGAAACTTAAGCTTTCTCTGAGTCACATTATACAGAATCACAAAGATACCTTTTACCCATGAGTGATGGTTGGTGATGTACTTAACACAGTACAGTATGTATTGTTCCTTGTAACAAGGCCTTAAATCA
>SRR020739-10
GGTAGAAAGGAGAGGAGAGAAGAGAGGAGGGACAGGAGGAGGAGAAAAGAGAAGACACAGATGTTATAGGAGAGGTAGGAGATGTCATTACAACAGCAGAAATGGATTCTAGCATAGAAAAGACTGAGCTTGTAGAGCTTGAGGACTTCTAGAAAAAGTGACAGAGGAGCAGGCGATGGGAGACCCAGCGATCATAGTAGTGGAGGGAGAGGTCAACATAGTAGTAGAAGGAGAATCTGGCATCGAAAGGTCTGAGCTTGTAGAACATACAGAAAAAGTTAGAGAGGCGGAGGAGATAGAAGTAGAAGTGAAAATAGTAGCAGAGAGCGAGAGCAACCAAACTCCCTCTGACACAGCAGCTCTTACAGTAGAGGCCCAAGAGTCATGTGACATGGTTTGTATAGAGCCATATATAACATCACAATACCTGGAAGACAATAATCCCTCATTAAATGACCTCACAGAAATAAATCTGTCTCAAACTGAAAACCCATATCTGCTGGAATCACCTGACACTGCAAAGAAGAGAAGGAAAAGGGGTTCTACTCGTCGGAATAAAGGTAAACAAGCAGAGACAGACTTTGGGGAGAAACAAGACGCCAAAACTGGAGACACAGAAACATCCCTACAACTTCAGGCATCCATTGCAGTTGTGGAATCCTGGTCCTACAGCAACACAGAAGAGCTCCTGGGTAAAAAGGAACGTGAAACGAACACTGAGTGTCTTTGTTTGCTTCTAACACACTCGACAAACCGGATGACAGATGGAAACAGGAAGTTGGTGAGGATATTGAACCTAGTAGTGAAGCTGTAGTTAGTTATAGCAGTGAATTGCTTCAAGATACTCTTGGAACCGAATCACTCTTGCATCTGCCCCTAGACCTTGCGTTGCAAGTTGTTCATGGATTAGCTGCTGAACCCATAACAGAGGAGTTGAAGAAAGAGGAAGAGAGGAGGCAGGAAAGTGAGCATACCGAGGTGGAGCCCCCCACATTTCTCAGCTCTAGACAGTCATTAGATCAATCCCTTGAGTCAGACACTTTAACCAACACAGAAGAGTTTGAGTCATTCAATAACACAATAATCCTCCAAAGTGGAGAAGGTGAAGAGAAACTTGAACCTGTTGTAAATGAGTCAGAATTGCAAGATGATATTAACTCTACTGGTCCAGGCAATCAGGAACGTTGCACCAAGAGATGAAGATGAGAACTTTGTTGATCTGATAGTTGAGGAAAACATAGTAATGGCAAATATAACTCCTTTTAGACAACCAGACCATGTAGAAAGCATTGAACCTGAACAAAGTGAGGATATGACCTGCTTTTTACAATCAACCCCCTCAGACAGCTCTTTGGGTCATGACAAAAGTGCTCAATCAGAATCCAGGAGAAGAAGATGGGTTCAACTCGCAGGAATCCTAGAGGTAGACATGAGGAGGAAGAACATGGAGAGAGTAAGATGCGATGGATATACGTTACCTTATGATGAGGGTAGAACGAGGTACATATTGGGAAAAAGAAATGTTGGCAATCGAAGAGACTGAGTTGAAATTATCTATGGAGCCTAAGATAGTGCCAATGTAGACGAGAAAGAAGGAGAGACAGAGTAGGAAAAGGAGAATTACCAAACAGAAGGTAGACACAGAAACTAGAGGCGAGACTGAAG
>SRR020739-11
CTCTACCTCCCCGTTGTTGGTCCGTTCCGGTTCGACGTACGTTCTACGTAGGTCCGGGTACCGGTTAGGTAGTAACTAGACGTCGTAGTAGTACACGTAGTTGTGTACTTGACACTACGTGGACCCTTTTCTATTACATAGTAAATATTTAACATCTAATTTCTAACCTATAATGAGATAAGCATTTGGTTGACTTGATTACAATTGAAATTATTTGACCATTCCAAATCACTTGTTTTAAAAATATGAGGCTAGGGTTTGGCAGAAAATGGCATTCCTTCTAATGTATTGATGGCATTCCTCTAAATTATTTTAATTACTGTTTGTTACAAATCATTGACGAATGATCAAAGGCATTTAAGGAATATGTATTTTTCTGGGATTCTCCAATAGCAGAATGTCCTTCTGTTGTCTCACATATCATCAGTCATGTACCCCTGCATTAAGTGACGGGATAGGATAACATCCCCGTAGACCATCCTTGACCTGACAGCTCTCTTCACTCTGGCACACCATAGACTGTGACAGAACAACTCCAGATTTTTGGCAGATGTGGACTGCAAAGCAGTTGTCTGAAATCAGGGATTCCCCTATCTTAAGGGTGTGTCCACCAGTATAGCAGCTGCACTGGTCCCAGCTAACACAGCCAGTACCATTGAAGTAGAAGTCTTTGTCGCAGGCACATCCCTCAACACAGGTGGTGGGACAGTTGATGGTGTCAGATAGGCCGGGACATGGAGTTGCACAGGTTTCAGCACAGGTTTGGTAGTGGCTGTTGGCAGGACAGGAGAATGGGGCAAAATGTTGGTGATCTCCAGCTTTCGATCTTTACACCAAAGTCCTGACAGTCTAACATGTAAGCAGCAACACTGCGGCAAAGCATTTTTTGATCTCCCTCAGCCATACAGACATCAAAGAGGCAGTCTCTGAAGTAAGAGGCTGGGTCTATCTCATGGTGGCAGGAGGCAAAGGGTCCTTTAGGATCCGTAATGATACCACAGTCAGCACCAAACACGGCTTTCTTCTTAGAGTTACACTTCGGACAGAAGTCTCCGCTGCAACCGTCCTCACACACCACCCCAGGCATGCTGACCTTCCAGGCCGCCCCAAAAGAGTTGACGTCTTTGGCCATCTGTCCACCAGGTAGCAGGAACTCATCATTCTTGTTACCATTGAAATTGCCACACAGACCACAGGTCTTGCCTCTGTAGTTGCCAGGGACAGTGACGGTGACGTGGTACACAAGGTCATAGGTAACTCTTAGGCCAAAGTCTGTCAATATGACATCATTTGAGCCATCCTGATAAATCTGCACTGCACCGTTGTGTAGGCTCAATGGGAGGTTAGTCAGGATGCCGTTCACCATGATCATTCCGATTTGGTTCCTGCGTAGAATTAGAATGTTACCATAGACTTCTACAGCTAAAAGCTTGGCAACGGACACTTTTGGAGCTGATGACATAGCATACCACTTCTCGTTCTCCACCACCACAGAGAAAGGTGTTGAGGTGTGTGCCTTCCAGAAGGCAGCCTTGAGCTGCAGTGTAGGTGCAGGTGCCTTGGAAGTCATAGGTGCTGTTGTCAAAGGTGTTGAATGTGGGTCGCCTGAGATGGGAACAAACTCCTTTTCCAACAGGCTGGCAAGCCCTGACGCCGTCTTCACCTCACACTTCTCATTGGTC
>SRR020739-14
GTTTGGAAGAAAGAGGGTATGCCAATTGAAAATGACAACAAGAGTGAATGTGATAAACACAGCAACAACTGCTACCATTAAAATTACTGAGGCATGTAAGGACGACTTTGGAAAAGTATACCATTATGGCAACTAACACAGCTGGCTTATTCTCTGAAGACATAGGAATCACAATCCTTGACAAACCCGGTCCTCCAACCGGACCCCATTAAAAGTCCTTGAAGTAAGCAATAACTCTGTCAGTCTTTCATGGGGAGCCCCGGAGTACACAGGCGGATGTCAAGTAAAGCATTACAATGTGGAAAGACGAGATACAACACAAACAGCATGGCAAAGTGTGAATGCACAGCTAGCTAGAACAGCTATCAAAATAACCAAGCTGAAAACTGGCGCAGAGTACTGTTTCAGAATCTCTGCTGAGAATAGATATGGAAAGGGCGCTCCTTTGGACACAAAATCAATTGTGGTGCAATATCCATACAAATCCCCAGGACCACCTGGAACTCCATACATCAAATCTGACAACAAAGGATCAAATGATTATTGAATGGAATGAGCCAGTCAATGATGGTGGTAGTACGGTTATTGGATACCATCTTGAATCTAAAGAAAGAACCAGCATTATGTGGACGAAAACTCAACAAAGCCCTCATCGCTGATACCTCTTTCAAGATATGTAATCTTGAGGAGGACATTGGATATGAATACAGGGTCTATGCTGAAAACATTGTTGGCATTGGCAGAGCATCCAAAATATCAGAATCATTCGTTGCTCGAGATCCAGTTGATCTACCAGGTACCCCTGAGGCTACTGTTATCTCCAAGAATCACATTGTGATTCAATGGACTAAGCCACTGTATGATGGAGGCAGTAAGATCACTGGATATATTGTGGAGCGGAGAGATCTAGCCAACATTGAGGGTCGCTGGATGAGAGCCAACTTCACAAATGTCATTGAGACAGAATTTGCCATCTCTGGCTTGACAGAAAATGAAAAATATGAGTTCAGAGTGATTGCAAGAAATGCCGCTGGTATTTTCAGTGAGCCTTCTGACAGCACTGGACCCATTACTGCCACAGATGAGATTGAAGCACCAAGAGCCTCAATGGATCCTAAATACAAGGATGTCATTGTTGTTAATGCTGGGGACAACTTAGTTTTGGATGCTGACATCTATGGCAAACCCGCTCCTGAGGTCTTATGGTTGAAGGAAGGAAAGCAAATGGACAAAGCTCTTCGAATTGAAGTGAAAACTACACAGAAACGTGCAGCTATGCATATCAAGGACTGCACAAGGTTAGATAGTGGAAACTATGACCTCAGTCTCACCAATATCGGTGGGATAAAGACAATCCCAATCACTGTGAAGGTTCTTGATAACCAGGTGCACCCACTGGACCACTGAGAGTCACTGGACTGACTGCCGACAGATGCTTCCTATCTTGGACTGACTCCCTTCTGGATGGGTGTGCAGCTATAGTCATATATTCAGGAAAAAGGAGAGACCCAGGTTCCGGTTAATCCCGTGGGGAACCTTGGGTTACGGGTTTAAAACCGCTAAAAATTAGTTTTACCAAAAGGTCCCTTTAAACCTAAAAAATTTTTTTCCCGAAAAAAAGGGTTTCGTAAACTTTACCCCTAAAAAACCCCCGTTTTACGGTTAGGGGGTAAAAACTTTTTTACCCGTAAGGGG
>SRR020739-15
GAATGCTGTCAAAGACTCATGAGATAGAGAAGCAGCTGGATGGACTGATCAGGGACACGAAGGCCACAGACTGTTGCCTGCATACTGTCTTCAACGACTTCCTCATGCTCTCCAACACACAGTTCATTGAACAGAGTGTATGATGAGGAGGTGGAGGAGCCAGTGCCAAAGGCTGAGGCCTTGGAGAGACAACCTGAACTGGAAAAGACTCGTGAGCAGAAGGAAGCTGAGCTTATCCCTAAGGTCCAGGAAGCAGTGAACTTTGGTCTGAGGGTGCTAGACTCTGCCTTTGAACAATTGGACATCAAAGCAGGAAACTCTGACTCGGAGGACGAGGAGGCCACAGACAGAGTGGAGCCAATACTAGAGCCCAAGGACCTGTATGTGGACAGGCCTTTACCGTATCTTATTGGCTCTCAACTTTTTATGGAGCAAGACGACGTAGGACTGGGAGACCTTTCCAGTGAAGAAATATCAATCGACAGCGATCGGGACAGTGTTATCGACAGCGAAGATGGCAAAGATGCTGATCAGTCAGACGAAGACTTTGACCAGGACGAGGAGGGGCCAAGCAGCATTAAGAAGAAGTCGTCCATGTTGAGTGATGACGACGAGGGGAAGAATCAGACATATTCGGAGAATCGGACAAAGATGATGACGACGACGATGATGAGTGCATAACGAACACAGGACCATCATCCTTTGCTGATGAGCTGGCTGCCAGAATTAAAGGGGAACCTATCAGCAAGCCGGAGGGAGATCGCACATCATTATCGTCTGCCTCTAAGAAGAAGAGTAAAACAAAGAAAGAGCCCAAGACTGAGAGGCCACAGGCTATTGAAGATGAAAGTGAGGAGTTGTTTGGGCCGCCGAAGCTGGAGGACGAGGACTTCTCTCCGTTCGGAGGGAAAGGAGGCCTCTTCAGTGGAGGAAGAGGACTGTTTGATGATGACGATGAAGGGGATCTGTTCTCTGATGCACCGAAACAGCCTGTAGCAGAGGAGAAGACCAGGAACACAGCTTACGCCACAGAACCTGTCAAGTCTGCTAAGAAGATTCCTTCAGTGGCTGTGTCAATATTCCCAGAGAACAGCCTGTTTGGCATTCCCAATAACTCTGATTCAGTGGAGGGCAGAGAGAACGGCAGTCTAGCCAAATCCAACAAGACCCAGACATCAGCCCCTAGAAAGACCTCTTTAGGGGGAGGAGGAGGGGGGCTGTTCGATGATGATGAAGAGGATGACTTCTTCACTGCAAAAGCCTTAAGAAGTCCAGCTCAGGTAGGTTACTGTTTGACTGACTTATCTCTTTAGCACGTTTAGTGAGATCCGAACTTGAAATACAACGATTAGTAAAATATCAGTGAAAATCGCAAGTACTATAATTTACTCTTAGTCATGTGAATCTCAAGTTAGGAGTCAGTCCTTGTTTTCACCTATTTCATTCATGCAATGTAGTTTCACATTCTAACTATTTTCGCCTACTACTACTATTTACTATTTAGTCTATTTAGCAGTATGTCTCTTATCCAAGTAGTACTAACGTTTAGTTAGTCGTACTAGTTTCGTATAAGT
>SRR020739-16
GAAGAATGAAGTCTCTCGTGCTCCTTCTATTGGTGGCTGTTACTGTATCATCTGTGCTGTCTAAAACCCCTCCCTGAAAGACTCTGAAGCAGAGGTTCACAAGGAGTTTGAGACATGGAAAGTTAAATATGTTTCCCCTTGTGTATCAAGAATGGTCCACACCCAAAGGACATCCAGCCAACTTCACAAAGGTGGGCGGCGTTGACGTCAACAAGGGCCAGAAATCCTGTGGAACGCTTTCAGCACCTTGTGGAGTCCAGGCCCCAACGAATTGTAGCTGTTCTGAGGGCTAGAGAGGGAGTGCAACTCAATATTAGGAAGGTGTTCCTAGTGTTTGGTATACTCTGTGTATAATTGCATTGACAATGAATTAGCTGTCAAAATGTCAACACAGAAAGATACATTTAGAGTACATTTGCAGGGAAGAGCTATCCGTCTACCGAGGAGGAAGCCAAACGCAAGGAGATGTGGTTAGCGACGAGGAAGAGGGTGATGGAACACAATATGAGAGCAGGAAATGGATTAGAGAGCTTCACCATGGCGGTCAATCACTTTGCTGACCTGGTACGGTTCAATATTTACTGGTCAATTATTAACTTTCAATTGAGTTAGTTAGTTTAGAAATTCTGTCTCAGCCACTGGCTTTACAATAACATTTCCAAATCCGTCTTAGGCCCATAGTTTTAGTTTAAATGATTGATTTATATTGTAGTCAGTTACTTCTGTGATATTTCCTTAGCAGCCCTGTTGAGTCTCTTTGTTGAGTCTCCGTGTCTTTGCTTCCTCTCACAGACTAATGAGGAGGTTCCTAGAGGACTTTTGCCCATGGTAAAGTGCCACCGTCATTACAACGCAATTCCCTATATGCTGAATCACAATAATAGTATGATGAAGAACTCTGTCTTCTGTCTCAGCCTCGACCTGAGGAAGAAGAGGTGGACAGAGAGTTTGAGATGTGGAAGACTCACAATGGTACAACTGGTTTAAGACTAACTGAAGGCAAAGGAGGCTGGTGGCACCTTAATTGGGAGGACGGGCTCGTGGTAATGACTGGAGCAGAATGAGTGGAATGGTATCAAATACAACAAGCACATGGTTTCCAGGTGTTTGATGCCATTCCATTTGCACCATTCCGGCCATTATTACTAGCCTCCTGTGACTGAATGAGGCTTCTTTTTAAGGCAGTGGCCGTGTCAGAATACCCATAATAGCGTACTACATAATTAAACTGCATACTCATTTCGGCATATGATCTAGTAGAAATCACTTGTTTCTTCCGACTCACGTATTTGACAACAGCTGGTAATCAGATAAATTGTTGCGCTGTACCAAAACGAATGAATGGTGGGAATCAACGCAATTGCGCATTAGATTACATATTCGGAGTACTGTTCTTTTTTTAAATGTCGCATTCTATTTAGTACGCTAGTATGGGTATTCGGAGACGGCTACTGTTTCCACTGGTAGTAGTGCAATGGCCCCTAATTAATTAAAGGGAATATGCTTTTAAAATAAAGTGTGGTGTTAGCCTAGCATTGGTGAATGCTGATGCTAATATTTACTAAAGAGACATGTTTGTAGGTAAGACCTATAACTCCACCGAGGAGGAAGCCAAGCGTAAGGAGACTGAGAC
>SRR020739-19
ACCAGAATAGTCAGGATGCACACCAGTATAACAATAAGGGCGTGGACACTGACACCCATTTTGAGTTGGGCTGCTTTGCACTGGGTGTGGATCCTCTTGTTGTCACACCTGCACACTTTGATAGGCAGAGAGGTGATGCTGTTCATGGGAGGCCTGCCTCCATCGCTGATCCCAATTTCTATTACATAATCCCTGGAGTCCTCCAGGCTGAAGCCTCCATGTTTCAGCACTATGTTAGATGTGTTGTCGTTGTTATCGATGACTGAAAAGTTGCCGTTCGGCTTCACCAACGTGAAGCTGAATGCGGGCAAATGATCATCTTTGTCTGTGGCACTTATGGTCCCAATCACCGTTCCAGCCATATCATTTTCACAAACGAATATCTCCTCAATGGACAGCTCTGGTTTGTTGTCATTGATATCAATGACCAGTATGTTGACGTTCACAAAAGATTCCAGTCCATTTGGTTCCTCCTTAGCTTTAACCTGGAACATGTGATTGGCTACTAACTCCCGATCCAGCTTCCTCACTGTGAAAAGTTGTCCAGTTATGGGGTTGATACCAATGGGACTGTCCTTGTCCTCAATGGAATACCGTATGGCCTTTTTGGCTTGATCAGGATCTCTGGCTGAAATGACTCCAATATTATTGACCATCATTTCCTCTATGACATTAAAGTTGTAGATGCTCTTGCTGAATTCTGGCTGCTCATCAACATCTAGCACCTGGATGGTCACCTGGGCCTTGATCAAAGGATTGTCCTTATTATCCGCAGGGGACTGCAAGTGGTTCTCCCTCACATGCACAAAGAATGTGTAGCTGCTCTTGGTTTCATAATCCAGTCCCTTTTTCAGCATGAGGTTGCCGTCTTTGATCTGACTGCGCTCCATTTCAAAAATGTCAGATGAAGGTGCTATGGTGAAGATGGGGTCTTTATTCTGGATCTCATCTCTGTCCTCCAGGACCATGGTGTCTATTCTCTGTCCCCGCTTCATGTCCTCTTTCACTCTAAATACATAGGAACTTTTTGGTAAAATGTGGCTATGTTATCATTGATGTCGCTGACTGCGATGCTGACAGAGGTGGTGGCGGTGCCCCCTTGTTTAAGTCCTCTCAGATCCTGGGCTTGAACCACAACCACATAGCTACTCTGGGTCTCACGGTCCAGGTTCTCATATTTGGTGGTGATAATCCCTGTTGTGCTGTCTATATTGAAGAAATCTCCCCCCTCTAATAATTTGTAATCAAGTTCTCCATTTGCAGTCGTTGGATCATCTGCATCAGTGGCTGTGACTTCTATCACTTTAGTTCCTCTTTTGGATCTCTCTTTGATAGAAGCGTTGAACGATTTAGTAAACACTGGATCATTGTCATTGATGTCAGTAACCAGGATCACAAAGTCTTCCACTTTCTCCACCAATTTGTTGCTGGTATCAACCAGCTTTGCACTTAGATGGTATTTGCTTTTCACCTCTCGATCCAATCGTTCAGTGACAAATATGTCTCCTTTTTCATCCACTTTGAGATTGTGTTGGCACCTTCTCCCTCAATGACATAGTGTGTCCTGTCACCAGACTTTTGTT
>SRR020739-22
AACCAATGGCTCAAAAATTGAATCAAAACGATTCAACAACTGGATATGAAGCGATTCATTCCTAACATTCCTGTGTATAAACTTAGCTAACACAGCAGAATTTGAAAATACACACAAAGAAGTGTTGTCTGAAAGAAGGCTTTACTGTTGGTTGATATTGTCCATCTGTAGGTACATGACAGGCTCAACAGGAAGTACTGTCTTTATTCTACAGCAACACTTCCATTCACTCAACTTCTTTAAATACCTCATCAAGCATCACGACGCGTCAGATTCAATGCAAACGTGGCACTGATGCCGTATGGCAACTGACAAGAGAAACAGTAGCGAGTAGAAGGCATTCAGTCAGGTGCAGAATTCATCCATTAGCAGTGGCCTGGCTACAGTGGTAGCTACTGATGCACATGAAAGTAGGCTTTGTCAGAAGTTCTAACATGGTACAGTAGATGCAGGTACCTGACAAAAATGAAGGAAACATCAACATAGTGTTTTAATAGGGTGTTGGGCCACAATGAGCCTCCAGAACAGCTTCAATGCTCCTTGGCATAGATTCTACAAGTGTCTTGAACTCTATTGGAGGGATGGTGACACCATTCTTCCATGAGAAATTCCATCATTTGATGTTTTTTGATGGGAAACGCTGTCCCTCACTAACTCAAGTGTTTCCTTTATTTGGTCAGTTATCTGTATGTACAAAGCAGTGCCTGTTCTATTGTAGCTCTGAGAAGCCTGGTTTAAGAGAACACAGAAAGAACATCCTACACCTCTCCTTACAACATACCAGGATAAGTTGGTGAAACAACAAACTACACACAGACAAGTGGTTGTGTCAGACCCAGAATGCAACAACATTCTGCGATAGAAATTCATAAGTGCATCTTCTGTCTGGCCTGGCTAGTCTTTCAGGTGGTGATAAAAACTAAAATACCCATGCAATACTTCATTCACAAAATGTAGTCATAATAGTCTGAATATTAAAATGAAAAACTAAAACCCTGTAAAATATCAGCTTCATTTAAATAATTTAATACTGTAAATAAACAGAGCTAGGTGACCATGACCTCTCAGCACAAGTTTCTTTCCATCCTAAATGCCACACTAGTATTGCACTACATAGGGAATAGGGTGCCATTTGGGAAGCACTACAAATCCGTTGTTTGTCTACCCACTCTTCACTGTTACCACCATCAGAGAGAAAGAGCGCGAGAGAGAGCGGGAGAGAGCGCGCTCGCTCTGCTTTCAGTGAAAGTCCATCCCAGATTGAGCTGCTTTAGACCAACAGCTGTGAGTGTGATTAACCTAGAGGAATGGAGCGAGAGAGAGAGAACAGGGGAATGGTTTGGCTAAGGGTGGGGAAAATGCTGCACGGACCACACAGCAGGCATGAGGACCTTTAAGCTAGTTTAAAATCCACACATCTTCAAACTGTCGTGGAAATTTCCTCTATTTACCAAATCATGAGAGCAAACCACACACATACGTCAGAGTTAGTTATCACAAAGTCCATATGAGCTCTATCACAACCCTGTG
>SRR020739-28
CCTACTCCCTCGTGTCGTCCGTTCGGTCGAGTCTCTACGTACCTACTACAGACAACTAGGAAAACGAACACGTCGGTACCTTCTTAGTAAGAGGATCTGACAGAGTGTGGCTATTGATGTCAGAGGAGGGGTCCTTATTTTTTCGAAGGTTTGTTCAGAGATGTTCAATACAGAGTTTGGACTGTACGAGAGCAAGACGTACCAATTTGTGCATCTGAGCATCCAGGAGTTTCTTGCTGCTGTGTATGTTTTCATCTCATTCAAAACCAGCAATGAAAATCCAATGCTAGAAGGACAACACTGCTCCAAAGGCAAAGACATCTACTTAAGTGCAGTAGATAAGGCCGTTCAAAGTGAGAATGGGCACCTAGACCTTTTCCTCCGCTTCCTTCTCGGCCTCTCGCTGAAGAGCAATCAAGATATCTTACAAGGTTTACTGATAGAAAAACCGGCAGCTCACAGACCAATGAGAAAACAGCCATGTACATTAAGATGAAGATCAAGGAAAAGCCCTCTCCAGAGTGTTGCATCAATCTGTTCCACTGTCTGAATGAGCTGAATGACCATTCCTTACAGGAGGAAATCCAAAGCTACATAAGGTCTGGAAGTTCCTTGTTTGCCAGACTCTCATCTGCACAGTGGTCCGCTCTGGTCTTTGTGTTGCTGACTTCCACGGACGACCTGGAAGTGTTTGACCTGAAGAATACATCAGATCGGATGAGTGTCTTCTGAGGCTGCTGCCAGTGGTCAAAGCTTCTAGAACCGCTCTACTCAATGGATGTAAACTTACCTGGAGATGCTGTGAAGCACTGGCCTCAGCTCTCAGCTCAAAGTTCTCTAGTCTGAGACAGCTGGACCTAGGAAACAATGACCTGCAGGACTCAGGAGTGAAAACACTCTGTGCTGGACTGGGGAATCCACTCAATAAACTAGATACACTGAAACTGTCTCAGTGTAATATCACAGAGGAAGGCTGTGCTTCTCTGGCTTTAGCACTGAGGTTAAACCCATCACACCCAAGAGAACTGGACCTGAGTGGAAATAACCTAGGAGACTCCGGTGTAAAAATGCTCTCAACTGTACTCAAAGATCCACAATGTAAACTGCAGAAACTGAGGATGTCAGGCTGTGGAGTCTCAGAAGAAGGCTGTTCATCTCTGGCTTCAGCCCTGACGTCGAACCCCTCACACCTCAGAGAGCTGGATCTAAGCAGGAATGGCCTGGAGGCTCAGGAGTGGAGAAGCTTCTTCTGGACTAGTACTGGTGGATACACACTGTAAACTTGAGAACGACTGAGGCTGTCAAACTGTAGTATCACAGGAAGAAGGATGTGCTTCTCTGGCTTCAGCTGTGACGTCAAACCCCTCTCACCTGAGAGAGCTGGACCTGAGCGGGAATAACTTAGGAGACTCAGGAATTAGAACGGCTGACAGTTGTTTTGAAGAATCACAGTGC
>SRR020739-36
TCAGTTAACAGCTCGCTCTCTCTTGTCTAACAGCTCTCTCTCTCTCGTCTCTCTCTCTCTCTCTCTCTCTCGTCTCGTACTACGTACTCGTCGTCGTCGTCGTCGTACGTCGTCGTCGTACGTCGTCGTTCGTCGTTACGTACGTTACGTTACGTACGTACGTACGTACGTACGTACGTACGTCGTACGTACGTACGTACGTACGTACGTACGTACGTACGTACGTACGTACGTACGTACGTACGGTACGTACGTACGTACGTACGTACGTACGTACGTACGTACGTACGTACGTACGTACGTACGTACGTACGTACGTACGTACGTACGTACGTACGTACGTACGTACGTACGTACGTACGTACGTACGTACGTACGTACGTACGTACGTACGTACGTACGTACGTACGTACGTACGTACGTACGTACGTACGTACGTACGTACGTACGTACGTACGTACGTACGTACGTACGTACGTACGTACGTACGTACGTACGTACGTACGTACGTACGTACGTACGTACGTACGTACGTACGTACGTACGTACGTACGTACGTACGTACGTACGTACGTACGTACGTACGTACGTACGTACGTACGTACGTACGTACGTACGTACGTACGTACGTACGTACGTACGTACGTACGTACGTACGTACGTACGTACGTACGTACGTACGTACGTACGTACGTACGTACGTACGTACGTACGTACGTACGTACGTACGTACGTACGTACGTACGTACGTACGTACGTACGTACGTACGTACGTACGTACGTACGTACGTACGTACGTACGTACGTACGTACGTACGTACGTACGTACGTAGTACGTAGTAGTAGTAGTAGTAGTAGAGAGAGAGTAGAGAGAGAGAGAGAGAGAGTAGAGAGAGAGAGTAGAGAGAGAGAGAGAGAGAGAGAGAGAGAGAGAGAGAGAGAGAGAGAGAGAGACGAGAGAGAGAGAGAGAGAGAGAGAGAGAGAGAGAGAGAGAGAGAGAGAGAGAGAGAGAGAGAGAGAGAGAGAGAGAGAGAGAGAGAGAGAGAGAGAGAGAGAGAGAGAGAGAGAGAGAGAGAGAGAGAGAGAGAGAGAGAGAGAGAGAGAGAG
>SRR020739-39
GGTTTACTGTTAAATTACTAAATAAATTACTTAGTACCTTATTTATTTAAAGTACTAAGAAATACTATAGTTGTATATTTTTAAAACCCCTAACTTGTCAGTACTATTTGGTTTTCTAGTAAGGCAGGTGAGAGTGAAGGATTGTAGAGTAGTTATTTGGGTCCTATCCAGCAGTTATACATTAGGCTACATCCCTGTGTATACTCTTGATAAGATCTGATGCGAGGAGACTAGTGTGGAGAGTTAATTGTAAATCAACATAATTGTCAATACATAAATAGAACCTAGAAATGGAACATGGTTGGTGATATCAGTTGGTGATATCAGTTGATTAAAACCCCTTGTTTTCAGGCATGACCTTGAAGAGTATTAACTTGATTCACATCAAAGCTCGAGGTATTTTAGTGAGTTCAGTTCCATTGCGGAGATATCAAATGTATTTGTCACATGCACTGAATACAACCGGTTCAGACTGAAATGCTTCCCTGCGAGCCCTTTCCCAACAATGCAGAGTTAAAAAGAAAAATTATATAAATTCAAAAAGGATTTGGTAACACAATAAAATAACTAACGAGGCTATACACAAGATAGGACTCAACTTTCAGGATGACCAGAAGTCTGTGCTGTAACAAATGTCCTGTGTGCTCATCTATAGAGTCTGTGTCAGTATCTAATGTACATTGTTATGGATTCAGTTGGCCTTGTTATGGATTCAGTTGACAGTGTAATGGATTCAGTTGGCCTTTATTCATTGGACATTTTGATATGTTTATGTTTACCAGGGCAAGTGTAATTTTGACAAACGTATATGGTGAATGAGAAGCTGAAGCATTTTAGATATGGGTAATAAAAATAGTGTTCTTAAGACAATTGATGTGAAAATGTAAATTATAGTTACAAATATAAAGTTGGATGATTTGGAATACATTGCCTGTTTTTGATATTGCCGTGGATTTAAATGGGGAATTGATAGTAACTGCTTTTTGTAGTGCAAACACTTGCGTGGTTTCTACACTATATTTTTGACCGCTTATTCAATAAGTGTGCAGGGCAGGTTTATACTTTGGGCTTTTACAGGGATTGAAAATGGGATATTTGCTGTATAAACCAAATATTTTTCTTGCCAAATTTCCCTTAGATATGAACACTTGGTTGACCACTTTTCATTTCTTACTCATTTTTTTAAATGCTCATCTTTTGTAAACCATTTTTGTTTTTAGATTTGATTTACTGCATTTCTGTGTCATCTCAACCTTTCTGGCTTTCTGTACTCATGAACCTCTTGCAGTGGTATTCAAAGTCAGCATCGCGACATGAGGGAAATGCAAAAACTTTCATAGGTCATATTGTATGGGACAATATAGAAACGATTTTGAAAAGGATAATTTGAAAAATCCATTTTTATTGAGCAAATGTATTTATTGGTTTATTTTCATTTTCGATGAGATGAACATGTAATGAATTGAAGGTACATTTTTTTTAAAGGGTGTTCAGTAGGTTTGGAATTCTGCTGGCCAAAAAATAGTTACCCAGAATTCTGGTAGGAAATAATAGGTGTCCCCACTGAAAAGTTTAG
>SRR020739-40
CAAACACCTGCTTGATATTGAAAGTAATTGAATCTAAAATGCTGTCTTTGGCTAGATGCAGAACAAACAAACAAGCCTTGTACAGTTTGAGACCTTGTTTTTAACATGTAAAAATGCTTTGAATACTATTATTTTTTCTTAAACGTCTAGCAAATCTCTAGCCAACCTGCTATACTTGCCTTAGATGTGGCATGGAGCAGCTGGCTCAATACTGTGAAACTGGAGGCCCTGTAGATAGCCTGTAAGACGTTTTTATTGTAAATTGTTTATTTCTGTATAGATCAAAGGTGAGTACCCTTGACAAAACAGTTCCTCTGATGCATTTGCGGCGTTGGCTTGGCTTTGTAAGGTTTGTTGACGAGTTGCTTTGATACACAGTACATGTTAAGGCTGAAGAACAAGTAAATGTTGCTAGCTTTGTCTTGGGGGAGTGAAGACCCCATTTATCATGAATGATATAAGCAGCAGAGATGCCTCCGATGTTCTACAAAGACCAGAGGCTGAGGTGTAATAAAGTGAAGTCCATCATAGTTGAATTGTTAACATACAAAATTGAGGGTTTCCACTGGGCTGAATGCTGTTTCCAGACCACTACCATAGAGCTTTTGTCATTATCCTAGTCTTCTGACAGAACCAACTCTTATATGTATTATCTCTTCTGCCCTGTCATTGTTGCAGTAGCTCATCATTCGCCCTCCAAAATGAACATTATATACACTCAGTGGTCAGTTTATTAGGTACACCACCCCATTCCCGAAAATAGTTTGCTCCTCCAGTGTCACGTGGCTTGCTATTGTTATAAAAAGGAGGCATCCAGTTACCGGATGGGCACAGATGGGCTAATGCGGCAGACGACCACACCAGGTTCCACTCCTATCAGCTAAAAACGAGCGTCTCCAGTGTGCACACAATCACCAACATCACCTGGTCAAACGAATCCCGGTTCCTGTTGAGTCATGCTGATGGCAGTCAGGATTTTACATAAGCAGCATGGGGCAATGGTGTAGGGGTTGTTTTCCTGGCACACGTGAGGTCCCTTGGTACCAATTGAGCAATGTTTCCATGCACTGAAGAATTCAGGTTCTGGAAGCAATGGGGGTCCGACCCGGTACTAGATGGGTGCACCTAATAACTGGCCACCAAGTGTATGTTATCCACAATTCCAGACTCAAGGTCTACTCTATAATGTAAGGGTTGAACTAAATTGGTGAGTGGATTACTGATATCAATAGAAATTTTACTTTAACCATTTATTGCTTTTTTATAAACTAGGTGGTTCAAGCCCTGAATGCGGATTAGCTGACAGCTGTGTTATACCAGATTTTATTCCACAGGTACAACAAAACATTTTGAACTGCTCTAATTACATTGGTGACCAGTTTATAATCGCAATAAGGTAACTCGCGGTTTGTGATATATGGCCAATATACTATGGCTACGGGCTGTGTCCAGTCACTCCGCGTTGCGTCGTGTGTTTAAGAACAGCCCTTAG
>SRR020739-43
CGTAGGGGTGGAGGTCGAGGGTTTGGTACGTTCCTGAGTATGATGGAGTGGACCGGGTCGATCGAGCTGACTAACAAGAACTACTAAGTCTGTGATGAAGACGCATGATGTGATGGTTCGTGTACTACCATGAGCATCCCGGATCCGATGCCGTTGCCCAGAAACAGTTTGAAATCAGGAACTGGCCCTGGAGCTTGCAGCTCAGGTACTTGATGACCTTGACGATGAGGATATTGGATTTGGCCTTGTTGATGAGAAGAAGGGCAGTGTTGTTGCTAAGAAACTAGGACTTGAGGAGGCCGACAGCATCTACATTTTCACCGAGAACGAGATCATTGAGTACGATGGGGAGCTTGCTGCAGACACAATTGTGGAGTTCATCTATGATGTTCTTGAAGACCCAGTTGAGATCATTGAGAACGATTCGGAGGTTAAAGGTTTCCATAACATTGAGGAGGATATCAAACTGGTTGGCTACTTTAAGAGCGAAAAAGTCTGAACATTATTTGGCCTATGTGGACGCGGCTGAGGAGTTCCATCCACACATCAAGTTCTTCGCTACATTCACTCCCAAGGTTGCCAAGGATCTGGGCCTGAAGGTGAATGAGGTGGACTTCTATGAACCCTTTATAGATGAACCCATAGTTATCCCCGGAAAGCCCTACACAGAGGAGGAGCTTGTCGAGTACATCGAGGATCACGACAGACCTACCCTGAGGAAGATGGAGCCTGATAACATGTATGAGATCTGGGAGGATGACATCGATGGTGAGCACATCATTGCATTCGCAGAAGAGGATGATCCAGATGGTTTTGAGTTCCTGGAAATCCTAAAGGAGTAGCAGAGGAGCACAATGATAATCCCAACTCAGCATTGTCTGGATTGATCCAGATGACTTCCGCTGCTTGTCCCATACTGGGAGAAGACCTTTGGAATTGACCTGGGCTCTCCCCAGATTGGTGTTGTGGATGTTGAAGATGCTGACAGTGTATGGATGGAAATCGACGATGATGACGACCTGCCAAGCGCAGATGAGCTTGAGGAATGGATCGAAGATGTTCTGTCCGATGAAATTGATCCAGATGATGATGACGACGATGATGATGATGATGACGATGATGATGATGATGATGATGATGATGATGACGTACGAGTAGTGTACGACGACGATGATGACGTATTAGATGATGATAGACGACGAGAGGATGAGAGATGACATGATGATGATGATGATGATGATGAATGATGGATTAGAGGTTAATTGGGTTTTAAAGTACGTTACGTTACGTAAGTTACGTAAAGTTAGTTAAACGTAAAACGTACGTAACGTAACCGTACGGTAACCCGTAAACGGGTACCTAACGGTAACGGTAAGGGGATACGGAG
>SRR020739-45
CATGTCATGGATGAGACAAGACGGGAGAGGGGGAAGGTTGAAGAACTAGGCTATCCAAACTCAAAACAAAGAGAAGAAATGGTGGGTTTATGGAAAGAACAAACAAAAGCAGAACGAACTGGAACTCATGAATGACAAGATTGAAAGAGAGAAACAAGACATCGAAGACAGTCGGGATGTGCTAACAAAGGAGAGAGAGGAGCTGGAACAAATGAGGAGTGAGATACAGCAACAGAGAGAGGAGACAGAATCTAACATGGAAGACCAAAGGAAAGAGAAAGAACATTTGGAACAAATGACGACGGACATGAAAAAACAGTTGCTAGAGGTGGACAATGACAAGGAAATTATACAAAGTTCAATGGGTGAACTGAGAGTGAAAGAGGCAGAAATGGTGAGAGAAAAAGACAACATGGATAACAAGATGGCTAGGCTCAATGAGGAAGAGGATAGAAAGCGGGAAGAAATAGGAAGGAAAATGGACATCTTAAAGCAGGAAAGTTGTGAAAATCACAAGACTTAGAGATGAAATTGACAGTGAAAAGGACCAGCTGAATGCAAAATTGCTTGAGTTGGAGAAAATGCGTGAAGAACTAGAAAGAGAGAAGAAGGAAGTGAACAACAGGAAGGATGAAACACTGAAAGAGAAAGATCAGTTGAAGAGAGGCGAGGTAAGATGAGCAAGGAGAAAGAGGAATTTGATATCAGTCTTGAACTGATGAAAAGACAAAGTGAAGACTTGACGAGCTTGAAGGCTGAAGCAGAAGTACAGACCGAGGCTATGGAAAAGACTGGAAGGAAAAGCTCACGAGGGAAAGACAACAACTTGAAGATGTAAAGGAGGAGATACATAAGGAAAAAGAAGCCTTTGAGAGAAAGAAGGGATTGACCATGAAAGAACGAGATGAGTTTGATCTGATGAAGTCTGAAACCCAGAGACAATTGGAGGAAATAGAACAAATCGAGAAAGAAAGGGAGGAAATGAAAAGTGTTATTGAAGATATCAAGAGAGCAAAAGCTAATCAGGAAGTGATGGAATCTGAGATTGTGACAAAGAAACGAGAAACAGATAATATCATGGAAATTATCTCAAAAGAAAAAGACAACATGGACAAATTAAGATTGAAGTGGAAAGAGAGAGTAACGAATTTGAGATCACCAAGGGCAAGATGGTGACGGAGATGGATGAGCTGGGACAGAGAAAAGCTGAGATCGAGAATGATAAATATGAAGCAGAAATGTTGATGGCTGAACTGAAAGAGGATGAGCAAAGAATGAGGGAAGAAATTTGCAAGATGAAAGACAGTCTCGAGCAGATCAAAGCTGAAATACAACCACAGAGAGAAGACATTGAAAGCAAGATGGAGGAGCTGAATGTCCAAAAGGCTGAGATGGAAAGTGTTATGACAGATATCGACAGACAAAAAGGACATGCAAAACCAAAGACAGCAAATTTAACAAGACAAACAAAAGATGATCAAGGAAAACTGA
>SRR020739-48
TTGCTTGGTAGTGTACTTCGCTAGACTGCCAAGAGCCTTGCCCGTCATCCAGGCCAAGGTGGCGAGACACGGTAGTGATGAAACTATAGGCCTTGTTGATCTCTGCACCAGACAGGATGTTCGTGCCAACATACTTGGGGTCCTACCTGTACGCTGCGGCGTATAGTATGGACTTCAGGCAGAAGTCGTCATGCATTTTGATGTATTTCAGAAATGTAGTTTCCTCTGCTTGGAGTAACAGTGAATAGGTTTCAGGCTGCTTACCACTCTCTCCTAAAATACATAATCCAGGAAGATCCTTTTGATGGGCCTGTCCATATTGACAGAGTGTGATATGGCCATTTCTAGGAGAGAGTCCTCCCCTCCAGGAGACTATCAGACATGATGACAACACCACTCCAACAGGTGTTGCTGGGCAGCTTCAGTGTGGTGCTCTTATTCTTCTCATTTTTGCTTGGTGAGGTAGATTGCTGCAATAACTTGATGACCCTTCACATACCTAACAATTTCCTTGGTTCTCTTGTAGTGTATCCATTGTTTTCAGTCATGTCATGTCCTTGAGGAGCAGATTCAATGCATGAGCAGCACACCCAATGGGTGTGATGTGAGGGTAGGACCCCTCCACTTTAGACCAAGCAGCCTTTATGTGCACAGCATTCTATCACCAGTGCAAATACCTTCTGTGATCCAAGGTCATTCATGACTGCTTCCAGCTCATCTGCAATGTAGAGACCGGTGTGTCTGTAGTCCCTTGTGTCTGTGCTCTTGTAGAATACTGGTTGAGAGGTAGCGACGATGTAGTTAATTATTCCTTGCCCACGATTATTTGACCACCCATCAGAGATGATCATGTATGTTATAAAATATATTCAGCCCACCCAGTATTGTAATCAAAACTTACCAGAAAGCATGTAGTCCTTGGCTCAGACAGCATAGTAGTGTGGGCTCAATGGCATCTCATTAGTGTGCAAGATCTTGAGAATCAGCTGTACATGTGATGGAAGAATGCACTGTGCATGCAGAGGATTGCAATTCCATTGAATTAGGGCTAGTTTAACCAAAATATGCCACAAGACCTAGAATTGCCTTGTGTGTACTCCTACAAGTTAAAGGTTACACTTAGTTATAAGACTTTAACTTTTTATAGTAATTTAAGTACTTAAACGTTCCCCGGGTACTTAACCCTACCCCCTTAAATTTTAAAAAAGTTAGGTTAACTTTAACCTTAATTTTTAACGTAAGGGTTTAACGGTTTTACCCCGTAACCCGTTTTACGTTAAACCCCTACTAGTGGGTAACGTTAAAGGTTACTAGTTAGTATTTACCGAAACCCCCTTTTATTTTTTTTTAGTTACTTTAGAAATTAAACTACGTAAAGGTAACGGTTACGTTAATAAATAACTACCCGAGAAGAAATTAAAAGTACGTTACCTTTTTTAATTTTCGTAGGTAATTAATTAAAG
>SRR020739-49
GGGGGGCTGAGCTGGCCTGCAGCGTACATGAAGAGAACCAGGCTCAAGAGGGTAGAGCTCAAAGCCGACTGGAACAGCGTTAACATGAAGACCCGAGCCATGGACAGGCAGACAATGAACAGTGAACGATGACTCTCGTAGGGAGACCTACACTCGTCAGTGGGAGGCTCGCTCTCTGGCCCAGGCCTGTCCCTCGGGGGTGTACAGAGTGGGCACCGTGGAGAGGGGGTGTGAGAGAGCACCAGCTTCTGCCCAAGAGGAACACCCTGCCGCTGCCCATCTTCACCCCTGCACAGCTGGGCATCCGGCTGGGTCGCGGAGCACCACACACCCAGGAGGACCTCCGTCCCTTCCCCATCCCCGACGGTGTCTGCCCTGGCAAGAGGGCCGTGGTTGAGATCACACAGGACCTGCCTCCCGCCAAGCCACTCAGGATGGAGTTCGCCAAGGCGCCCAAAGCACTGGGCCGCTCCGTGTCACAGGAGGCCCAGAGAGGGTGAAGGAAGAGGAGAGGAACAATGGACGTTAGAGTGAAAGGTTAACTTTGGGGCTCAGTCCATCAGATAACAGCATGGAGGGATGTGTATAGATTTATTCCTAGTGACATTTATTCCATCCCTATTCCCTAGTAGTGCCGTCACACAGTGTATACCTTTCCTGTTTAATTAAGTATTACATGTATACTAGGGACATGTCCAATGTCATACTGTTTGTTATACAAGGTATTATTTGCTTAGAGAGCTGATGGCATCTTTTGATTGACAGAAAGGTGTGTTTCAGCTGTGCCATCAACTAATCTCCCTGTTGACTGGAAAATACCAGACTGTCCTTGTCACGTCTACACACTGAATGAACTGCCCCTGCCCCCCTGCCTGGCTAAAGCCAGCTCTGGATAAGCCACACAGCATAGTATGGCATTCTGACTGCATTGTGTGCAGTGGTACATTCTGACCGCATTGTCATATTATGGCAATGACACCTCACAGTATTGAGACAGCAGGACATTTAATATGCTCAACCAATGTGCTAATGAGGATGTATTTTTTGATATATTCATGTGGAATGATGCACAGATGAGGGAGGTGAGGGAAGGGACATATGAAGATATCAAAGATGCTTCAAAAGGGACAGAGTGGGAGAGAGCAGAAGAGAATTGGAACTGTAGAGCGGAACAAGAAAGTGGGCACGGAGGGAGGGGTGGGCTCAACATACCTTGGCATCCATCCCTCTTCTTTCATAAGAATGGAGAGCTGGTGAGCCTCCAGACCTTCAGAAGTCCTTGACACACTCTAATCCTGGGTGAGAGGACAGAACGGTACAACATGATCCCACACTGGGAACCCAGACAAAGGAGCCACTTGGGCACAGACGTCAATTCAACATCTATTCCACGTT
>SRR020739-50
CCGAATGTGCAACACGACACCCATAAAAATCTGTGAATACACTCTGACACACATGCCTCAGGGAGCTGAGTACAAGTTCCGTGTGATGGCCTGCAACGCTGGTGGACCCGGAGAGCCAGTCGAGATCCCAGGAATCGTCAAGGTTATAGAAATGCTCGACTATCCTGACTACGAACTGGACCCCAAATACGAGGAAGGCTATGTGGTCAGACAGGGAGGAGTCATCAGGCTGTCTGTGCCAATCAAGGGTAAACCAGTCCCTATCTGCAAGTGGACTAAAGGAAGGCCGAGATGTCTCTCACCGAGCTATGATCGCCACCAATGATGATATCACTGAACTTGTGATCAAAGAAGCCCACAGAGACGACACCGGAACATATGACCTGGTGCTAGAGAATAAATGTGGCAGGAAGGCTGTCTACATCAATGTTAAAGTGATTGGACGTCCAGACGCACCGGAAGGTCCCCTTGAGTTTGATGATATCCAGGCTCGCTCCGTACGAGTCAGCTGGAGACCTCCCTCTCAAGACGGTGGCTCTGATATCCTGGGTTACATCGTTGAAAGGCGTGAGGTATCAAAGGTAGCATGGTACACTGTGGACTCAAGAGTGGTGGACACAGCTCTGGTGGTCAAGGGACTTAAGGAGAATGTTGAATACCACTTCAAGATCACTGCTGAAAACCAATTTGGTGTGAGCAGATCTCTCAAATCAGATGAATGTGTCACTCCGAAGACACCCCTGTCTCCTCCAGAACCTCCAATCAACCCACAGAGGTTATGGATGACACAAGAGCTACTGTTGCTCTATCGTGGGACAGACAAGGTGAGTGGCGCCGCCGTTAGTTAGAGGTATTAGTAGGTGAGAGGAGAGGAGGTCGACCGAGAGGAGTAGGTGGGACACGACAACAACACGACACAGACGACACATACATCGACTCACGACGTCCTCACTCGGATCGACGTACGTACTCCGTTGTACGTGACGACGACAACGAACGTTCGTACGTAGGGACCAAGGTTACGAACCTTACGGACGTTAGTAACGTTAACGTTAAACGTTAAACGTTAACGTTTTAAAACGTAACGTTAACGTAACGTAACTACGTACGTACGTACGAACGTACGTACGTAGTACGTATTACTACTACGTTACTACGTTACGTACTTACGTACGTACGTACGTACGTACGTTACTACGTACGTACGGTACGTAGGTACGGTAACGGTACGGTAAGTAGGTAGTAGGTAGTAGGTACGTAACGTAGTAACGTAGTACGTAGTAGGTAGTAGTAGTAGTAAGACG
>SRR020739-52
TAACACCCACTGTGTTTTCTTCTGGCGACATTGGGAGACGCTCAGACGTTAATACAGATGTCACATGACTCAACGCACCTGCTTTAAATGTCATTGTTTCTGTGCCTGTAATAACTAAACTCAACTCTTCATCTGATGCACCTGATTCAGGAGACGACTGCCTTCGGTGGACATCGGCCCAAGAATCTACAGGTAAAGCTACAAATACAGTGTCTGATGACACAGACTCAGGCGAAGACGTTCTATCACTAAGGGCCCGGGGTTCCATGAAGTACTGAGATAATATCCTCATAAACTCAGGCACTGGTGAGTCAGGCGATAGCCGTCTATTCCCTGCCGACTGACTCTAGAGAATCAGGTGAGGATGGCCGACTCTCTAATGCTGATGATGATATGACCATTAGCTCATACTCAGAGCCAGAGGTCATGGATTCAGGTGATGATGACCTGTGTTCTATGGTGGCATACTCCATATTACATGAATCAATACCTGACACACCTGATCTTGTATACTGAGGGATTGGTGAGTCTGGAGAAAGCGATCTATTGTCATTGATCTCATGCATTTATTCAGGTGAAGATGATCTAACCTTATCCATTGACATCGTTGATTCTAGAGACATGGTTCTGTATTCAACAGACTCAGTGGATAGCGGTCTATCCTTCTCAACTTGTTTCTCGAATAATAGAGATTCAGGTGATGACGTTCTAACATCTGCCTTTAACACCAGTGTTGCAGGTGATATGGGTCGGCAGTCAGGTAATGACTCGGGTGATAGACGCTTATCCTCAGTCTCCGATACAGACACTATGACCCATTCATCTCCAGAGTCTGATTTGGAGTGAGGGGAAGCTGATCTGTGACCTGTTTCAAATGTACACTCCGATACTACTTCTGCTGCTAGTGATTCAGGTAAAACTATATCAGATACGCTTGGAACACTCTCAGTAGGAGCTACATCCTGATCAATCTTGACTGTCTCTAGTTGTAGTTTCTGTAAGGTTCCACTTGCCAATCGTGGTAGAGTCTTCTGTGCTGATCTCAGTGCTACCTCGAGCTAACTTCTCTCTCTCGTGGACGTAAGTCTGTATCGCTACTCTATACTCTCTAGTACAAGCTACACTCCTGATCGTATTCGTTGGTCTTGTTTCGAGGTTGGTACGTCTTGGTCCGTTCGGGTTTACCCTAACGGTTTCGGGTACCGGGTAACCGTAACGGGGTTAACCGTAGGGTACCGTTCGGTACGTTCGTCGTCGTACCGTTACCGTTGGACTCGTACCGTCTCCTACCG
>SRR020739-53
ACTGTAGAAGACACAGTGTTGTTCCTTGATGAACTGACCAGAGAGTCTGATATCCACATCCTGTTGACCAACCCTGGTGACTCCCTCCTTGATGTAGTACAGCAGACATTCTGACATCAGAGGATCCTCGTTCAGATTCACCAGGTGGGGAGTCCCTTTAGGAGAGAACACCCCCTAATGTCCCTCCATCTTCTTTAATGGACACTCCCATCTCAGCCAGCAGAGACTCTCTCTCATGTCGTATAGATTCAGTCTTCCTCAGTTTCTCCTCCCATGTCTCGTTCAGCTCAGCAATGATCTTCTCAGTCTCCTCCAGTCTCTCAGCCACCTCCTCTTTACTGATGGTCTCAACAAGCTCCTCCCTTCAGCAAAGTCCGCCGTCATGTGATCAGTCATGTGATCAGCATCTCCGTCAGGTGTGGAGTCTTCGTCAGGGGCGGAGTTAGAATCTTGGGCAGGGTTCTGTGGGGCTTCTGATTGGCCGTTAGCGGTGATTGGCTGGTGGGTTGGCAGGCCTGAGGGGGAGGAGCCCAGAGCACTGTTGTTGTTCACCTCTCCACCTGTTATAGCCAATAGTTCAGACAGCCCCTGTGAGAACAGCAGGTCTCTCAGTCTGTTGACTTCTTCTTTCAGTTCTCTGATCAGTCTGGCGTTGGGGTCCTCATTTGATTATAGCATTACACCTGATCTGCTTGGCACGGTCCGCATACCTGAGTGTACTGAGTGTTTCTCATAGTTAATGTCTGCTGGACTGAGAGCTGCTATCATCGCTGTCCTGGAGTTACCACCCAGGTTCTCTTTCAGGAGCCAGGTGAGGACCGAGTCTCTGTAGGGGATGAAGTCGGACTTCCTCTTCTTACTGTTCTGCATTTCAGCCAGAGCAGAGATGACCTTCCCCAGGGTGGTGAGAGACTTGTTGATATTAGCTCCTTCCTTCAACCTCAAACCCTTTGCCCCCGACGAGTCAGCTCTCTCACTACCAGCTAGGTCCACCAGACTGACCTTACTGACCTTCTCAGTGTCCAGGCTGGTGAGTTGGTCTCTTCGTTTCTGTGTGAACACGATGGTGAAGACGGCGTGGGAACGACTAGACGTCTCATTCATATTTGTTGCCGCCACCGTCCTAGCTTTGTTTCCACAGTCCATTAGGTCCTGAATGTCATTGTATCCGGTCACAGCCAGTTTAGACAGATCTTCAACGTACGGTCCCATTATAGGGTGCTCCCTAACACGGAGTGTACCCTTCGACTTAGGGTTCAACAGGTCACGCACCCTCTCACAGTAGATCTCCATGTAGGACACCTCCACTGAGAAGGAGAGATCAGGATCTGTGTTTCC
>SRR020739-56
TATGTGGATGGTAGTGAGAGTGTGTGTGTGTGTGTGTGTGTGTGTGTGTGTGTGTGTGTGTGTGTGTGTGTGTGTGTGTGTGTGTGTGTGTGTGTGTGTGTGTGTGTGTGTGTGTGTGTGTGTGTGTGTGTAGTAGTAGTAGTGTAGTAGTAGTAGTAGTAGTAGTAGTAGTAGTAGTAGTAGTAGTAGTAGTAGTAAGTAACGTACGTACGTACGTACGTACGTACGTACGTACGTACGTTACGTTACGTTACGTTACGTTACGTTACGTTACGTAACGTTAACGTTAACGTTAACGTTAACGTTAACGTTAACGTTAACGTTAACGTTAACGTTAACGTTACGTTACGTTACGTTACGTTACGTTACGTTACGTACGTTACGTACGTACGTAGTACGTAGTACGTACGTACGTACGTACGTACGTACGTACGTTACGTTACGTACGTACGTACGTACGTTACGTTACGTTACGTTACGTTACGTTACGTTACGTTACGTTACGTTACGTTACGTTACGGTTACGGTTACGTTACGTTACGTACGTACGTACGTACGTACGTACGTACGTACGTACGTACGTACCGTACGTACGTACGTACGTACGTACGTACGTACGTACGTACGTACGTACGTACGTACGTACGTACGTACGTACGTACGTACGTACGTACGTACGTACGTACGTACGTACGTAACGTAACGTAACGTACGTACGTACGTACGTACGTAACGTACGTACGTAACGTAACGTACGTACGTACGTACGTAACGTACGTAACGTAACGTTACGTTACGTACGTACGTACGTACGTACGTACGTACGTACGTACGTACGTAACGTAACGTAACGTAAACGGAACCGTTAACTTTACGTAGTTACGGTAAAGTACGTACCTAACGAAGTAACCTTGATTAGATAGACTTATAGGCATCACAGATGACTCAAGACAGACATGAGTCGATGACCAGATCACTGATAGATAGACTATAGTCGATAACCAGATCACTGATAGACAGACTCATGAGTCAATCACAGATCACTGATAGACAGACTTATGAGTCGATCACAGATCACTGATAGACAGACTTATGAGTGGATGACAAGACGTTGTGGATAGGAGGATGAGGTCACCATGGTGTAAATGTA
>SRR020739-57
GCCAAGGATGCAGGAGAGGGGCTGCTCGCCGTGCAGATCACTGACCCTGAGGGGAAGCCTAAGAAGGCCAGTATCCGTGACAACCAGGACGGGACTTACCTGGTGTCGTATGTACCTGACATGACTGGTCGTTACACCATCCTGATAAAGTATGGAGGGGATGAGATCCCTTATTCCCCCTACCGCATCAGGGCTCTACCTACTGGGGACGCCAGCAAATGTACTGTCACAGGAGCCGGTGTGGGTCCAACCATCCAGATCGGAGAGCAGACTGTCATTACTGTGGATGCAAAGGCTGCTGGGAAAGGAAAGGTGACGTGCAGTGTGTGTACCCCAGAAGGGGTTGAGTTAGATGTAGACGTGGTGGAGAATGAGGATGGAACCTTTGATATCTTCTACACTGCCCCCCAGCCTGGAGATTACTGTATCTGCGTTCGCTTTGGAGGGGAACTCATCCCCAACAGCCCCTTCCTGGTCACGGCAACAGACCGGCCAATGGGAATGAATGGTTTGGATGTGGCGGGACTCCGGCCGTTTGACCTGGTTATCCCCTTCACCATCCAAAAAGGAGAGATCACAGGCGACGTGCGCATGCCGTCAGGTAAGACAGCCAAGCCGGACATCACAGACAATAAGGACGGGACAGTAACGGTTAAATACGCTCCAACTGAGGCCGGCCTGCACGAGATGGACATCAAATACGACGGGATACACATCCCTGGTAGTCCACTCCAGTTCTATGTGGACTATGTGAACAGTGGGAACGTCAGTGCATACGGACCGGCCTGATCCACGGGACCGTCAACAACCTGCCATGTTCACCGTCAACACCAAGGACGCAGGAGAGGGTGGTCTGTCTCTGGCCATCGAGGGTCCTTCTAAGCTGACATCAGCTGTGTGGATAACCAGGATGGAACGTGCTCTGTGTCCTACCTGCCTGTCCTACCTGGGGACTATAGCATCCTGGTCAAATACAATGACAAACACATCCCTGGCAGCCCCTTCTCAGCCCACATCACAGGTGATGACTCTATGAGGATGTCCCATCTGAAGGTGGGCTCTGCTGCTGACATCCCATTGGACATTGGCGAGCTGGACCTGAGTCAGCTGACAGCCTCTCTGACCACGCCCTCCGGCCGAGAGGAACCCTGCCACCTCAAGATGCTCCGCAACGGACATGTCGGCATCTCGTTTGTTCCCAAGGAGATCGGGGAGCACCTGGTGAACATCAAGAGAACGGACGCCATATTCCCAGCAGCCCCATCGCCGTGATGATCAGTCAATCGGAGATTGGTGACGCCAGTCGGGTGCGAGTGACTGGCCAGGGCCTCAGTGAGGCCAAAACATTTGAACCTGCTGAGTTCATCATCG
>SRR020739-58
AGAGGATGTGCCTAGGAGAAATGGAAACATAAAGGGCAGGTCTTAACAAGATCACCGACATGTGAGATCAAAATGGAGGGCAATAAACGTTTCCTCACTCTGAAAAGTGTTCCACTGGACGCGTCTGGTGAAGTGTCTTATACAGCTCTGAATGCTGTCACTAGTGCTGTGCTCACAGTCAAGGAGGGAAAGCCTTACTTCACGACAAAACTGCACGACTACTCAGTCACTGAGAAAGATGAACTGACGATGATTTGTGAACTGAGCAAGCCCAATGCAGAGGTGAAATGGTTCAAAGGTGACCAGCAAATCACTTCCTCCAAGAACGTGGTCATCAAAGCCGATGGAAAGAGGCGTATGCTGATCATTAAGAAGACAGAGAAATCCGACATTGGAGAATACAGCTGTGATTGTGATGCGGACAGAACCACGGCCAAGCTCAACATTGAAGATCGTGACATTAAGTTTGTCAGGCCACTGTACAGCGTGGAAGTGACAGAAACTGAATCGCCAAGTTTGAGACTGAGATCTCTGCCGATGATGTCCATGGTCACTGGAAACTCAATGGAGAGGCCCTTCATCAGTCTCCTGACTGTGAGATTAAGGAGGAGGTACAAGGCATATCCGTTATCCTGTACAACGTTCGCAAGGATCAGGCCGGAGAAGTTGACTTCCAAGCTGCCAATGCTAAATCCAATGCTCAGCTTAGAGTTAAAGCGCGGGTGATCGGCCTGCTGCGGCCTCTCAAGGATGTTACTGTTACTGCTGGGGAGACCGCCACTTTCGACTGTGAACTGTCATATGAAGGAATTGCTGTGGAATGGTTCTTAGGGGGTACAAAGTTGGAGCCAAGTGACAGAGTGGTCACCCGAGCAGAAGACAAAACTCACACGCTGACTCTCAGAGATGTCAAGATTTCAGAAGATGGAGAAATCAAAACTCACTGCAAAGGATTTCCAGATTGAGGCCAGACTACATGTGAATGAACCACCAGTTGAGTTCACCAAACCTCTGGAGGACCAGGCAGTTGAGGAAGAGGCCACTGCTACATTGGAGTGTGAAGTCTCCAGGGAGAACGCTGAGGTCAGTTGGTTCCAAGATGGACAGGAGATCCTCAAAACGAGAAATATGACATTGTGCCAATGGCGCGTGAGAAAACTCATCATTCATGGCTGCACTCTTGATGATTCAAAAACGTTTACCTGACGACGACCTCAGAATTCAAAACTCTTGCTTCCTTAACGTGAAACCGTCCAACTATAGTTGAGTTCTCTAAGCCTAACTCCAATGATGTTGAGGTTCAAAAGAAACGTGAACGAACTGACCCAAGGCAACACGAAGGGG
>SRR020739-59
AGAGGATGTACAGCCTAAAGTAGCAGACATGGAAGATAATGATCTCACTTGCCCATCAGCTAAGGAGGTTCAAGAGAAGTTCCGGGTCCCGAAGACTCAAAGGAAGAAATAGGTACCTTTTGAGAAGTGGTTGGAAGTTCATATGAATGCACACTTCCTTTTGCAGTGTAAACCTTGGAATGCAAGTCCTTTAGATACAAATTATTGCTGTGGTTGGTCAGAGACTGGAAATCCAAGATAATTGCTGACTGTGTGTTGATGCTTGTTAACTAAAATTGTTAAATACTCACATTTATTCTGTCCATTTTTGACACCCTCCTATTATTAACACAGAACTGGTTAACAATCTGAAGCACAGAGCCAGTAATTAAAGATGTAGTTAGTGAGATGTTGCAAGTGATATGCAGTGTTTTAGGTTGCCACACAAAGAGCCAGAAGAAAAGAAGACCGAGGCCCATTTGAAACCAACCATTCAAAAGCCTTTTTAGGACTGACTAATATTCTCACTGGACATGAGACTAATGGAATTCTGAATTCGATGTCACTTACCACATTATGGACACTCATGAAGTCAGCAATTGCATGAAGACGGACCTTCCTTGTGCCTCTGCTGATCTTGTGGCTTTCTTCAGATCAGATCTTTTTCTACCTTGCGATCAGGTGTACTGAAATGGTCGACTTGAATGAGGAGTTATACTGCTTGGTCAGTCTCTTTGGTTTTTCCAGTCTCTTGTTACGTGTATATCTGTGTATACATAGTTCAATGACAGCGGAGGGCCACGTCCTTTTCCAGCCTTGCCAGTTCCACGTTAACCATTGCTGTGTTTCAGAAGTAATTAAACTCTGCCATTCTATTCCTGTTAAATCCGTAGAAAATGAGAAAGTAGCCGGGTCTTGTTTATCTGAGCCACTAAATGAAGAGTGCCAGGAGCCACCAACTGAAGATCAAGACACCATCGGGGACACGATCAATGTTGCAGAGGAAGACGATGTGTGCGACACCACTAATGCAGAGGAGGCCATCAATGTAGAGACTGAACTGTCGACCAGCGACAAGGACGTTGCTAAGCTAACTGAACGTCAAATGAAAGATGCTGAGAACACGCAAAATGTCCCGGAAGAGACCGTTGACACTGAAAGTACTCAGGCTGTTAGTGTAAACGAGCAGGGCGAAAGCGCTGTTGATTCTGAAATGGTTTCTAAGGCTGAGGGTGAGGAGGAAGACAAGACTGAAGAGAACGCTGCAGAATCAACGGCAGTGAAAGAGTCCTCTTCTGTTGAGGGCGATGATCAGAAAAAGAGTTCTGATGAGGAAAAGGGTAGCAAGCCTGACTCAAAAGAGGATAAGGCCCCTGCAGGCAATGCTCC
>SRR020739-60
ATGAACAAGCTGAAATGTTTCACTGGTATGACCACATTCAGAACCTGAAAGAAAGGAGAGTTGGTGATAAATGAATGGATCAAATCAAAGTGTATTGCTCACGTACACAGATTTGCAGGTGCAGCGGAGTGCTTGTGTTTGAATGCACATGCAGATCCCTAAGACGAACCCTTCCCCTTGTCTCGGTCCACATCACCAGTGAGTTGAGTACTGTGGAGCGTCTGACTGATCCTTTTCACTTTCTAGTAGACCTAGCGCTCTAGAACACTATCTTAGCATCTTTGCTGCTCTTTGGTCTAGTGTGCATAGCTCTATATTCACCTCTTGGTGACTTGCCAATTGCCATTGTCTTCAAGATTATCTTGGTGGATCGTCACTGTCTAGTAGACCTAGCTCTAATTTCCCCTCTTAGCCTCTTTGTCACTGTGTCTAGCATGTATAGCTTTATCTTCTCCTGGTTTTCTTTCTGTCAAGTTTGTGTCAAACTCATTCGCTCCACCCTTGTACTTGTTTTAAAGTCACGAATTAGTAACTCCCCTCACCTGGTTGTCTAGGTCTTAATTGAAAGGAGAAAAAAACAAAACCAGCAGACACTCGGCCCTCCATGGAATGAGTTTGACCGCCCTGGTCTATATTTAAAGAATTGTCTCCAGGATCACTTTAGATTCATTCCCCTTCTGACCTCGTTTCATTGTCTAGTATAACTATATTTAGATAGAATCTCCTATTGGAGTCTTCACTGTCCAGTATGTATAGCTCTAGATTCTTCTTGCTTCTGCTTTTGTAGATGATACATTACAATCCCCTTTTTCTTATAACTTCCTGTTTCTTCACTGGACTCTGTCATAGGCCTTCACTTAATCATGCTGTGAGTGGGCGTGTACGCCATCTTTAAACTTAAACTGTCTCTGATTGGATCATATGCATTTTATGTCTTGTCGGTGAAACCAAACTATCCACAATGGCCAAGGGGGATGTATACTCTCAATGAGGAATTAAGTCTGTAGTCTTTAAGTATTTGAGGGTTCTGGTGGCACTAGTCTTTGTCTGTAGGAAGGATTGCCTCGCGATAGTAGTACCTGTGTAAACGGGGGTTGAGAACCAGTGGTGGTCGTTTGGAAGTTAAAGGTCCAATGCAGCTGTTTTCATCTATATTTCAAATCCTTTCTAGGTAACAATTACTACCTTTTTGATTGTTTTCAATTTAAAATGGTCAAAAAATAAGCAAAGATATCAGTTTCTCAAGCAAGAATTGTGTTAAGATTGTCAGGGAGTGGTCTGAGTGGGGAGGGAATGCTAGCTGTAGGTTTGGAACGCGTCTTATTGGTCTATTAAATTTACCGCTGGTGACGTCACCAAGCAAGCCAAAACGCCACTAG
>SRR020739-61
ACTGCTATATTGACCTATAGACTATCTCTGAGTTCTAGGCTCTCATTCTTAGCAGCCAATGAATCACAGTGTATCAATGTGTCCATATGGCAGAGGCTCTCGCATTGGTTTCATTTTAACCTTTAGATTTGTATGATTAACCATGTGACAATGATTTTGAGAAGTGAAAATGTTATTATTAAAATTAACTTAAAATGCACATACGCAAATCAATTGTAATCTTCCCCAAACTTAAAACTCATGTGCCGCCTGTGGTCTTTATATAACATTCATTATAAAAACATGCCGCTGGTCAAAAGCCCATCCAACTGATTTGTTCTGCCACCTGCGCTGTGCACCAGAAGAGATTTCAATGAAGATGGTAGTTAGATTCTTTCTGTATGAAGAGTTAGATTTGATGTATGAAGAGAACTTCTATCACAGAACAGACGCAAGTGTCTGGGTTGTTTCTGCCTTACCAGACGCCGTGATGGTTTAGCATGCTAGCCTGAGTTAGCCATGCTATCATCGTAATGGTTTAACATGTTATACTGCGCTAAACAGGTTAGCATTTGTTAGACTGTGCTAGTCAGGTTAGCATGGGTTAGCCTTATGCTAGCCGGGCTCATGTGTTAGCCTAAGGCTTTTGTATTAGCCTGTGTTAGTGTGGGTTAGCCTTAGCCAGCATTTGTTAGCCTTGTTGTTATAATGTATCATAGCTGCATTCAACCCAAAGAGAGCAGAGCAGCAGGAAAGAAGCCTGTGGTGAGCCCCCTAGTGGCTGGGAGGAACCACAGCACCCTGCCTCAGCTCAGCTGTACAGAGAGACCAGGTCAGGTATATACACTACAAAGGACGTAGTTGGATTCATAGGGTTGCTATAGAAACAGTCTTGGAGATTCTACCTCCATATTGACTTTGGGAATCAGGTTGGGAATATATTCTGGGATATCAGGATCAACAGGAGCTGGCATCGTTGGGAATTGTGAATATGGCACACACCTTTGGGATTATATTGAGTTTTTATAATATTCTGTGTTACTATGGTTACTGCCGACTAGGACTTTATAAGACTATAAGAATCAGAGGATGAACTGAAATGACCATTGAATTACAGATAGCCTTCAAAGGCACAATCTGGAGAAGGATGGAGGATGGAAGGAGTAGACTGGAGGAGATTGAGCAGAGGAAAGCAGGAGAGAGATGGAGGATGGGATGGTGTAAAGTAGGAACTATAACCAAGTAGGAAGAGACGAAGTTAGGAGGAATGACCCCTGACACCCTCTGCAGGGAGCAGGGGCTTCTGGGAGATGACTAGTGGAGCTTTCCACACTTTAACCATTTGACCTTTGATATGAACCAATGGGAAAGCTCCGTTC
>SRR020739-62
CTGATGATATTGATAATGAGTACTATTCTCTTCAGTTATGAGATGATTCTCTTCAGTTATGAGATGATTCTCTTCGAGTTATGGAATGATTCTCTTACAGGTTATGATGCTATTCCGTTGATGATCTTTCGTTGTAGATGACTTTCCTACGTTTCGAGTTTAAGTGATGTCCTAACTACTTACTAAGCTAGTACGTTTACGTTCTTACGTTACCGTTACGTTACGTTACGTTACGTACGTACGTACGTACGTTACTTACTTACGTACGTACGTAGTACGTACGTACGTACGTTACGTTACGTTACGTTACGTTACGTACGTACGTACGTACGTTACGTTACGTTACGTTACGTACGTACGTACGTACGTACGTACGTTACGTTACGTTACGTACGTTACGTACGTACGTACGTACGTACGTACTACGTACGTACGTTACGTACGTTACGTACGTACGTTACGTTACGTTACGTTACGTTACGTACGTACGTACGTACGTTACGTTACGTTACGTTACGTTACGTTACGTTACGTTAACGTTACGTTACGTTACGTTACGTTACGTTAACGTTACGGTAGTAGTACGTACGTACGTACGTACGTACGTACGTACGTACGTACGTACGTACGTACGTACGTACGGTACGTAACGTACGTACGTTACGTTACGTACGTACGTACGTACGTACGTACGTTACGTACGTACGTACGTACGTACGTACGTACGTACGTACGTTACGTACGTACGTACGTACGTACGTAGTACGTACGTACGTACGTACGTACGTACGTACGTACGTACGTACGTACGTACGTACGTACGTACGTACGTAAGTACGTACGTACGTACGTACGTACGGTACGTACGTACGTACGTACGTACGTACGTACTCTAGTATACTCGTAGTACGGTACCGACGTACTACGTCTACGTCGTGACTTAGATATGATGTAAAGGGACCCGTAATTCCCGAGTTACCTCGTAGGTCGACTCTAAGTCGAAGTACCTGAGTTAAAGGGACCCGTATCCTAAGTCCTGTGTCGATCTAGTATAGTCTGAGTCGTTAAAACGGGCCCTATCTAGTCCTGGTCATGTAGTATATCTGAGTGTAAACGGGCCTATCCTAGTCCTGTGTCATGTAAGTAATCTGA
>SRR020739-64
CCGTTAACTACACAAGACAACCCTAGAGAAAAAATAGAAATAGAAAATAAGTAAAAACAATTAGTAACAAAACAAGTAAATATTATTCAGTACGATGAAAGGACGATAGCACATTACCGTCAATCAAAGATCTACGGTCAAAGGGTCGAACCACGCTCGCGCTAAACAGTACAGAGAAGAGAGACTATGGTAGGCAGAACATGGTGGTATATTTATTGTAGCTGACAGCATGTCTCTGCTTGAAAAAGTGTTTTTGGTCTAATTGAACTGTCCTCCTTGCTACCACTGCCTATAATTGGGATTTGTCTTGTGTATAGAAATGTATAGTAATGCATGTGAGTAACCCAGACTACAAACAAGAGGTCATGTGTTTCTCCTTTCTCTCTTCCCTTTCGTTCCTTGCTTCCTGGCAGCGTTGTAGAGTAGGTTATTATTTGGCACTTCATTAAAAGGCGAGGGAGTCTGCTGTTCAAAAGCAGACCAGACCAGTCCTGCCAGTTAACAGTCGTGTAGAGCAGCTGCTGGGGGCCGGGGATTGGGAATGGGATTGGGAATGGGATTGGGATTTGGGATCAGAGGACTCTTATCCCAGCTGGGACACGGTGTCTTTAACCTTGGGAAAATTGCTTAACCCCCTTAAAGAGCTTTGGATTAAAGAACCTCCCAGGTGAAATAATTACTGTGATGCTCACAGCAGATTGTTTTTATTATATGTGCTGTTTCGAACGGTGAAATTGAATCCTCACTCTGGTCCAATTTTTTTGTTCATTTAACATATTTAGCCAAAATGAACATCAAATAAAAAGGTAATGCTTTTGGCCTTTCTCTAGTTTCTATAAGGAAAACCTCAGATTGACTTTTGCTGCAGATACTGTAGGTGACAATATCTTGGGTGAATTTGCTAACCTGGCTTCAATGGATCTGCCAAACTCGAAACATATAGAGTAGTCAACTTTTGGAACTCTGCCACTGCCTTTCCTCACCATCATCACCTGTTCATTAGTAAAGCCAGAAGTAGTTGCACAGTAATGGAACTAACGACTGTGGTCACCTTGGATCTGAGAGGATGGGGAAAAACCACACCATGGAGAAGTGACTGAGGCTTTAAGTCTAAGACTGGAACCATGCTCCCGTCAACCACCACACATCATGCAAAGTGTGCGACACAGAGGAGACCAGCTACTGTATGACAGGGCTCTAGAAAGCAAATGATCAAAAACACTTAGGGGGTGGGGTGGGGGGCAGAGATAGGGGAGCAAGGGAGTGAGTGAGAGAGATGGAGAAATAGAAATCTAGATAGCTTGGGCTCAGTACCCCCCTCCTCGCCCCATCCTTACTTACGAGTTCGAGGGTGAGTAGACTTGTCCTGATAGTTGTGACAGAACTGAGACGTGACGTAAGGCGTACG
>SRR020739-65
GTCTACGTCATACCGCCGAGTCTACCTTTTAAAGAGTTGTAGAACTAAGTTTGTTTGATATGAACGGTGTCGCCTTAACGTCTCAGGTCGTCGGTTGCAGCTTCCCAAGATTCTACATGTCAAAGCTTTAGCTAAAGTCTTGCGACGAGACTGATCCATTTAGCCAATCAGAGAAATACATGCGCTAACGTTCTGTGTTCAGCCAAGCAGACAATTAGCTAGCTATGTTGCTGCACATAGCTAGCCTAGCTTGCTGATAAAAGTATTTATCTGACAAGTCATAAAGTGTACCCTGTTTCTGGTGCATGTATTTCAGGACACTCGTTTGCTACAAGTGGCAACTTCGTTTCAAAGTTTAATCACGTCATTATAAAGAGGCAGTGTTACTGTGGAAAAGGTCTCAACTGCGCTTCTCGTCTTGATCTGATTTCCCCTTCTTTAGTCAGTTGTACAACGTTCTAAAATGAGCTACTTGTTATCTCGTCTCATGTCGGCTGTTGTATCTGAACTGGGATTTAGCCTTCGTCTCAAATATAATGTTTAGGTCCCTATATAATGTTCTACTTTTGATCATATGCCCTGTGTTTCTCTGGTCAAAAGTAGTGAATTACATAATAAAAATGGTTTCATTTGAGATTAGCATTTAGACAGGTCAGTCAAGCCAACAGCTGACTAGCCATGGTATAGCAGAGTGTTGGTGGGCTGGTTTAGTCAGACTAGTGATTGAAGTCTGCTGGAAACTTTCTACATGCATTCCGTTATAGAGCATCCAACTGGAGTTGTTTGACTAGGGCAATCGTCTGGGTTATCTGACTAAATGGATAGTGCACACAAATGACACATTTAGCTAATCTCATGGATATCTAGAATGAGCTAAAGGTTAGGGTGTCCATAGACAACATGGTATTGTTATGATGAGGAACATTTGTGATTTGGGAGAATTTACTCATTTTAAATGATAAGATGATAGTGATGATAACAGTGAAGGGTGTCTCTAAGAAGGTGTACCGTATGCAATCCCAATTCTGTCATGGATAATCAGTAATAATAGTGTTGTATGATGAGGGAAATCCTTCCTTATTTCAGGGTGTGTGTGTGTGTTTGTGGGGAATGGTATAGTATGGCAGGGGAGCATAGCTCTGCAGTCTCAATCAGTAGCATGTTCAGGTAGCACTAGTACTGTAGCATCACATAGCATCCTTGTTGTTTTATCTTCCTTGTAGAATTTGTTGCTCTTTGTCATGTCTCATTTACAGTTCTTTAGTGCCAGTGAGTGTTCAAGCTGTTACTATAGGACATTCACCCCCCC
>SRR020739-67
GTCATTCCGATACCTGCAATGGAAGACTCATACTGACACAATTAGGTTACTGTTGATTGGTGTAAAGATATTCCACCCACTAATCCTCGCCCTTGACAGAAACACTTATACTTCTTGTTTCTGCGTGTGGTTTCGTCACTATAGTCTTGATGTTTCGAATGGTAGTAACAAAAATGGCACGGAACTTAAATGTCAATTTATGCATCTTTTTGATCATCTCATGTGTGGACTCCTGCTTTATCCCCGATCCATACAAGCAGTAGTACCTCAGACAGTACCAGTTGGGCATGTTATTTCAAAAGTTGATGTCGACAACTGTGACACCAAGACCTTGCATTTGACCTCTTGTGACCCCGGACTTCACAGTACAGGCAGATGGAACTATAGTAACAGTCCACATCACTATGGTACCAGCCAATGGCAGGACATTCTCAGTGCAGTTTCAGGACCCCAATGGTCAGAAGAAAAACATGGATGTTTACCTTGTCCAGAACTCTAGAAAAGTATTGAAAGATGGTCTACTAAAGCGCTCCAAAAGACGTTGGAGCCCTCTGCCCTTCAACATCATAGAAAACGACGTCCCTCCATTTCCAAAGGAGTTGATCTGGTTGCATCTGATTCTCTGCCGCATACAAGGTGTACTACACCTCAGTGGGCCTGGTGTGACAGAGGACCCTGTGGGTGTGTTTAGTGTGGTAAAGGAAACTGGGATGCTGAAGGTCCACAGAGCTGTTGACCGCGAGGTTACCCCTCAGTTTATATTTCGAGCCAGAGTGTTTGACAGATACACCAACCAGGAGACAGACTTACCATTACCCATCACAGTGAATGTAGAAGATGTAAATGACAATGCACCAACTTTCACTGGACAACTGCAGTTTACTGTGCTGGAACAAAGCAAAACAGGTACCGTTGTGGGGAAGGTGAATGCCATAGACAAAGACGAGCCTGGTACAGACCACACTAAGATCAGGTACTCCCTCCTCTCTGGGACCAACCTGTTCTACATCAACCCAGAGACAGGAGTCATCAGCACCAAACAGACACTCTTGACAGAGAGGTGAACGACAAACATTTTGTGACAGTGGACATCAGAGACATGAATGGCGCTCTGAATGGTCTATCAAACACGGCTACAGCCACAATAGTTGTGGGAGATATCAACGACAACCCTCCCACTTTTAAAAGACATCTTATAATGTGAGTGTTATGGAGAACCAAGAGAAAGGCCTCATCCTCAGAATCCCTATTGAAGACAAGGACTTAATTAACACACCAAACTGGAACTCTGAGTTCATCATCACCAAGGGGAACGAAAATGGGAACTTCAGGATGTAAAGAGAC
>SRR020739-68
TCTTTCCTGACCAAATCATCGTAGGATGTTTGAGAGAGGTTGGTTTCGAAGCTGACATAGGAGAACTCTGGCTCTGGAGTGATGTGAATCGTCCAGTAAGTTCCGTCAGTCTTCATTCCATTCATTGAGTATCCACAAGGGTTGAACATTGTGGCGTCAATCACAGAACCTGGTATCAGGTCACGAATTCCACTCATACGAGTGACATCATTTGCAGAAACACCCTCTTACTGCAAGCACTGATGCCTCTGCTGGAACTGGCCAGGGAGTACTGTGGCTTTGATGCTATCGAGAATTTCTTCTATTCTCGCAAGAACTTCATGAAGCCTACCCATCAGGAGTTCCCTCATCGGAACTTCCAGGAGGAAGTGGAATTTCTCAGCCAGATTTTCCCAAATGGAGCAGCGTACTGTATGGGACGTTTGAATTCTGATTGCTGGTACCTGTTTACTCTGGATTTGCCAGAGTTCTGGGAGAATAAGCACGCAGATCAGACGCTGGAAGTTCTGATGAGTGACCTTGATCCAGCAATTATGGATCAGTTCTTCATGAAAGACGGTGTTTCTGCAAATGATGTCACTCGTATGAGTGGAATTCGTGACCTGATACCAGGTTCTGTGATTGACGCCACAATGTTCAACCCTTGTGGATACTCAATGAATGGAATGAAGACTGACGGAACTTACTGGACGATTCACATCACTCCAGAGCCAGAGTTCTCCTATGTCAGCTTCGAAACCAACCTCTCTCAAACATCCTACGATGATTTGGTCAGGAAAGTTGTGGACATCTTTAAGCCAGGAAAATTTGTGACTACGCTGTTTGTTAACCAGAGCTCCAAATGTCGCAGTGTCTTTTCTTCCGCCCAGAAACTTGAGGGGTACAAGCGCCTCGACCGCCAGTTGGCCCAATTCAACGATTACAATTTTGTCTTTACCAGTTACGCCAAGAGCCACCAGCAGAGTTGAGGATTAAGAATGAAAAAGAGAAAAAGAAACACTGCCACATAGCAGGGCGATGTCCCCACTGCGGCCATCTCTCTGCCCGAGCAGAGAGGCACAGTCCCCTTTGCTGCCATTGTTATTCAGGATTTATTGGTTCCGACAAGGCCGCAGGCCCTACTAGTGTAACCTCCAGTTTGAATTGTTGTACCTATAACTTAGATCTCTTGCATGAAAGCTCTCTTCTCTGTTTAGATATTCTAGCTCACTCTTGCTGTGATCTTGAAGTGCATGTAGAGGATTTAAACACTCTCTGTTTGTTGCTGGCCAGCCTTGCCTCCTTGCTGCAAGTCTCCCCCCTCACTTCCCCCCGATCGAGACTGCCAAGGCACACGG
>SRR020739-70
GGCTTGTGTGCGGATGCTCGGCCAGGGAACCCATTTCATGATGCTCCCAACGAACAGTCCTTGTGCCGACGTTACTTCCAGAGGCAGTTTGGAACTCGGTAGTGTTTGTGTCAACCGACGACAAACGATTTATATGCACTACGTGCTTCAGCACTCGGTGGTCCTGTTCTGGTAGCTTGTGTGGCCTACCACTTCACGGCTGAGCCATTGTTGCTCCTAGACATTTCCACTTCACAATAACAGCACTTACAGTTGACCGGCGCAGCTCTAGCAGGGCAGAAATTTGACAAACTGACTTGTTGGAAAGGTGGCGTCCTATGACGGTGCCACATTGAAAGTCACTGAGCTCTTCAGTAAGGCCATTCTACTACCAATGTTTGTCTTTGGAGATTCCATGGCTGTTGGGTCGATTTTATGCAACGGGTGTGACTGAAATCGCCAAATCCACAAATTCTAAGGGCTGTCCACATACTTTTGCATATATAGTGTAAGTAGCCAAATAAGGCAAGGTAACTTAAGGGAGTCTCTCACACACGTAAATAATGCACTAACTAATACTTGTAACTATACAAGTGTACGTGATAACGGTAGGTATAATGTGAAATATAATGGACTCCACTGCACACACAGGGAGACAACTACAGGCATATTGAAATAAATAGAACACAGGCAGGTAGAGGTCACAAATAGTACGCAATTATCTTAGTGAGAAACAGTCTACTGCACGTTGAGTGTGCGTGCTGAAACACCATGGTGCCAGTCTCTCAGCTTGTTGTACAGTTGTCCCACAACCTCCGGGTCCGGTTTGTTCACCTTCTTTCCAGTGCTGTTCTCCTGGGCTTGGTCGTTCTCTGTGCCAGTGATCTGAGCCAGGATTCTGAAGGACCTGGACTGGGAGGTGCCGGTGCGAGGATGCCAGTCCTCCGTGTCCTCGATCATACGCTTCTTACTGGCCTCGCTGAGTGGTGAGGCATGGTTCAACTCTGGTTCAACTCTGTTCCTCCTAGTGGCAGTCTTTGGGGGATTTTGGTATCTTCCTCCTCGTCCTCCTTGGTGCATCCGCTTGGGAACACTGGAAGCTTTCTGCAGGGTGAGGTTGAGGTCGTCTGTGCAGGCTTTGATCTTGTTCTGGGCCTCCAGGTGGTTCATGCTGTTGGTGGCGATGCCGTCGATCGACAGAACTACATCTCCCACACTCATTCTGGCTTTGGCTGCCTTGCCCCCATCGGTCAGCCGTGAGATAGTGAGGGGCAGACAGAAGTCCTTTCCTCCCTGCAGTCTGAAGCCCCAGGGGCGGGGCAACCAGGGAGACACTGTAGTTGC
>SRR020739-72
TTCAGTGTATATATATTTTAGAATAGTGTTGTCCTGGCTTTGTATGGATTATAGGACTCCACTCTGATAGTTTTGTATCAAAGACCTTGTATAACCGATGGAAGTCTTTGGTAGAACTTCCCCTTATTCCCCGTCACCCTTCAGCAGACTCAGGAGACCTGCGTACCTATAAGGAGCGAGAGGCTTGTCTTATTCAAGTGTCGTGAGTGCATGGGGGTGCAGTAGCTGTGCAATAAAGTCCAACAGCCAGCCTGCCCCATTCCACAGTAGAGGCTCCGGCAGTTGATTACGTTGCGGATCAGTAGTTCTGCAGAAGTCAGTGGACAGTAGAGCCTGGACTTGTGTGCAGCGAGAGGTATGCTTACAGAGCCACTGAAGGTAAGTGTTCCTGTTTTATGATTTGTTTATATGCCAAACTTAACTGCTCTACCTTCCTCTCACGTAATGTGACGATACAGGGGTTCTGGCATCACACTTCTGAAAAATGGAATCACAGTGCAGTACTTGTTCCTCCCTCCTGTATGTGAACTTGTGGCAATGTTTGTTTTTTAGCCTGTGCAGTATCTGATATTTTCCCTTTCATTTTTTGACCAAAGCTGGTCTCTATGAAACGAGCTGTATATGGATGGCTGTGTCACTGGCTCAACAATGAATAGTGTATGATGGTGAATACCCTCAACTCTACTTTAGGCCAGTGTAGTCAACACAACTCCTTTTGCAGATCCTTCTCTTTCAAGCTGTAATGACCTTTTGAAACCAAGTGCAAAGTTCTCACAAACGTGTGGGGGGGGTGTGTTGGATTTAGCTGGCATTAGGATTTTGACATGAATTCATGGCTTCCTTGGCACTGTAGAAGGGACTTGTAACCGATTGGTAGTCACAATAAATCGTTGGTGGGCGGCGCTTTGTTGATATCCTATTTATGACATCCTATTTATGACATCCTATTTCATCAAGTAATAGAAGTGATTTGTGAAGCTTGTCTTTTGTCCAGTGTTTCCCTAGTATTACAACAGCATTTACTTTGCCTATATTGCAAACCTTGATACAGTAGCCTACATTTTAGACCTAGGCCAAAATGTTGCAAGTAAGGTGTATCGTAGTACTTGAGCACAGGACTCTGACTCAAGTCGAACTAGTTATTTGCAATAGAGATAGTGTTGTGTAAACAAACAATATTCAGGGCTTGACATTTGTTCTGGGGGGGAATGGGGGTTTGTCTGGGGAAAATGAGACTCATCCTGTTGACCTTTTCTTTTTACTTGACGTGTGCGCTACATGGACTGGCTTGTTTTGGGAGTCTGCAATGAAACACTGGCTGGCGATATTTTCCCGTCCATTTCAATATT
>SRR020739-74
ATTATAACAATTACACCTTCTGTCCCATTCACTCCATAAGCTGGTGAGCAAAAATACACATTGAAGAATAAACACCTGTGCAGGTACTGGTCTTACTGGTCTGCTACACTGGACACGTAACTTTTGCAGAGTGTGAGATGCTCCTATTCATTTCTATGAAACATGGGTTTAGGCTGTACGGCTCGACAGAGGCTTTCGCTGGGTCTCCCAGATCAACCAGAACAAATGTTCCTTCTTTCAATCTGATGGTTTATCACTAGTGACACTAGTTTCACAATAAATGTGTGACAGTTTGAGGCGGTTTCCCCTCCCTACCCATAGCATGAAGATACAAAAGGAAATGTTGTTTTAAAAGGATGCGAAAGAAAAGGTCCTCTTGATATATCTATATACACAGTATATACACACCTAATGAGGATAGATTTGGCATATAGATGTGTATATATCATTGTATACAAATAGACTTCCTATCCATAGAGAAAAGCTTCAGCAGTGCATTCATACATTTTTTGTACAGCAGACACAATAAATACGTGCGACCAAATCCAAGTAGTCAGGTATGGGAGAATGTTTTGCAACGTAAAATGAGCGGTTCTTAATTAATGGACAGGCACAGAAAGTGCCTCCCTGTTTCACACTCTGTTTTGGAGCGTTTTCTTCTGTTTCATGCCTATTGAACAAGACCATGGAATGTTCGGCTTCATCTCCTGAGTTCTTGGTGGGGATAAAACAGGAATGATAGGCCTGTTCTTGTGAGGTCACATAGTCCATGTTCTAATGGACATTCCACGTACGCAGTCCAATGTTCTATACTCTCACTGCAAGCCCAGAGGTAAAGTGCAAACGTTTTTCCTCCTGCATGTTTTAGAGAAATTACAGCATTTTGTTGATTCCTAGATTTTGAGCCACAAATGTTTGAATTGTCCTGCAGTTCTTTCCCTTGGGTTTGGATGATCTCAATCAAAATGGGCCTTTTAGTAGAGAAGCTGTTCCCCAGCAGTTAGTTCATGTTGTTGTATAGAACCATTCTGTATTAGTACACTCTTAGGATATACTCTCAGTCTTCTCACTCTTTGGTACATAGTCCCAGCTATCCCTCCTGATCTCCTTCTTAAACTGCCTCTTGAAGAAACCAGCCTTCCAGAGGGCGAAGATGAGCAGGGCCAGGATCAGGAGTCCCACCAGTAGACTCCCTACAATGATCGACCCCCTCCACTGCTGCCTGAGGCTTCTGGTTGAAGTGGGCCTCCAACACAACCTGAGCAATAGGGGTCTGCTGTAATAGGATGGTGTGAGGGTCCTCCCTTGGTGATGTGATGATGCCAGTACTCTCTATCAGC
>SRR020739-77
CTCTCCTCCGTCGTGTCGTTCGTCGCGTACGTCTCGTCGTGTGTGTGTGTGTGTGTGTGTGTGTGTGTGTGTGTATAATGAGTCCACTGATTGTAAGTACAATTGAGACTGACACCGTACAGCGTCATTTAGTGTTGACAAAATGACAGTGCAGGGTTGAGGGCGGTGAATTGGCATGGGTGTGAAGGTGATACGACACTATTGGTGGACATTAAACCGAGGTTCTTCGGTCCCTACCCTGATTTAAACATGGTTTACAGTAGTGTTACCTCAGTACAGTATGCAATCCTACATCATGTAGATTAGATGTAATGCTCTACATCCTCTTGGCATTGTATCGTAACGGATCTTGATGCATTACGTTGCTCATATCGTAGGAAAACGTGTGTCTCAAACACTCCAGAGAGTATATGAACGAACACTCTGCAATAATAATACCCAGACATTGAAATTAGTCTCCAGTCCAGGCCCATGGTTTATCAGCCTCTGTAGCCACAGGTAATGAATGTAAGTTCTTGCTCTGTACATATTAGTTGACTAGGTAGGCTAGACGCCAGACTGTTTAGCCTATCTATTAAACTCGGGATCTGTTGTTGTTTAAGAAACTGTATAACACTGAACACATATGAATAGATATGTCGCCCATATAACCCATCCATGCATAATCAGAATGAGGGAACGAGCAAGAGAAAGAGAGCGCGTATAAAAGTCAAGTTGTTGTTTTGAGACATTTGATCATCTATCCCTCCCTCTGCACCATTAATACATATCATGTTTATGACCCACCTTGACTGGGTCAAAGCTACGGGGGCAGCAGAAAGAGGAATGGTGAAGCACCTCCATGTGACTGCTTAAGGTCGGCTCAGTAAGAGCTTAAAGGAAAACCAGACAAACATACATTATACATTCATTATGCTTCTTAGTTTGGTTTCTGTATCTGGTCATTTGTGTGCACACAGTGTGGGCCTACAGTCTTTAAGTCTGGATGTAATGGGGTTGGGTCTGGGAGACTTGTGGAGGTGGTAGACAGGGAGGGATAGATGATCAAAATGTCTCAAAAACAACAACTTGACTTTTTATACGCGCTCTCTTTCTCTTGCTCGTTCCCTCATTCTGATTATGCATGGATGGGTTATATTGGGGCGACATATCTATTCATATGTGTTCAGTGTTATACAGTTTTTTAAACAACAACAGATCCCGAGTTTAATAGATAGGCTAAAACAGTCTGGCGTCTAGCCTACCTAGTCAACTAATATGTACAGAGCAAG
>SRR020739-79
TGGAGGTGTCATGAGGAACTGAGAAAATAAATAGATTATGTCAATCAGACAGTTGAAATGTGGGGCTTGTGGTCAAATTATACCGTTGTTTCTAAGACTCAGCTGACATTTTACTAACACTTCCTGACTCTCAATTAACAGTGATGACACATACCTAAATCTGTTGTCGATTCTGGCGTAACGTCAATAACAACTGACTCCACCGAGGACAGAAGTTGCTGCTGGATGTTTGGAAGGTCAGTGAAGTCAGAGACAGACAGAGCGTAACTGGGATCATGTGATATCCTCTGCAATTCTCTGCTATCAGAGCTCCTTGTTCCAATTCCAAAGATCAAGACCCCAAGCTCCTTCAGAGCAGAAGCTGGAGTGTCAACATTGTCAAAGGACCTTCCACCACTCAGCAGAATCAGTAACTGTGGAACACCTTCAGTGCGTCGACTTCCGGAGGAGGCAGTCAAGACATTGTCTCTCACGTACTGGAGAGCTGCTCCAGTGTTGAGAGGTCTCCCACCTTTGTGTCTCAGACCTCGTACAGTGTTGAGAATCTCTACTTTTGTTGTGTATGTGTTCAGATAGAATTGCGCGGCTGGATCTCTACTGTACTGGACCACAGCCACGCGATCTTTGTTCTCATCCACACCGAGTGTCTCCACTACTCTTTGAACAAAGTCCCGCATTGCTGGGAATCCACTCCTAGTGCCATCAGATCCATCCAGCAAGAACACGACATCCCTCTTGGGAGCCTGACTCTCAACTAGAATTGTTGGTTTTACTGTTGGTGTCATGGTTGTGACCTGTACAATGACAGTGCTCATAGCAGAAAGAAGCTGCTGTTGGACGTTGGGGAGGTCAGTAAATTCAGACACGGAAAGAGCATAACTGGGGTCGTAGGATATTTTCTGTAATTCTCTGCTATCAGAGCTCCTTGTTCCAATTCCAAACACCAAGACACCAAGCTCCTTGAGATCAGACGCTGGTGTATCTACATTGTCAAAGGACCTTCCACCATTCAGCAGTATCAGAATCTGTGGAACACCTTCAAGGCGCCTACTTCCGGAGGAGGCAATAAGACATTGTCCCTGACATACTGGAGAGCTGCCCCAGTGTTGAGGGGTCTCCCTCCTTTGTGCCTCAGGCCTCTTACGGTGTTCACAACGTCTTCCTTTGTTGTGTAAGTGTTCAGATAGAAGTGGGCCTCTGATTCTCTGCTATACTGGACCACAGAGACTCGATCTCTGTTCTCCTCCACAGTGAGTTTCTCTACC
>SRR020739-82
ACGTACGTACGTACGTACTACGTACGTACTACTTACTTACTACTACTACTACTACCGACGTACGTACGTTACCGTACGTACGTACCGTACGTACGTACTTACTTACGTACGTACTACTACTACTACTACGTACCGTTACCTTCTCTACTACTACTACGTTAACGTACCGTACGTTACGTTACCGTTACGTACGTACTACTACGTACGTACTTACTTACGTACGTACTACGTACTACTACGTACGTACCTTACCTTCCTTACTACGTACTACTACTACTACTACGTACGTTACTTACTACGTACACTACGTACTACTACTTACGTTACGTACTACGAGTACACCTACGTAAGACTTCTAGAAGCTATACCTGACCGACTTCCTTTCGTCTGCCTACACGTTACACCGTTCTTACAATGGCCACAGACATCTTTAGAACACGATACCCCAGTGAAGCCTTTTGGAGATCGCTAGTCCGACCCTTTTCCTTCTCTGCCTACACGTTACACTGTGTTACTAATGCACAGACATCTTTAGAGACCAAGATACATGACCCCTTCCTTCTCTGCCTAACTGTACACTGTCTAACGATGCACGGATACGATCTTTTAGAGACCAAGTACATGACCCTTCTTATGCACTGTATCGTCTTACGACTGCAGGATACGATCTTTACGAGGGTACCCGAAAGTACTTACGTACGTACGTACGTACGTTACGTTACGTACGTACGTACGTACGTACGTACGTACCGTACCTTACGTTACTACGTACGTACGTACGTACGTACGTACGTACGTACGTACGTACTACGTACGTACGTACGTACGTACGTTACGTTTAACGTTACGTTACGTTAACGTAACGTAACGTAACGTAACGTTACGTTACGTTACGTACGTACGTACGTACGTACGTACGTACGTTACCGTTTACCGTTTACCGTTACGTACGTACGTACGTACGTACGTACGTACGTACGTACGTACGTTACGTACGTACGTACGTACGTACGTACGTTTACGTTTAACGTTAACGTAACGTAACGTAACGTACGTACGTACCGTTACCGTTACCGTTACCGTACGTACCGTACGTACGTACGTACGTACGTACGTACGTACGTACGTACGTACGT
>SRR020739-83
CGTCGTCGTCGTCGTCGTCGTCCGTACGTTCCCCCCGTTTAAACGTTTTCCCCCCCCGTTTCCGGGTTTACGGTTTGGTCCCCTTTCGGGTCCGTAACGGTTCCTTTCCGTAACGGTTTTTTTTTGGTTACCCGGGTTTCGGTTTAGTTACCTTTCCCCGTTTTTCGGGTCCGGTTACCGTAACCTAAACGTTAAACCTTTACGGTACGTTTCCTACGGGTCCGTTTTTCCTTTCGGGGTCCGTAAACCCTTTAAACGGTAAGGGTTTCCGTTTACGGGTTTTTCCGTTTTCCTTTCCGTACCTACGGTAAACGTTGTTCCTTAGGGTCGTAACCTAGGTTGTCTACACTTGTAGGCTCTATGTCCTCGTCTGGTCCGACTTTTGTAGGATGTAGCTGGTCGTCTGTCGGAGTTACCGTCCGTGTCTTTTTGTGCTTCTGGCACTGTGGTGGATGGGTACCGTTCTTTGTCAGCACGGAGTTAGGCGTCTGGTCTCCTTGTCAGCAGGAGTAGGCTCTGGTCTCTTTGCAGCAGGAGTAGGCTCTGGCTTCTTTGCAGCAGGAGTAGGCTCTGGCTTCTTTGGAGAAGGAGTAGGTGCAGTCTCTGGCTTTTTAACTGCTGCTGGCGTTCCTGGTTCTGGTTTTGAAGCCTCCGGTTTCTTAGCTTTCTCAGGAACTTTGGATGGTGGACTCTCTGGTTTCTTTACAGGTGCACCCTTCGGTTCAGGTTCAACCTTAGCCACAGGTGAAACTTTAGGCTCTGGTTTTGGCTCAGCTTTTGGCTCCGCAACATGGGGTGCAGCTTGAGGGACATCTTTCTTTAATGGAACCTGTTCAGGTTTCTCAGCTGGCTTATGGAAAGGTGCCTTTGCTTCTTCATGTTCTTCTTTTGGAGAGGGACGTTTCTCTGGGACAACCTCTGCAGTTATCTTCTCCTCCACTGGCTTTTTGGCTTCAGGTACTTTATGTGGTACTGCTGCCTCAGCTGGTTTAGCCTTCTCCTCGGGTTTCTTGTGCACTTCAGAAACTTTTTGTGGCATTTCCTCCCTCATTCCAACCTTCTTACTCTGAACGGACTCCTCCTCAACAGGTACTCTCGGGGCTTCAACCCATAGATCTGCAGTTGATTCAAGGTTGTCATATCTGCAGGCATAGCGTCCGTGGTCTTCTGGTTGGAGGTCTTTAATCGTCAGCCTCTGAATCTTGTTGACCACCTCATGCGAGTATTTGCCCTTCATTTCTAAAAGCTTTCCATTCTTAAACCACTGTGTTTTTGACATTAGGGATAGAAAACTGGCAAGACAGTGTACATGTTTGCCCCTCCTTACACACAACTTCCTCCAGATGTTTCTCAACTCAGGCTCGATAACAGTCAGTTTGCACTGGAGATATGTGGGCCACATACAACACGGTAGTTGCCCTGGTCTTTGGTTTGACTACTG
>SRR020739-84
GGTAACAGTCAGGGTAAGTGTTGTTGAAGAGTTTGACTAATCTGAGTCAACTCTACTTCTACGTAGTAAGCTAAGAGTTTTGTTGCCATTGTATTCCTTTATAATTGATTGGCTCTCTACTTTCTATATTGTCAGCCTCTATGTTCTTCCCTCTTGATTTGAAGTACTGAATGAACAGCTGAGGTCAGTCAGGACAGTCTCCTCATTCTCTCTTCTCCTTCATTCTTCTCATTACCAGCTCCATCCTTAGATTCCATCAACATTTCAAACTCCATGCAAGAACCTTCCACTGCATCCGTGTTTTCTCTCTTGTCTTCTATCTCTGTGCTTTCTATTCCCCTTCTTGTTTCTCCTCTGTGTCCTCCTCTTCTCTTTGTACAACTCTAGGATGCCTACGAGTCGACCCCATCTTTCTCCTCCTGCTCGGAGAAGGACTCTGATTGGAGTTGATGTTTGCTGCATTATCACCTTGGTCCTGAACACTCTGCAGTAAGAGTGAATTGGGAAAAGAGTTATGGCTTTCATCCGAGTATGGAGTTTGGTTGAGTTGACTAGCAGAGATATTGGGATCAGTGCTCAAAGCCTCATCTGTTTGGCAGGGCTCTGTTGTGAGAGTTCTATCATCATATGTCATTTGGCTACTGACACTCACTTTCATTTTACAAGCGGCACATGACCACTCATTTCCTCCTCGCTGAGTAACATGACCTCTGATGTGTCCAGTCCCCCTGTGGTATTGGGGTCAGTGTTTGCACCACCCTCATCCCTGATTACTCTGCGGTAATAATGGTTTGAGAAAGGGGTTAGTGATTTCCATACATGGAGTTTGGATGAGTTGACTAGCAGAGATTTTGGGATCAGTGCTGAAAGTGTCATCTGACTCTAGTGTAAGAGCACAATCATATGCTATTTGGCTGCACTTGATCACTTCAGAATTATTCACAAGCAGTGTGTAATCACTAACTTCTTCCTCCCTGAGTAAAGTGACTCCTGATTGGTCCAGTCCAACACTGAAGGGCTCTATTGGGTCAACATTGTGGGCCATGCTTGCTTCATTGTTGCTCTCAGTTTCTGTATTGACAGAGTCTACAGTGAATCTGGTCCCTTTCTCTTGGTTATATAATTGATCTGCAATACCAAATGAATCGATGTATTGATCAAAAGGGTGGTTCAATCAAAACGTTCTTCTTCCCATTCCCTTTTCTTTCCTCCGTCAATCTGCTCCATGCTCTGGTTCCAAATAACATCAGGAGACTCTTCCGATAATTTCAAACACCAGATCCTTCCACTGTT
>SRR020739-86
TTCAGAGAGTAGTGGAACTCAATGTGGAGGAGACAAGACCGCGTTCTGTTGTCCAGTACGGTAGAGGTCAAGAGTTCATTCTATCTGAACACATACACCACAAGGAGGACATTCTTAACACTGTGAGAAGTCTGAGGCACAGAGGAGGTAGACCCCTTAACACTGGGCAGCCCTCCAATACGTAAGGACAACGTCCTTACTGCCTCCTCTGGAAGCAGAAGCCAAGAGGGTGTCCCTCAGATGCTGATACTGCTGAGTGGGGAAGGTCCAGTGATAATGTTGACATACCAGCTTCTGCCCTGAAAGACAGTGGGTCTTGATCTTTGGCATTGGAACCAGAAATTCCAGCAGAGAGGTTCAAGGGATTGCCACTGATCCTAGTTTTCCCAGTCTGTTTCTGAATTCACTGACCTCCCCAGCGTCCAGGAGCAGTTTTTTCTCCACACTCATAACTGTACAAGTTGAGGCCACACCCAAAACCCCAACAGTCATAGTGGACCAAAGCATTGCCAGAAAGGATGTAGTATTCCTGCTGGATGGTTCTGATGGCACTAGGAATGGCTTTCCAGCAATGCGTGACTTTGTTCAAAGAGTGGTAGAGAAACTCACTGTGGAGGAGAACAGAGATCGAGTCTCTGTGGTCCAGTATAGCAGAGAATCAGAGGCCCACTTCTATCTGAACACTTACACAACAAAGGAAGACGTTGTGAACACCGTAAGAGGCCTGAGGCACAAAGGAGGGAGACCCCTCAACACTGGCGCTGCTCTCCAGTATGTCAGGGACAATGTCTTTATTGCCTCCTCCGGAAGTAGGCGCCTTGAAGGTGTTCCACAGATTCTGATACTGCTGAATGGTGGAAGGTCCTTTGACAATGTAGATACACCAGCGACTGATCTCAAGGAGCTTGGCGTCTTGGTGTTTGGAATTGGAACAAGGAGCTCTGATAGCAGAGAATTACAGAAAATATCCTACGACCCCAGTTATGCTCTTTCCGTGTCTGAATTTACTGACCTCCCCAACGTCCAACAGCAGCTTCTTCTGCTATGAGCACTGTCATTGTACAGGTCACAACCATGACACCAACAGTAAAACCAACAATTCTAGGTAAGATAAATATGGTTTTGATCAGTTCCATTTTCACTCTTACATCAGGATTTGAGTATTTAATAGCTTCGACATTTTAAGTAGATGCCTCCCGAGGCCTTTCATGTTGGATTTATTTCGCACCTCTGTAGGAATGTTCGCTATGATAGCACTCAGTCCAATGCACACATTGACACTTTCTTTG
>SRR020739-88
CTGAAAACTGCGGCAGAGAAAAGACTGAGATCGAAATGGAGGAGGACAAGGAGAATAGAGGACAGGAGCAGGGGGTGGAGGAGGAAGAGCATCTGAAAACTGTGGCAGGGAAAGACTGCAGTCGAGATGGAGGAGGACCAGGAGAACTGAGGGCAGAAGCAGGGGGTGGAGGAGGAAAAGCATCAGCAACAACGCAAGACTTGATCTGAAGATGATGAACAGAGGGAGGAGGACGAGGCACATCAGCAACAGAGAGAGACTTCTTCTGTGTCTCTACAGGGTCAAATGCCGAACCGGCACAAACCTTCCTGTGTCTGTCCGCCCGTCTAAAGTCTCCCTCTCTACTCTTCGCAAGCCTCACTATCTTTGGGAGAGAGTAGAAGGCCCCAGACAGCTCAGGGATGAAATCCGTCTCCATAGCCATAGGCAGCATAGTGGTAGTAAGGTACGGGGCGCGTGGTATGCATTGGCTGCCTAAAAGCGTGTGGAAAGTTGGAGAGGAAGAAGAGGACAGAGCCTCACTATGCATGAATTCCCGTAATTCAAAGTCCAGGTCATCAAAGCACTCCATCTCTTCATCCGTCACAGCTCCTTCACTCTTCAAAGTCATATCTAGAGGTTCGGTAGCAGCGGACAAGGTCACTGGGCTGGCTGAGACCATAGAGCCCATGAAGTAAGAGGAATTAAGTATCCTACCAAGAGGCACCTCATCCGTAGCCCTTTGATTGAGACATTTGGAACGTAAGTTCACAGATCCTTCCCATGATTCGTCATCCACCTGGAGTCGAACCATCGATTCATGCTCCTCCCCCATCCCCCTCTCCTTTAGACAGATTTTTCTGCATAAAACATGCCCTAGCCCACCATTCAGCAAGTTTGACATTGAGTCTGATCCAGAGTCCATCCCATCTCCCTCATATTCCTCCTGCTGCCAGCTAAGGTAAGGTAAGAAGTCGACGTCCTCGTCTGAGATCAGTTTGGGAACATCTGTGAAGCCCGCGTCAGGCTGCTCTGAGTCCCTCTCCTCGATGGCAACAAAGCTGGTGAACTGAGACAGGATGGAGAACTCTTTGCTCAGCTCAATGATGAAGGACTTCATCACTGATTTCTTCCCCTCATGTTCAGCCTCGTTGGTGTGAAGACTGCCATCCTCATAGTCTCTGATAACGGCCCTCACTGTGAGCTTATGAAGGAACGTGCCCCTGGTTTTCTGTAGCTCAGTGGTGGACACCATTGTCTCAATGTTCTGACCACTCAGGTCTCCAAGAAGAG
>SRR020739-91
CCTATCCCTCGTGTGCCTTGGTCAGTACTCATCACCATACCTCGTAATAGGTACGTGCATAATTTAAAACTTTTAGTCTCCTCACTGTCTTTAATTAGCTATCCACGAGGCTGTGATTCTAAAAGACCAACGTAGACAGACTTCTACATTGTTATTCTCAATCTCTTCTTCTTTATTCTGGGAGTCTTTTCTGATTTGTCGTACAAGATGTCCACAGGCTGAGTCTCGAACAGCCACTTGCAGGTCTTGACATCACCTTTCCTAGTCTCCTTCTGTTGCTCTGTTGAATTATGCTGCTGCTCCGACTGGTTGAACTTGGAATGGATGCCATCAATGGTCTGTGTCTCAAAGAGCCACTTGGTCATCTTGACATCTCCTGACCTATCCTCCTGCCTGGTGATTCCTTTGATAACCTCAACATTCTTCTTTCCCTCCTCAAACTGGTCAATGGGCTTGGTCTCGAACATCCACTTGTAATTTTGGACACTTCCTTTGATGGACTCCTCTCTGTTGACCGTTGTGACCTCGTGGAAATTCCCAGTGCAGTCTTTGATCGCATATAATGGTGTTGTCTCGAAGAGCGTTCTGTTTCCTTTCACATCTCCTGCTGTGATGTCGTTTTCTGTATTTCCGTTCAGCACTTCCTCCTGAGATTGGGTGATATTGCAAAGGGGAATTGTTTCGAAGAGATGCTTGTATGATTTAACGTCACCCTTCTCAATCTCATGATCTTTACTTGGGATTTCTGCTCCGACTAAGGTCTCTTTTCTAATGTTGTAGTTCTCGAACATGTGCTTTTTGCCTTTGACTTCTCCTTGTTCATCAGTAGAGAGGATCACTTTCTTCAAATGCCCAACTTCATAGCATTCCTTCAATGTTTCCATGGGTTGTGTTTCAAACAGCCAGAGGGAGGATTTGACATCTCCTCCAAGTATCTCCTCCTTCTCCAGAGCTACTTCTGTGGAGTCTCCTTTCAGTGCTGCCAAGGGCTGGGTCTCAAACATCTTTAGTTTGTTCCCAACATCAGCATCAGGCACAACTTCGACCACTGTCCCCTGAAACCGGTCTTCTATGCCCTCCTCTCGGATGGAGTTGAACGGCTGAGTCTCAAACATCCATCTCTTCCTGTCCACCCCTCCTTTTTCGCCCTTCCTCCAGCGATACTCCCCCGGATGATCTGCATCCCAGATCGTCCCTTGTTGATGATGTCCAGAGGTCTTAGTTACAAAGAGCCAGCGTGCCGTGCTAATGTTGCTGCTACGTGAGACGTGACCGAAGGCAACGACGAGGGGATAGG
>SRR020739-96
CGGTTACGTAACCGTACCCTTTTAACTACGGTAAAGGTGTTACCTAGGTACGTACCTGGTACGTACTACGTAAACGTACGTAGTACGTAACTGAAGTAGTAGTAACCGTGGACCTCGAAGGTTACTAGTTACTAGGTCCTCGTAACTAGTAGTCTTAGTAGTGTACCGGACCTAGTAAGTACGTAAGTACCTAGGTCCTACTATAGGTCGTTAGTTAGTAGTACCGGTACTACGAAAGTCGTAACTACTCGGCCTACCTTATAGGTCTTAGGTTACGTGTACCCGGTACTGAAAGTACATACTAGGCCTACTACTTGGTCTAGTTAGTGACCGGACTGAAAGTCATCTAGGCCACTATAGGTCTTAGGTTAGTGACCTGGACTGAAAGTCATCTGGCCACTATGGTTACTGGAGGTAACATAAGCTCACAAGATCGGCAATTGACACAAATACAGATTCTACTCCAGGCAAAGGTTCGCTAGAGTTGCTGCTTTGTGAACGGGAAATAGAGGAATTCCTTCTAATGCTTCTATGCACTGACCTATAATGCCTAGTCCATCTAGTGTTAGAATGTTGCTAACGCCTCAGAACCCCATGGAACGATCAGCACTCAGATGGCAGCCATACAGCCACTCACACACATCCACACACACATCCACGCCAAACAAGCAGAATCCCACCTCAGCGTTCACAAACAGAATTCCTACATACTGTGCATGTTACCTGTTCATATAAAGCTCTCACAGACACTTGGAGCACAAGTTTACTAAAGCAATCACACATATCACACACTCACACAGTGTAATTTAATGCTCCGACTCCCACCATGTCGAATTATGTCCATTTTGGCTGATCCCTTCTGTCCCTAAAACAAGGCCTCCCCTGTATTTATATGCGGTCAACAGAATGGGAAGCGGACCGAAACAAATGATTCGCAAAACACACCCTGTTAGCTGTTGTTATTCTTATATTATAGATATTGTCGTAACAAGTTTGAGAGGACAATTAATCAAGCTCTAGAACTATTACTACTGAAAGACGTGAGAACAGAAACCAGAGGTGAATGGGGCGAGCCAGAGGAAAGGAGAGGGGAATGATGGATCTGTCTTTTCTCTCCTCCTCTTACTTCACTCCCCACTTCCCATCATCCCTCCTCCTGATTCAACGCTTTGGCTCTGATCGCTACTTTACAAAGAGAGCAGGGGACTGTGCAAGTGTACGCACTACAAAGGAGCCGATGG
>SRR020739-97
ATCGTCCGTGCTGGTGAAACATTTGTTATCCGAGCGGATATCCTGGGGACTCCACTACCCAGAGTCAAGTGGTTAAAAGACGGAAAAGAAATTGATAAAACCGCCCCGAGAACGGAGGTCGTAAAAACGTTTGAACGTACAGTTCTAACAGTTCTAGATTGCGTCAGAGTGGACGGCGGACAGTTCGTCCTGAGTCTCAGCAATGTGCCGGAAAGAAAGATATACCTGTCAACGTTAAGGTTCTTGATAGACCTGGTCCGCCTGATGGGCCATTGAAGATAACTGGTGTGACTGCAGAGAAAGCCACGCTTCACTGGAGTCATCCGTTACAAGATGGCGGTGCCAGTGTCACCCATTATATCATTGAAAAGAGGGTAACCAACCGCCTGTCATGGACTGTAGTCCAACCGGAAACCCAAGCAGTCAGCTACAAAGTGACTAAACTTGTACCCGGCACTGAGTACATCTTCAGAGTGAAAGCGGTGAATAGGTTTGGCACTGGTGAACCTCTTGAATCAGACCCGGTTACTGCATGTTGTCCTTTCAAGCCTCCCAGCTCTCCTTCCACGCCTGAAGCAAGTGCTATAACAAGCGACTCAATGGTCCTTACATGGAATCGTCCAGAAACGATGGCGGCTCAGAAATAGATGGCTATATCGTTGAAAACGCCATAAGACGGTGTTAGATGGACAAAGTGTAACAAGAGAAGACTTAACGATATTCGGTTCAGGTGCACCGGGACTCGCCGAGGGGCATTCCTACGAGTTCAGAGTATCTGCTGAGAATTCTGCTGGTGTGGAGTGCCAAGTGAACCAACAGGATATATCAAAGCTTGTGACCCCTTATATCCACCAGGTCCTCCTTACAACTGGGGTGACAGACCAGTCAACCACAACCGTGTCCATCTCATGGACAAAACCCATCTATGATGGAGGAGCAGCCATCAAAAGGATATGTTGTTGAGATGAAGGAAGTAACGCAGGAAGAGTGGACGACCTGTACACCGCCAAACTGGTGTTGAAGAAACACACTTCACTGTGAAAACACTGAAGGAAAACGGAGAATACAACTTCCGCGTCTGTGCGATTAACACGGAAGGAGTTGGGGAACCAGCGGATGTACCAGGGACTGTAGTTACATCTGAAAGACTTGAGGCACCTGAGATTGAACTAGATTCAGACCTTAGGAAAAATGGTAGTCAGTTCGGGCGTGTGGCAACACTGCGTCTGTTTGTCCCATTCAAAGGAAAACCTCAACCTGTAGTCAAGTGGTCCAAGATGGAAGGTCCTCTT
>SRR020739-98
GTGAAAAGTGCAAGGAGATGAGCTTAATGCTCCATTCCATAAATATTCTCGTGACATGATAATTGATGCTTGGCTGCTGTTTGACAATTCAAATAATCACATAATGTAGGCTAGCCTACCCGCACTCTATCTGTGAACTGTTGGCTAAAAAGCGCACGTGCCAAGACCAGAGTGGGCATATTCTCTATATAACACAACATTCTTGTGACAAAACCATCAGTAGCGTTGAAAAATGCGATGGAAACACATTTCACTTTTTTGGGGCATGGGAATTTGACCGCAAAAAAGTTATATTTATGTGCACTACGTCATCACGCAGAGCCTTTTCTCCACAACAAGTCCATTTGATTCAAACACATCCCTGGTGGGGAAATGTGCATATTGTTTTCATGCGGATTGTCGAATATTCACATTCAAATCTATCGCCAATTAGATGGAAACCTAGCTATTGATACAGTTAAGTGCTTAAAAAATAGGTGGCATACCACGCCTTGTCCTGTGGTTCCACTGGAGCCAGTCTAGTTTAGGCAGCTGTCTGCCACCAGCTACCTCACAGGAATCACAGAAGATCACGCACACTCACCCATTAGCTCATACACACACGCGCGAGCTATCTTCATCAGGTACATACATAGCACAGCCAGTCTTCCTGATTGCATTCATTACTTCATCTGACAGAAAGCTTAGCTAATATGTTTGATCATTGGGATTTCTATCATGCAGATGAACGTGCTCGAATTATAGTACAGATCTTGAATAGAAACCAGAGGCAATACTAAAATGGCATTGGAAGCTTTTGGACTACACTGAGGTAAGAGTGTACTGCTATTTTGTATAAAGACTACAAGCCTACATTGTCACAAACATAGCTTTCTAACTTTTAGTGCCTTCTGAGCTAACAAAATCAAGCCATTCCACGATGATACACAATATAGCAGGCCTATAAATTTGTTGCTTTAAGTTCGCTGTCAGGTCAATGGGTTTTTGATATTTAAACCCAAGGAATATGGTCTGTTGGACACGGTCCAAGTATGTGCCATCACATACAGGCTGGTACCTTCATGGTATGTCCAACCAAACACTACATGGATAGACAGCTTAGCAAGTCATGTCAACCTTCAAATATATCTGCATTCAACGTTAAATAAAACAACTTTTCCCAACATAGGTCCTGGAAGGTAGCTGATGAATAACAGCTCCTATTTCTCTAGTGCAGCAACTACACATTTGAGCCCTCCTGATCCATCATGGAGGTTGT
>SRR020739-100
CATCACACGTGAACAGGGTCGTGGCCAGCCAGGTCACCAGGTATCCCAGGAGCCCAAGGGGGAGCCTGGGGTTCCAGGAGCCGAATGGGGCCCTCGGGGGGCCTCCAGGGGGATGGCTTTCCGAGGGAGAAAAAGGGGGGATTGGTGGAGACTGTGGGTGGAAGGGGAGAATTTGGAGAGCCAGGGGTCTGTAGGACACATGGGGGAAAATCTGGTGAAAGGGGGAACCTGGCCTGACAAGAGAGGATGTCATCAAAATGATCAGGGACATTTGTGGCTGTGGTCTGAAGTGCAGAGAGAGTCCTCTAGAGCTGGCGTTTGTGATTGACAGCTCAGAGAGCGTTGGACCGGAGAACTTTGAGGTGGTCAAGGACTTTGTGAACGCTCTGATTGACCGTGTGTCTGTGAACTGTGAGGCCAGCAGGATCAGTGTGATCCTCTACAGTCATTTGGACATGGTGGTGGTCAATGTGAAGCAGCAGTCCAGCCAGAACGATGTTAAGGTCAGTAGTATTGAAGCAGATGAGTACCTGTTGCAGACTGGGTTCAAATCCAGCGTTTCCTGCATGCCACAACTGTGTTAGCCTTCTGAGCTAATGTCTAGACATTCTTGAAGCAGACCTGTGTTCATTCTGCTGTATCCTTTTTCTGTCTGATGTTAATTACACTCACACATTCATCCACTGGTATGTCTGTCTGTCTGTCTGTCTGTGTAATTTCTCTGACTGCTGTGAGGAAGATGCTATACCTGGGCGAGGGCACCTTTATGGGTAGTGCCATCTTGAGAGCCAACCAGCTGTTCCAGGCCTGTTTGTCATCAGAGTGGTAAATAAGAAAGACCCGCTGTACGCAGAATTCCAGGCTGACATGATTGCTATCACCTCTGGCCCAGATGAGGAGCATGTGTACCTGATTGACGACTTCATGAGGCTGCCCACTATGTGGTTCTAGATCAAGTTCAAGACTCTAGATCAAGTTCAAGACTAGATGCTAGACTGCCTAGTATATGGTTCTAGTTGAGTTTTATTTACACTGACACTCATAGCAGTCAATACAACATGGAATCCATGCAAATAACATAGGCCTATCTAAATACATTGATAAAATAACTACCAGAACTTAATAGCTTGAAATTAGCTTGAGGTTGATGACAGTCTGTGTTAAACTGTGTATCTTTGCACAGCCCTGGAGAGTACGCTGCTGTTTATCTTATCTGTACATGGATTTCTTCACTACATTACC
>SRR020739-102
CTGCAATATTGGTACGGTTCCGCAGTTCCACATGTTCCCGGATGACAAACCCATGGGCATCTATTGTATGGATTTCTATTGAGACAAAGCGCCATAATTGCAAACATGAATATCCTGTCTTGTACCTGTGTTTCCCTGCTAGGTTATCTACCTGACAAACAGTGGCTCTGAGGCCAACGACCTGGCTATGCTCATGGCTAGGCTACACACAGGAAATTTTGACGTCATCACACTGAGGGGGGTCCTACCATGGTGGCAGTCCACATACTATGGGTCTCACCTCCAATGCAGCCTATAAGTATCCTGTTGCCTCTGGGTTAGGCTGCCACAATACCATGTGTCCTGATGTATTTGCTGGCCCATGGGGAGGAAGCAACTGTAGAGACTCCCCAATCCAGACCATTAGGGACTGTAGCTGTCCTCAAGGATCGTGTACCGCGAATGACAAATACATTGGGCAGCTGAACGAGGTCTTTGCCACCAGCGTTCCCAGTCGTATCGCTGCGTTCTTCGCTGAACCTATCATGGGAGTTGGAGGAGCTGTCCAATACCCCAAGAACTTCCTCAAGGACACCTACAAACTTGTGAGGGAGAGAGGTGGGGTCTGCATTGCAGATGAGGTCCAGACAGGGTTTGGCCGCACAGGAAGTCACTTCTGGGGGTTCCAAGGTCATGATGTCATACCAGACATGGTCACCATGGCAAAGGGCATCGCTAATGGATTTCCTATGGGAGCGGTTGTCACGACACCTGAGGTGGCCGCTTCATTTGCCAAGGGAGTTCACTTCAACACGTTCGGTGGTAATCCTGTGGCATGTGCCATCGCCTCATCTGTTCTGGATACCATGGAGGAGGACGGCACGCAGCAGATCAGCCACAACGTGGGGACTTATCTGCTGACAGAGCTGGCCAAGATGAGGGACAAGTATGAGATCATTGGGGGATGTCCGAGGGAAGGGACTGCAGATTGGAGTGGAGATGGTGAAAGATAAGGCGAGCCGCAAACCTCTCCCACCAGCAGCCATGAGCGAGATTTTCGAAGACACCAAAGACATGGGTGTTCTGATTGGGAAGGGAGGAGTGTATGGACAGACGTTCCGGATCAAGCCCCCTATGTGTATCACCAGGGACGATGCAGACTTCTTCTTGGCTGTGTTTAACCAGGCTTTACACAACTACATGGAAGATCATTAGGCCTGGCTTTCACCCGGTACTTCTTTCAGATAGATCAAAGGAGGAGTACAGATTTTAGGCAATTGAGAAAAAGACAGGC
>SRR020739-103
CCATCCCCTCTCGTGCCTTGGCAGTCTCACGGTTTGTCCATCATAGGACACAATTCGGCATAAAACATAACACGACACGTCTTGTCAGCCTCTGTGTGTTTGTTGACGACTGCAAACTACATCAAAATACTAGCCCCAACTGTCCATGTCAGGGGACGACCTTGATCTTCACCTTCAGGCCTGGTTCCTCTCCTTTCTGCTGGAGCTCATGGTGATGCTTGGCTCTCTCAAAGACCTCTCTCTCCTGCAAAGAACCTTCAGGGTGCTTGTATAGGTGTGTGATGTCGTGCCTCTCGTCACTGCCCACAGCCTTGGTGCTAATAAAGTGCCCCACATCTATGGACGATCCCCCCATCTTTACCATCCTACCATTGGTCAGCTTCACATACTCGACCACGTCAGCGTTGACCTCAGCAAACACAAACGGGGCGTCGTACTTCAGGTTTAGTTCCCCCTCTTTAATGGCTTTCAGAGGGACAGGGCCACAGCAGAACACTCCTTCACTCTTTTCTTGTGGTGTGGGGTCACTTGCTTGCCAGCCATCATAGCCTGCATCAAGATCAGGACGAGCCATCCAATTATCCACCCACACGTGGAAGTTCCATACGGAATCATCAGATATATCGTTCCCATCCTCATCATACAGGAACTCAATCAGTAGGTTGCTGTTCGTGTCATGAGCGGATCCAAAGTTAGTAACCACTCGACACGGGATACCCAGAGCACGAGAAACTGTGCATGCTACTGCAGCAAACACCCAACACTGGCCATAGCGAACCCTCTGGCAGCAGTTATCAGCCCACTGATGTAGTATGGCAACACTGTCTGTCCAGTGAGAGGGTCTCACGCCATCATCATAGTCACCTGACCAGTTCCCCACTAGCACACCTTTGTCATCATTACTGTTGATCATGGCACTGATCACCCTAGTCACATAAACTGGGTTTCTCCTTCCAGAACAGTCTGCATCGGCATCTGACGAGTATTTAGGATTCTCATCCAGGAGTTTCAGACAGATGTCCAGCATCCCAGGCTCAAACTGGCCAAATGTCCATGGGGAGGCTTTGATTCGTTTTGTTGTGCCTTTGTAGATGAGACCAGCCTGGGATAACACATACTCCTGCCTATCTCTCTCTTCCTCCATGTATACTGCATCCTCTGTAGCCAAGACAAATAGACAAGCAGATTACAGACGAGATCTATTACAGAGCTCCC
>SRR020739-104
CGAGGCATTACACAAAATAAATTTAGATAACTTTGTTGAAGATGTCAAGGACATTGTGCAGTATGCTGAATTAGATCAGCCACAAGACCCAGAGAGATACCCAAGTGGGACACTGTACGACAAAGCGGAAACCCTTCCATGCAGCTCGTAGACTCTGTGAGAGACTTCAGGCAAAGCTGGAGACATTGTTCCTCAGAATGGGTGGAGCTCCAGTCCAAGGGGAAGAACTTATGGAAAAAGCTGACTCCAGTGCTGTGCTTCTGGAGCATACTGACTCCAGTGATCTGCCTGTTTCAATCCTGAGCTTGCCTTCCCATGTAGGAGTGAATCCCCTATATCAGAACGTAGTTCATCTTCTTTATCTGATGGATGTGATTCAACTGACTCTGTAGGAGAGAAAACACCAGAGCAACCTGAAACCAGTAAGAGTGAGGCAATACTGCAAGTGGTCAACTCAACAGGACTTGGTTCTCTCCGTAAATGCCAAAGTGAGAACTCTCAACCATTACTGTCTCTCTGTGATTCCAACATGGTGCCCTGCACCAAAGAGGTATTGTCCAAGATTGTGACCATGTATAGGTCAGAGGTGGCAGATTTGGAATGCACATCATCTGTTGCAGAGGGTTCCTCTTACAACTCCCTTGAAGTCTGTGGCTTTTTGGACAGTGTCATGTCTTATCTAGAAGACATGCCTGTGTCTGGTTCTTCATGGTTGGAAGGATTAAGAGATACTCCAGCCTCAGTCATTGAGAAACTCTCCAGTGAGGAGTTCCAGATGAACGCTACCAACGAAGTGCGAAAAATACTGATCAAATCAGTCAGTAGCTTTCCCAGCAAAGTCAGTTCCAGCCAGACAGATTCTCAGATGTTGCCAGCAAAATCAACAATTTCCTTAAGGCATACAGATATAACTGCTTTTGAAATCGTTGGATCAATTACAAATGACATGAAGAGCCTTTTCCCACCCACAGAGTCTTCTACTACTCTATGGCAGGCAGACTCTATGCTTCAACAGAGTGATGAGAAAACCTCAGAGTACACTGAGGCCACACCCAAAAGGCTCACAGTCGGTTTGGAAGTATCTGAGAAGAAGATCTGGACAAACTGCAAAGACTATTTACCACAAATGTGAAGACAAAGAATGATGAATATTTTACATAGGCAAAATCAAAGTCAAAGACAACAACGGACTACAAGCCAAAAAGAACCTACACGACCACTAATTCTAGGTTTTTAATTTAC
>SRR020739-106
TTTTAAATCGAATAATTGAAAATGAGTTCGGCCAGACATATAGGACATGTTTGGTACAGATGGGTTAAGTCAGCTGGCCTGGACAGATGGACGGACGAGTGTCGAGCGAGAGTAAGTTGAGCCGTGACGACGAGAGTAAGTTCGACAACGGGTCTAGGCAGTGTGGGGTATTAGGGGTATCCGAGCCTTAGATCGAGTCCGAACACGTTAGGTATAGTTGGTAAACTCGAAAAGTTCCGTTACCCGAAGTTTCCCAACGTTGACGACCTTGCCGAAAGGTCAACGTACGAGGGGCTTAGGGATGAGTTCGCAGACTAGATCATGTAAAGTGCGTAGTACGAGTATAAGTCGTACGACGTAAGTACGTACGTAACGTACGTACGTACGTACGTACGTACGTACGTACGTACGTACGTACGTAACGTAACGTAACGTAACGTAACGTACGTACGTACGTACGTACGTACGTACGTACGTACGTACGTACGTACGTACGTACGTACGTACGTACGTACGTACGTACGTACGTACGTACGTACGTACGTACGTACGTACGTACGTACGTAACGTAACGTAACGTAACGTACGTACGTACGTACGTACGTACGGTACGTACGTACGTACGTACGTACGTACGTACGTACGTACGTACGTACGTACGTACGTACGTACGTACGTACGTACGTACGTACGTACGTACGTACGTACGTACGTACGTTACGTACGTACGTACGTACGTACGTACGTAACGTAACGTACGTACGTACGTAACTACGAACGGGTTTAACGTACGTACGTTGTAACGTACGTACGTAAGACGTACGACTAGTACTACGAGTACGATCCGTAGTGAAGTTCTTCAGTCGAAACCGTGGACTCATCGAGTTGGAGCTACAGTTGTAAACCTAGGTTACCTACAAGTCACGGTGGTGAATTCGACCAGTAGAACTAAGTCTCATGACGGTTGGTGATGCTACAGTACGTAAACTCGATCATCGTAGGGTTGAGATCAACAGTAGTAAACCTGATCATGAGGTTGTGATCAACAGTAGTAAACTGATCATGAGGTTGTGATGTTACAGCTATGGTTT
>SRR020739-107
TACTGTGTGTTCAGGAGGAGGCTACAGCCAGCGACTGCTGTTTCACACTCAGTTTTACGGTGTCGAGGAGGGCGACTTTCACGGTCAGTACTTCTGAACGTTACTTTTCGTACGACCCAACGTTTACTTAAAGGTTTCCGTTTTTTTACGTAGGTTTTTCCTCCGGTTAACGGAAGGGTCCGGTAACTTTTCGGAACCCTTCGAACGGGGTTACGTACCTTCGAAAGGTTTACCCTTTGGACCCCTAAAACGGGCTTAACCTAAACCTTTGGGGGGGTTACTTAGGGGTCTGGAGTGGCGTCTAAGTCCAGCGTACTTTGCTTCCCACGAGTATGTGTGTTACGGAGGTACTAACTACGACGTAGTCGTAACGTCGTACGTTTACGTTACCTACGAACTTACTAGTTAGTACGTGTGTAGTCGAGGTAGAGTTCTACGTACGACCGTACGTACGTACGTACGTACGTACGTTACGTACGTACGTACGTACGTTACGTTACGTACGTACGTACGTCGTACGTACGTACGTACGTTACGTACGTACGTACGTACGTACGTACGTACGTACGTTACGTACGTACGTACGTACGTACGTTACGTTACGTTACGTTACGTTACGTACGTACGTACGTACGTACGTACGTACGTACGTACGTACGTACGTACGTACGTACGTACGTACGTACGTACGTACGTACGTACGTACGTACGTAGTACGTACGTACGTACGTACGTACGTACGTACGTACGTACGTACGTACGTAGTAGTAGTAGTACGTACGTACGTACGTAGTAGTAGTACGTACGTACGTACGTACGTACGTACGTAGTACGTACGTACGTAGTACTAGTGTCGTACTAACGGTAGTCCGTAGTGTGGTACTAAGTTAGACCGTAGTCGTTGTACCTTAGTAGTCTACGTGTGTCTAGTAGCTAGTAGTGTACTAGTAGGTAGTAGTGACTAAGGTGCTAGTGTGTTAGCCTAAGTAGGCTAGTGGTAGCTAAGTAGCTAGTGTGAACTAGGTAGCTAGTGTGTACTAAGTAGCTAGTGTGTGCGTACTAGCTAGCTGCACAACAATGGTTAACATTACACCCTGGACCAGAACTAG
>SRR020739-108
TTGTCCGTGATGCTGAATCTCAGCTAGTATCCCAATTGTGCTTGGCAAGGGCTTATCAATTTCTTCCCTCCTAACACTCATTTTTTGCGATGGCTCTTACTGTCACTGACCCATGTGTTAAACACATTTTTATGAAATATTTCAGTCTAATGCCAAATCCCCCTTAAAACAAGCCTATGATGACAGTGGAAAGCAAAAAAAAAACTGCAGTCACACTATAGTTAGGAACAGACCTTGGGGGGAAGCATCCTCTCGTTGCTGCTGACAGGTCGTAGGGTGGAGATGGTTGTTTCTTCCACCGGCAATCTGAATGGGAATGTTGATCGGCGGTTGTTGACTGGTACAACCACTGGCAGGAGGAGGTCATTTACTTGCTCTGATTCTTGCACTTGTTTCTCTGGATATGCACTGTTCAAATTCACATAGGCAGCGAGGTAAACAACGTATTTCTTCCTTTCTATCTCCATGTTGAAGTCCTGGAATTGGGGCGTTCCTGAGTTATCGTACAGCATCCATCGCCCTCCTTCTTGTTTAACACACAGCACCATGTGTTTGATCTCTGCTGTGATCAAACCCAGCAAAAGGAACTGAAGCTCGTAATTCCTTGAAAAATCATCCGTGATGACATGAGGAGGAATAAATCCGTGTCCCATTCGGCCAAGCATATTCACCAGGATGAGTTTAGGGTCAATTACGGTGTCCAGGATGTAAACGTGACCATATATCTTAAAATTGCTCAGTGTTCCATTGTAAATGCAAGCTGAGGGGCTCATATCGTGATCGTTGTTGTCGTCTTCATATTTGACAATTGTCAGGTCATCGAAATTTGGTAGGAAGTCTTCGACATAGCCTCTACAATCTAGACATTCGTTTTGGAAAAAGTATAGTTTTCTTCCAACACGCAAATCTAAGTTAATAAGCCAAAGACCCATTGCCTCATTATACATTTTGTTATCGAGAAAGGTTATGACTGCACCGACTGTGCTGTCTGTCATAAAATAATCTTTGATTTTGCTAAATCTTGTTGCTGTTATATGTATTCCGGCCAATAGACTGCTCAGAACACAGGTGTTTTGGAAAAGGAGTCCGACAAATGTTCCTCCTGGCACCATGTAAGGGCTCTCCTCTCCTCTGATTAGCTTCTCCGAGTCTTGGTGAGACCCCTCGAGGGGATGTTCCGAGCCAGTTTTGACATAGTAGCTATATATAGTCTTAAGGCCAGGTCTTGGTTCAGATAACGCCATCTTCTCTTCTCTTGTCAAGTGTTTCAAAATGGACACGC
>SRR020739-109
TTGTTAAGAAGGTAGAAACTAGGGCCTGTAGGACCTGCCTTGTTGATAGTGTTGTTAAGAAGGTAGAAACTAAGGGCCTGTAGGAACCCTTTAGTCCTTGGTTGATAGTTAGTCGTTTAAAGAAGGTTGAACTAGGACTAGTGGTTACCTTACACTGGTTACTACTAAGTCGTGTTTTAAGAAGGTTCGTAACAAACGTGCTGTAACTTCCAACTGTAGACTAGCCAGGTTACTACGTACGTAGGGAATTAGGCTGTATTCCAGTATCATCAGGTTTAACAGGAATAGGCTGATCACTTAGTATATAGTAGTAGTACGTACGTACGGTAACGTAACGGTACGTACGTACGTTACGTACGTACGTACGTACGTACGTACGTACGTACGTAACGTAACGTACGTAACGTAACGTAACGTACGTACGTACGTTACGTACGTACGTACGTACGTACGTACGTACGTACGTACGTACGTACGTACGTACGTACGTACGTAAACTTACGTACGTACGTACGTACGTACGAACCGTTAGTTACGTTACGACGTTACCGTACCGTTACGTTACGTACCGTACCGTACGTACGTACGTACCGTACGTACGTACCGTACGTACGTACGTACGTACTACTTACGTACGTACGTACGTACGTACGTACGTACGTACGTACGTACGTACGTACGTACGTACGTACGTACGTACGTACGTACGTACGTTACGTTACGTTACGTACGTTACGTACGTACGTACGTACGTACGTACGGTACGTACCCGTACCGTACCGTACGACGACCGTACGTACCGTACCCGTTACCGTACCCGTACGTACGTAACGTACGACGTACGTACGTACGTACGTAACGTAACGTAACGTACCGTACGTACGTACGTACGTAACGTAAACCCGTACCCGGTACCCCGTACCGTACGGTACCGGTACGTCGAGATCAGTTATCTAGTCCATAGTGTATTTCCAGACGTTTCTGTCATCACATGTCACCGTCCAATCCCCCTGTGTGCCTTTGGGCACATTCTAGAACAACATCCCTCTCCCATCTGAAAAATTGTCTCTCAGTGGGGCTCTCCACTGGGGGCAAAGAACCAAGGCGTACTCAGCAACAAGTAGTGA
>SRR020739-110
TCAGTTAATGGATTCATTATCTCCACCTTCAGAGCCAGAGGTTGGCTGACCAAGGTTGATCCAGTCTGACCACACACAACTTTCTTCACCAGTGCACTGGGTAGTTGATGCTCCTGTTGAGGTTGATGTAGGAGTAGAGGTTGGAGTTGTAGTAGAAGGCAGAGTAGTTGTTTTGTGGTAGATGGAGCTGTTGAAGTTAAGATTGTAGTAGTGGGTGTAGGAGTCGTGGTCGACAGAACTGTTGTTGTTGTTGTTGTTGTTGTCGGGATGTGTGTTGTGGGAGGACATTGACAACATTTCACTCGTATCTCGTAATCGAAGCACTTTTGCTGAAGACCTTGCTCATTGTTTTACAAATCAGTCCAACGGATGGATTGCAAGTCACGTCTTGGCCAAGCTGAGAGATCTGAAGTCCAGGGTATTGTTTTGCTCTACATTCAACTGCCTCTGGAGCTGAGCAAATGTGATAACCACTAGCAATGATGTTCTTAATGGATTCATTATCTCCACCTTCAGAGCCAGAGGTTGGCTGACCAAGGTTGATCCAGTCTGACCACACACAACTTTCTTCACCAGTGCACTGGGTAGTTGATGCTCCTGTTGAGGTTGATGTAGGAGTAGAGGTTGGAGTTGTAGTAGAAGGCAGAGTTGTTGTTTTGTGGTAGATGGAGCTGTCGAAGTTAGATTGTAGTAGTGGGTGTAGGAGTCGTGGTCGACAGAACTGTTGTGTTGTGTTGTGTTGTCGGGATGTGTGTTGTGGGAGGACATTGACAACATTTCACTCGTATCTCGTAATCGAAGCACTTTTGCTGAAGACCTTGCTCATTGTTTTTACAAATCAGTCCAACGGATGGATTGCAAGTCACGTCTTGGCCAAGCTGAGAGATCTGAAGTCCAGGGTATGTTTTGCTCTACATTCAACTGCCTCTGGAGCTGAGCAAATGTGATAACCACTAGCAATGATGTCTTAATGGATTCATTATCTTCCACCTTCAGAGCCAGAGGTTGGCTGACCAAGGTTGACTCCAGTCTGACCACACACAACTTTCTTCACCAGTGCACTGGGTAGTTGACTCGCTCCTGTTGAGGTTGATGTAGGAGTAGAGGTTGGAGTTGTAGTAGAAGGCAGAGTTGTTGTTTTTGTGGTAGATGGAGCTGTCGAAGTTAAGATTGTAGTAGTGGGTGTAGGAGTCGTGGTCGAC
>SRR020739-111
CGTAATACACTTAGCTGTCTATAACTGACTAGCCTTTAGTAAGTACTACTAATGTTTTTTAAAAGTAACTTGGTAAATCCTTTCTCTATTTGCACAGTGAATAACTTACAATAAGAAAGACCTTGAAGCAGACGGATGCACTGCCCATCTCTTCATACTATCTGTACATCACTGCACTGACTGCCAAAAACTCAGCCCTCTATCCCAGGATGCAGTGCATTACACTGCCACAGCCCTTGAGCCAGGGGACGTCCTGCTTGCTGACCCATTTCTGCACCTCTGTCCAAATCACAGAGGATCCATTCTGCTCCAACAGCCTGTACCGAGCGAGCAGGAGAATCTAGAACAAGCCTGATAGTGAGTTCATACTCACTGAACAGGTGACTTCTCTAGTTAGACAATGTCTTTCTGTGTACCTTTAGGACATTCTACAGTGGCTGACTGACAATCTGTGTTCTACACTATCTTTACCCTGTGCAAATACTCAGGGGCTGATGCTACAACTGCGTTTTGACTGAATCTGATATGATACTTGATATGGCCTCTGTCTAGCTTGTTGAGAATGAATGATTCACATTGGGAGTGAAAGCCTTTATCTAAATATAAATGACAACAACCTCACTTCTGGTGCTGTCTTTGTCTGGTGGTCACAGGCCTGGGTTGCCAGATCTGTTGAGAATTATGCTGGTTGATAAGGATGGCTTTGGCTGGATTTAACCCCCTCCCCACCCAGAAGAGTACGGTACCAGAGATGACTCGTAGTTAATTAGTAGTTACTTACCTACGTTTCCGTTCCCCTTTTCGGTTTTCGTCGTTCCGACCCGTAGGGTCCGTTAACTTTTTAGTTTCCGAACGTAGGGTTTTTTGGTTTTTAAGGGGACGGACGGACGGGTTCTAGGTAAGTTAAAAGTAAAGTAGGAAAAGGAAACCGTAACGTTTAAGGGTTTTAAAGGTAGGTTACCCTTTTTCCGTTAAGGAAACCGTTACCCGTTAAAGGGGTTTTAAACGGGTTTAACTTTCGTTTTTTTAGGTTTTTTAAAAGGGAACGTTTTCGTTTGGTTTTAAAGTTTTTAAAGGTTTGGGTTTAAGTAGGTTTTTTAAGGGGGTTTTTACGGGACGTTACTACTTTACTTTTTACCAAACCTTTTACCCTTTTTTTTCGGTTTTTAAAGGGTTTTAAAAAGGTTTTTAAGGGGTTTAAACCGTTTAAAGTTCCGGTTTTACGTTGGGTTTTTAGGTTTTTAGGTTCCGGGTTCCCGGTTTGGGTAGGGGTTAGGGTTCGTTCCGGGTTAAAGGGGTTTAAGGGTAGGGTTACCTTTTCGGTTAAGTTTTAGTCGGGTCCGGTTTACTTTACTAACGGAAACGGTCCTTTAACTAAACTTGTCGATAGTCTAGTAGGAACGTAGTCGAACCGGACGGACCACAACGGGAGGTAGAGG
>SRR020739-112
CGTAACAAAACCTAACTGAATTTGTCCAATGAAACTTGTTTTGATGCCAAATGTGTTTGCGTAAACAGTTGTTGCTAAATGTTTTGCAACAGACTCTGCGTAATGACTACACCACAGATCAACAGCACACTCTGGAGACATGTAGACACAACAGTCAACTTTTTAGTTGTTTCACTTACACCACGCATCACTGGCTTGATGACTCCTGTAACATTCTGTCCAAGTAAAGCACATATCAAGTTTGAAATGAGAACAGCATCCTCCTGGCTGGTTTACCTCCCTCCTAGCCCAGGAGGAATGCTCAGTGGCTGGCCTTTGCCTTCTCAAACAGGGGCTTGAGCTCGTCCAGGCTGGTGGCCTCCTTGTGCTGCATCAGGTCAGCATGGCCTTTGGTGACACCCCAGCTGTCAGGGGTGGACATGGCGGGACACTTGGGACGGCCGGATGCTGGCTTCAGCTTCTCCCAGTAGTCACGGCGGGCCCTGGCGCGGACCCAGGGCTTGGTGTGCATCTCCAAGCCAGCACCCCAGTTGCCGTGCTTGACGGAGGCAGCGGGCAGGTAGCCTCTCTCTGTGGCTAGCTCCTCAGCCACAGCCCTGATGTGGTAGGGCTCGAAGCCGCAGCAGCCACCGATGAAACGGATGCCAACGTTGAAGGCCTCTCTGGCGTACTTGTGCATGTCCCACCTGGTCATAATCCTGGGCTCCAGACCGAAGGGGAATTCTGGCAGATCGATGAATCCCTGGCAGTTGCAGTCAGGGCCAAACATTCATAAAATAAGTTGTTCTTACTTGACTGTATTATGTTTGTCTTTACTTAAAATAAAGTAGTCAGATTGATATTTGATACTATTTATTACTTTTTTGCAAGTTAAGAATATTTAGTGCCACATGGCTCTGTTTTGGGGGATTTGGGGTAATTCAACATTTCAATAAGCATACATTGTTTAAGAGTGTTAATAAAGAAACACATTTCTAAAATAGTATTAAGCAGTTTGTTGTGCTATGATGTGTAATTGATCATGAACAATATCAAAACCGTTGGGAAAACTGACATTAAATAATGAGACAACCCATTCTCACCATCAACAAGGTAATGTGCCCCCACTCGTCATAACAGAAGCTAATGCAGCATCTTGTAATGCTTACAGCTCTACCACCAGTTACCGTTCGAGAAATGAGCACGGTGCCCAAGAAGGACTGGCAAGGGGGGTTCAAGTGGCAAGTCTTCAAATGCATAAAACAATGTTAGGCTAAACATTAAGACACCACTGAAAATGAGTAATCAG
>SRR020739-113
ATTGCATATACACAAAATTTGCCCCCAAAATCTGCATGCACCAGTTCTCAACAAAAGTTATCATTTATAAAAACTTGATGTGAGAATGTGATCACCTCGCCGCAAACTTTTAGAACATGAACATCTGCTAGTGGTTGAAATATTGTATTACAAGCTGGAAAGTAAGGAGTTTGTAACGGTCTGTTGACAGGTTCACAGCAATTTGCTAGTGTTTTCTCTTTCAGAAACGGACTGACAGTCCTTTTCCAGATACACCATAAATTACAGCAAAAGATTAAAACATCATGCCAACACAGTAAATAGACTGGTAGTTTATGTAAATGGGTATAGGTTACAGTATTGCTGTTCGATCGGAGCGCGACATCATTGCGTATTTAATCTCAGAGCATATACCAAGGCAGGACATAGAAACCCAATAATCTATTGATAAACTAAATATTGAGCAACAATTATTGTTTTGCATTCTGTGGCCTAATGCCAATTGTTCCAAATTATACCTTAACTAATGGGTGTTATGGTCACCCTGAAGGGTGGATGGAGGGTGTTTTTCAGGCAGTTTTAATACTCGTTCACACACAGTTCTAAAACTGTGCCTGCGCCAAATTGATTAATGTCAATATTACTGTACATGTGCAGACTTTTCAGAAATGGGTCATATGACATCTAGTGTGAATGTATGCAATGGTTATACATGAGGCCCCAGAGGTGTACTGTAGGGTGATGTTGCCCCCAAGACACTGATCTTGGGTCAGTTTAGCATTTCCCCCACTAATGGTTAGGATTGGGGGAAGGGAAATCTGATCTGATCCTTTATCTGTTACTAGGATAAGCTTTACCCTGAAGCACACTGAGGACTTAAAAAAATACTTTATTAATATAACTTTTTGTTATCAGAGGAGGCTGATGGGCAGAGATCACTGTAATGGCTGGAATGGACAGGTATCAAAACACATGGTTTTATTACAATGAGCCCGTCCTCCTTTATCTCCGCCCAAACAGCCACCACTGCTGTTTGTGTATATATAGTCAGGATGTCATTGTAAAGGGAGGTTATCTGTCATGTATGATATGTATTTTTAATTCAGACATGTTTTTAACAAATGTATTTGCTGAAATGTAATCTATATGATAATGTCCCTCTAATCACACAGCATTACTAGTCTGTCTCTACCCGCATGCAGAAGTAAAAGGCTACTACAACAAAGAACATGGTCTACTTTAACACTTCAGCCAATCCCTTACAAAGTCATACTTATCAAGTAAACACTATACTAAC
>SRR020739-116
TTGATGGCTTTGCTCGGTCTGCAAGGATTCGTTGAAGAGTCCTGATAAACCTGCGATATCAGCCTCAGATTTTAAATTGGATACAGAATACAAAGCCTTTCTGATCGCCTCCTCTATGTCAATAAGTTTTGCTAACGTCTGTTCTTTCAAATGCATTATATCTTTGCTTGCCTTTTCTAGGTCTCCAAATACAGTCTCTACCGAAGATCCACTTTCCATATCATTGCTCACTGACTCTATTTCAACTTTCTTTCCCCTTTTGTGTGACTTTGCTTTGTATGTTTACAAGGCGTGACTATCCAAGCGGGTACATTCTCGAATAAGCTCTTTAATGAACTGACATCCACTTCCCTGGTCTCTCCCTCTATCTCTTGAACTTGAGACAGGATCGTCTTGAGTTCCTCTCGTTTCCTCAGATTCTCGAATATCTCCATCGCTGCCTTCACGTTCCCTCTCATAATGTCATCTTTGTGAACAGACAGCCTCTGACGTCGCTGGTCCTCGGTCTCTTTCTTTTCTTTCTTCTTCCTCAGAACTACTTTGTCCTCAGGTCTCTGGTGATGCTCCTCTTGGCAGCTCGTCACTGTTATGGATGCTCCTCCTGGCAGCTTGTCACTGTTATGTTGGCTCATTGAAAGTCTATCTGTCGTAGTTGGGGAGTAGGGTTCTTGGATATCTGTATTGCAGCCCTGATTGTGAATATCTGTTCTCCCCTGCTGCATGTTGGTGTTTTTTGTGACCTGTATTTCTTGGCTGACCTTTTCCCGAATTACTTTGATCTTATTTGGCAGCACAGGGGCTGTGTCCACAACATTCTTCTCCTTCCCCCTGGAGTTTTGGATTGCGACCTGAAAGTCTGTGTTTATTTCCTTTTGTACATTACCATCTTCTGTGTAGCTCTGCATGCACATTCGGATTTCTTTTGCTGCATTGATTTTTCTGTATTACATTTCTGTCCATCTCATTTTCAGTGCCATTTGACATGGCCGAACGATGATCAACTGCCAATGTTGTTCCAATGTTTTTCTGTTCCCGCTTTTGCTTAAGCTGAACTGACTTTTTGTACTCGGCTGGATGTTATGGTAGCACTGGCCTGAGGTGAGTTCTGCTTTGCTTATTATACATTTGGGTTGTGAGTCCTTTGTGGTTTGTTGTCTATTTGATGAAGGTTTTCTGTAGGCAAAGGGAGGGGGAGAGTGTGTTCCCTGGTTCATTTTGGGGATGACTGGCTTGCTGGTTACCTTATCGGGCTAGGCGTTTTACTGG
>SRR020739-119
CTAACTCAAAAGTCCCCATTAACCAGCTCTGCAAACGCTGTAAAACATATGTTCGGAACTCACCAATGTATGGAGTTTGGCGGAGCAACTATTGTCATTACTGCATTTACACACAGCATGTACTTCCAAAAACAGCCCGTCTCAGACTAGACGTAACATAGTAAACGTAAATCCAGGTCACTCAAATTAGTATGTTACATCTGGCATGGTTACATAAAACAATGTAACTTAATCCAAAAGAAAGGAAGGAGGTTGGTTGGTTGGGGTGGATGGGAGTATAACGCGAACATCTAGCAAACAAAAAGATAGCGCGTTCGAATCTCATCACGGACAACTTTAGCAAATACTTTTTTAGCTACGTAGCATGCTAGATAACACTCCCCCCATCCTTAAGCCTTAACCCCTAGACTAGCAAACGTTAGCCACCTAGCCAACCTTAGCAACAACAAATTGAATTCTTAACAAAACATTTGCAATTTGTAACCTATCATACCAAACAAAATGGATGATGGACATACACAAATTAATACATACCATACGAAACGTAACATATCATACTAAATGGAGTGCCATATTTCGGGTGATTACCGAACGTATTGTCACAACGTTTGCAGAGCTGGTCAATGGGACCCTGAATTGAATGATCCTGGGAATGATATTCACATCATTATTTCTTCAAGTCCAGGTACAGCTTCAGTTCTAGCCTACATCGGCACTCAAGGGGCCAGGTAATATCGTATCAAGCTGTCGTTTCTCGCTCTGTTTCTCCAATAGGTTGTGAGAAACATGTTTGGGAAAGATATCTTTTTGTAAATGCACATTAAACAGTGGCTAGTTGTGCTTTATCTACTCAAAGAACAGCTCAAAAAATAGTACATTAACTATTCATTGGCCATGGACAATAGATCAAAATATGTGAGTGCTGTTAATGTATTGTATACAAGAGAAAGCTCAATCATGTATCATTTTTTCATATACAGAGATTCATCTTTGAGTAAAAAGTAGTCGGGGCTGAGTGGACATTTTCGCATAATATGTTCAATGCCGCTGCCTAACAATAGGGGTTGACAGAGAATGTCAACCCGTTTCCTAAAATAGACCGGAGGACTCCTGTTCAAAGAGGTGACTCAATGAACGCCAGAGCTGCTTTCTAAAAACTCTTAACTGCCCCTCTAGTGTTGGAGGCAACTACTCTCCTCTACTGCATCACCGCCAAAACATAATATTAGTGCACTTTTACAGAAAGGAGAAAAAAAGAATTAGAAGGTCT
>SRR020739-121
AGCGAGTATAGATGACCATAACTAGATTTGTGGAGGGAAGAAGCACATCATATTCCTAAAACCATAACCTTTGGTACAACAACCTGTTGAAATAAATTAGTAAAAGTTCAATTCACTCACCAGTTACGTTGAGTTTGGCGGCACAGGTGTCACTGCCATTCTGGTTTGTAGCCTTGCAAGTATATTCACCACTGTCAGCTTTGGTTTGGCTCAGAAGCTCCAATGAAGATGTCAGTTGCCGACTGATGATCCTGCAATTTGAACTCTCTTTGATAGCAGTGCCAGACTTGAACCACTTGAACTGCACATTTGGTGCATCTTCAATCTCACATTCGAACTTGGCTCCGCTGCCAACATTGATCTCCAGGGGCTGGATTTTGTACCTGAAAACCGGTGGCACTCTCGAGACAACAGTGAGTCTTGATGTTGTTGTAGCCTTGCCAGCTTCATTCTCAGCCTCACAGACATATTCTCCTTCGTGCTTCTCCTTGACAATCTTGCAGATTACTAGTGTGTATGTGTCATGGTCTTTTGAACACTTAAATTCTTTGCCAGATTTGACCAACTTTCCATTGAAAAGCCAGTTAACTTTTGTGACACACATTATGGTCACACTAAAAGTAACCATGCTATTGTTCTCTGAACAAATATCCTCCAGGGGAGTTACAATAATGGGATAAGCTTTAGTGAATTGCTCAGGAAGTTTACTAACCATAACTGCCTCTGACAGAAACTCCTCCATCGTTTCTCTCTGTATCAACACATGAGACTGTTCGACAGGGACAGAGGCGAAGGGTACTGCTGTGGTTAAATCTGCAGCACCTACATCTCTCTCATCATGTTTTACTGTCACAGATCTGGTCTCCTGCCTAGTAGTCTGCCTGGATTCATGCACCACAGTGCGATCCTGAGCTGTTATGCTTTGGAACGAAGCCATCGTTTCAGTCTTCTGAGCAGCAGACTGGGTTACAGGGATTCGAAACCCGCTGCACTCTCTGTTACTCTGACAGTTTCCACCACCGATGACAGCATTTCTTTGGATTTTGCACTGCTAACATTTGTTTTCTGAGGCTTTAACTATTTTGCATTGTGCCAGGTTGGTCCAAAATGAGGGTCTGTTGTTCTCTATAACTATAGCATGGAAAGCTGCTTGGAGTTCTGTCCTCAGATCAGCAGTCTGAGGTATTCTCCTTCAAAAGCAATTGTTATTCCTAG
>SRR020739-122
TCAGTTCCACCTGCACATGAGGATCCATGAGATCCGATTGGGCTCCGTTCCACGAGGCTCAGCAGAAGCACTGCGTCTCTCCTACAAGACTGCATTCACAAGCCTGGTCAAGCTCTATACAGCCCACCTACGCAAAAATATCCAGGAGATACCACCAGAGCCAGGAGCCAACAGCATGCCAGGGCTCCTGGTCGTTGAGCCCCACAGGAACGTCACACACAGAGTTCAACACAGTCCCTGTGAGTCCAAGGTCATTGGAGACGCTCTGCTGACCCGGATCATTGCTGCTCAGGAGATTGAAGAGAGCAAAGACTTCTTTCTGCAGTCTGAACATGACTTTATAAACTGATCAACAACGGGAAGGTTTTGAATTGCAGAAAAGTAATCATAGCCAAAAAGAACAGTCAATCATGACTGTAATTAAGGTGATTTAATGTTAGCTGCAATCTGGAAAGTAATGGAATAAGTTAATTTAAAGGGTGTAGTGGTAGTATCAAAGGTAGCGGTGAATTTTATATTTTGGGATGGCTAGATAAAGAATGCATTGTGTAACCAGACGCTGAGTCTGTGTCAGCATAAATGTATGTACTGTTTGTGTCTGAAGTCAGCATCAGTCAATGACCTGATTTTTCATTGGCTGAAAGATTTTCCGACATCTAATAACCCTAGATTCCGCTGTTTGGTTATTAGATGTTTGTCCTAGCCGGGACAATGTCCTTCAGACTCTGAGCCCATCATGTGTTTAAATAAACAGGCAGTATTCGACAAAGTCTTAGGAAAGAGGAGCGAGCGTGTTAGACAGACAGCACAGCCCAAACATGGGTAACAAAGCATGCAGTCCATCTTCAGAAACTATAAACTGTCTGTTTGAGGTAGCCAGCCATGCAGGCATCGTTCCTGACATCTCCCTGGACAGAACCCTCACCAACTTCCTATCCCGCAACTCCACTGCTGCTCTGGAACATCAATATGCAGCCATCCAGCAGAACATGTCGGCTGAGCAACTAACAGCCTTTAACCAGGATCTGACGTCTGCATTTGGAGGGAGCACCAAGTGAGCCTGGGAGGTCTGGGGTATTGTGGCGCTGGCGCTGTCACTGCTCTTTGAGGTCTTGACTCACCAGATCCATGAGCAAAGGTCATACATAGACCCCATAAGGAGGATCTTTGGAGCGGATTACTCTTCAGAAATCGGCCCTATTGTCAG
>SRR020739-123
CTCACCCGTATCCCCTCTAGCAATCCTGTGACTTCTTCCCATCCACCTAGCACATTCCAAAGCCATCTGGGTCCTACAGATAACCATTCACTTCTGATGTAAAACCCAGTCTCTAGGATAGCAATGTTAAGTTTAACCCAGAATCCAACACAACGAATAGTTGAGGATAATTCTTCCATTGAAAACACTGCATCTGAGCACTTATAACTGCCATTTGCATCCGAGAATTGCAACAATTCCAGACATTTTGTAATGTCTTCTTTCAAATGAGAGTTGAAGGTCAGAAGAGAACTAATCTATTATACCCCCATAATTTCTTCCTGTGTAACTCCCCTAATCCTTCCCCCACACTTCTCAATCCAGACAACATGGTTCTAGGTTCTCTCCGAGTCCTGGAAAGCATGTAGCCACGGTCAAGTGCCATAACAGCAGGCAGTTAGAGGCCCTTCTGCGAGAGGAAGGAATCATGTGTATATTCATAGTGAATAATCACCCATCGTCTATTAGTTATTACTGCGGAAAGTACCAGGCCAAATCTATTTGAAAAACATTGGGATTTTGGACGGTTGATGAATTTAGTGATGACTCACCCCACCGTAACTTCCATTGATGTCAGCACTGTTCCAGAGAACGCCAGGCTATTGGGCTGTAATATTAAAGGACTATGATGTACTTGCTTCAATATCATGAATTACTGAGAGGAAAGTGAGGCTCTTTGTCAGCAACCAAAATGCGTAATAACGGGCCCCTTATCGCATATCCTTTCTATAAGGTGCTTTTATCTCAGAAAGTATGTATACCCAGAGACAGAGGAACATCCCACTCCTTATTTCTTTCTGTTTCAATGGAAGCCAATGAACTAAGTAGACCAGACCAAGCTGCGATCACATTGGTGTCTATAGTAGAGCCACTCCCTTAAGTAGACATTTTTCAATGGTAAACGGCCTGTGAAAGAGTGAAACACTTTTTTAAAATCAACCATTTTGTGGGCCGGACCTCAAGGTCAACGCTGTGTAATTGGCCGCTTGGGCCTCAATAACACATGTCACTGCCTCACTGAAAACTCTCAATGTTGTGTATGGTGTCTATTTATTCAATGTATAGCTCTTGTGGTGCCCCCCCCCCACTCTCCCTTCCTCAGTACATCCCTCGTCTCGCCCCTAACCCCACTTATTCAATAGCCACCACATTCTTCAATGGGTCGAACCTACCCCTACCCTCGTGATAACCTCTCCCACCCACTCTTACCCCCTAAACCCTACCCTTCGGCTTCCTACCCCAACCCAGCCCC
>SRR020739-125
GTAGTGGATTAAAACGACGACAAGCATGGAGTTCCCGCAGCAGCAGAAACCGCGGGGGACAGCAAGATCACCTACCCGCCAGGAGTGAAGGAAATCACGGAGAAGATAAGCAACGATGAGGTGGTGAAACGGCTGAAGATGGTGGTGAAGACCTACATGGACATGGACCAGGACAGCGAGGAGGAGAAGCAGCAGTATCTGAACCTGGCTCTCCATCTGGCCTCAGAGTTCTTCCTGAGGAACCCCCAACAAGGATGTGCGTCTCCTGGTGGCCTGCTGCCTGGCTGACATCTTCAGGATCTACGCCCCTGAGGCCCCTTACACCTCACACGACAAACTGAAGGACATCTTCCTGTTCATCACCAGACAGCTGAAAGGACTGGAAGACACCAAGAGCCCACAGTTCAATAGATACTTCTACCTGCTGGAGAACCTGGCGTGGGTGAAGTCGTACAACATCTGCTTTGAGCTGGAGGACTGCAACGACATCTTCATCCAGCTCTTCAAGACGCTCTTCTCTGTCATCAATAACAGTCACAATCAGAAGGTCCAGATGCACATGTTGGATCTGATGAGTTCTATAATAATGGAGGGAGACGGAGTCACACAGGAACTACTGGACACCATCCTGATCAACCTGATACCTGCTCACAAGAACCTGAATAAACAGGCGTACGACTTGGCCAAGACTCTGCTGAAGAGGACCGTTCAGACCATAGAGACATGCATCGCAAACTTCTTTAACCAGGTGCTGGTGATGGGCAAGTCTTCAGTCAGTGATCTGTCAGAGCACGTGTTTGATCTGATCCAGGAGCTGTTCTCCATCGACCCTCTGCTGCTCACGTCCGTCATGCCCCAGCTAGAGTTTAAACTCAAGAGTAACGACGGAGAAGAGCGTCTAGCTGTGGTCAGACTGCTGGCCAAGCTGTTGGAGCCAAAGACTCAGAACTGGCCACTCAGAACAGACCGCTGTGGCAATGCTTCCTGGGACGGTTCAATGACATCCATGTCCCAGTGAGGCTTGAGTCGGTCAAGTTCGCTTCCCACTGTCTGATGAACCATCCAGACCTGGCCAGAGACCTCACAGAGTTCCTGAAAGTGCGATCACATGACCCAGAGGAGGCGATCCGACACGACGTCATCGTAACGATCATCAAC
>SRR020739-126
GGGTCAAGGTCCTGTTACATCACTCAAATTAACAGGATGGTCCGATAAGAGAAGTCGACTCTTCCATGGACAGATGACTGGGTTACTGGAGAGACTGGTCTTGTCTGTGTGTCGAGTCCACTCCAACTCACTTTAACCTAGAGGGCTAGTTCGCCCCTTCCTGTACTACGTACAGTAATTTACGAGTCCTTACGAACCTAAGGGTCCAGGTAACCTGGAATTGGTCCCTAGGGACCAACTTTATTGGTTACTTGGACGACTGACGTACGACTACACCTACGGGGATAAAGGTCACTAGCGATGGACCTAAGCGATTAAGTACTAGACAGACTAGTACGTTACGTTACGTAGTAGTAGTACGTACGTTACGTTACGTTACGTTACGTTACGTACGTAGTACGTACGTACGTACGTACGTACGTACGTAACGTAACGTAGTACGTACGTAGTACGTACCTACCGTACGTACGTACGTACGTACGTACGTACTACGTACGTAACTACGTACGTACGTACGTACGTACGTACGTACGTACCGTACGTACGTACGTACGTAGTACGTACGTACGTACGTACGTACGTACGTACGTACGTACGTACGTACGTACGTACGTACGTACGGTACGTACGTACGTACGTACGTACGTACGTACGTACGTACGTACGTACGTACGTACGTACGACGTACGTACGTACGTACGTACGTACGACGACGTACGACGTACGTACGTACGACGTACGTACGTACGTACGTACGACGACGTACGTACGTACGTACGTACGTACGTACGTACGTACGTACGACGACGTACGTACGTACGTACGTCCTAGACGGACGTACGACACGGAACGGTCACGCAGGCCATTGACAAGGCTAGCGTAGCAGGCAGCAGCTAGCAGCACAGCAGGCAAATACAGTCAGCACAGCAGGCAATACATCAGCACAGCAGGCAAATACAGCAGCAACAGCAGGCAAATAACAGCAGCACAGCAGGCAAATAACAGCAGCAACAGCAGGCCAAATAACAGCAGCAACAGCAGGGA
>SRR020739-127
GATTGTTGGAAAGTGGCATCCTATGACGTGCCTAGTTGAAAAGTCACTCTGAACTCTTCAGTAAGGTCATTCTACTGCCAATGTTGTTTATGGAGATTGCATGGCAGTGTGCTCAATTTTATACACCAGACTGCAATGGGTGTGGCTGAAATAGCCAAATGCACTATGTCCACATACTTTTTGTGTGTATATTCTCTAACATGTGTCCCTGCCCAGGTGCCAGGTCTGTTTGAGGGTGACGAGTACGCCGCCCTGATGACCCAGTGTAAGGAGGGCGCCCAGAAGGAGGGTATGATGCTGGACACACATGAGGAGCTCTACAAGTGGTTTACCAGCCAGGTCATCAGAAACCTACATGTGGTCTTCACCATGAACCCCTCATCTGAGGGCCTGAAGGACCGCGCCGCCACCTCCCCTGCCCTCTTCAACAGGTGTGTGTTGAATTGGTTTGGAGACTGGTCAACTGAGGCCCTCTACCAAGTGGGCAAAGAGTTCACCATCAAACTGGACCTGGAGAAACCCAACTACAAGGTGCCTGACTACATGCCGGTGGTGTACGACAAGCTGCCCCAGCCACCATCTCACCGCGAGGCCATCGTCAACGGCTGCGTGTTTGTCCACCAGACACTGCACCAGGCTAACAGCCGGCTGTCCAAGCGTGGCGGGCGCACCATGGCTATCACCCCGCGCCACTACCTGGACTTCATCAACCACTACGCCGACCTGTTCAACGAGAAGCGCAGCGAGCTGGAGGAGCAGCAGATGCATCTCAACGTGGGCCTGAGGAAAATTAAGGAGACCGTGGACCAGGTGGAGGAGCTGCGTCACGACCTGAGGATCAAGAGCCAGGAGCTGGAGGTGAAGAACGCGGATGCCAACGACAAGCTGAAAAAGATGGTCAAGGACCAGCAGGAGGCAGAGAAGAAGAAGGTGATGAGTCAGGAAATCCAGGAGTCTGTGTACAAGCAACAGGAGAAGATCAAAGACAAACAGCTGAGTGTCAAGGTAGACCTGGATCAGGTGGAGCCCGCTGTTATTGAGGCCCAGAATGCCGTTAAGTCCATTAAGAAGCAGCATCTGGTGGAGGTGCGTTCCATGGCCAACCCGCCGGGGCGGTCAAGCTGGCCCTGGAGTCCATCTGCCTGCTCCTGGGGGAGAGCACCACAGACTGGAAGCAGATCCGCTCCATCATAATGAGGGAGAACTTCATCCCCAC
>SRR020739-128
GTGCATTTGTTAGTACTGGCAGTAGCTTCCTTCCTTGTGAGAAAGTCCCAGTGTCGGAGATCCCAGATGATGTTTCAGCGTCAGTCGGTAATGAGGTTGTAAAGCCAAAAAGATTCTCTGGCTCATTTGCTGCTCCAGAAGTTCATCAGTTGGACACTGAGTCTTCTGATCGCGAGGACATGACTCATATGAATGAAAATATGTCTATCTTTGAACGCTCAAAGGGTAGCGCATTTGTCAGTGTTAGTGGGGCACGTAGTGAAATTGTTAGTGAAAAACTGCAGAGGAAAACGAGGAACATGCTGATGCTGAGAGTGGTGAGCCTTCAGAGGTTTCAAAATCAGTGAGTATTAAGTTCAAAGAAGATGGTTTTACAGATGATCTTGCTGCACAAGGTTCACAACAGCAAGCAGAGGCTAAACCAGACAGTGCTTATCTAAGTACGGCTGACAGTCAAGGTGCAACAGGTTTGACCTCACTTGAAGAGGAGGCAGTGACCTTCAGTACTGTTTATGACTACTACAACCCACCAACTGAGTGGGGCAGACCCCTATCACCAGAGTCGGAGATGTCCATTGAGTGTGGTAGCACATTTAGTGAGGAATTAACAGAAATCGAGCGGTTCTATACGCCAGCTTCTTCAACTGAAATTTCGCAGCTCCCGAAATCTCCCGAATCTTTCCACACTCCTGAAACTGAAACTCCAGCAGGTTATATGACCCCCAATGAGTATGCCTTCTCTCCTCTTGAACATAAAAGAACATCTACTGACTTCAGTGAGAGGTTATTTTCTCCTGCTAAGTTCTTGAGGTCACCTGATGATGAGGGCATTGAGACAACTCCACCTGCATTTAGCTTAGAGGAAGGAATCTTCCTCTCAGAGCGTGCGCTTGGCCTTGGAGGACTACAGGAAAAAGTCCAGGGAATCCCTCCGGCTTTCCTCAAACCTCTCACCAAAAGGAGAGTTTTGAACAAGATTCGTTATCGTTTACGCTGAGGTATTGGGTTGCCTTCACCTGAAGTGAAGTGGTTTAGAAACAAACCCAGCTTGTTGCAGAAGAAAGGATTACAATGGATAGAGATGGTGACAATATCACACTTTTTATTCAAAACATTACGAAAGCTGATCAAGGTGAATATATTTGCGAAGCTGTTAACTATGTAGGAGAGGCAAAAAGCGTTAGCACTAGTTGTAGTTATATCCAAGAGGCCAGATATATGCCCC
>SRR020739-129
CCATGTCATAGATAGTTCCCGGGGTTATGATATCGCGCTCCAAGTGCATACTCTGTTGCTTTGCTCTTTCTAAAGACTGCAGAGTAGCTTTGATGTCACCGGCTACGATTTCCTCCTTTTCCATAGAGAGAGTCTGTTTTAAAGCAAGTTGCTGTTTAGCTGAGGAGATATCCCCACGGATGATCTCTTCTTTAGAAGTGCAGTTTTCAACACTAAGGTCAATGGAACCCTCTGTAGAAAAGACTCTTTTGGCATTCTTCACATCCCCTGGTAAGACGTCTGAAATGGTACGTTCCACTTGATCCTTCTGTTTCTGAAGATTTTTCTTCGCCTCCTTCACATCGCCTTGCACAATCTCAATCTGTTCCTTTGTCATGAGGTCAAGTTCATCCAATTCTGATTGCTGTATTTGAAGACTCTTCAGTTTTTGGAGATCTCCTTTCTCAATGCAACTCCTGTATAAGTCGACATTTCCCTTTTCATTTTCATCTAGTCTACATGAAGCGGTTGTCCTCTGATTGTTAGCAGTAGCTAACAGGTTGCCTATAGTTGACTTCACATCTCCCCTTGTAATCTCTTGACTATCCATTTTAGTTTGACAGAGAAGTGAGTAAACAGTCATCTCTACATGTCCTCCCTCAGATTCCTGCATGATGATCCCCTTCTTCATCAGCTTATCTTGAACAAGCAAGCTTTCGATCAGTTTCTGTACACTTTGATCTTTGTCTTGGTTTGTTGATGCTGGCTGGTTGACTGCGACTTCTAATACTGTTGTCTGAACTTTACCCTGTTCTACCTCTTTTAAAAGAGTGATCTGGGGCTTCAGGGTCGATCTGGACAATAACTGTAGCATGATGTTTCTGATGTTCCCTTCAACTATCTCCTCCTTCTGAATCTGTGCTCCCTCGGTTTTAAGAAATTGGTATTTCACCATGTTGACGTTTGTGACCTCTTTTGCCTCTATTAAGATTCCACTTGAGTGGATGAATTCGAGCTGATGTAGACGAGAGAGTGTGTCAATCACACTTTCAACTGTGACAATTTTGTCTAAGGGTGTGGTCTCGAACAGCCAGGTTGTGCTCTTCACGTCTGCTTTTGGGATCTCCAAAAACTGAAGAGTCTTCAAATACAGCAATCAGAATTGGTACGTTCCACTTGATCCTTCTGTTTCTGAAGATTTTCTTCGCCTCCTTCACATCGCCTTGCACAATCTCAATC
>SRR020739-130
TCGGCCCCGCTCTCTCTATACCCGCCACTGCCACAGGAAGAGAAGACTGAAGTGCCACCTCCCTATTCACAAAATCCAGCACTACAAGGCCCAGTTGGGTCCCTGCTGAACTACCCCCAAGGAAGGGAAGGTGGATCTCAACCGGGCCTCCTAAAGAGAGAAGGCCACGATCTTATTCAGTTCTCCTATACTCCAAACACAGACAATTAGCTGAAATCATAGGCTTGACACAAGCACTGAAAGGAGCAGGAAGGGGCCTACCAACTTCCCCTACGCCCAGCAGTTGATCCACGCTTCGTTGAGTACCAGCCTGGGAAGACCGCTTGATGGGACAGATGCCCAGCCTACATGGAGGAGCCTCTACATGGATACACTAACTGCAATGAAAATACTACTACCCAAAGCCACGAACACAGGATGAGGAGGAGGAGGAGGAAGAGGACCCCCTCCTCTACAATACAACCACCCAGGGCCCAGCCACATGCAGCAGCAACAGCAAGATTACAACCAACCACAGTTTCAAGGTATGGCAGGGAACACCATGCCCTGGCCATAAAAGATGCCCACACTGTCTGAAACCCCAGAAGTGTACTGGCCAAAATGCCTACCCACAGGGCCTGCCACCCCTCACATCCAGTTTAAGTTCAACCAACTGAAAGCTCAAATCTACACTGCACCCATTAAAGACTCCCCAAGCTGAGATCAATTGCACACTCAATGCAACAGAAACCGATGACTGCCTCTACACTGCAGACTGGGACGAAGACAGGATGCACCTGACCCCTCCTATCAGGTGTTGTACCATTGTGTGTGGCCCAGAGGGGGTGGCAGCACCGGTCATCCTACGATCAAGGAACCTCCATCCTGGCCTGGACGGCTGAAGCATCAACAGCCATAGCACTCCTGAAAACAGATCTATCAGCGGCAGCAGCTCTGACTGCACCTGACTACAAGAACAAGTTCCATTTGATGTTTCTGAAAGGGAGGATTACCTCATCCGTCCTATTCCAGAAACAGAGGGGGAGAGACGGGTCTTGATGCACTACTCTTCCAAACTTGACCACATTGAGTAGACAGTCAACATGCTCCAGATACGTGCTGCAGTAGCAAAAGCTAATTGAAAAAACAGACTCACAGCCATCATCCTCAACCAACATCGGCCAATTAGCTGAATCATCGATTGACGTCAGGCCCTCATCAGAGGAAAAGGAACGACGTGTAGAATATCTAA
>SRR020739-131
AAGAGGGACGTTTCATCTGCTCTTGGTTTCAACATTTCCCTGCATGGACACGTATAACCCTGGCATGAAGAAAAATGATAGGAAAAAATGAAAAAGAAAATTGTGCGTCACTTGGTAACTTCAGTACTGTATTATGTAAAATAAATGGCACTTAACACTAGAAATATCTTATAACTGTACAAAATCAGGTCTCGATAAGAAGGTGCATCTGGCCTGGCGTAAGGCAGAGCTCCTCTTCCTCTAGACAGTAAAAGATCAGAGGTCAGACTGTCACAACAGGCAGCCCCTAGAGACATTAGGAGTTCCCTCCAAGAGACGCTTCCAGCAGGCCAGCTGGGGCTCACACTACAGCCACAGCCAGCACCGCCATGGACCAAGGGGCATAGAAACATTGATGGCTTTCATTTGTCACCTCTTTAATGCAAGCAAATTCCAACTCTGATGCTGGGAAATTTGCCCTAAAGCAGCTTTAAGGTTGGTCTCCACCCACTCAAAGCGGACTAGGTAAAGTTTCACTAGAACTGTGATTGTCGCTGGAGTTTGGGAGCACTAAAGAATGTCGGTGGCAAGACCAAATGAAAGAGATGTTAAAGGAGGACGCCTCCACAGTAGGACTCTACACTCGTCTTCTCCAGTCCATTCTCGCCTGCCCGAAACAGATTCCTAAAAATGCCGTTGTGAACAAATTGACAACTAAGTGCTTAACATCCAAAAACATTCTCAAAAAACACAGACGTGGTCGATATAAAAACTGTGAGAAAGTGTCACTTGTCTCTTCGTGCCGTCCATCACACCCACAGACCGCTCTCTCGATTGGATGTCTGGAGACCATAATGCCACCACCGTCCTCCAGTAATCTTTCAGATGTATGATGACATCAGCAATGGACAGCATGTATACCCTGTAAACCCCCGAAGATAGATCATTGAAAATAAGAGATAAACTGACACCATTAACATTCACGATCAAAAGTACTAAAGGTCTCGGCTCACTTTCAAACACAGGACTGGACTGACTGGATTTAAACAGGAGAAAAGAAAATAAAGACATTGTTTTCTCCTCCTGTCCATCATCTGATGCATTCTAAACGGTAGTAGAAATACACAGGCCGTCTGAACTCAGTGTCCACAGTACTGTACAATAGATGGCATGCCTGGCTACATGCCTGTCCGCCTGCCCTCCGCACAGTGAAATTACCCAGTGTAGGAAGACCACTTCCCTAGCAGAAC
>SRR020739-132
TCATATCCTGATTGATGTCTGTAACCTGGTTATAGGAATATAGGCTAGCCTACTCTTGTCGTGGCATATTTTTTTAGGTTAAAGCCATCTTTGGATCAACAGCGTGACAAGTATAGTCTATTCAGAACATGTTTCAGTTAATAATTGTTTACTGAAATTACCGAATAAGTTTCCGCTCATTATTTGGCAACTTGGCTGTGATGAAGAAAAACGTAGTTACAGTCGGGACCATTTCTTGAAGACAGACGACGCACTCACACTTATTGAACTCTATCGGACTTTACATTCTATACCCCTGACTGGTGGTTAGTAGCCTACAACAATCAACAATGGACAGACCTGGATTCACTACAGCCCCTCATCCTCCTGATGTCAGGATTGTGCTGCTGGGTAAAACTGGAGTGGGGAAGAGTGCAACAGGAAACACCATTCTTGGTCAAGACGTGTTTCACTCAGCTTTGGGCTTTTCCTCAGTTACCATGGAATGTCAAGAGAGAACTGTTCTCATTGGACAGAATAGAGTCAGTGTGGTTGACACTCCAGACTTCTTCTATGCAACACACACACAGGAGGGTTTGAGTTCAGAGATAGAGAGATGTATCCATCTGTCTAACCCTGGACCCCATGCATTTATCTTTGTTCTAACTCTTGATACTTTCACTGAGCAGGAGACAGATGTAGTCACTGTATTTGAGAAATGTTTTGGTGAAGTAGCTTCAAGATACACCATCATTGTCTTTACTCATGGAGACGAGCTGAACAACAGAACAATAGAGGAACTAGTAGAGAAAATGTTAAGTTGTCTGAGCTCATTGAAGAGCGTGGTTGGAGATATCATGTCCTTAACAACAAAGACAGAGACAATAGAAACCAGGTGACTGAGCTGCTGGAAAAGATTCTCATCATGATGTATGTGAATGAAGGTAGCTGTTACACACATGACATGCTGCAGGAGGCAGAAAGAAGGCAAGAGAAGAGACTGAGTTGATTAAAGAGGAGAGTCTCAGGGAAGAGAGGAACAGAGAAGAACAGAGATGGTTAGAGAAGGAGAGAAGAGAGAGAGAGAGAGAAAATCAAGAAGAAAAAAGACACAACGTAGGTGCAGCGATTCTGTCCATTTTATGTGTAGAAACCAAGCATTTCTATCTGCTCAGTGTCTTTAGTGCAGTGGCC
>SRR020739-133
CTACCCGTTAAAGTCTGGCAAGCAGAATGATGGTATCTCATACACAGGCCAGTAGCAGACACAGCAACAGCTGTTCCACCAGCAGTCTGTAACACCAGGCATTAGACACACACACACAATGCTGTCAGTCAGTCAGCTGCTCAGCCCAGACTAGGCTGGCGTTGTGACTATATTCTGCCTCCCTCTCCACCCAACTCAGTATCTCACCACTCCGTAAGCCTTTCATTCTGCAGTCTCACTCATATCTCTCACAACTGATCCACTCTGAGCTGTAACTATGGAGTTATACTGGACTGATGTGAACTGATCTGGACTCGATGACTCTTTCCAGGACAGGAAGTGTGTGGTTGTTACTCTACCAGACCTCCAAACTGAAACCCTTTGGACCTCCGGAGCCAGAGAGAACTGACTGGTGTCACGTGACGTGAGCCTCACTGCCTGAGAGAACAGGTACAGTAAGGGAGGTGCTACAACCAATGAGATTTGAGAGACATCCTTCCTTATGGGAGCTGGAATAGTATAGCCCACAGCAACACACACTGAAAGACAGACAACACTGCCTGTGCTGTGACATCACATGTGAAACTGACAGTTGTGATTGGTGACTAGCTGATGGAACAGCATAACATGGATGGACAGATGGATTGACGACTAGAGGGGAGTGGGGGCTGATATGTAAATGACCATTTTCATGTGTAAGTGAGGTGAGCGGTGTGATTTTCTACCAGCGATGGATAGCGGAGCTGGGTCTGACTCAGTGACCCAGATGCAGAAAGGAGGTTCATGTATATGTCCAATACACTACCAGCTGCACTTTAAAGGCTGTTTCTGGCCGCATGCCCCAATACCTGCACTAGAATTGTAGAGTCTTGGGGCATAGTTACAGTACTTGTAGTTGAACAACTAATTAACGACACTTTGAGTAGCTACCCCAACAGTATCATGTTGGTATGCCAGTCTGGATGTTGGAGCGTACAGACAGTCTGTATCCCCTTGGTGTTAGAACCGATAGCAGTCCAACATGGCATTGCTGGTCAAATAGATGTAGTTCTAAACAGAAACAGGTCAGTGTCTTGTGATTATCATCTTAAAGTTGATCATGTATGCATGATTCATTTCA
>SRR020739-134
CTCCTAACCTCCTGTCTTCGTCGTCGCGTTCCTGACTATCGTACTACTCTTCTTCTTCCTTACTCTTACTTCTCTCGTCTTCCTACCTCTACTCGTTCTTCTTTCCTCTGTTTCCTTTCTTCCTTACTCTTCGTCTTCTCTCTCTCTTCTATCTTCTCTCATTTCTTAACTTCCTAACTCAACTTTATCATTCTATCTGCTTTCTCTGTCATTCTATCTCTTAATACTTTTCGTATTTTCTTCAACTTTACCCTTACGCCTTTTACGTAACTAGTCCATCTCCTTTCCCTCTTTTTTCCCGTCCATTCTATCCTCTTCCTCCTTTTCTAGCCTAGCCATCTTGTTATTCCATTTGCTTTTTTCTTCTTCTACCCATTTTCTTGCCTCTTTCACTCTCAGTTCACCCATTGAGCTTTGTATCATTCCTTGTCATTGTCCACCTCTAGCAACTGTTTTTTCTATGTCCGTCGTCATTTGTTCCAAATGTTCTTTCTCTTTCCTTTGGTCTTCCATGTGAGATTCTGTCTCCTCTCTCTGTTGCTGTATCTCACTCCTCATTTGTTCCAGCTCCTCTCTCTCCTTTGTTAGCACATCCCGACTGTCTTCGATGTCTTGTTTCTCTCTTTCAATCTTGTCAGTCATGAGTTCCAGTTCGTTCTGCTTTTGTTTGTTCTTTTCCATAAAACCCACCATTTCTTCTCTTTGTTTTGAGTTTGGATAGCCAGTTCTTCAACCTTCCCCCTCTCCCGTCTTGTCTCATCCATGAGCTGATTGATGTCTTCAGACCGTCTTTCCAGCTTTTCCTTCTCCACACGAATGTCTTGTTTGTTTTGTTCTATTTCCTCCAATTGTCCCTGGGTTTCAGACTTCATCAGATCAAACTCATCTCTTTCTTTCATGGTCAATCCCTTCTTTCTCTCAAGGGCTTCTTTTTCCTTCTGTATCTCCTCCTTTACATCTTCAAGTTGTTGTCTTTCCCTCGTGAGCTTTTCCTTCCAGTCTGTTTCCATAGGCTTGGTCTGTACTTCTGCTTCAGCCTTTCAAGCTCATCAAGTCTTCCCTTTGTCTTTTCATCAGTTCAAGACTGATATCCAATTTCCCTCTTTTCTCCTTACTTATCTTACCTCGCCTCTCTTCCAACTGATCTTTCTCTTTCTAGTGTTTCTATCCTTCCTGTCTTTCTACTTCCTTCTTCTCTCTATCTAGTTCTTCTACTGTCTATTTTTTCCTAACTTCAAGTCAATTTTGTCTATTCTAGTCTTCGG
>SRR020739-135
AGTGATATCTACTAGTCTGTTTTTTGTTTGTTTCATAGAGTATATTGATGATAGTGCTGTGATTGATGGGATGAATGATCTGCATGGTTTCAACATGAGTCGTATGGTTTAAGGAGCGGTCTAATGTTTTTTTCCCCCTCTTAGGCCAATTGCAATGTGGTTTGATGGCTTTTCCACCTGACTTATCGTAGTACAATTTTGCAACAACAAAAAAAGTCGTTCTCTCTCTACATGCTGTTTTTAAGTTCTCATTTTCTGAGGTCATTTTGTTGTTATTGATAGAACTATCATGAGGCATTATTATAACCCATAACTTGGTAAGTTTCTGCAGTGTGATCTTTGATGCATAGAGCTCGAGCCCTGTACTTTAACATTACTATAAAACTGCAAACAGGCAACTCGGTCTGTCATAAAGCCAGCCCTATGTGCATATATATATATGCGTACGTATTAGTAAGTCTACAAACGTTTATGAAAGTACACCTTCATATGATGCTCAATGCTGTTCAACTGACTCATTGGTGTTGACTGAAAGCTGTGTACTTGAATATGCATTCTTTATTGCCGCTGCCATAGTGCTGTAATGGTGTTCTCATAAAACCCTGCTGCCTGCCTCCTTCCACCTCTCACTCAGATGCTGTTGGAAGCCAGAGAAGGTTCTAGAAGCCAGCGTAGGTTCTAGATTCAGGAACAGGAACCTGTAAGTTTGTCCCTACCGTAAAGGAGACTACTCTGAGAGGCATCCTTTGAGGCTGATGATCAAGGTGTAGGTGACCATTCGAGAGCGAGCTCCAGATAAGGTAAACAAAGCAATGAAATACAGAATTGTGTGACTTGCTCAAGTTTACCATGCTGTTTGCTAGTTAGGGCTGTATTTTTAGTCCAGGTTTCCCCTCGTCTCGTTATAACATTTTTTAAAAAGGTAACCTGTCGTAGAATTATTGCAAGTTGTCTAACTGAAATGATGTCTGGTGTTTCTCCACATGTTTTCATGATGATTCTATTGAATGCCTTCCTTTGCCCGCTCGCCCGCTGGGTGTGTCCCAAATAGAACCCTATTCCATATAGTGCCCTGTAGGCTCTGGTCTAAGTAGTGTACTAGAAATGCCATAGGGTTCCATTTGGGATGTTACCACTGTCATAACTAGGCCTTGTTGCATAGTTGTCATCAGGATTCTAAAGTGTCCCCTTATTTTTGGTTGTCTAAATGACC
>SRR020739-136
CTGCTGTTAGATTGGTAACCAACACTAGACACTCTACCATGCTGCTGTTAGATTGGAACCACTACAGCTACTCAGGCGCGTAGATGTACAAACTGCATTACATGGCTGCAGTTACGATTCGAACCAATACTGGACGATTTCTAACCAGTGGTACCTGTACGACTGTAACCACAATTACGTACGTACGTACGTACGTACGTAACGTAACGTAACGTAACGTACGTACGTACGTACGTACGTACGTACGTACGTACGTACGTACGTAACGTAACGTAACGTAACGTACGTACGTACGTAACGTAACGTAACGTACGTACGTACGTACGTACGTACGTACGTAACGTAACGTAACGTAACGTAACGTAACGTACGTACGTACGTTAACGTACGTAACGTAACGTTAACGTACGTACGTAACGTACGTAACGTACGTAACGTACGTACGTACGTACGTAACGTACGTAACGTAACGTACCGTACGTACGTACGTACGTACGTACGTACGTACGTACGTACGTACGTACGTACGTACGTACGTACGTACGTTACGTTACGTACGTACACGGTACGGTTCGTACGTAGAGAGTACGTACGTAGTTACGTTACTTACGTACACGGTACGTTACGTAGAGTAGACGTACGTACGTACGTACTACGTACGTACGGTACGTAGTAGAGAGTAGACGAGTACCTTAGTACTACGCTAGGTACTAGGAGTAGAGACGAGTAATTACTACTACAGGTCGTAGAGTAGAGAGACAGTATACTTACTAGCAGGTCGTAGTAGAGAGACACGTAGTTACTACTACGTACAAGGTTCTAGTAGAGAGAGACAGTATTACTCAGCAGGGTTCGTTAGAGAGAGAGAGACAGTATTACTCAGCAGCTGCTCTCTCCTCTCCTCCTTCTTCTCTAGTCTCCTCTCCCCCCTCCTCCTCTTTCTCTAGTGTCCTCTCCTTCTCTAGTCTCCTATCCTCCTTTAGTCTCCACTCTCCTCTAGTATCTCCTCTCCTCTC
>SRR020739-137
TGTGTGGCCTCCACTTCAATGCATTCCCTCTCTGGTGCTCTCTGCTCGACCGTGTCTACTAACACCACAGAGAATCTTGTGGAGACCACAGGCACCAGAGCGGAGTCGGCTGGCATGACTGGAGGCTTATAAAGAGTCTTGTGTGGGAGGCTGTCCAGCAGCACAACCCAATCGTCCTTGTCTTCTGGCTGGGATGGCTGCATATTCACTTCCACTACCTCTTCTTCTTCTTCTTCTTCTTCTTGGGGCTTCTCCATTTGTCTGACTCTATGTGGAACCCTCTCCACATCCTTTCTGAATTTCACCAAAACTTCCCCCTCTGTATAAAAACCATCTCCCAGCCTTTCCTCTGATAAAATGTCCTCTGATGACTTTTCCTCGAGTGTCTTCTGTGTTCTCCTCATTTCTTCCACTATTCTCACTGTTTTCTTGGTTTTCACCACAGTCTGCTCTCCCTCTCGCAACCTTTCCTCCGACATCTGCCGCATCCTATCCTCTAGACCTCCTTTCACCTCTATCAATCCCTCGCCTGAAATCTTCACCTGTTCCACTCTCTCCTCCTGTTTCTCCTCCCTGACCTTTTCCTGTTCTTGGAGCCACTCCTGCTGAATTGTAACTATCGGTAACCCTAACTTCTCTGCCGCAAATAGTTCATTGAATTTCACCATAAGTTGTCCCTCTTTATAAAAATGGCCTCCTATCTGGTCCTCTGACAACTTCTCAGATGCTTTCTTCTCTAGTTCATCTGGAAGACTCTCATCCTGTGTAACTATAGTCACCTTCTTCCTCCTCCTTTCCACTCTTATCTCTCCTCTCCTTTCCTCAAGCCCCTCTGGCAACCCTTCCACCAAAGCCTGATGCTTCCTCTCCTCTAACCATCCTTCATCCTCTTTCAATCCCTCGTCTGAAACCGCCACCTGTTCCAGCGTCTCCTCCTCCATCCCTCCTTCTTGTTGCCTCATCTCTTTCACTATAGTCACACTATTCTGGGTCCTCAAATCTACTCTCCGTACCACAGAGGAGGTGCTTGCCACATTTGACCACCCTTTTTCAGATTCCTCTGCCTCTTCCATACTCTCCTCTTTTAGTCCCTCATCTTCCCCTGACTCATCTGGCAGCAATCCTTTGAGAAACACCTCCTTTATCTGCTCCTCCAACTCATCTACATCCTCCACATTCTCTTCCGCTGCCTCTACCACCTCCTGCAGCCGTTCTTCCAAAACCTTC
>SRR020739-138
TGCATGTCACCACTAGAGGGAGACTATAGACTTCATTTTCTCACTGACTGGTGTCTGTCATCTCAATTCCACTCTGAAATGTTCCTCTTACTTTTCATACAAAGAATGATCAAATATATTTTTAACATCCATCTCGGGGGACTAAAAGTAAAGTACTCACAGAGAATCGTGTTCATCCTGTTCATCCAACCAAAGATATAGAGGGTGTGGTTCTCCTCTGTGCTTAGGTCAGCTATGTTAGGAGCACTATCCCCCTCCTGAAGCACTCTGCTGGGCAGAGGTCCCATGAAAAGCACAGAGTTATTCAGGCTGGACTGGAAGTATGCGGCTGCCACGTAATCTGCAGCGTTCATCCAGCTTTTGGCGAATGCAACCTCTGGGCTGGAATAGTAGCTCATCTTTGCCTTGCAGCTGGATGAGGCAGTATTCAAAGAGAGCGTTTCACCTGCCCAAAAGGCACCTAGAATCTGGTCCCTTTTCTCAAAGTCAGAAATCTCAGATGCGCTAACATCTTTCAGGTCTGGAAGAATTCTTCCCATTTGGCCATGAGGTCTGGGTACTTAGCAGAGCAGTCTGTGTAAGAGGTGCAGGAGTCTTCAGCTGCCTCAGCTGGTGCCTGTACCTGGACCTGAATGAGACCATCTCCAATCAGGCCTTTCTGCACAGCAGCCAGGAACGGGATCACTGAGAGGTAGTAGTTCACACATGCCCACCAGCTATTAGTGGAAATGCACATGGGATCTCCTTCCTGTCCACATGTTGTAGCACCAGTGGGGTCAACCAACGCTGATCTGACTTTCCAGGCCAGCTGCAGAGGCAGGCCCCACAACGGGCTGGCACTGTCATTGGTTCCCATTGAGGCCATATACTTGTCAGTGGAGCCAACCAGTATCCTATACAGACTCATCCTCTGCAGGGAGTTCCAGGGGTTGATCGTGACCACGTTGTCCGCCTGAGGCAGGTCCGACAGCTGGCTGGGTGCCTGGTCCCCAGAGGATGGGGGAGGCCATTTTCAGTGAGCACTGCTGCGTTGGCCCACAGGGCTACTAGCTGAAGCAGGGAGAGGGTCCAGACACACTGCATGCTGACTACACCTGGGTAAGTAACAGTTCCCCTTTTGTACTGGAGTGGTCAGTGCACTTTGGCCTCACACATCGCATGATAGAGAGGGGGTATCGGGGGT
>SRR020739-139
ACTACAGAATAGTGCTGCTGACATGGAATGTTGGACTGAAGGAATGATTGGTGCGCTGCAGCTGTGTGACCACGGCTTCCCGCTCCTCCAGCTTTCTGCCAAACTCGGCACAGTCGGCCTGAGTGCGGGCTCTCTGGGAGTTGGTGTCATTGTTCTACTTCTGGTGCTCATCCACCTTGTCCTTGGCCTCGCTTATCTGGTTCTCATACAGACGACACATCTTCTCAGCATCAGCCTGGAAATACAAGTGGGATAAGCTGCAGAACCAGCCCACATATACTTGACATTCTTCTTAACAGGTGTGTGTATGCTCATCTCTCTATCTTGCTCTTGGAGAGCTGTTCCACGTTGGATGCCAGATCGTTCGCCTCCATCTTGGCATCACCCAGCTGCTTCTCCACCTTGGCAAAGGACGCCCGGTCAGACTACAGCTCCTCGATACGAACCTGTTATTCCTTGATCTTTTTCTGGAGCTGAATGGTCAAGGCTTGTTCATCTTCAATCTTGGTGGTGATCTGGTTAATTTCAAAGTCTTTCTTGGTCAGCTTCTATTGAAGTTGCTGCTTGTCATTCTGCAGGTCCATGACAGACTCCGTGGATAGCTTCAGGTCCCCCTCCAGCTTGCACTTGACCCATTCCAGGTCCATCCTTCTTCTCTTGCTCCAAACAACCTCCCTACTTAGTATGTCCAAACTTGTACTGGTTGTGGTCGACCTCGAGGGACCCGAGCAGTTTCTCTGTTGCTTTCCTGCTGTCACAAACGCATCATCAGCGATGGCATGTGGGTTCATGATGTGATAGCACTGTTAAAACTGCGTAGATTATGTGGTTTAGAAATCCCTTCCTGCAGATCATGACACCCACCAGCAAACCGTTCCAGCGAAGCTGGTGCAGCTTCAAGAAGGTATCCATGATCACTGGAGTCTTGGTCTCGTTGGGGATAAGGCTTGATTCCTGATAATCTTATGTAGCTGTGACACACTGGGACGAGGCAGCCTTCTTCCTCTTCTCCTTGCCTCCAGTCATTTGGTCTGAGTCAGAGCCAACATAGTTCTTATAGAGGCAGGCCAGCAGCTTGTTGGAGGGCTTTTATCACTTCAGTGTGGTGCATCACGCTCCATAGTGGCCTTGTACTTGCGCTTCTTATCAGGTTGTGGCTTCTGAAG
>SRR020739-140
ATGGAGCTAGTCCAACTAACTCATAATAACAACAACAGTAGCTGTGGATGTAGCTAGTCCAACTGACTCAACAATAGTCACAGTGCTGTGATGGAGCTATCCAAATGACTCAATAGACAGGTGCGTAGGTGGACTACGGACGACTTACGTACCCAACTAGGTAACCTCGGAAAGTAACCTACGACCGTAGGTGCGTAGGTAGGGACTACGGACACTACGTACCATAGGACGTACGTACGTAACGTAACGTACGTACGTACGGTACGGTACGGTACGGTACGTACGTACGTACGTACGTACGTACGTAACGTAACGTAACGTAACGTACGTACGTACGTACGGTACGGTACGGTACGGTACGGTACGTACGTACGTACGTACGTACGTACGTACGTACGTACGTACGTACGTACGTACGTACGTACGTACGTACGTACGTACGTACGTACGTACGTACGTACGTACGTACGTACGTACGTACGTACGTACGTACGTACGTACGTACGTACGTACGTACGTACGTACGTACGTACGTACGTACGTACGTACGTACGTACGTACGTACGTACGTACGTACGTACGTACGTACGTACGTACGTACGTACGTACGTACGTACGTACGTACGTACGTACGTACGTACGTACGTACGTACGTACGTACGTACGTACGTACGTACGTACGTACGTACGTACGTACGTACGTACGTACGTACGTACGTACGTACGTACGTACGTACGTACGTACGTGTCGTACTAAGTCCGTAACTACGTACGTACGACGACGTCGTAGACTGCGACTAGTCCCAATCAGCCAGCGTAATCCTGGATTGCTACAGCCCTAATCGAGACAGCGTAAATCTGCTAAAAGGTCCCCCTTAAAACTACGTTAGGACCTAGCTAAGTCTGATCTGACTACACTCCTAACCTGAGACGACTCGTCGAAGTCTGACTAACGTCCCTAAATGAGACAGCTAATCTGATCTGACTAACAT
>SRR020739-141
CGTTGACGTCAGGCATCCAGATTGTGCAAATAGCCATTACTCTCTGTAATCCTGACGCAAACACAGGAATTCTCAGAACATGGTCTGATGGAACCAGTGTGTGAACCTTGCTCACAGTAGCAGAGCTCTGAGTGGCTGAGCTACAAAACGGACTGTGTGTGTGTGTGTGCACAGCATTTTAAACTGTAGTCCTGTTTGTAGGTGTGTGGTTCTGTGTTTCTAACAGTATTTGAGTTGCATATCATTCACTTGAGTGAACTATATGTGTTGCAGTTCATTTTATAGCCTTTTGTGATGAAAACCCATGCAGTCCATGTTCATACAGAAGAAGCAAAGGTCCCTCCCTAAGCTAACAAATAAAAGAATGCAGACCAAGTGAAATCAATCATTAATCGTCTTCCTGTAGCTGGCTATTTTTAGCGCCCCTCTGTCCTGTCCTCTGCATTAGAATCCATTTTTAATCAGACCAGATATTAGACCCAGAGAATCTACTGTGAGTCTTTACAAATTAAATATAAATTGAATCTCCTCAGTACTTACTGTTTACAGTACAGGATATAATATTAGTGTCAGTTTCACTAGAATGGCTTAGCAGTACAAGAAGATTGTATCATCAGAATAGGTCTCTGGTCATATTGTTTCCTCAAAGCCTGGTTCTTATGTTATGGTTGCATGTAATACGCTTATTGTCTGTTGAAGCAGTGAATAGTAAATAAATAGCCTTAATGAAACACGTGACAACTGTGAAATTATATTTTGGCCAGAACTGACTGAAGCTGAAATAACATTCTCTGAGGTTCTAATATATTTTCCAAGCAGTGGTTGTTAGATGAGAATGGGTGGGTGACTTATCCATTAGCCCGACTGCTTTGCATGGCCCAACCTCTCAGTGTAAAGCTTAAACTCTTTCAGAGTTCAGGTGAAGAGGATGAACCATTGGCTCCCATAGACAGACAGGTAAAACATGTCTGCTGGCTGCCCTCCTATTGGCTGTATGTAACACTGAGCCTATCAGAGGCCACCAGGGACACTATAGCTCAGCTCACACATGGAGGTATAAGAAGAAGAAGACTCTTTGATGTGTAAAGCAGCTAAAACTAGTCTGTTACATTGGTTTGACATGGAATATAAATTCCTTCCTAAACTAATTAGAAAATTAGGTTAGGCAGTGTATTAAAAAA
>SRR020739-142
TCAGTTCCATTCACACATTACACAGTTATCTAGGCCAAAAATCCTTATAGGGGAACCATATTGTATACAGCAAAAGCCCTTTGTGGCACCATACAGTAAGCTAGCTAGGCAACCAACCAATAGGGTCGATATAGATATGTTGTTGTCCAATGAGATATCAAGACAGAGAGCTAAAGCAACATTCTCAGCTGCCTCCGAGGCTGCTGGGAGGTTTTCACCGAGCCTTGGAGGGTCGCCGTTCAGTGAGATTGTTCTATCGTTCCACACCTCTCTCTCTCTCTCTCTCTCTCTCTCTCTCTCTCTCTCTCTCTCTCGTACTCTCTCTCTCTCTCTCTCTCTCTCTCGTCTCTCTCGTACGTACGTACGTACGTACGTACGTACGTTACGTACGTACGTACGTACGTACGTACGTACGTACGTACGTCGTACGTCGTCGTCGTACGTACGTACGTACGTACGTACGTACGTACGTACGTACGTCGTACGTACGTACGTACGTACGTACGTACGTACGTACGTACGTACGTACGTACGTACGTACGTACGTACGTACGTACGTACGTACGTACTAGTTACGACGTACGTACGTACGTTACGTACGTACGGTACGGTACGTACGTACGAGGTAGTAGAGAGAGTAGTACGAGGTAGGAAGGTAGGAAGAGGAAGAAGGTAGGAAGGAAGGAAGGAAGGAACGGAAGGAAGGTAAGGAAGGAAAGGTAAAGGAAGGAAAGGTAAAGGAAAGGAAAGGAAAGGTAAAGGAAAGGTAAAGGAAAGGAAGGAAGGAAGGTAAGGAAGGTAAGGAAGGAAGGTAAGAAGGTAAGGAAGGGAAGGAAGGAAGGAAGGAGGAAAGGAAAAGGAAAGGAAAGGAAGGGAAGGGTAAAGGGAAGGGTAAGGAAGGTAAAGGAAAGGTTAAGGTACGTAGGACGTTTAGTTAGTAGTTACGTTAGACGTTTCGTTAAAGTTAAACGTAAGTTTAAGTACGTTACCTTCGTCTTCGTAACGTAACGTTTAGGTTAACGTAACGTTACGTACACTAGAGTATAATAATTAGTACTATTAGTAGTAATATAGTAATAATAGTACTACTTCTACTACACACACACACACACACACACACACACACACACACACACACA
>SRR020739-145
CGACTCCACGTTCACACGACACGGTGTTCTTAATGGTCTTCGCTCTCTGTCCAAACATGAGGTGGACTTGGTCTCTGACTCGTTGTAGGCAGAGGGAGAGGCACAGATAACAATGGTGGTCCTACAGTTCCCCCCACGAGAGTCCTGAGGATTCTGGTCATTTTACTGTCTCTGTACGGGATATAACCAGAGCCTTCTGCCAGGGCTGAGATGACGTTGCCCAGAGAAGATAGAGACTTATTGATGTTCTTGGCCTCGTCCAGCACGGCTCCCTCCGCCCCAGTCTTACTGACCTTTTCACTTCCAGCCAGGTCGACGAGGTAGAGCTTTCCGCTCAGTTTCTGCTCTGTAGCAGTGTTCTCCTGCTTCACGTTGATCTGGAAGATACTGTGACTTCTGGAGCTGTGCTCATTCATGTTTGTAACTGCTACATGTCTGTTAGATTTGCCTTCATCAATGGTGTCCATGACTTCCTCTGGGCTGCAGACAAATCTCTCAGTGCATCCCTTGACATAGGGAACTCTGTTTTTGTCTTCATGCACTGACAGGTTGGTCTTTGACATATCCAAGAGGTCCCGAATCTTGTCCAAGTAAATTTCATAATATGAAACCTTGATGTGGAACTCCAGGTTCTCGTCCATAGAGTAGATGTAGTTAAAGATGTCCTGTACTATCCTGGGGATGATCCCCATCCCATCTGTGTCATGAAGGTTTCCCTCCATCGTGTGGGTTTTGCCGGATGACGTCTGTCCATATGCAAATATTGTCCCGTTGTACCCCTCCAGAACATCTTTGACGATCTTCTGGGCGCAGGCGTTGTATACTTGCTCCTGTGTCGTATTGGGCTGGAACACTCTGTCAAACTGGAACGGTTTGCTCCCGACGACCACATGGTCTTCCCCTTGAAACTTAGGTATGTATTTGTCCCCTCTGGTCACTTCTGAACTATTCAAGGGCCTGAAACGGCACATCACTTTGATGGTGCACTCCGCCGGTACGTCGGCCATCTTACCACGTATTTACGGATAGAAACTCAACAATAAAACACTAGAACGACTCCTCTTCTAGAGGCGGTCGAGGGAGAGGAAGAGGGCGCACGGACCTCGACGTACCCAATAGTGAGACTAGAAGTGGGACTACGAGTATTTTCAAACTATGAATGGTACTTATTTTCG
>SRR020739-148
TGCTATAATGCTAATGATGATAGGCTAGGGAACAGTGGTAGTAATGGCTAAATGAGTGAACAGGCTAGGGAACAGTGGTAGTAATGCTAATGATCGTAACAGGGCTAGGGGAACAGGTCGGTTAAGGTAAAATGGGCCGTTAATAAATGGCCCTTAAAATGGATGGAATAGGGCCTAGGGGAACAGGTTGGTAGTAAATGGCCTAAATAGGGTAGTACCGTAAACGTAGGGGTACCGTTAAGGGGGAAACCTAGGGTTGGGTTAAAGGTAAATGGTACCGTAAGTTAAGTAGTACGTAAGTAGTAGTAGTAGTAGGTAGTAGGTAACGTAGTAGGTAGGTAAGTAGTACGTACGTAAGTAGTACGTAAGTAGTAGTAGTAGTAGTAGTAGGTAAGTAGTAGTAGTAGTAGTACGTAAGTAGTAGTAGTAGGTAGTAGGTAAGTAAGTAGGTAGTAGTAGTAGTAGTAAGTAGTACGTAACGTAGTAGTAGTAGTAGTACGTACGTAGTAGTACGTACGTACGTACGTACGTACGTACGTACGGTACGTACGTCGTCGTCGTCGTCGTCGTACGTACGTACGTACGTACGTACGTTACGTACGTACGTACGTACGTACGTCGTCGTCGTCGTTCGTCGTACGTACGTACGTACGTACGTACGTTACGTTACGTTACGTACGTACGTAGTACGTCGTCGTCGTCGTCGTCGTCGTACGCGTACGTACTACGTACGTTAGTCGTACGACGTGGTAGTACGTCGTTCGTCGTTCGTCGTACGACGGCTCTACTACGTGTATCCAAGTACCGTGTAGTCGTTCGTCGTCGTCGCAGCTGAACACGTGTACAGCCGTGAGTCGTGTGTCGTGCAGCTAACACGTAGTATCAGAGTGAGTCTGTCTTGGTCCTGCAGCTATCACGTTGTATCAGAGTGAATCATGATCTCCTGTACAGATACCCTGAGTTACTGCATCGTCTTGTATCATGTTCATCTGCAATATTCTCTGTTCATCCTGCTCCTTGTGGCAACATATTGCTGAGTCTCATTTTCAA
>SRR020739-150
TTGTCACTTTTGTGTTTGTAGTAATTAGTCTTTTTTTTTTGTATTGAACTGGATCAACACCTTCAGACCAACCAAAATACCTTTTAGATGTTTGAGATGGAGGAGTTAACTGCTGCTGCTTTCAAACCTCTCAGTGGGTGTTGACTCTGCAGTGACTTATCTGCCTGGCTCTTTCTCTCCCCCAGTCCTCCATGCGCAAGGCTGTTTTGCAGCTGCTGGCAGTCCAGGGGCAGTATGCTGACACAACCTCTCCACCAGATCCAGCACTACGACCCTACAAGCCAGACACAGATTTTATACTCCATCTCACACAGTCCTCTAGCAGACAATTTCAAAAGACCAAAGACTGATCAAACATTTACTGAAATAGACCCCAGTGCTGTACTGACCACAGAACGTACAATTGCCAGCAGACTAATACCTAAAGAAGAACCCCTAGAAGTCACTCTAGTCGATCCGTTCCCTGTCTTCAACAGTAAACCTGAAGAGGAGTTATTTGACACTGACAAACCATTTGCAGATCTATCACTTCACCATGTGATCAATACGGACCCGTCAGTCTCAGAGTTATCCGTATCAGAGCAACCAAATCTAAACTCACCAGAACTCTTAGCAACTGGCCTGACTGTTTCAGAAGCAGAACCCTTGGCAGATACCGCCTTGACTGTTTCTGAATTAACTTTATCCGAATCCTTCGTGAGTACAAACCCATTTATTCCAGAATCAAACTCATCTGAACTGTCAGCTGTGATGGCCTCAAGTATCAGAATCGACTTTACCAGAGCCTCCAATAACCTCTGATGCCCCTATCATAGCCCACTCTTCAACACAAGCAGAAATGAACTTTGACCAACTAACGCTAGAACTATCATCACCAGAACAACCTCTAAACACAGACCAACCGACTCAGGAATTAAACCCACCCGAACCTGACATCAGTACAAACAGCAACACTTCCATATCTGAGCCTCAGCTGGCAGAGAGGAGACAGAATACAGACATAATGTTGCTTTCACGCCCTGAGATCCGCCCTCAGCTTGACTGAAGACGCTCCTTTACCAGAGCCACAGCTTGCTGCTGCCAGCATGGTGGCGTCGATCACGTTCATATGCTGATTTCACCCCTGACGGCCACCTTTGACATAAAGAAGTTGACCTTCATCGTCTAGG
>SRR020739-152
CGGTTAGCCAAGGAGACCCAAAAAAGGGGGTTTGGACCAAAATTACGGACAATGGTAGGGTTATCCTAACTTAACTACTATTATAAAGAAGAGGACTACAAGTCAACACTTCAACAGAAGAAGAATGAAAGTCCTAGAGGACTCCCTAGCCTCAAGCCGGCATGTCGAGAATAATTCGTTATCAAATGAAGTCACCAGGGTCAATATATACTAACCCACTTTAGCTCATTTACACCTGCTGTCAACTTCTTATTACCAAAATTATATGTATCCATAGTGTTTCTAACTTTTCAAGACACGCACATCAGTTAAAAGCAACATCATTATTAATATCCTGTGCTATCGTCATTCCAGGAACACTACTACTCTGCTTTATAACAGATTCAGTAGTGTGGCTGTACTGTGCTTCTGTCATCATCATAGGAGGAGAACACACTAGTCTTGTCTCCATCTGAAGTAAACTTGAGTCTGTTGGGCTGCATCTAACCTACTGGTGTGCTTGTTTTTTGTTTAAATAACCAACAACTTTGGGTAGGTCCCAAATGAAACCCTATTCCCCATTACATAGGCAATAAGATGCCATGTGGGACAAAATAACCACTACCTACTCCCCTGAGTGTCAGACATGCCTCCTGTTGGACTGCAAGGTTTCGTTTCTATTTTGGACAAAGTCTGGATAGCTAACTGTCATGACACTTTTAACACAGTGAAACTGAAGTAAAATGGAAGGAGAACAACTCATAGTCATATGACAGCAGAAACTAGATTTGTGCAGTCAGATAAAGATGTTGAACATTATATACAGTGACGTACGTACTGGTTAAAGAAGAAATACATCTGTAGTTTCACCAAGATACGATGCTCTAGCTCTTTAGCAGCTGCATTGCCAGACTACCTCTCTCCATCAGTGTAGGCCAGGCAAGGACCCAGTGGATTTACAATGTTACCACAGAACTGGTCGTTGCCTCACTGCAACACAGATGCAACGTAACAGAGCGGAGACAAAATGCCTCAAATTAGATGGAGAGATGGGGACCTCTTGACAATTGCCAATTCCAAGCAACCTAGTGAGAAGGCGACTAACTCCCACCCTAAACACAACGGAAACTACGAACCCGTAAAACGGGACCCAAACCGTAAACCGGAAACGGGGGGGGTAAACGTTTAAACGGGGTACGTACGACGACGTACGTACGACGACGTACG
>SRR020739-153
ATCGCACGCCTAGGTTCCTTGAGTACCTTCACTTCCTGTACCTCAGTAGCCTCTAAACTTCCAACAACGTCTGCTAATATAAGTGGCTGATCAAGAGCCACAGCAGACTGAAGTGCATCTTTCAACTGACGTCTGATGTCCAAACTTGTTGGTTTTGGAATCTGAATAACAAATGTGAGCTCCTTTGGAAGAGTTCGACTTTCTCCAGACTCTGAAACGAAACAGCCATTTTGTGCTGAGTTTTAAGGCTAACTTTTGTTGACTCTGATTTGGTTATTTGCTGAGACATTTCCCCAATCAATATACGCTTTTCATCCATCATTATTGACTGTCTAACAGACTGTCCTTCCTGTATCTGGATGGCAAAATCTTGCTCTGTTGCTTTTAGAAGTACACTACTCTCAGTTGCGATCGCCTTCTCCTTCGTGCTTCTCCTTGATAATTTTCATGATTGTAAGTGTGTATGTGTCATGTTCTTTGGAACACTTGAACTCTTTGCCAGATTTAATTATTTGTCCATTGAAAAAGCCAATTACCTTTTGTAACATACTTTACTGTCACAGTGTATGTAACCTTACAATGCTCCTCTGTGGTAATGTCCTCAAGGAAAGTTTCAATAATGGGATAATCGTTTACATTTCCTTGAGGTTTAGATTTTTTGACCTCTTCTGAAATAAATTCCTCCCTGTGTTCTTTTTGGATGAGTACATCTAAAGACTGTTCAGTTGGAATGGATGTCATGGGCATATCAGTGGTGATATCAACCATACCTACATCTCTCTCATAACCTTTTACAGTCATAGTTCTAACCTCCTGTCTGGCCACCTGTACTGTCTGTCCAAACTCAGCATGTGATTCTGTAGTAACTTCCATTACTTGACCGCCCAAATTGGATTGAGTTACTTTGGACTCTTGCACCACAATACGTTCCTCAGCTGTTGCTGTTTCATGTGTAGCCCGAGATTCTGTCTTTCGTTTAGCAGCCTGAGATTTAAGTGTTGTGAAATCAACTACACTTTCTGCTACTTTTACTGTCTCAACTACAGATGACAACATTTCTTTGGAGGATGCACTGCTAACTTTAGTCTTTGGGGCTTGTCGATTTGCAGTGTGCCAGGTTGCTCAGATGTAAGAACATGCTGCTCGTGATAGATAATTGAGTAGAAAGCTGCCTGGAGTTCAGTTCC
>SRR020739-154
ACCTTGGAGACGAAGGTAAACTGATGCATCATGGTCCCTCTCCGTGGGGGTTACGAACAGAACCCGGTCTTCTGGGACAAGGTGTCTGATAAGTTTGCTTTCAGCCTGTTTGACCTGGACTGGGATGTGTTCATGCAGCACATAGAGGGAGCTATCAACAGAGTCCCTGCTCTGGAGCAGACTGGCATCAAATCCACTGTCTGTGGACCAGAATCATTCACAGCGGACCACAAGCCCCTGATGGGTGAGGCTCCAGAGGTCAGGGGATTCTTCCTGGGCTGCGGGTTCAACAGTGCAGGTATGATGCTGGGAGGAGGCTGTGGCAGGGAGCTAGCCCACTGGATCATCCATGGACGTCCTGAGAAGGACATGTACGGCTATGACATCAGGCGGTTCCACCACTCCCTGACAGACAACAATAAGTGGATCAGAGAGAGGAGTCATGAGTCCTATGCTAAGAACTACTCTGTAGTGTTCCCCTTTGATGAGCCTCTGGCCTCTCGCAACATGAGGACAGACCCCTTCCACAAGGTTCTGACGGAGCAGGGCTGCGTGTTCCAGGAGAGACATGGTTGGGAGAGACCAGGATGGTTCAACCAGGACGGCGCTGCTCCAGTTCTGGACTATGATTGGTACGGGGCTTATGATATTAGCAAGAACCAGAACTACAAATACAACGAGCTGCTTGGCAAGGAGTACACGTTTGACTACCCTCCACATCACCACGTGATAAAAATGAGTGTCTGACATGCAGACATGGAGTCTCGGTGTTTAACATGTCCTACTTTGGAAAGTTTTACCTCACCGGGCCAGATGCTAAGAAGGCTGCCGATTGGCTATTCTCCGCAGATGTCAACAAAATCCCAGGCTCTACTGTGTACACCTGTATGCTGAACAAGAGAGGAGGATCTGAGGCTGATCTCACAGTCAGCCGGCTCGAGGCTGGCGCTGCCAACCTGCCCCTGGCTCCAGAGGCCAACGGTGATGCATACTACCTGGCCATCGGTGGAGGTGTAGCAGAACACAACTGGAACCACATCAAGACTGTTCTCCAGGATGAGGGTCTCAACTGCCAGCTGACTGACTACTCTGAAGACATGGGCATGATCAGCATCCAGGGGCCCAAGAGTCGAGAGGTGCTACAG
>SRR020739-155
TCTTTAGCAATTCTCTCATTGAATGTGGCCATCACATACTTCCAGTAGTCTGAAGCCTTAATGCTGGGATCTCCATCTATCTTCCAGTCAGGGTAATATTTCTGGTAGTCCTTGTAGGGATGACCATCCTCTCCCGTCACCAGGGGTGGATGAATAATAAATTACTGGTCACATCAGAGGAACATATGTTAGTTACTAACTTATTTGTAGGTCTGAACATTACTCTATTAAGACCTTTTGGACGATGAATAGATGTAAAGTGTTCAGCATGCTCCTTCCCTCCTGCATCACAGGGTGCTTTGCAGAAAGGACATTGCTTGCCGCAGCCAAACAGACTGGTGAACATCTCATCCTGTGGCTTGAATGGCAGAGATTTGAGTCTCTCTTTGATGTCTCTTTCCTTGTCATACTTAGCTGCTAGTGACTGCTCCATTTCTCTCACAAACTCTGTGAGGTAGACAGCAAACTGTTTTGTGTCTGCAGTGTTCAGAATCAAGATGGACTCCAGAGCATCCTTGATGACCAGCTTCTCTTCAAGGGCTCTGCAGATGTTCTGAATGAATGTCTTGACATCATTTACATGTGTTGTGCTAGTTGTTTTCCTGATGTTAGAGATTGTGTCGGTGATCATCTTGACTATCTCTGAAGTATGTTTATTTTCCAACTTCTCCAGACTGTTCTCCTTTGAGAGTTGTTGGACAATCTGGTCAAACAGCCAGTTCTTCACAAACCTTTCATAATGGTTTATGTACCCTCTATATTTCTCATATTTTCCATCTGTCAGGAGTTGTTTCAAAAATGGAGAACTGGAAAGCCCATTTTGTGCTGTAATCCTGTGACCCTTTACCTGTCTTCACTTCATCTACCACATCAGGACCAATCATTTTGGTCACATAGTCCTGTACAGCTGGCTGCAAACAGAGCTTTGTGAAGTCCTCAGCTTTCTTTTGGCACTGATCTCGTTTATGAAATATGTCTTTGAACTCAGTAAGGTACTTGTTCTTAGAATGTTCCAGACACTTCCTTGGGTCATTGACTGCAATGAATATTATGCATCTTCTGGAACTCTCTGGCTGCTCTGCCACAGATGTGTAGCTTCAAGAGAAACCCTCACTATTCCTCAACTTGTTTTTACAATCTTGTGTTGTTGTAATGTTCATC
>SRR020739-156
GGAGCGTATATAAAAAGGTTGAGTGAGTATAAACATGTTTCCTGTGTCATACAGTATACCACTTAGAAGCGATGCAATACAACCTCCCTGAAGTTATTGTAGGCTGTTATAAGGGGAACGGGAGCATCAGCATTCTGGACCATAAAACCATATTCTATAGAAAACACTGACTCAGAATAGAAGTGGGATCTTTAAGATATCACATGCTACCATAATAGTGTGCCTTCAGTGCTTTATGACTGCAACATTGCTTATACATGTATGAGGACAGGTATAGAAAAAACATTTTCTACAAGACACTGGCTCCATACAGACTACAGTGAACATAAATCAATTAAGTGAAGGGACAGAGGAATTGATTGTGTGAAGAGGTGAACTCTATATTACAGTACATCAATATGCTGTATGTTTCTCCTCCAGTAGACGGACGTGCCAGACACCTTACTAGTTAAGCCTCATCAAAAAGAAAGCGTAAATAACCCAAGGACAGACCAAAGAGTTGTGTACTAAAATAAGGTTATTTACTTAAAAATGGATACATTGGACAGGCTGTATAGAGAATAGTTTTCTTTCCTTGGTAAACTCAAAGGCCCGATGCTGTACAAAAACACATTAAAGATTTACACATTGAGATTATTCTAGATGGTTTTCTTGCATGTTACAAACGACAGGAAAACACTAGTTACTGCTTGGGTGAAGTATTTTTCTTAAATATCTACCATGTACTGTTAGCTTAATTCACAGAGAAACTGTCCCTGACACACACACACACACACTAGGATTTCAGCGGACATGCACAACAAACATAAGCACACTATTATGAGCGACCAAACCCACAAGCACTGACTAAAGCTATGCAGCATATATGTTTGTTTACGCTATTTTGTATGGAACAAAAGTGAACGACAAAAGCCCAAATTAGATAGAAGAGACAGCAGACACAATAGGACCAGGGACTTAGAAAGAGTAACGTTTTAAGAATACACTGGACCAAAAACATAAGAGCCTATGACAAGAGGTTGAACCATAACTTATCAGGGCACAATCTCTGACGAGGCTTCCTCGTCATCATCACACCGGCAATACGAACTGCAAGAGGAAGACAGTGGTTCAGATGGAGGGGACTATTAAGTTCTCAACTTCATATTCCTCCTTGTTCCTGTATAGAAAAGTGAAACGTAA
>SRR020739-157
GGTTAATTATCCTATCCTCCTCCGTAAGTTCTCCTAACCTGCTAGGTTAATTGTCTATCCTCGTATGTCACTGTATGTCTATCTTCTCGTATTCAACTTATAAGTAGTACCTAATACCTCTACGTAATCTACCAACTCGTAAAGTAAGTTTAGGTACGTCGAACTAACCCTACTTACGTAAGTACCTCGACCTAGGAACTACGTTACGTACGGGTACTAACGTACCTACTCGAATCACACTAGGACTAGTATGGATAAGACCTACTACGAGTCCTACTAGGACTAGTAAGTGTCAATCCTTAGTATCACTACGTAGTACGTACGTAGTACGTACGTACGTACTACTACGTACGTACGTACGTACGTACGTACGTACGTACGTACGTACGTACGTACTACGTACGTACGTACGTACGTACGTACGTACGTACGTACGTACGTACGTACGTACGTACGTACGTACGTACGTACGTACGTACGTACGTACGTACGTACGTACGTACGTACGTACGTACGTACGGTACGTAACGTACGTACGTACGTTACGTACGTACGTACGTACGTACGTACGTACGTACGTACGTACGTACGTACGGTACGGTACGTACGTACGTACGTACGTACGTACGTACGTACGTACGTAGTACTACGGTACGTTACGTAACGTACGTAACGTAACTTACGGGTACGGGTAGGGTAAAAACCCCTTTGGCGTAATTTCCTAGGAACCTACGGTATTCCAAGGTCCTAAAGTATCGTAGGAGGGTAGTAACCCTTGGTCGTAACTTCCTGTACCAGGTACTCAGTCTATATGTGAGGTAGTAACCTGTGTATCCTAGGTACCCACGGTATCAGTCAATATGGACGGAGAACCTGTGTAATTCTGGACCAGGATCACGGTAGTCAGTCAATATGTGGAGGGAGGAACCCTGTGTATTCTGAACCAGGATCAGAGAACTCCTGTTGTACATGGGACACCAGACAGGAAGGTATGACCACGCTGACATGTTACCACGGTAACCCCATTACCGCCACACAGGAAGGTATGAACA
>SRR020739-158
CCAGGTGACTTAGTCAAGCTTACAGTACCTGAAAGTCATTGTTGCAACGCCCTCATAAGTGGATGCTGTTCCGGATGTAGGAGAATTGTAGGCATCAGCAAGCAATTGGCTGACCTCGCCATACAATTTCTTGTAGTCCTCAGAATTGGGATTCAATAGGGAGTCATTGAAGACCCGGTTGGTGATCTTCATGCCCAACTGGAAGACCGCTTTTTGTGGGGTGGTGCTCATACCTGCTGGAGTGACTGAGAAGGGCACTGACAGGGAACATTCAATATAATTTGTATCTATCTGTAGAGAGGCAGAAGGATTGGCTTCGATATGATCCAGGAAACCAAACTTGACCACAAATCTATTGATAGACATTGTGTTGAAAACTATGTCAGCGTTTGCGATCACTGATCCATTTCTGAAAGTCATTGTTGCAACGCCCTCATAAGTGGATGCTGTTCCGGATGTAGGAGACTTGTAGACATCAGCAAGCAGTTGGCTGACCTCGTCATACATTTTCTTGTAGTCCTCGGATTTGGGATTCAATAGGGAGTAATTGAAGACCCGATTGGTGATCTTTATGCACATCTGGAATACCATTTTGTTGTTGGGTGGTGCTCATACCTGCTGGAGTGACTGAGTAGGGCACTGACGGAGAACATTCAACATAATTTGTATCTATCTGGAGAGAGGCAGAAGGATTGGCTTTGATTTGATCCAGGAAATCAAACTGGACCACAAATACATTGATAGACATTGTGTTGAAAACTATGTCAGCGTTTGCGATCACTGATCCATTTCTGAAAGTCATTGTTGCAACGCCCTCATAAGTGGATGCTGTTCCGGATGTAGGAGAATTGTAGGCATCAGCAAGCAATTGGCTGACCTCGCCATACAATTTCTTGTAGTCCTCAGAATTGGGATTCAATAGGGAGTCATTGAAGACTCGGTTGGTGATCTTCATGCCCAACTGGAAGACCGCTTTTTTTGTGGGGGTGGTGCTCATACCTGCTGGAGTGACTGAGCAGGGCACTGACAGGGAACCTGAGATGGCAAATATTAAGATGCATTGTGTAATCCTGAACAGGCTAGTTAAAGGTAGTACCATCTTGATGGGTAAAATCTGGCTATTGAAACGAATTCAACCAAATATATGATACAAATTATTTAACTTCTCAAGCATGGAGTTTCAATGAT
>SRR020739-161
TCCACACGTCTGTCATCCACTCATAGTCTGTCTATCAGTGATCTGTGATCGACTCATAGTCTGTCTATCAGTGATCCTGTGATTGACTCATAGTCTGTCTATCCAGTGATACTGTGATGGACTCATAGCTCGTCTATCCATGATACTGTGATGGACTTCATGAGTCTCGTCTTCATGATCTCGTATTGGATCATAGCCTCTATCATGTATACGTTACGTACGTACGTACGTACGTACGTACGTAACGTTACGTTACGTTACGTTACGTACGTACGTACGTACGTACGTACGTACGTACGTACGTACGTACGTACGTACGTACGTACGTACGTACGTACGTACGTACGTACGTACGTACGTACGTACGTACGTACGTACGTACGTAACGTAACGTTACGTTACGTACGTACGTACGTACGTACGTACGTACGTACGTACGTACGTACGTACGTACGTACGTACGTACGTACGTACGTACGTACCGTACGTACTACGTACGTACGTACGTACGTACTTACTACGTACTACTACTACTACTACTACGTACTACTTACTACTACCTACTACGTACGTACTACTTACTACTACTACTACTACGTACGTACTTACTACTACCTACTTACCTACGTACTACTACTACTACCTACTACTACTACTACTACTACTACTACTACTACACTACTACTACTCCTACTTACCTACGTACTACTTACCTACCTACTTACTACACGACTATTAACTCCACTTCCTACGTACCGAATTACTAACCTACCATTTACCCTAGACCCGAATTTTACTAACCTTACCTAATTTCCCTAGACCGAATTACTAACCTCCCAATTCCCTACGACGATCACACCTATACTTCCAGACATTACACCTCACTTCCAGACTACTTACCCTACTCCTTCAGAATTACTACTCCATTCCAGACATTACACTCCATTCCAGCCATTACACTCCATTCCAGCCATTACACTCCAACTGA
>SRR020739-163
CTTAAAATGAACTGCAACACATATAGTTCACTCAAGTGAATGATATGCAACTCAAATACTGTTAGAAACACAGAACACACACCTACAAACAGGACTACAGTTTAAAAATGCTGTGCACACACACACACAGTCCGTTTTGTAGCTCAGCCACTCAGAGCTCTGCTACTGTGAGCAAGGTTCACACACTGGTTCCATCAGACCATGTTCTGAGAATTCCTGTGTTTGCGTCAGGATTACAGAGAGTAATGGCTATTTGCACAATCTGGATGCCTGACAGTCAACGTACCATTTCAACAACCTGACAACCCATCACATCTCTTCCTCCTCTGTCAGTGTATAATCAACCAATACTCCCATTTATGTTATCCTATGCATTCTTCTACTATCATTGTACATGATGGTATCATATAGCAAAACCGTATTAAGAAAATCCTATCCACTGTATAATGGTGCTATTTTGTAGTTTGTTACTTGCAACGGTGGGCTAAAACAGGAAGAGAAAGAGAGATGGCAAAGCTTATCGTTGGAGGTCGTCCCTTTTGCACAGCCTTGTGGCCACCATTTTATTAATAGTGTTTTTATTGTAAGCAATTTCAATAAGGTAGTAGTATAAGCGAGCAAATGTCTTTGTGTGAAATCTGTGAATGCATGGAAAAAAAGTATCATGTTGTGGATCCCAAGAAGGCAAAAACGCTATTTTTTCTACTGTTTTTAAATTATTGTTACTCAATATAGATCCCTATGCCAAATAACTTGACAAAAAGCACTGTGAACTGTGATCCTTCAATAATATTAAGGTGTTAAAAGTCATAGTGTACTTTGTTTGTCCTGAACGAAATGTTATGTGAACGCACCACATTGATGATCAGAAAGCCAAGGCATTGACGCTTACGGATATGTATGATTGAGGTTGAACGATTTGTTTGTAAACCATGCCCATGTGTTAAAGAGCTTAAGTGACACAGCGAATCAGATCTGGTTCTCAGCTCACAAGTAAGACATGTTAATTATTACAACCTTTACAATTTGGGCTGTTGATGCATTCGGATATCAATAAATGGGATAGAATTATCAAGGAAGTATTAAATGACGGTCTGACCTAAAGTATTAATGTGGTACTTATATCCTTACATCTATCAGCAACCACAGCTGTAATCATCAACACATACAA
>SRR020739-164
AGAACTGCAGCAGCTCGAGGTCGCCCATAAAGAGCCAATCTCCCACACCAGAGAAATCGATATCCAGACTGACAATGTGCCTGAGGATGAACTGATCCATATGACCATGGTGGAGACATCAAAGCAGGTTATCAATGGCCAAAGTGTTGGGGATGAGGTTGACAGTAAGAAGGATACATTGTCTTTTGATGGCATCCGCGAGAAAGTACCTGCAAGCAGACTTTTATGAAGTTGGCCTTTTGACGAAAAGGAGTTTGATAAGCTGAAGAATGGCAAAGCTACCGTGCAAGACCTCAGCCAGACTGATAAGTTAAGAACAATTCTGCAGGGCAAGAACTGTATAGGGGGTGTCTTGACACAGTCTAATCAGAAAATGGCAATATATCAAGCTATGAAAGAAAAGAAACTGACTCCTGGTTGTGCTTTGATCCTCCTGGAGGCACAGGCAGCCTCTGGCTATGTAGTCGACCCAGTTAGAAACAAGAAACTCTCTGTCAGTGAGGCTGTGAAGGAAGGCCTGATCGGACCTGAGCTGCACAACAAAATGCTGTCTGCTGAGAGAGCTGTCATTGGTTACAAAGACCCTTACACCAGTAACAAGATCTCACTCTTTGAAGCTATGAAGAAGGGCTTGATTGACAGAGACCATGCCATTAGGCAGCTTGAGGCTCAGATAGCTACTGGTGGACTCATTGATCCCATAAACAGCCACCGTGTGCCCATCGAGACTGCATACAAACAGGGGCAGTTTGATGCTGAGATGAACAAGATACTGGAGGACCCTTCGGATGACACCAAGGGATTCTTTGATCCTAACACCCAGGAGAACTTAACATACCATCAACTAATGCAGAGATGCAGCACAGATCCGGAGACAGGACTGCTGCTCCTGCCCATCACTGAGAAGGCTGCTCTGAGCACGTCAACCTACACAGAGGAGGAGACCAAGGATGTGTTCAGCAAGACGACCGTCTCTGTGCCATTTGGAAAATTCAAAGGAAAGACTGTAACTATCTGGGAAATCATCAATTCGGAGTACTTTACCGAGGACCAGAGAAAGGATCTTATTCGTCAGTACAAGACAGGAAAGATCACAGTAGGAAAAAATCATCAAGATTGTTATCACCATGGCAGAGGAAAAGGAAAAAGAATGAAATC
>SRR020739-166
CTCTACCTCCCCTTGGTGGTCGTCCGTTTCGGCAGTTCCTCTAGGTCGTTACTTGCGCTCAGTATTCTAGGTGCGACGTCCCTTTTCGTTGACGTCGTACTCGTCGGAACTAGTGAGTTCGGTACGGAAATTCGTCGGTCGTACGAACCCTTCCTAACAAAACTTCGTTGGAAGGTAGTGAGGCGGGAGGATCTCTCGAGCGTAGGAAGCGGTGGGGGGCGTGGGGGAGTGTGGACGTGTACTCTCAGGGGTGGGTGATCTCCTTTCCACAATCTCCTCTGGCTCTAGAGGACATGGGCGAGGAGCTCTTATCAGCTCAGAAACAGGGCGCATCAGCTCAATGTATGTAGGAGACAGTGATCTTCTCCTCCTCATGAACTGTGAAACTTCTGTTCTCTTGACCTTGTGCTCGGTTACTTGTGATACTCCTCTTCTTGCAACATGTTCTTCGCTTCATGACGCAGAGCAGATAACTCGAACCGGACAGGGCTGCTTTTTGGGGAGGCAGAGAAGCCAAGTTCAAGCTCCTCGTCAAGTTGGAGCCTTTCCTCCTCAGCTTTCTTCATTGAGAGGTAATCGTCAATGGGCTGCAGAAGCTCTTCATCACTCATATCACCCAGGGAGCGTCTTCTTGATCTGAAGGATGCCTCTGATCCAGGAGAAGGTGACCGTCTTGCTGGTCTTACTGTTTCCAAGTCATCTTGTGTGAGCTTTGGAATACGCCATCTAGGCCTATACTGGTCAGTGATTCTAGGAAGGGGCATGACATAGAATTGCTCCCACCTGGAGAGACGAATGCGTTTCTGTCTCTTCTGTACAATCTTCTCCATCCGCTCAGGCATTTCGTACTGGTCTCTGAGTTTCTTGTACCACTTCATGTCAGACAAAGGTACAAAGTGTTTAATCAACAGGTCTTCATCCAGAGCACTTGCATCATGGACACGTGGCTCAGGAATTTTATATGGCATGCAAAGTTTCCTTTCCTCGATCTTTACGAATGGTTTTTCTTCTGTGATATCAAATTCACCCTCGCAGTGTTTGGTGCTCACTCCTGGCTTGTATATGTCTGCAGCGTGTTTCAAAGCCTCTTGAGCCACTTGGTTGAATCCAGTAACTTCAGTGGTGGAAAGGCATTGTGCCATTTTCAGTGTC
>SRR020739-167
GTGTGTGTTACTGTTACCGTGAGTGTTACTGTTACCGTGTGTGTTACTGCTCGTCGTAGTGTACGTCGTCGTACCGTAGGTAGTGTTACTGGCTACGTGAGTGTACTGACTACGTGTGTGTTACTGCTACCGTGTGTGTTACTGTTACCGTGAGTGTTACTGTACTGTGTAGTTACTGTTACCGTGTCGTGTTCTGTACGTGAGTGTCTGTACCTGCTGTCGTCAGGTGTACTGTACTAGTCGTCTCGTACGTCGTAGTCGTTACGTCGTTACGTACGTACGTACGTACGTACGTACGTCGTACGTCGTACGTCGTACGTACGTAGTCGTACGTACGTACGTACGTACGTACGTACGTACGTACGTACGTACGTACGTACGTACGTACGTACGGTACGTACGTACGTACGTACGTACGTACGTTACGTACGTTAACGTACGTACGTACGTACGTACGTACGTACGTACGTACGTACGTACGTACGTACGTTACGTACGTACGTACGTACGTACGTACGTACGTACGTAACGTAACGTACGTACGTACGTACGTACGTTACGTACGTTACGTACGTACTACGTACGTACGTACGTACGTACGTACGTACGTACGTAGTTACCGTACCCCGTTAGGGGTACCCTTTTAAGTTTAAACCCCGAACGTTTAACGTAAAGGGGTACCTTTAAAGGGTCCCGTTAGATTGGTAGTACCCGTAAGTAGGTTACGGTTTAATTAACCCGTAAGTTACTAAACGGGACTTACGGAGTCCTAGTGAGTCCTAGTCCGTAGGTTTACGTTATTAACCACGTAAGTAGGGTACGTTCCCGGGTAAGTTCCGGTACGTAGTAGGTACCCTAACGGGTACGGTTTACGGGTTAACCCGTTTAACTTTAAAACCCCTACCGTAAGGTAACCCGGGTTACGTTACCCGGGTAGGTACGTAGGTATAGTACCAGTGTTTACTATAACCATACGAGGTCTGGGTACTGGATGATCCAGTGTGTTTACTATAACCCAGAAGAGGTCTGGATGATGATCAAGTGTGTTTACTATAA
>SRR020739-168
CCTCCTTTACTATCTTCAAGTTGTTGTCTTTCCCTCGTGAGCTTTTCTTTTCCAGTCTGTTTCCCATAGGCTCGGTCTGTACTTCTGCTTCAGCCTTCAAGCTCATCAAGTCTTCCCTTTGTCTTTTCATCAGATCAAGACTGATATCCAATTCCTCTTTCTCCTTACTTATCTTACCTCGCCTCTCTTCCTAACTGATCTTTCTCTTTCAGTGTTTCATCCATGTGAGATTCTGTCTCCTCTCTCTGTTGCTGTATCTCACTCCTCATTTGTTCCAGCTCCTCTCTCTCCTTTGTTAGCACATCCCGACTGTCTTCGATGTCTTGTTTCTCTCTTTCAATCTTGTCAGTCATGAGTTCCAGTTCGTTCTGCTTTTGTTTGTTCTTTTCCATAAAACCCACCATTTCTTCTCTTTGTTTTTGAGTTTGGATAGCCAGTTCTTCAACCTTCCCCCTCTCCCGTCTTGTCTCATCCATGAGCTGATTGATGTCTTCAGACCGTCTTTCTAACTCAGCTTTGATCTGATCCAGCTTTTCCTTCTCCACACAAATGTCTTGTTTGTTTTGTTCTATTTCCTCCAATTGTCCCTGGGTTTCAGACTTCATCAGATCAAACTCATCTCTTTCTTTCATGGTCAATCCCTTCTTTCTCTCAAAGGCTTCTTTTTCCTCTGTATCTCCTCCTTTATATCTTCAAGTTGTTGTCTTTCCCTCGTGAGCTTTTCCTTCCAGTCTGTCCATAGGCTCGGTCTGTACTTCTGCTTCATCCTTCAAGCTCATCAAGTCTTTCCTTTGTCTTTTCATCAGTTCAAGACTGATATCCAATTCCTCTTTCTCCTTACTTATCTTACCTCGCCTCTCTTCCAACTGATCTTTCTCTTTCAGTGTTTCATCCTTCCTGTCTTTCACTTCCTTCTTCTCTCTATCTAGTTCTTCATGCATTTTTTCCAACTCAAGCAATTTTGCATTCAGCTGGTCCTTTTCACTGTCAATTTCATCTCTAAGTCTTTTGATTTCACAACTTTCCTGCTTTAAGATGTCCATCTTCCTTCCTATTTCTTCCCACATTCTATCCTCTTCCTCTTTTGAGCCTAGCCATCTTGTTATCCATGTTGTCTTTTCTCTCACCATTTCTGCCTCTTTCACTCTCAGTTCACCCCTATTGAGTCTTTGTATCTATTTCCTTGTCATTGTCCACCTCTAGCAACTTG
>SRR020739-170
TCCAACAAGGCCGGAGCTGGTGTCTTTCACAGGGTCCACGGCTGAGTAGTAGAAGTATGTAATGCAGTCTGCATCGTCCGCCACCGGCCCGCCACCCCTTAGGGACCACCCACTCATAGTGTGGTGGTGCCTGGTTTGACCAGCGCTGCCGGGGAGGGGTAACAGTTCTCGTCTCCTTCTTGAGTTCTCTGAGTTTTTTGGCAGTGTAGGATTCTTCCAGTTCGTTATAGTAGAGAGTCCCTGACTGCTCGACGCTGTACTGCACGCCATGTGGCTGCATGGAGAAAGGACGGCTGGCCTTGTTCTTAAACACCACCTTGATGGTGTCTTCCTCCTCGGCCCTGATCACAGGACCCAGAATCCCTAGGTGCAACTCCTCAGGTGTTCTCTCCTTTTGCACGGTGAAGGTGTTGTCTGTGTACTCCTTGTACTGGACCTTCTTATATTTCCCGCCAATGCGATCGTTACCCCTCTGGAAAAACGTCTCTGAATCACCGTCTGTGTTCAGAGGTTTCCCTGTGCCGTGGTTGACCTGTGAGGGGGCATAGTCCCACAGCACCTCCTCGGCAGCGATGAAGTACTCCCTCACCTCCCCGTTGGGCCGCGGCTTGTGGACGGCGGGGAAACACTTCTTGACCTCGAAGAGGGCCTGCATGCCCGCCATTAGGTGGTCGTTGACCTGGCAGCTCAGCAGCCAGTGACCAGGGTTGTCAGCGGTCATCTCCACATTGGTGAATGTGGCTGGGAACAAGCTGACCGCGTCAGTGTGGTGACCAAGGTTGGTCAGGATCTGGCCATGAAAGAACACTGAATGGATGTCCACCTCATTGCCCATGCCGATCAGGTGCCAGTGGATCTTGTTTCCGACACACATGCTCAGGTCAGGCAGGTTGCCGTACACAAAGCCATTGATCGAGTGCATCAGGTTGCTCTCCTGGAAGGCTTCATCATCTTTGTCTACTTTAGTTGTGGGTGTTGTGGGCTGTTGGCTGCTGTTGATGGCTGTTGTGGGCTGTTGGCTGCTGTTGATGGCTCGTTGTGGGCTGTTGGCTGCTGTTGATGGCTGTTGTGGGCTGTTAGGCTGCTGGTTGAGTGGCTGAGTGCAGTAGGTCTTGATGGTTGTCGGTCCAGGTCCCTGGATGTCTATGGTGACAAGGCAG
>SRR020739-171
CCCTAATCCCCTACGTGTGCCTTGGCTAGTCTCAGTATTCCAATTGTGTAGCATTAGCTAGTGGAAATGATTGTGTTTATGCTTGCTTGACTGCACATTATATGTACGTTCTTTAGATGTCTAAATTAGTTGGGTTGTTACATCTAGCTAGACGTCTGTGCGTTTCAAATTAACATCTAGTCGTGGAAAATGACGAACGTTATTCAGGTGACAAATGTCTCTCCGAGTACCACCTCCGAACAGATGAGAACTCTCTTCGGGGTTCTTGGAAATATTGAAGAACTTAAGTTATTTCCACCAGAGTGAGTATTATGAATATTAACAATTAGCTAGCTAGTAGCGACGTACATTTCCATGAAATTCTGCCAAATCTGGCCATCACATAGGTTGGGCCTGTGCGGCCTCAGTCCACCCCTAGCTAGTAGTAATTAGTTAGCACACGCAACTGATACAGAGGAGCCAAACTCGCGCCTACATGGCTGTGAGCTCGCAATTTAGCTAGATGGTTAACTTGATGGCTAGCTAGTGAACACTGCTTACTGCAAGCTCACGGAGTAGGATATCTGCGAACTCTTGTCCCTCAGTGCCTATATGAAACATCCTAACGTTAACCAGCTAACTGTACTGAGAAACAACTGGCTAGTAAGTTATCTTGTGATATCGAGAAATAAATCAGTCATGCAGTCAGTAATATAGTAACTAGTTGACAAAAACATTCTGTCGCGAATCAAACTGTTTTGAATTACAATGATACTGTGAAAACAAATGGCTCCTTTGAATAACAGGGCAGGGTAGTAGGAGCTAATTAATCTGTTCTGTGCTTTGCTGTTTTTCACCTGTCGAATTACACCTGGCTGCACTGCAGTTAAGGTAGGAATTACAAGACGTCTTGATCATCCCTCTGAAGCTCTCATGGCAAAGACAAGAAAAGACTACAAGAGATGCAACGTTCTTTCATTGCTCTCTCTTCCCAAATTGTAAACTAAACCAGAACATAAAATATGTTAATTAGGATAGTGAGCATATATGTTTTCAGGAAAAAGTATAACTAACAGTGTCAGTTACCTTGTTTCTTCTACCATATGTACGAGTAATCTTTGTATTTCTGCTACAACAATGTTATTTCTCAGTGAAT
>SRR020739-172
AGGCTACCAGGGAAGGAGGAGGACCTGACCAGAGCCCTGATCCGCCTGGAGCAAGACCTGCAGGGGCCGTGGAGCACAGACACAGCACTGACAGACACAACCAGGACTTGCATCTGGCGCTGGAGAAAGTTCGCTCAGAGCTGCAGCAGAGAAAGGAACAGCTGAATGAAAAGGAAGGAGAGAGACTGAGAGCGGAGGAGGACATGGAGAAGACCATCAGAGAGCTGAGGACCTCGCTTCAGAGCAAAGAGCAGCTTGTGCAGGAGTACTCAGAGTTGTTGGACCAGCAACAGGGGCCCAGGGAGAAGAGTGATTCTCTCCTCTCCAAACTGAAAGAGCGCATCAAGGAGAGGGACAGAGCACTGGAGCGAGCGGTGGATGAGAAGTTCCGCTGTGTGGAGGAGAAGGAGGGAGAGATACGCGGCTACAGCTGCTGCTCAGAGAGAAGGAGAGAGACCTGGAGAGACAACGCTGTGTATTGTCCAACAACGAAGAGACCATCATGAGTCTGGAGGTGCTGGTGCGTGGGAAGGGTCTGGAACAGGAGCAGGTGTGTGAGGCGTGGAGGAGTGTACAGCACATCATGCAAACAGTGAGGAGAGACACAGCCGCAGCTTGAGAGAGAGAGATGCACTCATCAGCCAGCTACAGAACGCCCTGCACACACGTACCAAGGAGGCTGAGGACCTGACTGGAGCCTTGCTAGGTAAGGTGAAGGCAGGTCCCAGTGAGGTGGTGGAGGAGATGAAGGCTCGCCTCTCTCTGAAGGAGAAACTGTTCCAGGAACTGCTGTCCGACCGTGGCCGCCAGGCCCAGGAGCACCACACACTGGTTCAAGACCTGCTCGACACCATAAGCACCAGGGACCAATACATCCAGGACTCAGCAGGTCGTCTGGGGTAGGTGATGAGTGAGCAGACTGAACGTCTCCAGGAGCTCCGCAGACAGCTAACTTCTGGCTCCCAGGCCTACGGGTCTCAGCTAGGCCTCCAGGGTCCAGACCTCCAGGGTCCAGACCTCCAGGGTCCAGACCACCAGGGGGACCCAGCCAGAACTTCCAGGCCCTGCAGGAGGAGCTACGTCTGGCCCTGACGGAGGGGAGAGGGGAGG
>SRR020739-173
GTTATTTTTAGTAGGTAGGTATAGTATTACTAGGAAGAGGAAAGAACATCAGGACACCACTCAAACATCCACAACATTCGAGTCTGCCTCCAACAACCGAGTCTGCCTCTCACAGATTGGACAGCACAGAGGACTCTGCACTAAGACATAACCCCCCCCCCACGGCACAATAAATATATGGTGGTACAAGATGGCAATACAGATGATTTTTACTGTACCTTAGATTTGATTATTGGGTTATTATTACTGTACCTGGAAGGTTTCCTTAGTAAGAGCCTCCAGGTCAGGCAGATGCTGCATCACCTCTCCATAGATCTCTCTGGTATCCAAACTCTGCAGGAACAGCACGCTGCCCTTGTTCTTCAGTGAACTGCCGGGGGGAAGAAGGCTGTGGTGCTGGTGGTCACCTCAAAGCTGTCACACAACTCAGCCTGTGTTGAGCAGTCCATCCACCCCACGTTCACTAGACCTTCCAACATTCCTGCTAATTTTTGCCTCGTCTGTGACTCTAGACAGTCTCCAGACTCAGCACAGAAGGTGATCAGCCATCCAAACTCCAGATGAAAATGCTGCCTCAATCTCAGTGAAGACATTGCCTTGCCACAGCTCTGTAACTCTGCTCTTCACAAATTGCATGCCAAACTTAGTCAAACTCTCCTTGGCCCTATCTCCAAAGTATTTCTCTGGATTCATTCCAGCTTTGTAAATGTAGAGGCTGGGGTAGCTGTTGATGCCTTTGCTGCGACACAGTCTGTTGTTGTCTCCACAGTTCACTGCTCCTATCCTGATCACTCCATCCATCTCCTTAGCAAACTCCCTCCACGTGGGGGCCAGCTCGTGACAATGATGGCAACGAGGGAAGTAGAAGTTGACAAACCAGAGTTCCCCGGAGTTCACTGCTGCATCGAAGTCTCCCCTATCTAAAGTGACAATCTCTAGGTCATCATCGTAGATACCAAATTCATTTCTATAGTAGTTCCAGCTCTCATATCGTCCTCCTCCCTGCTGCTCATCCTGTACGACCCCTTCTCTCCATACTTGTCATACTTCTTCCTCAGATCGTCATCCTTCAGAACTTCATAGGCTTCGGGTTACCTTCAGGAACTTGTCAGTGGGCTAGTTTCATCATGTGGGT
>SRR020739-174
CAAGACTCAATAGAAGAATAGTAGAGGAAAGTAGAAAAGACTATTGCTACAGCATAGAGAGACACAAAGAGGAGAATGCAAAGGTTAATTGCCAAGAAAGACTCAAGCTTGGAAGAGACTACAACAAAATAAAAGAATCAACAAGCAGACAAGCTTGTACAGATTCAGGCCACAGCCCAGGAATTTCAGACATCATTAACAGTTGAGATACAGAGGGCAAAAGAACTTGAACTGAAGCTTACGGCAGTCACAGAGGAACTTGACAGGAAAAACCTTGAATTAGGAGAGATCAAAGAACAGAAAGAAAAGAAAGACAGACAGCTACAAATCCTTGAAGATGAATTGGATGTCAAATAAATCCATACAGTCACTAGAGGAAACAATTAAAGTTGTGGAGGCCAGAACATCAGAACTCACCACAGAGCTTGAGGGGAAACATGCTGAAATTCACCAAGTTAAGAATAAAGTGGAAACCATGTCTGTTGAAAACATTTTACTGGAAAAGGCTCTTGGAAATGCTGAAACGATGCAAAACGACTTGAAAGAAAAGCCAATATGACTGAGAGGAAAATAAAAGAGATTGAGGGGCAGTTATCTGCTGCAATGAGAAGAGATGAAAAATCCATCAAGGAGAAAGAGAATCTAAAGACAGACATTGTACAGCATGAGGTGAAGTATAAGGAGCTATTAGCAAGTTTCAATCAGCTGCAGCTTGAGAAGAAGACTATTCTGGAGCAGATTCAGAATGAATCCTCAGAGGCAAACATTCTGGTAGCACAACTTAAGGAGAGTGAGGCAAAAGAGATGAAGATGAAGAAGGAAATTGAAAGACTCCAAGAAGAAAACCACCAATTACGAGAGGAATTGAAATCCTTAAATGCCAAAGTTGAAGAGCAAGGCCAAGACACTGAGAATCTGCAGAAGAAACTTGAAGAAAGTTGTGGAGATCTGCAGGCTGAGCTCTCAAAGAAGATAAACAAATGAAAGCAGTGGAGTCAAAGCTGTCCAACCTGAAGATAAAATTAGAGAGTAAAACTAAATCCAGGACGAATACCAAAAAGAGAAACAAAAACTTTAGAAGAAACAAAATTAGACAAATTAGAGACTGCAAAAATCCAAGTGAACTTGAAAATGAGATAAACAAATTGAAAAGAGGAAGTACAAGAAAAATAGGTTACAAACGAATACAAATAGAAGAGGAATGACTGAGACTAGCCAAGGAC
>SRR020739-187
TGTATGATGAATTGTACCCATTTACAATTCATTCGTGCTTGTGTGGGCACCTGCGTTCATGACTGTATGCATTACTGGGATACAAAATAAATAGATGTTCAGTGGATTTGAGCTGGCACACTGACAATATTTCCATGACAACAAGCTCTCCGACACAGCACTTCTCATGCCCAAATGATCAGTTAACGGCATTGTGTCTACAGCCTCACTAGCCAGGTCTGTTTGCTTGTCCCTCTGTCCTTTGCAGGGGTCGCAAACAAACTGGAAAATAATGACATTTTTAAGGAATAGAATCAGAACCAGACCAGGGAACGAAAGTGATCTATATTGTTCTGGAACAGAACCATTATTTAAAATTAAAAATAGCAACAAAGCGCCTATGCAAAGCTCTCCCTCTGTCAATCATTAACTTCTTCCAAAGTCTGCCAGGTGAAATCTTTGCCAGAGTGTGTGCGTGTAGTCTATCTGCCCCTTAGAAGTATAGCTGTAGCCTGCGGACATTACAGACATAATCTACAAGATAGGGAGAGAGATGTTTTATTACAGAAGAATGGATGAACTTTTTTCAACGCTAGTTAGGGATCCTATAGTTCACATTAGATTTATTAACTATAAAAAGGTAAGATGTGTTTTAATTCAGGTGCCGCTCTGCATACACAAGCTTGTTGGCTAGCCAGCTACTCTGGTCCAACGTTAAGCCAACTCTGAAGTTCAAAGACATTCAAAATTCTACCCTAGAAACCGCTCCTCCGTAGGTATAAATCTGTGGGCCTCCTCCTCCACCCTCTCTCGCTGTCTCCCCACTCGCAAAATTTCAGTTGCATCTCACGCCCTACACTTGTCTTTCCATAACGCATGTGAACAACTCACTGAGCTATAGCGTGCCAGCTCTATAGCAAGCTTGTAAGGGGTGCGTAACCGGTGGCAGGGAAGTCAGACGCAGGAGAGCAGAACTTGGTAATAGCCGGAGCAGTTTAATCGCAAACCAACGGCAATAAAAAATAACAAGATATTGGGTACAAAAGCCCGTACGTGCACCATCAACACATGCACAAGCACTACAATAAACAATCCCACACAAGACATGGGGGGACAGAGGGTTAAATACACAACAAGTGATTGAGGATTGAAACCAGGTGTGAAGGAAAAACAAGGAACAAACGTGAGAACG
>SRR020739-188
GTAACGTTTATTGCGAATGAGATGAACTACCAGGGTCACTGTTTGGAGGGCTACAGTGGCTGACGTGCCACTCCTTCAAGTCCAGCTGAGCCAAGTTAAGCCTCCTGTATCTCGTAGAGGACTGTCAACCGTCTCTCTCCCTTCTATCCCCTCTCTCTGTCTCTCACTGCCCTTTTTGCCCTTTCCTCAGTATCTCTGTCCCTCCTTGGGAGAATCTCAATTGGTTTTGCTCGACTCCTCGCGTCCTCTCCTCCATCCTCTCCTCACCTCCTTTTGAAAAAGGTCAAAGGTAATCAAATAGAGGAGGAAAGGAAACACGCAAACTAAATGTGCTTGTATGAAATGACTCCTTCACCAACACGTAATCAGGCAAATGACATTACAAAGGAGTAATCCCCCAATACATGTGTTAAGTGGTCAAAATAACTGTAGCTGGTTGCACTTGACATTTTATAGAGAGATAAGTATTGTATCGTTTTTTTAAATGTGGGCATGCTTTTCTTAGAGAAACAATAGCTGATTCAAAGGGGGTGTGGCAGATTTTAAAACACTTTCACGTTTCCCGCTGTGAGGATACATTTGTGCTCAGGCTATCGAGGAGAGGAGGACCGCTAAACAATAAGACAAGAATAACACAATCTTGTCATATTTTAACAAAGTTATGACATTCATGACAGTAACCAAAGAGATGGTAACACATGTTTGTAACTGTGTATTTTGGCATAGTAATAGTTTATTATTGGGACAATACATTATCATTATCAGAACAATAAGATGCATTGAAAAACTTAAAGCTACAGTATGACTGCAGTTGAGGCTTATCATCATGGGGCACTATGTTATACTTTATTGGCTGTGACATTACATAAAACACTTCTTCTCTGTGTCAAGTGCCCATTCCAAATTGACCCCAACATCTGTGAAGTTGTAGAGCTCTGGAGGACTACTTAGTTATAACACACAATGTAATACTGTAGCTCAATGTGTGAAGATGAAATTCCCTTATGTATTGTTGGACGGTATCCAGATTTTCGTATCGTCATACCCTCCTTCTCTCATACTGGTATATTTAAGCAATAAGGCACGAGGGGGTGTGGTATATGGCCAACATTCCACGGCTAAGGGCTGTTCTTCAGCACGACGCATTGCGGAGAGAATGGACACAACCCCC
>SRR020739-190
CAGAGGGTAGGTGTTTAGTCCCAGGATCCTTAGCTTAGTGATGAGCTTTGAGTGTACTATGGTGTTGAACACTGAGCTGGAGTCAATGAATAGCATTCTCATATAAGTGTTCCTTTTGTCCAGGTGGGAAAGGGCAGTGTGGAGTGCAATAGAGATTGCAAAATCTGTGGATCTGTTTAGGCGGTATGCAAATTGGACTGGGTCTAGGTTATCTGGGATAATGGTGTTGATGTGAGCCATTACCAACCTTTCAAAGCACTTCATGGCTACGGACATGTTGAAAATATCAGTGAAGACACCTGCCAGTTGGTCAGCACATGCCCGGAGCACACGTCTTGGTAATCCGTCTGGCTCCGCAGCCTTGTGTATGTTGACCTGTTTAAAGGTCTTACTCACGTTGGCTCCGGAGAGAGTGATTACACAGTCGTCCGGAACAGCTGTGCTCTTGTCGTGTCTTTGGCTATGCCGGATTAAGAGATATGACATGCTATTCTATAAAATAATTTCTCTGTAATTAATATTACCTGATTAAGCTAATCGTGTAAATGTAATTAACTAGAAAGTCGGGGCACCACGAAATAATGTTTATGGAGCTGTTATCTTCTGAATAAACTCTTAAAGACCTGGTCATCTTTTACCTTATTAACAGTCGATATTTAATCCTCACCTTATTCAGTCTCATCTGAAAGTTGTAAATTCACGGTTATCTTCACGGACTCTGGCTAACAAGTTGAATCAGCAATTCAAAATTTGGTTGAATTATTTATTTACTTAATACCTAAATAATCACACAGAATTACATCTACACAGAATGGATCATACATTGATCACAAAATATGTCATAAAGGAAAACATCCCTGGCGGACGGAACAGATATGACGGCTAGGCTACCCTGGGGCGGCAGGGTAGCCTAGTGGTTAGAGCGGTGGACTAGTAACCGGAAGGTGGTGGTTAGAGCGGTGGACTAGTAACCGGAAGGTCCAGCATGGATCTCTTGTCCTCTGAGGAATGTCTAGTTGTGAACTGGAACGTAGTAGAATGGATACTCTGTCCATCCTCTCCTAGCCCACGTTTACAGCTGCTGTTGCTAATGCAACGGCTAGGAAGTATCACTTCTTTAGTGAATAAGAGTTCAAAGTTCATACCAAG
>SRR020739-191
GTCCACTATTACTTTTTTGTAATTATTATAGTGTTATATGTTGCGAATCAAATGTAACAGAAAATGCCAGTTTGAGATGGCCTCACGGACACCATCCACTGTCTGCTCTCTCTATCGTCATGAGTCACGGACCGGTCTCAAGAGCCACAGAGAAGACTGGATATAAACGTTTTTTCCCACTATAGTTCATTCACATTAGGAATCTATCAAGAGACAGAGGTCTCCTTACAGAAGAAAACAAAATAGATATATGTTTTTGTTGCCTGATTCAAGATTGGTTTGTGATCATGAACAGATCTGGGATCAGATTCTCCATGTTTATCTCAGGCTTCAGAGACATCAATGTCTCCACAACCCTTTCACTTCAGACACATTAGATAATATGGACAGGCAACAGTCAAACAACTAGTCAGAGTAATCCTGCAGTACATCCTGCATTCCCCACTCTCACTCAGTTATCACAACCTTTAACTCAGAAGAAGTTCAAATGGCTGCCTTCTACAGCCAAAGACAAACACACAGGAGAGCAGACGTTCTCTTAGACTCTCAAAGGCCAGTTCTATTCTTCGCCCTAGTCCTTAGTTAGGACAGGATAGTTGAAAGAAATCCAGAGAGAAATGTTCATTATTAGAGAGACAGGGAGAGAGACAGAAAAGTAGACAGACAGATGTCCACTGCAGACACAGGGAGGAGTGATGTCAGCTCAGGTCCATACAGAGAGCATCTTCAACTCTGGGAGTTGTACATACATACATGTACACAGAGAAGACAGTTCGTAGTGCACAAATGCTCTGCCTCAGGAAGTCTCTAGGAACACGTATCCGGGCGTCTGACAGGTGTCCATATCAAGATCCCTCATTCCCATGAGTCAATGCACACAACCTCAACCACAGACACACAGCCAGGCACACAACTCAACCACAGACACACAGCCAGCACACAGCCAGGCACACAGCCAGGCACACACCTACAACCACAGCACACAACACGCACACAGCCACGGCACACAACCTCAACACAGGCACACAACCTCAACACAGCACACAACCTCAAACACAGGACACACAGCCAGACAC
>SRR020739-192
CACAGGATGTTGTCCATTAAGGCATGTGTCCTCAGGAGCAATGATGTTGCAATCCCAAAGGTTGTGAAATCTGCAAAATCATCCAGTTTAGCACCTAGTGGTGAGCATGCATCAAGTCGCCTGGCAACTGCCCCATCTGCCAAATCCAGCAGGTAGCCAATCAGGACCAGCCAGCAGGCTGCATGTTGGTGGCCGTTCAGGCTGCAGAGAATAGAGGCCATGCCCATGAGCATGTTGGCCATAGACAGAGCATTGGCTGCATTTTTGCGTACAAACTCCTTGAGCTGGACACCCGTGGCCTGCTCGCTTAGAAATAGCTTATTGGTACGCTGGAAGAAACCTGAGAACAGTGAGGACAGTGATTGCTATTAGCTGGTGGTCTATGTTAGATTCACTTAGCTGCTCTTAAGAGGATTGTAGCTAAAACACTACAGATATGATAGGACCATATCATATCTGATGGACATACCTAAACTGCTGTACAGTATGTAAATCCTGTTTAAACGGATATGTCAAACAAACCAAACACGCAAAAGATAAATCATTGCTTTAACCAATATTTTCTTTGCCAATTATCAGCTTTAACGTGTTTGGCTTGCTACTTGTGGCCCCTCAAGATCAGGACAGAATCAGAAGCTGTACCAAGATATGAAAAAAGATGAATGCAAATTAAAGGGAAAAAGTCACCTCATGCACCCAACCTACTGTGCAGCATCCAACCTACAGTAGTACTAGTAACCAGCAGATTTCAAGTATAGGCGAGAACCTAAATAAAATTCACAAGTGGTTTAGGTTGTGCTTCAAAAAAAATATGTATAGCTGTTACACAGTATTAAATAATGTATTTGTTATCAAAGAATGAACATTTGCAAAGAAACTTCATTTTTATATACAAATTGTACATTATTTACAAACCTATGCAAGATTGATTCATGTAGCTAATAAAAAGTAGTAGCACTTACCAAGAAGTATGTAAGTTTATTGGAGACCCACATTCGATAGACTAATCCACTTTTCAGAAAAGGGGCTGGCACAGTATGTACAGTAACCATCATTTGGTAGTGTTAATATTCTCATAGTCATTGCCACACGGAATACTTATTCAGCAAAATATAGAGTGCATGTATAGCTGAGACGGGCTGGTGGGGAGAGAG
>SRR020739-194
TGCATATTTGATAACTATGGGACGCTGGTGTTTGCTGTCTTTATGGCCATTTGGGTGACCGTGTTTCTGGAGTTCTGGAAGCGCTACCAGGCAGAGCTGGAGTATGAGTGGGACACCGTGGAGTTCCTGGAGCAGGAGGAGCAACCTCGTCCCGAGTATGAGGCCAAGTGTAACCATGAGAGAATCAACCCTGTCACACGGGTAAAAGAGAAAGTACCTTATACAGCCTGTGGACGGTGTATAAGAGTGTCTTTAGGAATCGGGACCGTCTTATTCTGGATTGTGTTGATCCTAGCGTCAGTGGTGGCCATCATCGTATACCGACTGGCAGTGTTCTTCTCATTTTCGACAAGACTCCAGTCTGACCTAAAGGAGCTCGAACCGTTTAAGGAGTATGTGACCGCCCAAATGGCCACCTCCGTCACTGCTTCTATCATCAGCTTCGTAGTAATCATGGTGCTCAACATCCTGTATGAGAGGGTTGCCATCTGGATCACTGACTTCGAGCTACCAAGGACCAAGACGGATTATGAGAACAGTCTGACTCTGAAGATGTTCCTGTTCCAGTTTGTCAACTACTACTCCTCCTGCTTCTACATTGCCTTTGCCAAAGGGAAAGTGGTTGGTTACCCTGGACAACCTGTTTACCTGCTGGGCAAGTACAGGAATGAGGAGTGTGATCCAGGAGGATGTCTGATTGAGTTGACAACCCAGCTCACTGTCATCATGGGCGGTAAAGCCATCTGGAATAACATTCAGGAGGTGTTGCTGCCGTGGATGAAGAATTTGATATTCCGCTACTGCACACGTGTGGGGTCTGAAAAGGTGATTCCTCGCTGGGAGCAGGACTATCAGCTGCAGCCCATTGGGAAGCTGGGCCTCTTCTATGAATACCTGGAGATGGTGATCCAGTTTGGTTTTGTGACTCTGTTCGTGGCCTCCTTCCCCTGGCTCCTGTCCTGGCTCTGGTCAATAACCTCTTCGAGATCCGGGTGGACGCCTGGAAGATCATCACCCAGTTCCGCCGCATGGTTCCAGAGAAGGCCCAAGACATCTGGGCGTGGCAACCCATTCTCCAAGGTGTCGCCATCTTGGCTGTGGCATCAAATGCCATGATCATTGCCTTCACATCAGACA
>SRR020739-197
CTAGTCCCTGAAACCCACGTGACAGTGCTGAGGACATGACAGTAGCAGTAGGACAAGATTGAACCTGAAAACAGAAAAGGTACCACCTTACCTTCGACGGTCGACGACTCCAATGGGGAGTCAGTTCCATACCTACAGGGAAGAACATCAAGTTTCATGAAGAACTGAAGAACGGCATCGTCTCCCTTAATGCTGACCAGAGTTACTCTCTCTGATACTGGAAACTACAGTGCTTCATCCAACACTGACCAGCCAGGTGAAGGAAACCACCGTTCAACTCCTTGTTGGTGCTGTATCTCAGCCAGTGATCTCTATTGATGGAACTAAAGACTGGGGGGTGGTCCTGAAGTGTGAGTCTGGAGGCTGGTTTCCTGAACCTGAGATGGAGTGGCTGGACAGTTCTGGAACCATCCTCCCTGCTGATGGACCTCCAGAGAGACACAGAGACTCAGAGGACCTCTACGCTCTGAGACGACATGTCACCGTGAACCAGACTGACACCAACAGGTTCACCTGTAGAGTTCACCAGACGGAGATCAACCAGCTGAAGGAGACAGAGATTCATGTCCCAGATTTAAAGTTTCCTAAATCACAGTTGATTGTTGGTCTATTAATAGCAGCAGCTGTTGTAGTTCTTGCAGCTTCAGCTGTCTACATGTGGAGAAAACATACTGAAGCGAAGATTAGAGAACTACTGGAAAACAAGAAAAGAATCAAACGATATCTGAAAAAACAAATTGAAAAGGGAAGTGACGTGTGATGTCCAATTTGTGAACATAAACAAGGTTCACCTCATCCAGAGTGTTACCATGGTGATTCCCATGGCATTTTACTTGATCCGTTCTGTGAGGTACTCTGAGATCCATGCTGCTAGGACCAGACAGGACCAGATGAGACTGTTGTACGAGGCTCTCAACTCAAGAGGGGACTCAGGAGGGAACCAGGTGAAATCAGACTTTTACAGGATTCTACTGGATCTGGAACCTGACGTTGTCAACAACCTGGGTGCCAAGTTTGTGGAAGTCCATAAGGATCAACTCATTCAGAAGGTTACCAAGGTGATGCCCATCCTTCATGAGCTGTTCTATGAGGAGTTGTACTGTAACATCAGGATCCACCAG
>SRR020739-198
TGACATCATGTATAGCATGTTACTGTACAGACACTGAGCTCTGACTATCATGTTACTGACAGTACACTGAGACTACGTGGAGTCATGTATAGCCTAGTTTACGTTACGTACTACGACGAACCTCGTAGGACGTCGTACTGGACTCGTATTGTAGCAGTCGTAACGTGTACAGACGTACTGGGATCTCTAGTACTCTACGTACGTAGTTACGTACGTACGTACGTACGTACGTACGTACGTACGTACGTACGTACGTACGTACGTACGTACGTACGTTACGTACGTTACGTTACGTTACGTACGTACGTACGTACGTACGTACGTACGTACGTACGTACGTACGTACGTACGTAGTACGTACGTACGTACGTACGTTACGTACGTACGTACGTACGTACGTACGTACGTACGTACGTACGTACGTACGTACGTACGTACGTACGTACGTACGTACGTACGTACGTACGTACGTACGTACGTACGTACGTACGTACGTACGTACGTACGTACGTACGTAACGTAACGTACGTACGTAACGTAACGTACGTACGTACGTAACGTACGTACGTACGTACGTACGTACGTACGTACGTACGTAACGTAACGTACGTTACGTACGTACGTACGTACGTACGTAACGTAACGTACGTACGTACGTACGTAACGTACGTACGTAACGTAACGTACGTACGTTTAACGTACACAGTCTGAACCAACTGCTGACAACCAGTCGTAGAAACCATGTACACAGTCGGTAACACAGTCGTGACACGTGACACATGGACATAGTCTGAACCACAGTGAGAACATGTCTACACACGTGGAACAATGTCTGACACAGTGAGAACATGTCTAACACAGTGAGAACATGTCTGACACAGTGAGAACATGTCTAACACAGTGAGAACATGA
>SRR020739-200
CAGTGAACGCCATTGGCATGTCATGCCACAGCGCTGCCTCACAACCCTTCATCCCAGTGGCCCCAACCAGTGAGCCCGTCGGCCTGTGCGTGGATGACATCAGTGACACTACCATCTCACTGAAGTGGAGAACCCCGGAGCATCTGGGTTCGTCTGAGCTGGATGGCTATGGGGTCGAGTACTGCAAGGAGGGCTCTGATGAATGGGTGCCAGCTTTCGAGGGTCTGACAGAGAGGACATCTGTAATCATCCGGGACCTGCCAACCGGGGAGAAGATGCAGTTCCGTGTCAGAGCCTACAACATGGCAGGGCCCAGTGCACCTACCTCCCTAGCACAGGCCGTCACTATCCGCGAGATCATGCAGAACCCAAAATCTGGATTCCTAGAAATCTCCGCCAGACCCTCATCAAGAAAGTGGAGGAGACAATCAACCTTGTGATCCCTTTCCAGGGCAAGCCTAGGCCTGTGATCACCTGGAGTAAAGATGGGGAGCATCTGAACCCGAAGCAGGTCAGCGTCCGAAACAGCGACACCGACACAATCCTGTTCATCCGCAAGTCAGAGAGGAAGGACTCTGGGAAGTATGAAGTCAAGCTGCAGATTGAGAATGTTGAGGACACAGCCAGCATCTCAATTCAAATTGTCGATTTGCCTGGGTCTCCAGAGAAACTGAAGATCATGGATGTTTGGGGCTTCAATGTGGCTCTGGAGTGGAAGCCACCCAAGGACAATGGAAATTGTGAATACCGCTACATGGTTCAGAAGGCTGACAAGAAGACCATGGTGAGAGTCAATGTGCTGGGCAGTGTCTAACATGAAAATGTTCTCTTCATCAATTTGAGCAAGAGGTTCATATACGACAGAAAACTAGCAATTAATATTGGTCAGACAATATTGAATGAGTAAAGTTATACACTGCCCCTCCCATGGCAGGTTCAGGAAAGCATTATCTATATTATAAATGATGATTAGGCTAATATTTATCTTCTAACTGACACACAGAGGTCATCCCAATGTGTGTGTGAGAGAGGGCGAGCTGCCTGATAATTAGCTGTTAGTTCTCTGGCTGGGCTCAGAGTGAACTATGCCAAGCTCTGAGTGCCAAGGCAAGGTAGCTAAG
>SRR020739-202
GAGAATTACACCGGTAACGATGGAGGTGGGTTTGTTAGTGGCGTCACTAGTTGGAGTGGTGGATTTATACAAGCCTTCCCTTGTCAGAGACGTAGGCAGTGAGCGATCAGTGGGACCGCATACTTTAGATGACATCTCTGTGGCTTTTTGCCGCGTCGTCACTGTCCACAATGAAGTTGTCTAGCCGCTTGGACATGGGTCCGGCATTCAGCGACAACCTGGACACGTGTTTTGTCTCCTCTGTATCGCTCCTCTCATCCAGACGGTTTTCACCAATGGTGTAGGAACAGGCTCTGTTTTGATGTTGCTCGTCTCAGTGGATCCTGACAATCTCCTGGTACTTTTCCCCCATCAGACACACTGCCCAGGGACACCCGGCTTACAACTCTGTTGGGAGACTTCTCCGCTGCGGGTTGTTCTTTGATGCTCCTCTCAAAGAGTTTTCTGGTCGAGCAAAACTTCTCTGCCAAAGCTGCTTTGTCAATTTCGACATCTTCTCCCTTGGGGTTTTTGTCTAAACTTTGAGATTCTGGGCTAGTGGCACTGCTCAAGCTTGTTTTGTGTGCGATGACTGCAAATGGTACCTTTTGGTGGGGAGACCAGCAACACATCAGATTTCACCTCTTGACTCTCTTGCTGCTGACCATCCATTTGCAGGAAAATATTCTTTATCTTGTTCACCCGATTGCCAAAAGGCCTCCCCCTTGTGTCCTCCCGGTGTCACCAGAGCCATTTGCATACGTCTTTGCAGCGCCTTCGGATTTCGTCCCATCAAATGAGCACTTGATAGCATGGAAGTCCGACTTGTATGCATTTCTATGCGGCGACGCACTCCTCAGAGTCCTTTCTCCTTTGCTCTCGGCTTTTATCATTTTCAAAGATTTACAGGGAGTGTCTTGGGAAGAGATATAACTAAGTATTTCCTTGTTTCTTGTTCCACTATTGTTGTTCTCTCTCGACCAGTGCCAAGGGCCCCCGCTGAGATTCTCTGGCGCCCTTACCTCAAATCATGCGTAATGTGGTGGCCATCTCCGATGGCCACTTGTTTCATCGTCCTATGCGCGGAAGACTCCTCGGTAGACAACTCTTGTGAAAATGTATACTCCCAAAACTTGTCATTTCTTCACCGCCAATCGTTCCCCGTTCCATAGTTTCCCTCCCTCCTTGTAC
>SRR020739-204
GATGAAGAGAGAAACAAGACATCAAAGACAGTCGGGATGTGCTAACAAAGGAGAGAGAGGAGCTGGAACAAATGAGGAGTGAGATACAGCAACAGAGAGAGGAGACAGAATCTCACATGGAAGACCAAAGGAAAGAGAAAGAACATTTGGAACAAATGACGACGGACATGAAAAACAGTTGCTAGAGGTGGACAATGACAAGGAAATGATACAAAGCTCAATGGGTGAACTGAGAGTGAAAGAGGCAGAAATGGTGAGAGAAAAAGACAACATGGATAACAAGATGGCTAGGCTCAAAGAGGAAGAGGATAGAATGCGGGAAGAAATAGGAAGGAAGATGGACATCTTAAAGCAGGAAAGTTGTGAAATCAAAAGACTTAGAGATGAAATTGACAGTGAAAAGGACCAGCTGAATGCAAAATTGCTTGAGTTGGAAAAATGCATGAAGAACTAGATAGAGAGAAGAAGGAAGTGAAAGACAGGAAGGATGAAACACTGAAAGAGAAAGATCAGTTGGAAGAGAGGCGAGGTAAGATAAGTAAGGAGAAAGAGGAATTGGATATCAGTCTTGAACTGATGAAAAGACAAAGGGAAGACTTGATGAGCTTGAAGGCTGAAGCAGAAGTACAGACCAAGCCTATGGAAACAGACTGGAAGGAAAAGCTCACGAGGGAAAGACAACAACTTGAAGATGTAAAGGAGGAGATACAGAAGGAAAAAGAAGCCTTTGAGAGAAAGAAGGGATTGACCATGAAAGAAAGAGATGAGTTTGATCTGATGAAGTCTGAAACCCAGGGACATTGGAGGAAATAGAACAAAACAAACAAGAGTTTCCAGCATCACAAACTGTCAACTGCGTACATTGTGACAATTCTTCCAGAAAATACACATGTCCCTCGGCTCTTTAGTAACTAGCTAGCGGTATATTTTATGACATCGTGGCTCAGTCACGTTTGCGCAGAACTTAGCATTTAGTGGTAACTAGCTGTACCCTTGCAACTGTTATTGTTGCTTGGATCCAAAAAGTGACAGGCAGAAAGAACGAAAGTGCGAGGGGACTGCGAATTAGCTGGGTTAGCTAGCTACTAGTAGGGCTGAGCCAAGCGAGGCCTGACTGAGCGAGAGGATCGTGTTCCCTTCGACAGAAACACGGCGAAATCAT
>SRR020739-206
CCCTACCTACCTCCGTGTGTCGTCGTCGCGACGTCTCGTAGGTTAGGTACGTCGACCGACACTACCTACCAACGGTCGTCCGAGCCTCGCACGACGAAGCAGAGAAGGAGCTGCGCTCTGGAGGAAAACTATGTGTGGTGTGTCAAAGAACCACCCACCACTCAGTTAGGAGGACGCTGAGACGACTTCTACTAATAATCACATAGTAGAGGAAGGAAGGAGTCGTGTCGTGCTCGTGTCGGAACGGAACCAGGCAGCAGTCGTCCTCTAGTAGGAGGACGACCACCACGTGTGGTCGTCGAGGAGGTGTGACGAGGTCGTAGGACGAACGTACTAAGAAGTAAGTTAGTGTAGATAGTTAATTTAATAACAAGATAGATAGTAAATTAAATAAATAAATAATAAGGTTCTGTCTGTATCGATCCATCTACCTCCCAGCCTACATTACACCATGGTGACCTCATCCTCCTATCCACAACGTCTTGTCATCCACTCATAAGTCTGTCTATCAGTGATCTGTGATTCGACTCATAAGTCTGTCTATCCAGTGATCTGTGATTGACTCATAAGTCTGTCTACTCAGTGATCCTGTGATTCGGACTCAATAAGTCTGTCTACTCAGTATCCTGGTTACTCGACGTAAAGTACGTCTTCGTACTTACACGTAGTACTCTACGTAGTATTACGTACGACGTATAAAGTCTCGTCTACTACAGTGACTCTACGTAGTATTACGTAACGTACGTAATTAAAGTCCTCGTACTACTACGTAGGTAGTACTTACCGTTACGGTAGGTAACTTACCGGTAACCGTTAACGTAAAGTTAAACGTTCCGTTCGTTACCTAACTTACGAGGTACGTACGTACGTACGTACGTACGTACGTACGTACGTAACGTAACGTACGTACGTACGTACTACGTACGTACGTACGTACGTACGTACGTACGTACGTACGTACGTAACGTAACGTACGTACGTACGTACGTACGTACGTACGTACTAC
>SRR020739-209
TCAAGAATGACACCTACCTGAATAACGAGTATAGAAATTTGAGCTACAGTGCAGAGGAGTACTTTGAGAATATCCTCCAGAACCTGGACTACGTACAGAAGAAACGTCTGAGGAAGCTACGGGTCAAAGTCAACAAAGAAGAATGGGTAACGGGAGCAGCCATTGTCAATGCTTCTACTCTTCAAGCAAACCAAATAGTGTTCCAGCAGGCATCCTCCAGCCTCCGTTCTTCGGTAAAGGCCAGACCAAGTCTCTGAATTTTGGAGGTATCGGCATGGTGATCGGACATGAGATCACTCACGGGTTCGATGACAACGGTCGTAACTACGATAAAGATGGTGACCTGAAGGAATGGTGGACGCCAAGCTCCACCAGAACTTTGTGAATCTGTCCAAGTGCATTGTGGACCAGTACGGAAGCTTCTCCTGGGACCTGGCCAATGGACTGAATCTCAATGGGAATATCACTCTGGGAGAGAACATTGCAGACAACGGTGGGATTCGCCAGTCGTACCAGGCCTACCTGAACTATGTGGAGAAGAATGGGAATGAGCCTCTCCTGCCTGGAATAAATCTCAACCATCAACAACTCTTCTTTCTCAACTTCGCTCAGGTGTGGTGTGGAACACATCGGCCACAACAAGCTGTCAACTCCATCAAAGTAGATGTACACAGTCCAGGGAAGTTCAGGGTCCTGGGGTCCCTCCAGAACTTCCCTGAGTTTGCAAAGGCCTTCAACTGTCCCAAGAACAGCTACATGGTGCCTGACAGTATCTGCCGAGTCTGGTGATACTGTAGGCTTGACACTAGCCTACCCTGAGGCTGGTAGGGGGTGAGAGGTGGGCTTGTGTCCTCTTTCCCTTCCTAACCACCTCACCTTTTCCCCTGTTAGAGCACTAGTCTGGAACAGGGGTATGTTCTATGTTCCCTGCAGGGTGGACCAGGACTGCTACACTGACTGTACAGAACAAACAGATTCAATGGTCTACAGAGTGCTGTTCATAGCCAGCTCCCAGACTCTTCACCAGATCAGCAGGGTCACTGCTTTCCAGGGTACAGTCACGTCATTCAATCGTTTTTTTTTGGTGTTTTTTGAAAATTGTAACTTTTTCAATTTCTACTTTTTTCCATAGCTGCCAAGGCACAGGGGGTATGG
>SRR020739-210
CAGTGGAGAGGATTCCTCTGAGGCTGAGCTGACACTGGTCCACCCCTCCTCCATACCCTTCGTTCCTACCAAACGGCCATCAGGACCAGGCCAGGTGGCTGTTTGGTGTGTGTCCAACACCACAGGACTAGAAAACATCACACACACAGTGTGTCCTCTCAGCTCTTCCGTCCTGAGACAGGGGGCACGGGTGACAGTGTTGATGTCATTCACAGTATTTGAGCCAACCTGTTTGAGAGAAAGACTGGCTTTAAATGTGTTTTGTTACTACTGATAATGAAGGACAGGGCACCCTTCAGGATAACTATGCAAGTGCCTCTGTCGATGTCAAACTTCCTATCAATATTGTTGTGAAAGGGGAGACTCCTCCCAATACATAACTTTCCCAGACCACAAGCTTCTGGAGCACATATACATGGTGGAGAATTTTGGAGATGTGGCAGCACCGGTCAATGTAACATTTGTGATTCCAGTGGAGTTGGACTCTGGTTACCTGTGGAATGTGTCTCTTCCTCAAACAGATAACAGCAGAGGAAAGTGTGAGAGGAAGGAGGTATTCTCTAAACAGGAAAAAACAACTCTGTTTTATCAGCACTGTAGTGGGGTCATCTGTCATGTGGTTGGCTGCACCATAGGACTGTCATCCAACAATCAGCCAACCATCTTCAAGTTTGTTGGGAATGTCAGTAGAAACTCAGAGGGTTCAGCAGTGCAGGTGGAGTGGTCAGTTGGGGATCGCTGTCCTTCGACCAGAGTGTCTACTCCCAGTACCCTGCCGTTGGTTCTCAGAGTGTGAAGATTCTGTCCATTCTGGAGACAACTCCTGAATCCCACACTGCTCTCATTGCTTCTATCAGTGTTGTGTTTTCACTGTTGCTACTGATGATACTCTCTGGGTTTCTCTACAAGAGGGGTTTTTTCAAGAGCAGAAGAATTGCCTCTGGTGTTGTTGATTATAGTCCAGCTGTTCCTGGTCGGACTGCAGCCCCTGATGATGACCATGTCTGACCGCTGATATTACCTCACTGGGGGAGAACACCCTGTAGCCCAGTGCGGTCAGTGCCGTTTAAGTTAAGGGAGAAGATTTTTTCATTGCGCATGGCCTTATTTCTATTACAGCATATTGTA
>SRR020739-212
TCAACAGCCTCCTGTGAACAAGACTGATAAACCATTTGTTTGAAATGTTTATATTTCTGTTTTAGCTTCAACCTGTCAGCTTCTATTGTAGCTTCAACCTGTCAGCTTCTATGGTAGCTTCAACCGGTATTCGAGCCTTCTATTAGGTAGCTTCACCGTGTCAGCTTCTATCGTAGCTTCAACCGTGTCGCTCTATTTGTCTACAGTCAGTCTATGTGTTCAACCGGTCAGCTCTGTGAGCTTCAACCTGTATCTACGTTACGTTACGGTTACGTTACCGTACCGTACGTACGTACGTACGTACGTTACGTTACGTTACGTACGTTACCGTACCGTACGTACGTACGTACGTTACGTTACGTTACGTACGTACGTACCGTACCGTACGTACGTACGTACGTTACGTTACGTTACGTTACGTACGTTACCGTTAACCGTACGGTACCGTACGTACCGTTACCGTTACGTTACGTTACGTTACGTACGTAACGTACGTACGTACGTACGTACGTACGTACGTACGTACCGTACCGTACGTACGTACGTACGATACGATGTTAACGGACTTAGTTCTCGTATCGACACGTACTACGACTGTAAGACTGTTCCGATCGCGTCTACCGATGTACATCTACGATGTAACGACTCGTTCCGTACTGACATCCTACGACTGACTAGTCTACGACTTAACGGACTTGTTCTGATCACGTCACGATGACATCACGATGTAACGGCTTCGTTCTGATGACATCACGATGTAAGACTTGTTCGATCACGTCACGATGACATCACGATGTAACGACTTGTTCCGATGACATCACGGTGTAAAGACATGTTCTGATGACGTCACGATGTAATGATTCGGGATAGAAGAATCAGGGGAAAGAAAGGAAAGGGAACTTTAATTTGTAGTTTTTACACACTTCTTATTTTTCTTGATATGTTTTGATGCAGAAGAATAGAACAAATAACCACTAACGGAAAGCTGATGATTCTGCCTGTTATATTAGGTCAGTGATGCGTTTTATTTTTTA
>SRR020739-217
TCCTACTCCCTCGTGTGCCGTGCAGGTCTCGTAGTTCTGTAGTAGCGAGAGGTGTGGTGTAACTTGGCTGAGGCCTAGATACTCGGTATTAGCTCGTCGAGGGGGTAACGTGTCCTTGGGCTTTTAGGTTCAGTGGGGCGTAACAGTCGGAGGGCACAGTTGGATACCTGGACAGTCACCAATAGACCATACAGTCGTTTCATTCTACCCCCTGCTTGTTTTCAGATTGGGGGCGTCTCAGGTTATGGACATCCTCCACTAAATGTCCTTTAAAAAACAGGTCACTTGTACTAGGCCTACCATTTTACATTTTGGTATGTTTCACCAAATGTTGATGATGCTGTATAAAACACTGAGGAGACTATTTAAAATAGTTTTGGCATATAGAACACAAACATAGAAACATACATCATAGACTTACACTGCTATTGGGTTATACCTTCTGGGTCCCATCTATCCATACTAGCATACTACATAGTATGCATGGACAATACTTCACCTCACACTAAGTGGTATGCAAGTTTGGCTACTGGGACAGAGCTCTGGACCCAGGTCCTGGGTGTACATACATCATCCACAGAATCTCTCAGCCATAGAAACAGAAAGAGTGGACATAGAAATCAGATATGTTCCATATTATGGAGCTCTGTACAATGTTATTGGCACATTTTTTGCATATGCAGATAACCCACAAAATGTAAGAAATGTAGTTAGTAACAAAGTAAATCACATTCCAAACATCCCCTCTATAACGGCTGTACATCTGGCCCAGAACACAATTCAATCACCACTTTATGTGGTAATATATCCACTCCATTTCTATGGTCTGATCATTTCTATGGTAACCTGCGCTTTGACTTCTAACCCCTGAAACCCTGACCCCTGCTGATCTCGGCTGGAAGCCTGTTATTGGCTGGTCAGTGCCTCTTGGCCCGCTGAGCACTCTGGGTACATGAGGCGCAGCAGGCAGTCTTGTAGTAGGAGTAGACACACAGTCTGGCCTGAACCACCATCACACAGTTATGACGCAGGTCCCCTGCAGTTCTCATCTGCGACCTGTGGACTGCAGGGTATGGTATTGCAGAGCTGCTCCTGGTCAGGTTTGTC
>SRR020739-218
TGATTTGATTTGATTTTTAATGTTAATGAAATAACTAATATAAAAGCTTTGTCTGGTTAGTGCAGTCCATGACATGAGAAACAAATGAAAACAGAAGTGCCTGTTAAAGTATATTAGTGATAATTCTAACTAATACTCCAACCCTATATTTTAATTTTAAAATAAGCCCACTCTTAGATTTACGAGTAGGCTCACCATGGATTTGAAATAGGATAGCTAGTAATCAACCATTTTGTTTTGTTTTGTGTGTGCTTTAGTTTTTATCGATGGTAGGGTGGTTTACTGAACTGATGCCTAAGTTTAACAATGATCACGTTGACACATCAAATCACCATTTGTGCTGATGTCTGCCCTTGTTTGATTGGGGAAATGAACAACAGTGATACAATGCAGGAGGTACAGGATCCAACTCATTTCCTTTGCACGTCTTGCTGATGTTTTCTTGTTTCCACAGTTCTCCACAATGTCCCACCAACTGATTGTTTGCTATATTCCATTTCAATATTCAAGTTCTGTCTTTTACAAACTCAGTCCTCTGTACACGCCATTATTACACCTTTGATGCCTTTCTCTACTCATCTTTCAGTGTCTGTAACTAATGGAAAATTAGCTGTACAGTAAGGGAGTTTTGTTAGTTACAATACATGCCTTATCAATAATGTCCTACTATCAGAATGGCTTTTGCACAGCGCCATCATCAGTTTATGGAAACTGTAGCAAAGATTATACCAAATGTAAAATGGTATTTATTTGATCAGATAACAATTAAGAGGATTGACAGTTTTATTCCATAACCCCCCCCACACCACCTCTCTTTCTTTTGTCTCTTTGTTTAGGTAAAGAAAACAATTAATTTTACTTTACCTTACTTGTTCGTTTTAGGTTTAAAGGAAAAGTAAAAGTTTAAAAAGTAAGTGCGTACGTTACGGTTAAGGGTACTTAACTTTAAACGGCCGGTCCTTAAACCTAAAAGTTTAAACGTTAAAAATTAAATTAGTTTAGTTAAATTTAAAAAGTTTTAAGTTAACGTTTAACCGTTAAACCTAAATTAATTAGTAGTAAGTTAGAAAAACCAAAAAAAAACCAAAGCTTAACTTTTTACCTTAAAACCAAAAAAGTAGCCGGAAGGAAGTTAGTTAACGTAACCAAACCTTAAACGGTTTTTTAACGGGGTTACGGTTTACCCGGTTTTTCCGGGTTTCGTTTAGGTTGGACGGACCAACCTTTTAACCTTTTTAAAACCTTAAAAAAACTTAAAACCGTTGGGTCCGGTTAACGTAAAACGTAGGTAGACTCGACCGAACGGACACACGAGGGAGTAG
>SRR020739-219
TCTATTAGGCCCAGATCTTCACTACTCTACATCTCTATTAGGCCCAGATCTTCACTCACTCTACATCGTATAGTACGCCATCTCACTACTCTACATCTTAGTACGCCAATCTCACTACTCTACATCTGTATACGCCAGATCTTCACTACTCTACCATCCGTATATTACGGCCAATCTTCACCTTACAACTTCCACTACGTTACGTTAAAGTTACTAACCGGACCCTACTACCTTACCTACCTACCTACTACTACTACTACGTACGTACGTACGTACGTACTACTACTACTACTACTACTACTACTACGTACGTACGTACGTACTACTACTACTACTACTACTACTACTACTACGTACGTACGTACGTACGTACTACTACTACTACTACTACTACTACTACTACGTACCGTACGTACGTACGTACGTACGTACTACGTACGTACTACTACTACTACTACTACTACTACTACTACTACCTACCTACTACGTACGACGACGTACGTACGTACTACTACTACTACTACTACGTACGTACTACACACTACACTACTACTACTACTACTACTACTACTACTACTACTACCTACCTACTACGACGACGACGACGTACGTACTACTACTACGTACGTACGTACGTACGTACACTACACACACTACTACTACTACCTACAACTAACTACTACTCTCTACTCTACGTAGACAGACGTCGACTACGACACTCTACGTCTACGTACGAACGACTACACTACACCATCACACAACAGTATCCCCCTTCATAGCAAGACAGGCCTCAACACGATCCCTCGCTTGAACCTAGACCCACACTCACACCGCTATCCACAATGTTCCCACCTCAAGCAAGGACCAGGTCCGTCAACAAGACTCTGACCTCGAAACAACACACACACACACACACACACACACACCTCTA
>SRR020739-220
TTCATTCAATGCTTGGATGTTGTCCCTAAGATCTAATATCTCAGTTTGCCTCTGTTCCATCTCTTCCCTTAGCTTCTTGTTTTCTGCTGCGTGGTTCTCCAGAGTGGTCTTCAGCTCTGTATTTTCAGACTCCAACTTCGCACTGCTCTCGTTTATGACACCAAGCTGACTGCTTAGTGACTTCAATGACTCGTTCCTCTGGTTCAGCTCATCTTTGTGGTTTTCACAGTCCTGTGTCATTTGTCTGAAGGTCTCTTCTTTTTCTTCCAGATGCTGAGTCAGTTGTGAGCATTGCCCTTCAAGTGATTTAGTCTCGCCCTGCAGTTGATTAAGTTTATTCTGTAAAGAGCTCCACTCCTCTGCTTTCTGCTGCAACATGGTGTCTTTCTCTGATAGCCCAGATTTCAGTGCGGTCCCCTGCTCCTGTAATAAAGCCAATGTCTCCTGGAGTTGCGACAACTCTCTCTGCTGGGCCTCTAATTGTGAGTTTTGATTTCTGATAGTCTTCTCTTTTTCGGTTATGTTGTTGTTCAGTTGATCAAGTTGGGTGTTCAAGCTGTCAACTTGGTCTTGTGAATGTGCAAGTGCCTCTTCACTCCCTCTAAGCAATTTGGTGAGATTAGTACATTTATTTGTTTTGTCCAGCAAACTCTCTGAAACAGTCTGTTTGTTTTGCTCTAGGACATTGTTGAGTTCCTCTACTGCTACACTGAGCTCCTTTTTGTCTTTCAGTAGCCCTTCAATCATTTTGCAGTTTTCTGAATGTTGCATTTCAAAATTGGAAAGTTTATCTTTCAGTAAGTTCTTCTCCTTGCTTAATTCAGAAATGGACTCCGACTGTAAAGCTAATTCCTGTTGCAGTATCTGCTTCTCCTCTGTCAGACTGTTCAGTTGTGAGCACAGGTTTGTGTTCTGCTCAAGAGTCACATTTACCCTTATCAAGCTCAGATGCAACGTGCATTTGCTGGGCAAGTTCCTGATCTCTTATCTCATAAGCAGCTCGAGTTGTTGGTTTTGCTCACTTCAGTGCCTGGATGTGACTGTGGAGGCCAACACCTCAGCTTGCCTCTGTTCCATCTCATGCCTCAGCTTGTTGTTTCGCTCCGTGGTCTCG
>SRR020739-221
AATAGATTATTTAAATAGTGAAAGTGAATTACATATTTATATTCAGTCTCAGTAACTACTCTGAAATAGAGAAGTATAACAACGCCTACAGTGCAACATCTCACTATGGTATCAACAGATTTGGTATTTTCGGGTCACAGTAACCTGTGCTGGCACAGATATATACAAAGGCTGCAATAATGTAGGTGGAGCACAACATGCTCTGATAGAAGGAGAGTCGACAGAGTCTACAGAGTCTGCCGGAGGGAGTGATTGTATTGTTAAGGGAGGATGTGCTTCATAGATAGGGACAACCAATAAATGGTCCATCATAATAAACTAAACAAGCTAATTAAGAGCTACAATTTAGCCCAGACCTACATTTTGTGAATAGCGATAAGAAGAGGAACATGTCACTCAATATCAAATGGAAAATCAAGATCTGCCCCTCAGAAAGTTATTTTCAATACAACATACACGGTGAAAGGAAACATTGTATCTATGGACCTTTTGTTTCTAAAACATCCTAACAGCCTTTGCTTCTAAGGAGCAGGTGGTTTTATCTCAAACGCCTGCTCTTTTTATATGATGTACACAGCTGCGATCCACTGGCAAGCTAAACAATGATCAGCTATAAAAAAGATACAGGGGAGGCACCTACATTTAAACAACAGAAGAGACAGTACTGAAAATAAGCTTTGGCACAAAAGTAGCATAGCAAACACACTAGTGAATTGTATTAAAAGATATGTTCCATTTGTTTAACTATACATTGGGATTTGGGACAAAAGGCATTTAAAAAGACGGATTATCCTGATCATGCTAACAACTCAATGCATAGTTATTGAATTTGTCAGTATCAGTGGATGTAACCGAGGCCCCTATTTGACAGAAGGTCTGTGAGAATGACCTACAAAGGAAGCCTGAAATTATAATATCAGCACAACAGTTCCAGGGGATTTTTTCTCCCATAACAACAGTGCCTCTAAAAAGGCTGTTAGAATGAATATTTTTAACTTTCATTTTGTTTCAACGTCCTCTTTATGATATACTGTCCTCTACAGAATTTGAGTTATCATTTTGGCCTCCATTGACTTCCTGTTTTTCTCCTTCATGCTGTGTCAACATCCTCGCTGGCAGCCATGCGATGCAACGGAGTGTATCATAAAAC
>SRR020739-223
TCCATCATGTTCTGCATTCTTCATGTCCAAACAGATTAAGAAGGTGTGTCCTTGAGTGGGTGTGTGTGTAGTCAGATTTGTGAAGAGAGGGAAAGAGGGAGTGTCTGCATGAGTGTGTATGTAGGCAGATTTGTTAGGACAGAGAGAGAGTGTGTGTGTGTGTGTGCGTGCATGCAGGTGCTTGCTGTAGCTAACAACCTAGAAGGATCAGCTTCAGATGTTAGTTGATGGATGGATTGATAGTTTGGTTTACATTCATTCCCAAGCTGCTGAAGGGTGTCTTATGTGAGAGTATACAGTATAGCCTCAAGCTCCTCAACCAGTTCTAGCTCATGGTCAAGTTATTACACGTTGATCAATGATTATTTTTAACGCATCAGAGACTACAACCTTGAACATCACTTTTTACGAAGGCTGTGTCTGAAATTACACCCTATTTCTCCATATAGTGTACTTTTGACCAGAGCTGTGTAGGGTTTGTGGTTAAACTTGTTTGTTAAATGGGGAATAGGCTGTGATTTGAGATCAGCCCGAGGTCACCATTCATTGCCAAATAAAGGGCTGACCAATCAGCTGCTCTGACCTCTGAACTGGGAGTGTTTACAACACCAGATGCCATAGAATTAGAATCATAGACCATTGAATGGGAATGTCCATTTTAGTATTCTAGTCATTCTAGTTCTATGCTTGATACATCTCTGCTCTCACGTCATTGGCCTGTGTCATGGAAACCAAATTTAACTGCTTATCGTTGTGACTTGATGTTTTTAAGGTTTACCCATATGTGCCCAGTGCCTAACTGTTGAGGCTTGGCCACCCTGCGGTACTGATGCTGGCCAGCAGGTGGTGACACCTCTCAGCTGTCTAGCGACCTTCTGTTGTACAGTACTTGTTGTTCCTCCAAAACGAGGTGCCTCACAGTTTAGGTCTAAAGTGGACCAGTATGTATTATATGCAGTAAGATTCCCTGTGATGTGAAAGTGTTCGGGGCTCAGTTTGCGTGAACTGTGAGGTGGTGGTGTAGTGTGTCCATGTGTCAAAACAGCTGTGATTGGAAGGTGTCAGTGACAGGGGTGGACAGAATCTGTC
>SRR020739-224
TCAGTTGGCTTGCTCTCCACTGTGTCAAGCTTGACATGAGATAATGATGGGAACTGTACTTATCTCGTCGACTGAGCTAGCTGCATGAGATGCGGAACTGACTGTCATGGAGCTAGTACTATGAGATAAGTAGTACTGGGAACCTAGGTAACGTTCTTACTACGTCTAGAAGTCAGTCTTACGTAGTAGTAGTAGTAGTAGTACGTACGGTACGTACGTACGTTACGTACGTACGTACGTACGTACGTACGTACGTACGTACGTACGTAGTAAGTACGTAGTAGTAGTAGTACGTACGTACGTTACGTACGTACGTACGTACGTACGTACGTACGTACGTACCGTACGTACGTACGTAGTACGTAGTACGTACGTACGTAGTACGTACGTACGTACGTACGTACGTACGTACGTACGTACGTACGTACGTACGTACGTACGTACGTACGTACGTACGTACGTACGTACGTACGTACGTACGTACGTACGTACGTACGTACGTACGTACGTACGTACGTACGTACGTACGTACGTACGTACGTACGTACGTACGTACGTACGTACGTACGTACGTACGTACGTACGTACGTACGTACGTACGTACGTACGTACGTACGTACGTACGTACGTACGTACGTACGTACGTACGTACGTACGTACGTACGTACGTACGTACGTACGTACGTACGTACACGTAGCCTAGACGTCTAGTCGTACTGTCCGTACTGTACGTACACCGTTAAGGACCCCTTAAAGGGTACCGTTCCCGTAAGTTACGGAACTTTCGGGTACCCCGTTTAAGTAGGTTAACCCGTAAGGACCCCCTTTTAAAAGGGCCCCCCCTTAGTTAGGGGTACGTACCGTTTCGGGTACTAGTACCTAGCTAGGCCTCTAGCATGGTCCGTATGTACCTACAGTAGATAGGCCTCGAGGATGGTCCATATGTA
>SRR020739-227
CGTTGCCTTCGGTCGAGTCGTCCGTGGGAGGGTTGTCGTCTTTGTCTCAAGGGTTGTGTGGTCCCGGGGTTTTACCCAAGTACAGTCCTGACACCTGCAGCCCCTTCTGGTGATTCCTCAGGTCCGTCTTTTTATGTGTGAACATCCGTTCCTTGCCTGTCTGGATCGCTGGGTTCCATGAAGTGAAACTTTATTGCATAAGGATGTCCATCTTGGGTTGGTCGAAGAGGTGACTGTTGCATAGTTTGACGCTGTCTACCACCTTGCTTTTGAACAACTGCACATCCTTGTCGTACCTGAAAAACTGTGAGATCTACACCTGTTGTATTCAGCACATGTGACTAATACATGCAATTTGCCAGTCAATACATTGTGGAGAGATAATTGCCCCAACTTGGCCACAATCTAATTCATTAGCTCAGAGAATTAAGAAAAAAGACTCAACAGAATACAGCAACATTTCAATTAACAGCAAGTCTCAACAGCCACCTGTCCCTTTTAGTAGCCGGGCATCGGCACACATTTCAGTAATAAACAATGGGTCTAACTTCATTGTTTACGACGTTACCATGGACACAGCTCTGATAATCCCAGTCATGTGCATTAAAACATTGCTCGCTATCAAATCAACACAATTCAAGTTCTCCATGGTGCCAAATTGGGGTGTATGATCTGCAATTGATTTGTTATATTTATACTGGTAACAAATAAGTTTGGTAGTATTCAACATTTTGTGCAATAGCTGTGTGCATTAAGGAAATACACACTTAACTCAAATAGACAGAAGCCCGTCTAATAAGCACTGGTTGTGTTCAGTGACTGAAGCAAATAAATGTATGGGCTATTCATTGAAGTTTCAGGGTACACAATAGAAGCACCAAGACTAGCTTGCTTGTTGACCTATATAAACTGACCCAGGCCACACGTACACATGACCCAGTACAGGAGTAAGAGAAGGAAGGCTGTGAGGAGAAAGGGAACAAGTACAGACTTACAGCACAGCAGCTTCTGGGTTGAGTGGTTCCATAGTGTTGATCTTGTAGAACACCGTGCGTGCATACATCAGGACTTGCCAGATGTGGTTGTGATTACGCCTCCACTTGGTGAAGGCTCTCCACTAGACTG
>SRR020739-228
TGACCCACCCTCATGAAAGAAGATTGGAGGTCTACATCTCCCCCGTCCTTAAGGAGAACAGCTGATGCCTTGAGGGCCAGTGGTATTTAACTTGTTTCTTGTGTAAAGTTATTGTGTACGTGAATTTGTGTATTTTAATTGTATTTTAGCAACTGTTAATAGAATTTTGTATAGTGGGTTGGTTACTGTCTGGGTTTGTATGGGTGGGAATGGTGGAAGTCTTGTTTTCCAGTGTGCTGTGTCCTACGCTTTCAGTACTGAAGATCAACAGGAACGCCCCTAACTCATTGTATGTCAAGGTTTACTGTTGCTTCAAAACACCTCATTAGGTCTCAAGTATGACTTAGCTTGGTGCTTTTAGATCACGGAAGTGACCTGGGCTTGATGGCAGCTCTTACAAGGTGGAAAGTGACGGTTTCAGATAAGTTCAATCCAGCTTGTATGTCCAAATGTGGGAATTTATGACATGGCACCTGGTTGTCTGAAGGGGCCCTATTGCTGCCGTAGTTGATTCGTCTTCAATAGAGAATAATCTACTTAGCGATACAACAACTCTGCCGCTACTTGCGGTATGTAGAAGTTGCACTGATGTGCTTTCACTGAGTGCAAATCTCTTCTGGTGGAGACTTCTCAACTCAAACTTATGCTAATTATAAAGCATATTTTGTCTACGGGTAACAAATGTCAGTGCTGTGAGGGTGGGTATAGGGCTGTTTGTTTTGATCTTTCAGAATTACAAGCCAACGAAGACTGCCATCTACCCGTGACATGACCACAGGAATCGCCCTCCTTTGTAACTCTACACAGGCAGGACCGTTTGTAACACCTTCACTACATTAGACTATTTGTAGTTAGCTTTGTACTCTCCTCAGCTACCAACACTTGTGCAACTGTGCAAGGAGCAAGCAGTCTTGTATCGTAGTAGCCTTCCATTCCTCTTCAAACTGCATATTTGGGTTTCCCTTTGCAGCTGTCGTGCAACTGTGACAGCGTTCCCAAATTAAGGTAGCTGAGGAACACTGCGCAACTGTGCAGCTGTAATTTGGACTGTGCAATTGTTTTGCCTTTTGGATTGGTAGTTGAGGGTGGTGGGGGGGAGTTCTTGCGACTTTACTTGGACTGCAACGGACACACAGGGGGAGTAG
>SRR020739-230
GCGAAACCACAGCCAAGGGAACGGGCTTGGCGGAATCAGCGGGGAAAGAAGACCCTGTTGAGCTTGACTCTAGTCTGGCACTGTGAAGAGACATGAGAGGTGTAGAATAAGTGGGAGGCCCCGGCCGCCGGTGAAATACCACTACTCTTATCGTTTTTTCACTTACCCGGTGAGGCGGGGAGGCGAGCCCCGAGCGGGCTCTCGCTTCTGGTTTCAAGCACCCGGCTCGCGTCGGGTGCGACCCGCTCCGGGGACAGTGGCAGGTGGGGAGTTTGACTGGGGCGGTACACCTGTCAAACGGTAACGCAGGTGTCCTAAGGCGAGCTCAGGGAGGACAGAAACCTCCCGTGGAGCAGAAGGGCAAAAGCTCGCTTGATCTTGATTTTCAGTATGAATACAGACCGTGAAAGCGGGGCCTCACGATCCTTCTGACTTTTTGGGTTTTAAGCAGGAGGTGTCAGAAAAGTTACCACAGGGATAACTGGCTTGTGGCGGCCAAGCGTTCATAGCGACGTCGCTTTTTGATCCTTCGATGTCGGCTCTTCCTATCATTGTGAAGCAGAATTCACCAAGCGTTGGATTGTTCACCCACTAATAGGGAACGTGAGCTGGGTTTAGACCGTCGTGAGACAGGTTAGTTTTACCCTACTGATGATGTGTTGTTGCAATAGTAATCCTGCTCAGTACGAGAGGAACCGCAGGTTCAGACATTTGGTGTATGTGCTTGGCTGAGGAGCCAATGGTGCGAAGCTACCATCTGTGGGATTATGACTGAACGCCTCTAAGTCAGAATCCCCCCTAAACGTAATAACTACGCGCGGAGGTCGTTGGTCGGACGATCCCCTTTGTTGAGGGGAGAGCGTCCGTTGAGGTGGGGTGGGCGACTAGTGTCGCCCCCTCTCGACGCCGACCCGACCCGACTAGTTTTGGTTTTGGGAGGAAACCGTACCGGTTGGGTCTAAACTTAAACTACCTACCGGTTACGGTAACGGAACCCGTACCGTAGTTACTTTCGGGTTCGGGGTAACGGGTTTACGGGGTTTTTGGTCGGTACGGTACGACGAAGGCGACGACGTCCTACCTACCGTCCGTCGTCGGGACTACCTTACTTTAGTTAAAAGGTAACGTACGAACGGTTACGTAAGGGAAACCGTTACCGTCCCGGAAACCCGGGAAACGGGACCCAAACCCAAAGGGGGGGTTAAGGGGGGTTAAAGGGTAGG
>SRR020739-231
CGGGGTGAGCTGGGAGTCTGGGAGAGATGTGACCACCACAGTGCCAAGACAACACTTCTCTGGCTCTGACAGTACATCCACTGCATTGTGGAGGGGTATTGTTGAATCCTCATCCACAGTTTCAGAGGTAATGGATTCTACTGGTATCTCAGCTTTGAGGGCAAAGGCTTCAGGGCATTTGTCCTTAGCATCAGGTGTAACTGTTATATTAGCTGAGTGTTCATTCTGGACCACAGTGGAGGTCTGCTCAGCAAGTACAGCTACATCTATCTCAGCCAGGACCTTCTCTGCATCTCCTCCTCCTTGCACCTCTTCCTTATGGGGACCCTGGGGAGGATCTGAAGTGCATATCTGAGCTTCTACATTTGTGCTCTCTGTGGCTGTATCCTCAATGCTTTTGTCCAGTGCTGTAAGGATGGAGTTTGCTATGAGTCCAGTGCCTGTGTTGGGAGACGGCTCCTCAGCCTGTCTGTCTTCTGTCTGGAGGAGTCCATTCTTCTCTATAGTCTGGGGCTGGGCAATGTCTTCCTTTCCATTGGTTTTGGGAGGGACACTACAGCACACCTGCACAGTCACAACAGCCACCTCGTTGTCTTTATTGTCCTCTGCATCGTCTCCTCCCGTTTTCCTCACTTCAGAATCTTTCTCGGAACCATTGTGGAATCCAGCGACCTCTCCACATTCTGATGAGGATGCTGGAACCTTGACACCCCCATGAAGTAACCCACGTATTTCCTCCACATTGTCACAGGGACTAGCAGCAGGACAACACCAGTTTCCCATTCCCACTTAGACAATGCACACCCTCTGCCTCTCGAAAGTAGGTCTTGGGTAAAATGGTGTAACGTTACTCTGAAATCCACAGAGTCTTGGTTCCTACCCTGGTGATTGGAGGAGCTTATTCAGAAATAGAGATTTTAGGTCCATTACAAACTGTTCAGAGCATTTGTAAAAACCTGACCTAAAAATCTATAGGACAGAGAGAGGATACCAATTCCATGCTGTGAGAGCCCAGGCCATACTGTAGCGTCAGGATGTATTGTTGGTCTTTCAACGCTGACTGCTGCTGTACACGGTTTCAAAATATAGTTTACAGTTGTCCTAC
>SRR020739-234
TAGGTTTCACTTTTGAGTTGTGGGTGTTTGTTTTCCGTGTGAGTGTTTGTTGCCACACGGTATTGTTTCGGTTTCGTTCGTTTCACGTTTCTTGTTTTGTAGTGTTCAGTTTATGTCTGTAAATAAACGTTATGGATACTTACCACGCTGCGCATTGGTCCTCCGATCCTTCTCGCTACTCCTCCTCAGAAGAGGAGGAGGAAAGCTGTTACATGTTCCTATAAAACTGGTAGAATCTGACCATGTACCTATAAACTGGTAGAATCTGACCATGTACCTATAAACTGGTAGAATCTGTCCATGTACCTATAAACTGTTAGAATCTGGACATGTACCTCCTATAAACTGGTAGAATCTGGACATGACACCTATAAACTGGTTGAATGATCAACATGACTTGGGAATCTATGTTGTGAATTTCAGCCAGGAATTCCATGTCACATGAATGGAAACCCCAGCAGCCTAGCCCCACTAGACAAGGGGTGGCATCCCAAACGTAAACCTGCTGTCCAACATTGCCTGTACAGTAAGGGTGCATCCCACATGGCACCCCTGTTCCCTACTGTTAATCATAGCCATATGGACCCCAGGTCAAAAGTAGTGCACTATAAAGGGAATATGGTGTCATTAGGGGATGTAGCCCTATGTCAGCAGCGGTTGGTTTAGTTCCTTCATATGAAAGCAGAAGATGCCACAATGTTGTAAGCTTTTTCTGGCAGACTCACTATACAACTATCAACAGGCTCAAAAACAAACAAGAAAAATGTTCTGGAATGACAATGTGAACAAAATAATTTACCCACATAGGATTGATGGAAATTCTGAAACACACACACACACACACACACACACACACACACACACACACACACACACACACACACAAGTAGGTAAATACGCACACTCTCGACCTCTCCTCACATATATATTGGTAGGTAAATAAGCTACAACGTACTAATAATTATTAATTAGTTGGTAAGGGTAAATAAACGCTACGTAACGTACAATATAATATAGTGGTAGGTATACGTAAACGTCTAGAACGTACATTATAATTATTAGTGGGTAGGTATAAGAAACGTGACGTACTGAACCGAAGACACCGAAGGGAGGGGTAATG
>SRR020739-235
GTTCATAAGATTGTGTTTTTATTGTCACATACACCGGATGGGTGCAGTGAAATGTGTTGTTTTACAGGGTCAGTCATAGTAGTACGGCGCCACTGGAGAAAATTAGTGTTAAGTGCCTTGCTCAAGCACATCGGGAGATTTTTCACCTTGTTGGCGCGGGTATTCGAACCAGCGACCTTTTGGTTACTGGCCCAATGCTATGCTTACCTGCCACCCTAAGAAGAGGGATAAGATAATATGTCTAGTATTGCCTCTGCAGATCTAGTCATTGACAACTTAACTCTTTCTCCTGCTTGCTTTTGTCTATGCCTCATGCAGCGCCACCTGGTGGTCACGACCATTAACTACTTTCCTCTTTCTCTAAAGAACACAACCTCTTTCTCATGCTTCCATTCATTAACCTATCCACCCCCCTTCCTCTCCCTGGTTACTCAAGGCATGTTGTGTAGCCGTAGCAGAGGACGTAGTTGAAGAGGTAGTTGAAAGGGTAGTTGAAGAAGTAGTTGAAGAGGTAGTTGAAGAAGAAGTGATAGAGGAAGAGGTAGAAGTGGCCCCAGAGCCAGAGGCAGAGGAAGGTATGTTGGCATGTGGTATTCTATCATCCTTTTAGATGCAGCAGTGCGCTCCACCTGTTACAGACAGACAGACAGACAGACAGACAGACAGACAGACAGACAGCTAGGGCTGTGTTTCTAGTGCAAACTTCTAACCCTATAATATGATCCTTAATGTTACAAACATACATTTTTAAAGTAATAATACATGTTATACATTCAAAGAGGCAGTCACACCATTGCTGATTAATTAAATATATGGCAATTGGTTGGATGTGCAAAATGTCACTTGGGCTAACTTTTGATACCTGATGTAAGTCATTATCAGTGTTTATGCCCATTTCTATAAGAGGAGAAAACTTACTGTGCTTCTACTATGACCCTGAAAAGGAATCATCTCTATTATACATGCACATGTGTTTGTTGTGACAGTTACTTGTTAACTGAATGATACTTTGAGGTGCTATTGTGTGAGATACATTTACAAATCCAAACTCTTGTTCCACACACTGTTGAAGTGTTAAGCTAAAGTAATTCACAGTGCTTAGCCCGAC
>SRR020739-237
CCAAACAACTGTTCATGGACGAAGATGGTCAGCACCTCAAGATAACCCCAAGAATAATCAACTGAACGTACTGCAACCACAAGTATCCTGAATATAACAGAATGCATAAGGAGTGACACAGGACATTATGGCATGACAGGGAAGAACATAGTTGGCTCAGTGACAGATACCATCATGTAAAAGTGCACGATGTCCCTGGACCTCCAAAGGGACCAATAAAAATTGATGAAATCTCCCGTACCTATGCTGTCATCTCTTGGGGAACGCCTGAGAATGATGGAGGTGTACCAATCAACAATTACATTGTTGAATTAAGAGAAACTACAGGAACGTCATGGATAGAATTGACATCATCGGTAATCCGTACAATATTTAAAGCTACTCGTCTGAAGACTGGTGCGGAATACCAGTTCAGAGTCAAAGCTAAAACAGATATGGTGCTGGTCAACCAATCATCTCAGAGTCAGTGGTTGCTGCATATCCATTCAACCCGCGCCGTACGTACTACGTAGTAGTACGTACGTACGTACACACAAATAGTAGTAGGTAGTAGTACGTACGTTACGTTAGTTAGTAGTTAGGTAGGTAGGTAGTAGTAGTACGTAGTACGTTATACTACTATAGTAGGAAGAAGAGAGAGACAGACTACTCGTTACGTAACGTAACGTAACGTAACGAACGTAAACCGTAACCGTAAACCGGTAACCGGTAAACCGGGTAAACGGTTAAAAACGGTTAAACGTAAAACTTTAAAACTTAAAACTTAAAACCTTAAAACGTTAAACCGGGTTAACGGGTTAAACGGGGTAACGGGGTAAAAGGGTAGGGGTTAAAGGGGTTAGGGTTAACGGTTAAGTAACGTTTACGTTAACGTTAACCGTTACCGGTTACCCGTTAACCCGGTTACCGTTACCGGTACCCGTAAACGTAACGGTAAACGTAAAGGGAACGGTAAACGGTTAAGGTAAACGGTAACGGTAACGTAACCGGTAAACGTAACCGTACGGTAACGTAACGTAACGTACGTACGTAACGTACGTACCGTACGTACCGTCGTACGTACGTACCGTACGTACCGTACGTACGTACGTACGTACCGACGTACGACGACGACGGACGACGGTAGAGAGAGG
>SRR020739-241
AGATTACTCTGTTGATATAGTGACTACTCAGATTACTCTGTTGATATAGTGACCTACTAGATACTCGTGTTGATATAGTGACTACTCAGATTACTCTGTTGACTATAGTCGACTCCTCAGACTACGTGTGACTATGTACCTCCAGATTCTTGTTTAATGGTCGACCTACGCTACGATTTACGTTCGTGGTTTAGAAAATTTTAGTACCCCGGGTACGTACCCTAACGTACCAAGGTAAGTTTTACGTTCCTTGGGTAAAATTAGCCGACCTACTACGAGTACGTTACTTCGTGTGTATAGTACGTACGTACGTACGTACGTACGTACGTTACGTACGTACGTTACGTACGTACGTACGTACGTACGTACGTACGTACGTACGTACGTACGTACGTACGTACGTACGTACGTACGTACGTACGTACGTACGTACGTACGTACGTACGTACGTACGTACGTACGTACCGTACGTACGTACGTACGTACGTACGTACGTACGTACGTACGTACGTACGTACGTACGTACGTACGTACGTACGTACGTACGTACGTACGTACGTACGTACGTACGTACGTACGTACGTACGTACGTACGTACGTACGTACGTACGTACGTACGTACGTACGTACGTACGTACGTACGTACGTACTACTACGTACGTACGTACGTACGTACGGTACGTACGTACGTACGTTACGTACGTACCGTACCGTACGTACGTACGTACGTACGTTACGTACGGTACGTACGTACGTACCCGTTTTACCGAAACGTACGTACCAACTCACATGTACAGCTCGAGCTACTCTCAGCCACGCAGCTAGCTTGATCGATCCGTTTCAGGCTACCGACTCAGTTGGTTACAGCCTACCGTTTCAGGACACCACTCAGTAGTGTTACCAGGCTGACTGTTCAGACACCTCTCAG
>SRR020739-242
ATTGACATGAAGTCATTCAACAAGTCATTGAACATGAAGTCATTGAACATGAAGTCATACAGTCAGTTCACATGGATCATTGACATGAAGTCATGACATCAAGGTCATCAGATGATCATCAGATCGATAGTCATAAGTACTAGTACGTACGTACGTTACGTAACGTAACGTACGTACGTACGTTACGTAACGTAACGTACGTAACGTTACGTAACGTAACGTAACGTAACGTAACGTAACGTTACGTAACGTAACGTAACGTACGTACGTACGTAACGTAACGTAACCGTACGTAACGTACGTAACGTAACGTACGTAACGTACGTACGTAACGTAACGTAACGTAACGTACGTACGTAACGTAACGTAACGTAACGTAACGTAACGTAACGTACGTACGTACGTAACGTTAACGTAACGTACGTACGTACGTACGTAACGTAACGTACGTAGTAGTACGTACGTACGTACGTACGTACGTACGTACGGTACGTACGTACGTACGTACGTACGTACGTACGTACGTACGTACGTACGTACGTACGTACGTACGTTACGTACGTACGTACGTACGTACGTACGTACGTAGTACGTACGTACGTACGTACGTACGTACGTACGTACGTACGTTACGTACGTACGTACGTACGTACGTACGTACGTACGTACGTACGTACGTACGTACGTACGTACGTACGTACGTACGTACGTACGTACGTACGTACGTACGTAGTAGTACGTACGTACGACTTATCATGCTGTGATGACCTGTGTGCAGACTGATATGCTGGATGACTGTGTAGCAACTGCTATGCTGTGATGCTGTGTAGACACACTGACTCATGCTGTGATGCTGTGTAGACACACTGATACATCCTGTGATGCTGTGTAGACACAC
>SRR020739-243
AACTGGGGCACCACCAATTCTCTGGCCCTCTCCTGTCATTCGAGGTGAGCGACAGCCCAGCGTTTGACGATCCCCCCTGGCCAGCGTGTCCCAGTGCGCCACGGGGAAGAACGAGGTGACACTGGAGTTCCACCAGAACGATGAGGCAGAGGTGTCACTTGATGGAGGTCCGCTTCTATGTCCCGCCCGGGGACACTGCCACCACGGAAGAGGGGACCAGAACCTGTGGAGGTGTTTAGAGACCGTGTGCTGTCCAAGGCAGATGTGATCCAGGCTACAGGAGATGCTGTGTGTATCTTCAAAGAGCTGCAGTGTCTCACGCCCAGGGGCAGGTATGATATCCGTATCTACCCGAGCTTCCTGCACCTCCATGGTAAGACGTTTGACTACAAGATCCCCTACACCACTGTGCTACGTCTCTTCCTGCTACCACACAAGGACCAGAGACAGATGTTCTTCATGATCAGTCTAGACCCGCCCATTAAACAGGGGCAGACACGTTACCACTTCCTCATCCTGCTCTTCTCCAAGGAGGAGGACCTCAGCCTCTCCCTCAACATGACAGAGGAGGAGGTGGAGAAGCGTTATGGGGGGAAGCTCAGTAAGAACATGTCAGGTTCTCTCTATGAGATGGTCGGCAGGGTGATGAAGGCTCTGGTCAACAAGAAGATCACCGTGCCAGGAAACTTCCTGGGGTAAACACTCACACACACACACGTTTACACACACACACACGCATGCATGCATGCACATGCATACACACACACAGAACTTCCAGGAGTAAACACACATTCATACACACCCCTACTAAGACAAGACTCAACAACATGAATGTCAGCCGCGCGCATTAGTCGACAAACGTGGGACCGAATCCAACATAGTAAAACTCAGCTAGGAAATGAACGGAACAGGACGTACGACGACCAGTAGACGTAAGTTCTGTGGTCAGAGACGAGTAGGACAGCCACTGCTAGCAACACGAGCCTAAAGTTTAATTGGCTGCTTCGCTCACTCCCATCGCTATTACACTATAAAATACTGAACGACTCGACCAAAGGCACAACGG
>SRR020739-244
CAACAATACTGTTCTATAGTGTAGTTGCTAAAACAGCACTTCAGGGTCTTATGATCATGTTACAATTCATATTGAGTATTTTGTAATATTGCACGGCTACCAGATGTCAACGGTTGCATAACATTGTCTTTCTCTGATTTTAGGTATTAAAACTTTCTAACAGGGTAACCTCTTTACCTGTTAGGTAAATCTTAAGATTCAACTTTTTTGTTGTAGGCTACGGTAGTTTTAGTTTCAGGTTTTTCAGGGTATTCGTTTCATGTGAAACTTTCTCCTGTTAAACATTTAGTTCCTTTTGTTTCAGTTAATATTGTCATAATACAATTCATACATTTTCCATAACCGTTAAATTCGGCTATATACATTATGTACATGTCACAGAAAAAGTGGTTCAAAAATCCTATTCATAATTATCCAATATGGCACATTTTATAACAACTTTAGACTTTAGTCTAGTTTGGCATAAATTTATGTCAAGTTTGGTATAAAAATAGTTCATATTTACAAGAACAGAAATCCAGGTCTTTATCAAGTAAAGATTATTTTTGCTAATTCAATAAATAAAAAGGTACTGGAGGAGGGAAAATGGGGGATAGAAATGATATGTTTACGTGTTGTTGTTTTTTACATGGATCGAATATGAATGTTGACAGTTGCCATGGTAGATCCAAGCTTGTTGGACAGTTTGAGGGTGTACGCTCCGGCATCGTCTTCCTTCACACAGGGATTACAAGGTGGTGAGGTCCGTCCGTGGTCGTCGTATGTGACGTACTGCTCATCACACTGTTCCCTGTGCGGTCCATCCGATCTCACGGTGTGGTCTCGAAGAAGCACAGACACGTCAAGGCTCGTGCCAATGCTCGAGACTCCCTAGGCAAATTCAGTTTTGGATAGTGTAGGACCGGTTGTAGGTAACGTTACGTAGACGGTTAGTTCGTAACGGTACGGTAAGTACGTACGTACGTACGTACGTTAACGTTTCGGTTACGTTACGTTACGTTAGTTACGGTTAGTTAGTTCGGTTTACGTCGGTTACGTTTACCGGTTTACGGTTACCGTTAACGGTTTACGTACGGGTTACCGTTCCGTTAAGTTACGGTACCGTTACGTAGGTTAACCGTACGTTACGGTACGTCGTACGTACGTACTACGG
>SRR020739-246
CTCTCCTCCGTACGTCGGTCGTGGTCGTCGGTGTCTGTTGTGTTGGTGGGTATAGGTACGTAGTCGTGTGTGTGTGTGTGTGGTGTACGTGTACTGTTGGTGGTGTGTGTTGTAGTTGGTAACGGTTTGGTTAACGGTTTTAGGTTACGTTTTGGTTACGTTTGGTGTTGGCGTTCAGTGTGTCGTAGTGGTTATAGTGTATTAGTTGTTTGTTAGTTACTAGTAGTTATTTGTTTTGTGTAGTCTGCTGTACGTTGATATGTCTTGTACTTTTGTATTTGTACATTTTTATTCATTTAGGTCGTTTGGTTGAACGTCTTCATTCATTTTTGTAAGGTACGTATCGTCCTAGTCTAACAGAATATCAGCTGGTTTTGTAGTTGATGGTGGTGTTGTTGTTGGTGGTGTTGGTGGTGTTGGTGGTGGTATTGTTGTTGGTGGTGGTACTGTTGTTGGTGGTGTTGTTGGTGGTATTGTTGTTGGTGGTGGTATTGTTGTTGGTGGTGTCGTTTTTGTAGTTGCTGGTGGTGGTTCAGTAGTTACTGTAGTTCTCGTGTCTGTGGTCGGTTGTGTTGTGGGGTTCAACTAGTAGTAGGTTCTTGATTTGTGTAGCTGGCCAAGGTGTAGGTAAAGTTGGGTAACTGGTGGTCAGTTGTGTTGTGGGTCTAGCTAGTAGTATTTGTCTGTTAGTGGTGAGTGTCGAGAGTGGTAATTGATTGTCTGTAGTGCTGGCCTTAGGTGTCTAGAGTTGGTAATGTTGACTCAGTTGGTGTGTTATCGAAGTGTAGTTATTGTCTGATGCTGCTCAGTGTTGAAGTAGTGGTAAGTTTAGTTACGTTACGTACGTTACGGTTACGGTTACGGTTACGGTTAACGTTACGTAACGTACGTAGGTTAGTTAGTTACGTTAGTACGTACGTCGTACGTACGTACGTACGTACGTAGTAGTAGTAGTAGTAGTAGTAGTACGTAGTTAGTAGTAGTAGTAGTACGTAACGTACGTAGGTTACGTTACGTTACGTTACGTGTACGGTTTAGTTAGTAGTAGTAGTTAGTTAG
>SRR020739-253
TATTAGAAGTCCATACTCAACGCTGGCACTTTCAATGGTTTAAATACACAAGAGAGTTTCATTACACTTTCTGAAAGCTAATTACACTACCCATTATCACAGGGTCTCCCATTAGGCTACCTCATTATATTATCACCAGGGTCTCCCGACCTAGGCTACCTCATCATATTATCACAGGGTCGTCCCACTAGTGCTCTCATTATATTACCACGGGACTCCGACTAGGTACTCATCAATATACAGGCTCCACTAGGACTACCTATACTACTATATACTACGTACGGTACGTACCGTACCGTACGTACGTACCGTACTACTACTATATACTACGTACGTACGTACCGTACGTACGTACGTACCGTACGTACTACTACTACTACTACTACGTACGTACGTACCGTACCGTACGTACGTACGTACTACTACTACTACTACTACGTACGTACGTACGTACGTACGTACGTACGTACGTACGTACGTACGTACGTACGTACGTACGTACGTACGTACGTACGTAGTAGTAGTACGTAGGTACGTACGTAGTACGTACGTAGTACGTACGTACGTACGTACGTACGTACGTACGTACGTACGTACGTACGTACGTACGTACGTACGTAGTACGTACGTACGTACGTACGTACGTACGTACGTACTACGTACGTAGTACGTAAGGAGTACTTTAGTATTCAGATCATCGATGATAGAGTATTAGTCAATACTCAGATACTAGTGACAGACTATAGTCATCACAGAGTCTACTGAAGACAGACGTACACTTGAGTCGATCACAGAGTCACTCGAGTAGACAGACGTACTTAGTGACTACACACGAGTCACTGATAGACAGAGCTATGATCAATCACAGATCACTGATAGACAGACTTATGAGTCGATCACAGAT
>SRR020739-254
GTTTGGGTCTGAGGGACCCATTTTCCTGTTTACAAACAGAAAAATTATACAATTAATTATATTTTCAACTTGAGACTCATTGGCCTTGACTCATTTTCTGTGAAGAATGTAATATAAACATTTTAATTGAGTGCACACTGTGCACCTCCCTACACCTTTTTATTACACGTGGTGTTCGTGTCCACTGGACCCAAGGGTAATAAAAGTGTGGAAAAGTGTGTGTATAGCTGAAAACAGTAAAAATGAAACAAAAATGTTTTGCTGTGTGCCTTCACTCTGTCTTCCTCCTCCCTGGGCCTTCTGTTTCAACATGCACCAATAACCTGCCTGTCTCCTGCTTTTCTCACACTCTTTACCCGTTGTAGTGTGTGAAAACTACACAATGTCTTGCGCGAACCTGCACAATGTTATTCCGATACATTGTTAAAAAAAACATTAAAAAATAGCTTTGCATGTGTGGCTCCTTACCACAATCAATCAATTTGGCAAAAATAATATCTGCTCAGAGGGCCTTAGAAAGAGAGAGAAGCTAGTGTGGAAGGAGCATCTTCCAATTTGGAAGATGAAGAATTTTCCCGAATATGGGGATCAGGAGGACAAGATTGACCCTTAGCCAGCCCCAGGACCAGTCCATCAGCAACCAGCTCATCAGCAGCCTAGAAATATGGATGTCCAAAAATTGTGATATTGAATAGTCTTCTTGCCCATGGAATGAGCCACCCGACATGGCTGCCAATGTGATAAGAATGATACCAGGGCCGACGCTGATGGTGGTTACTCATGCGCAGGACATAAAGTCTAATTTTGAACTGTTCATCCCAGACATCATCCAGAAAATCATTCTGGACTGCACTAATTTGGCAGTACATACCGTCTAAACCCACAAATATGGAATCCAGATCTGGGTTGCCTGTGATGCTGCTTCATCAGCTCGGATCTTGCAAGTGTATACGGGGAAGCCAGAAGGAGGAGCCCCTGAGAAAAACCAAGGGATGCGGGTTGTCCTCGACATGAGACAGGGACTCCATGGCCACAACATCACATGAAATAACTTTTACTCACACAACCGGGGCAGGAGCTCCTCAAGAGGAAGCTGATGATGGTAGGAACAGTATAAAAGAACAAGCCAGAGTTCCCAATGAGACTGCCAAGGCACACAGGG
>SRR020739-256
CAAGAACTCCCAGGCTCTCTCCCCTGGTTTCAAGTGCAAGTTCCTGCGTGATGGGAATGAACACTGTCTGCTGCTCATTGAAGTGTTCCCAGAGGACGCGGTGGTCTACAATTGTGAGGTCAAGAATGAAGGTGGTGTTGCCACCAGTTCAGCTGCACTGAATGTCGAAGTAACCATATGAAGGAAGAGATTGAAGCAACCATTGAGCAAGAAGTCAAGTGCCACCGTTTTCAGGTACAAAATCATGCCCCTGGAGATCAATGTTGGCAGCGGAGCCAAGTTCGAATGTGAAATTGAAGATGCACCAAATGTGAACTTCAAATGGTTCAAGTCTGGCACTTCGATCAAAGAGAGTGCCAATTGCTGCATCCTCAGTCGGCAACTGACATCTTCATTGGAGCTCTGAGCCCAACCAAAGCTGACAGTGGTGAATACAATTGCAAGGCTACAAACCAGCATGGCAGTGATACCTGTGCCGCCAAACTGACAGTAATTGAACCCGCTAAAGTTGTGGAGAGACCAGAGTCTTTCAGCGTGACTGCAGGTGATATTGCAGCTCTAGAAGTCAAAAGTGTCGGGGACACCAGAGCTGAAACCAAAATGGTTTTAAGAATGGAGTCGAGCTCTCCTCTGGCCAGAAGTACAACATCTCCTTCTCAAAGATGATCTCCAGCTTGAAAGTGTTGTCTGCAGAGAGGATTGATATGGGAGAATATACATTTGAGGTCAAAAATGAGGTTGGCAGTGATCTCACCAAATTAAACCTCACTGTCCTAGATAAAACCATACCTCCAACATTCACACAGAAACTGAAGGAATCTCATCTTATTGTTGGAAAAGCTGGTGAAATGGACTGCAAAGTCTCTGGTTCTGCACCTTTCACCATTACCTGGTACCATGATGAAGAGGAGATCAAAACTGGACCAAATTATGAGATTTTATTCAGTGACAACACCTGCACACTTAAAGTGCCCGCTCTTAAGTGGTCTGACTCTGGAGTGTATAAATGCAAAGCCGTAAACAAGGCTGGAACCAATGAGACCAGTTCCTCTTTCATTGTGAAAGACCTCCTTCTTTTGTGATGCCACTCAGCCATTGGAAGCAATGCCTGGAAAC
>SRR020739-257
TCCTCTATAAGCACCAATCCTCTATAGCACCACTCCTCTAGAGCACCACTTCCTCTAGAGACCACTTCTCTAGTATAACGCACCTCTCCTGGTATTAGCCACTCTCTAGAGTCCTACCTACTCCTATAGTAGCTACGCTCCTACTAGGGTACTCCCTCGTAAGCGACCTACTACCCTTCGTATAAACGGACCGTACCGTTCCCGTTACCTAAGGGGTACCGAACCGTAAGTTCCCGTCCGTTAAGGAAGTTCCTAAACCCGTAAAAGGGTTTCCCTTACCCGTTCCTAAGGTAAACGGTCGAACCGAACCGTTTCCCCGTTACTATTAAAGGACCGTAAACCCGTACGTTTTACCCCCCCGGTTTAACTTTCGGGAAAAACGGGTACGTAAACCCCCCCAAGTTTTCCCCCCCGTTTTGGGTTAAACGTAAAGGGACCCGTTAACCCCGTACGTTTCGTTACTCGAAACGTACGTACGTACGTACGTACCGTACGTACGTACGTACGTACGTACGTACGTACGTACGTACGTACGTACGTACGTACGTACGTACGTACGTACGTACGTACGTACGTACGTACGTACGTACGTACGTACGTACGTACGTACGTACGTACGTACGTACGTACGTACGTACGTACGTACGTACGTACGTACGTACGTACGTACGTACGTACGTACGTACGTACGTACGTACGTACGTACGTACGTACGTACGTACGTACGTACGTACGTACGTACGTACGTACGTACGTACGTACGTACGTACGTACGTACGTACGTACGTACGTACGTATTTACCGTACGTTTTAGGTAAACCCCCGTACGTTTTTAAACGTACGTACGTCGTACCGTCGTTTAGTAGTTAGGGACGGATAACTACGCTACAGTCAGCCTACCCGTGTCAAGGGACCAGGGCTTACGACGCTAAAAGTTTTCCCAAAGCGCCTTATCCGACGTAGAGGAGTCGAAGCTCAGTCAGCTCAGTGAGAGAGGAGAATCAGCTCTAGTCAGCTCAGTGAGAGAGGAGCATCAGCCTTCAGCCA
>SRR020739-259
GTAGTCCTTTATCAATTGTATCAGTCAACTGATTGGTGCTAAAACAATTCTGATACAGGACTCCAGTTTAATTCAGCACAATAGATGGAGATTTCTACTACACCCTTTATTTACCCTAGAGTATTTGATAGTGTCTTTATTCAATTCAAATTTCACATAGGTAACGGTATGGATCTCCAACACTGTTAAACAGATGACAAACTTTGCACACAGCATTGCTACTTTAGATGTCAGACACCTAGCTGTGGTAAGGCCTACAGCACCCTTATCAGGATACTGTTGTTTAAATGATGGTCTTACTGGCTAACTTCCAACCACACTTTAGTCGTTGTAACGGTTAACAATTTTTCCGAATTTTATCCAAAGATCTTCCCCTCATAACAAACTCTTTTGTTACACTGTATGTTGTGGTGATCCGTCTGAGTGTAAATAGAATAATATGTGTTGACCAGACAGATAATTCCCGACAAAAGATTTGGTAGCAGCAACATTATCGTTGAGGTCAATAACAGTTGTAATGTTCATGAGAAGGCAACTAGAAATGGTAGCTACTCTAACTCTCCAATAAAGGTACTACATTTCTGAAATGAAAGATTGTTTATTTTCTTGAATAAAAGGTTTTATGAGTGGTTTTACTGAGGGAAGGAGTGACGTGGGGTGTTTGGGTACTGACTAGGGTGTGTAAGGTGGTAGGCAAGGTTCAAATTCCTGTTCAGTGGGCACCCTTTTTGGATTGGTTGGTAACTAGAAAGTGATAGAATGGACTATGGATCTAATGAAGAATTTGCATTGTAATATAGGTATACCAAAATTATAATAATATTTGACATTATTCTACAGTAGTAGTGATGCAAAGGATTGAAGTCCAGAATACAAAAATATACTGAGTATACCAAACATTAGGACACCTTCCTAATGTGGAGTTGCCTCACCCTCTGAATGGCACACATACACAGTCCATGTCTCAATTGTCTCAAGGCCTAAAAAATCCTTCTTTAACCTGTCTCCTCCCCTTCATCTACACTGACTGTAGTGGTTTTAGACCTCAGTAAGGGATCATAGCTTTCAGCAGGATTCACCCGGTCAGTCTGTCATCCAAAAGAGCAGGTGTTCTTAATATTTTGTATGGTCATTGGGTTC
>SRR020739-261
CTAAAACTAACTGAAGTCCCTCACAACAGGCTTCCTTTCAAACAGGGTCTAGTATGTAATGTGGCTTCCAGCCGTACCAAGGTCTGCTTCATCCTGAAAGTGCTTTTACACCCTTTAGAAAAGTTGTGATTTTTGTTATTGTAACTCCACAATGCCTTTGCATAGTTCAGCACTGTAGGGGCTGTTATATTGTTCAGTTATGTTTTGTGACACATAGCTGACAACCCTGCTGATTCAGGCGACTCCACCTCTTGATGTAGAGGTTCCTGTCTATGACTGCTGTGCCACTTCAATAAGTTTTCCTTTCATTTTATAAGGCATTTTGAGAAGTGTTTTTAGCTGCATTTTTTCATCCACAATGTTGGTTGTTTTGTCACAAAAAAAATCTTACGTAATAGTAGTTGGAGTATTTCTCAAAAATGTTCTACAAAATGTGGAACACCGTTATGTTACTGAAAAGAGATTGGGTTAGATGTCATTGTTTGTTTTTTTAACTACATGATTAGCCTAACCTATCCCTACATTCACAGGTCTTTGTTATTTGAAATCAAAAGGTAGGCAGAATATGTTTTACAATCTAATATAGGCTAATCCAGCGAGTCTAAAGTGAATATGGTTTAAAGTGGTTAAATGGTTTTCGTAATGGCCCTTGACCCAAACAGAACTCCACAAGAAACATCCATTGTAATCATTCCATGATGACTTTGTGTGCATTCACATGCATGCAAATATATGTATGCGTCTTTGAAATGATATGGGACTCTTTAGTACAGTCTCCTCCACAAACAATCTGTCGGTTAAACACTGCAACCTCCTTGACTGTAAGTCGCCCTAAGTCATCAAATGTCAGGATCAATGTTGGCACCAAAGACTTGGCATATGTCGGACCCTGTGATGGAGAGAAAAAAGATGCACTTATGGACTGAAATCAAATGCAATGTACTTTGTGTGTTTAGTTTTTGACAATTATGTTTGGGCATTTTATAAACACATTTATTAACACTATGATGTATGCATAAAACAGTTGAGAAATCCAGCACTGCACATAATGAGGCCACACGACTTTTAATGTAAATACAATAGATAGTAGAGAATCAAATATATAAATATTTATTTAGTATACTCGTATCAGTAGACTGTACTA
>SRR020739-262
TAGATGTTAGTGTGTTAGCCCTGTACCTTGTGTCTGCTACGGTAGATGTTAGTGTTAGCCCCTGGTACCTTGTGTCTGCCACGGGTAGATCGTTAAGGTGTTAACGACCCCTGGGTACCTTTGGTGTCTGCTACGGTAGAGTTGTGGTCGTTAGCCCCTGGTACCTTGTGTCTGCCTACGGTACGAATGTTTACGGTCGGTTTAGGTTACCCGTCCCGTACGGTTACCGTTGTGTCGTCGACCGTACGGTACGTACGTACGTTACGTCGTACGTCGTCGTACGTACGTCGTCGTACGTACGTACGTACGTACGTACGTCGTCGTACGTCGTCGTACGTACGTACGTACGTACGTACGTACGTACGTACGTACGTTCGTACGTACGTACGTACGTACGTACGTACGTACGTACGTACGTACGTACGTACGTACGTACGTTACGTACGTACGTACGTACGTACGTACGTACGTACGTACGTACGTACGTACGTAACGTAACGTAACGTAACGTAACGTAACGTACGTACGTACGTACGTACGTACGTACGTACGTACGTACGTCGTACGTACGTACGTACGTACGTACGTACGTACGTACGTAACGTAACGTAACTAACGTAACGTAACGTAACGTAACGTAACGTACGTAACGTACTACGTACGTACTATGTACGTACCTCTGTGTCTCGACTCACTATAGATACCAGACTAGTACTATAGACTATACTCACATGTCGTACGTCCCTACGTGGTCGTCCTGAGGACTCATAGATACAGAATACTCGAGACTATGACACTGGTAGCATGTGTCTATGACTCACATGATACCACAGAGATATTACATCATGACATCGTTGGGGTTAGTCCATGTGTTCTGATGACTTCAACATGATAACCAGAGAGAATATGACATCGTGACATCGTT
>SRR020739-263
CGGGAAAACGGGAAAACGGAAAACGAAACCGAAACCGAAAACCGAAAACCGAAAACGTAAACGTAACGTAACGACGTAGTACGTAACGTAAAGTTAAACGTAAAACTAAACAACCGAACCGAACCCCTAACCCGTACCTTAACGTAAATTAAATAACGTAAGTAATAACGTACTAGTTAGTTTCGTTTAGGTTAGGTTTACGGGTTACGTTTATTTTACGTTTAGTTAACGTTACGTAGTACGTCGTACCTAACCAACTACAAGAGACAGTGCTAGTATTACTAAGTACTAAAGTAAAAGTAGGATTATAGTAGGTTAGTTTAGTAAAGTAGGGTAGTAGGGTGTAAAGTTGTACTAATGCTAGTTGGTAGAGCGAGCTAGGTGGGTCGTTTACGGTCGTTGGGTTATTCTTGACTCCACGAACAGGTGGATACAGTATGATGTCAAGACCATCTCTGCTGTGTCCAAACACTCCTTCACTGTCAGATTACCACATCCTGTTCTCCTCCTTCTCCCTGATTACTGGGATGGGATTTACTCCTCCCCACGACTCAGAGATTACAGACCAAGACAAACAAGCTCAAAGACACAGCAGCATCCTCATAGATATGGCCAACAGTCAACACAGGGCGCAGCATAGAGTGAAGAGTCAGGGATCAGCCACAGTGGAGAGTCAGGGGAGAGAACAGCACAAAGATCAGTTATAGGATCGACCAATCCCAGAATTGACCCCCAACCACTTATGGAGATTTGTGCGGTTGAAGAAGTTTAAGCAATACCAGCCTACCATAACTATTACCATATTGCTTATACATAACACATCCAAACATGTGCCAAGGGGTATGGTTAGTGGTCTTTTTGAATTGGACAGCCTAGAGAACACTCACATTTAGTAATAGAAGGATCGTCTTAGGGCCCAGCCACAGTTAGTTGAGGAAGCACCAGAAGAAAGAACAGTCGTTGAATCAGCATATAAACCAAACAGAGGGAAGAGCAGAGAGAACAGACCCAGAGTCAGAATACAGAGAGAGTGGGAGTGTCCTTGGGAGGAGTCTAACACACTGATTAATGACCCTGGAATGAGAAACACACACAGGCAGCCAGAGAGTTGGGCAATCAGT
>SRR020739-264
TTCTCATTGTTTCCTAAATTTGAACTAAATGTCTCTACTTGTTTGGTCTTTATACTAAACTCATGGTTTTATTTTTTTTTTAAGAAAAACATGTCTATGGTGGCTACTTTACTAAAGTCCTTATATAGGTTAATTAAACCCCACTATAATTAATTTACCTTAAAAATAAAACAAAACAAACCGTATTACCCATGACCACAAATTAAATATTCAAATGGCACCCCCTATATACAGGTGTTAAAACCAAACACAAATATCTCAATTTCTTCCCTGCCCTGTTGGCTCAAAATATGTCAAATACTTAACATGAGTCTACCATAAATAAAACTTATCCTAGCTAAATTTTCACACCACGTTCATCAGAGAAAATATATGACACTATAATGTAAATTTCACTGCCTTTTGTATTAAATTACCTTAATATCAGTATTACAAATTACCCTAGATTCTCCATCCAAATTGCTTTCCAATGAGGCTGATCAGACCCCAAAGGAAAGTTACAATGGAGGTCATAAGTCATACCACCCCTTCAAAGAAGTGTTCTTACTATATTAAACAACATTCCTCTATCAAAAGATTTCACCTATTTAATTAAGACTCAGAAAATAAAAACGTATAATAATTCATATGTGAGTGTACCCCTTTTAAGATATCTTGTCTCTGGGAACATGGAAATCCCCTTAAACCCAAAACGTTTGCTACAAACAAAACCTAATAATTATAATAATACCTTCAAATAATTTGTTTTAAATTTCCTCAATGTTTCATGTAACTCATTCAGTCTTTAAAGGATTGTCTCCCCAAAATGCTTTATACCTGCCAATAAACTCACACAATTGTGATAAACGTGCACTGTCCCTTTAACGTAAAATAATATCAGCCTGCAATCCACTCTGCGGGCCTTTCATTGTTCCCCATAATGAAAACAGATTCTAATGTTAGTATACCTTAACCTCCTGTTTAATTTCAGTGGTGTTATCTGAACAATCAAACCAAAATCAATAACCGGGAAGTACTTGTGTAAATTAATTAAAAGAACAAAATAAATCTACCTTATTTCTCAGCACTTGGTTAGAACATCACTCCCGTTTTACATCGAACACACCCTTCGCCCCGTCCCTAGTGTATATCTTATCTATTATTCAGTGGCTCAATTAATGTTTAACGTAAGTATGTTCAGATGTTGATTATGTAATTCTACAATATTAGTATAGTTCAAACCTCATATAATATA
>SRR020739-265
TCAGTTTAACAAAATTGTTTGACATAGAAACACTTCAAATGATGTTTAATTATGAAATTATGAAAATACATTCCACCCATGAGTCACTAGGTCATTTGACTGCAGGAATTAAGGAGGATTTTTAAGCCTTGAGATAATTGAGACATGGATTGTGTATGTGTGCCATTCAGAGGGTGAATGGGCAAGACAAATCATTTGGGTGCCTTTGAACGGGGTTTGGTAGTAGGTGCCAGGCGCACCGGTTTGTGTCAAGAACTGCAACGCTGCTGGGTTTTTTTCCCACACTAAACAGTAGGAAGGTGTTCTTAATGTTTGGTATACTCCGTGTGTATAATTGCTTTTCTAATGAAAATAAAAAGACACGAAGTAAATCAAAGCACCGAAGTCGATCGTTAGAACCAAAAACACAGCGCAGCAGGACAGTCGATATTCTCCAATAGTACGTATCACAGTTAATAACACAGAAACTATATGTGATTGTTGTATCGGTCTTTCACTGCAAGGACTACTGTTTCCAACATGAATGTAGTCTCTTGTACATAGTTGAACAACATGAAGGAGAACAAGCGTACTGAAATATGAAAGGAATAGATCAAATATCGGTAGTGGGGGATGCACGATATATCGGTGAACATATTGGAATCGGCTGATATTAGCTAAAAATGCCTAACATCGGTAACGTTGCTAAAACCAATGTCAAAGCTACCGTGCATACCTATATAACGTAGGTGAGGTATATGACATAATTACGGCATGTCAAATTTTGCGCTAAACGTGCAACACAGCATTCCTAACCTAGCCCACAATGTCGGCTGTGTGGATCGAGCAGTCAACAAGTCCAGCAGTCATTTGAAAGAGTAAGAACATTGCAGCAGGACAACTCAAAGGCGAAATACATTAAAGCCAAGATGATGGAATTCATTGCCCTTCTCTGTCGTGGGTGATGTTGGCTTTCGCCGACTGGTCGAGGACCGGAACACACTATCAAGTGAGCTATTTTTCAGATGTTTCCCCACCAGAGTTACACAGTAATTGTGCCACTGGTATTAGCTTCACGACATACATACTACAGAACGAGTCTTTGAGTGTCAAAAATATACAGTAG
>SRR020739-266
TCAACAGGTGTGAGATCAGTTCAAACCTACCTGCTGACCAACCCCTGACACTTCGTACAGACAGGTGTAGGGAAGTAGTCAGTTACAAACCTCCTGCTGACCCAACCCTTTACTTCTAGACACGAGTGTAGAGTAGTCGAGTTCAAGCTCCTAGGACTCGAAACCCCCTACCTTTGGATTTCCTTAACCTAACGGTAGGTTGTACGAACGTAGTCCGTAAAGGTTTACGAACGTACGTACGTACGTACGTACGTACCTACCTACTACTACGTACGTACTACGTACGTACGTACGTACGTACGTACGTACGTACGTAACGTACGTACGTACGTACGTACGTACTACGTACGTACCTACGTACGTACTACGTACGTACGTAACGTACGTACGTACGTACGTACGTACGTACGTACGTACGTACGTACGTACGTACGTACGTACGTACCGTACGTACGTACGTACGTACGTACGTACGTACGTACGTACGTACGTACGTACGTACGTAACGTACGTAACGTAACGTACGTACGACGACGACGACGACGACGACGACACGACGACGACGACGTACGACGACGTACGACGTACGTACGACGACGTACGTACGACGTACTACTACACGACGTACGACGACACACACACACACACACACACACACACACACACACACACACACACACACACACACACACACACACACACACACACACACACACACACACACACACACACACACACACACACACACACACACACACACACACACACACACACACACACACACACACACACACACACACACACACACACACACACACACACACACACACACACACACACACACACACACACACACACACACACACACACACACACACACACACACACA
>SRR020739-267
GAGTCTACACACTGACACATTCACTAGAGTCTACACACTGACACTATCATAGGTCTAACGCACCATTCATTAGAGTCATCACACGACCTAGTACTACCGAATTCGACTAGATCTAACACCTAGTACCACTATGTAGTCAACACTTACGATTGGTTCATCTACACAACCTGACCACTATACGGTACTAGTACGTACCTTACAACCTACCTAGGTACACCTTTATACGGTACTAAGGTTCACTACGGACTACTACACTACTAGGGACTACTACTACTACTACGTACGTACTACTACTACTACGTACTACTACTACTACGTACGTACTACTACTACTACGTACTACTACTACTACTACTACTACTACTACTACTACTACTACTACTACTACTACGTACGTACTACTACTACTACTACTACTACTACTACTACTACTACTACTACTACTACTACTACTACTACTACTACTACTACTACTACTACTACTACTACTACTACTACTACTACTACTACTACTACTACTACTACTACTACTACTACCTACTACCTACTACTACTACTACTACTACTACTACTACCTACCTACCTACTACTACTACTACTACTACTACTACTACTACCTACCTACCTACTACTACTACTACTACTACTACTACTACTACCTTACCTCCTACCTACTTACCTTACTTACTACACTACTACTAACACCTCCTCCTACTTACCTACTTACTACCACTAACTCTATAACCTCCTACCTCTACTACTACTATCTACTCATCCTCCCCATTCTATCTCATACTCACTACTTCCCCCATTACCTACTCATCCATACTCACCTACCTTCCCACTATTTACCACTTCGATCATACTCACTCCTCACTATTACCATCATCATACTCACTCCTCACTATTACCA
>SRR020739-268
CTAAATATTTACTTAAATCCTCCATTGACATGAATGCATGATTTCTTTAAGTTTAAAGTCAGAAAGTATGAAAGCCCTTCAAACGTTCCAAAACAAGAACAAGAATCTCTGTTAGAAAAGTCTGCAAAATGCAGAACAGCTCAATGAAGAATGTGAGGAAAAGTGAAAAAGCTATTGCTACAGCATTAGAGAGCAACAAAGAGGAGAATGCAAAGGTTATTGCCAAGAAAGACTCAAGCTTGGAAGAGCTCAACAAAATAAAAGATCAACAAGCAGCAAGCTTGTACAGATTCAGGCCACAGCCCAGGAATTTCAGACATCATTAACAGTTGAGATACAGAGGGCAAAAGAACTTGAACTGAAGCTTACGGCAGTCACAGAGGAACTTGACAGGAAAAACCTTGAATTAGGAGAGATCAAAGAACAGAAAGAAAAGAAAGACAGACAGCTACAAATCCTTGAAGATGAATTGGATGTCAAAAATAAATCCATACAGTCACTAGAGGAAACAATTAAAGTTGTGGAGGCCAGAACATCAGAACTCACCACAGAGCTTGAGGGGAAACATGCTGAAATTCACCAAGTTAAGAATAAAGTGGAAACCATGTCTGTTGAAAACATTTTACTGGAAAAGGCTCTTGGAAATGCTGAAACGATGCAAAACGACTTGAAAGAAAAGCCAATATGACTGAGAGGAAATAAAGAGATTGAGGGCAGTTATCTGCTGCAATGAGAAGAGATGAAATCCATCAAGGAGAAAGAGAATCTAAAGACAGACATTGTACAGCATGAGGTGAAGTATAAGGAGCTATTAGCAAGTTTCAATCAGCTGCAGCTTGAGAAGAAGACTATTCTGGAGCAGATTCAGAATGAATCCTCAGAGGCAAACATTCTGGTAGCACAACTTAAGGAGAGTGAGGCAAAAGAGATGAAGATGAAGAAGGAAATTGAAAGACTCCAAGAAGAAAACCACAATTACGAGAGGAATTGAAATCCTTAAAATGCCAAAAGTTGAAGAGCAAAGGCCAAAGACACTGAGAATCTGCAGAAGAAACTTGAATGTGGAGATCTGCAGGCTGAGCTCTCAAAGAAAGATAAACAAATGAAAGCAGTGGAGTCAAAAGCTAGTCCAACTGAAGATAAAATTAGAG
>SRR020739-271
CCCCACATTGTCAAACATATGCGATTGCCAGGACGAGTTACACGTTGAGTTGAGCTTCCAGTAGCCACACGTCTTATCACACAGCGGACACATGATAATGTTGCCTCCCAATCTCCTCACTACAGATTTCTTTACTCCAGACGTTGTCATCGAAGGTGAACAATCCATAGAGAAAGCAGATCAGGCCGACTACCGCAGCGAAGAACAGCATCTCAGTGTAGAAACCCAGCCAGGCAAAGTAGATCCCAATCTTCTCCCCGTAATACTTCCGTATCAAATTGAGAGGCTGCTCTTTGAAGAAACTGAAGAACCGGGCCCAGTGTTTGTAGAGGCTGAATCTCTCACTCTCACTGTTGGGGTCTCTGGATGCCTTCCAGTAGCGAGAATCATGTAGTGGGAAGGCAGCCCCGTAGGTTCCATTGTTGAGCAGGCGCTTGATGCCCTTCTTGTTCTTGTCATCACTGTCCTCCTTGTAGTACGCACAGCGGGCCAGGATATAGTACACTATCCTGTTGCGGACAGAGGGAGGGAAGAAGGTCTCCTTGTCATCGATAAGGAAGAAGTCAATCTTTTCCTTGTTGAAGGGTGAGGTGAAGTAGTCTGGTTCAGGATTCATAATGTGGTTCGGTAGACGGAAGGGAGTGAACAGCCAGTTCATGGGAATGTCCTTGTGGGCGGGGATGTCGTTGGCCTTGAAGGGAACCTTGATCTTGAGGACATCGGCATAGGTGGCTAGCACATCCCCATGGAGTGTGGATCTTCACATAGTATGTCTTACCATCATCTGACTCCGATTGATCCTCTGTCTCCAGCTCCAGACCTGCCTTCTGTAGGTTAGCTTCGTACTCCTTCCGCCTCTCCTGCTTCCTCTCTCCGTCTCGGTCATCCACATAGGACAGGATGAAGTCAATCCTCCTCTTTCCATCACGGAAGACACCGAGTCTTTACTCTGCTGATGCTTGTCAACCTCTAGAAGGGTCAGGCTGGGGATAGTCGTCAGTATCGTGGGGGAAGCCGTTGTTGTCCCTATGTGATGGGGACAACGTGAGACTGCCAAGGCACACAGGGGTATAGGG
>SRR020739-274
CTCTCTCTTCTCTACCTTCCCTTACCGTTCGTTCGTCGTTCGTCGTCGTACGTACTACTCGTACTTACCGTTACCCGTTACCGTTCCGTTACCTTACCTACTAGTTAGTTCGTACTACTATTACTACTCTACTTACTTACTTTAATTTAATTATCTACTTAGTTAAGTAAGTATTAGTTGTTAAGTAAATAAAAAAAGACAATACTGAGAAGTAAAAGTATGTGTTTTTACAAATTCTCTGCGTTATTGCCTGTTCTAGAAGTTCTACAGTACTCACACTGACATATCTTAGGTGTTGTACACATTGTGGGGTGGCAGTGGTTTTGTGGTGGCAAAATATGGATTGATTTAGCAAGATATGTTCTATTGCTCAAATTGTAACTGTAAGCACACACAGGCATGCCCAATCCTGACTAGTCACTGTATCCCAAAGAGATTTGTTTTGTGGTTGTTTTATTCACAAGATAAAGCACCGCCTTATACTATTACACTTTATGAAGTGCCTACGGTTTCTTTCTGCGTTGAAAGCTTTAGAATAAAACATCAAGGGTCTCCATCATCCCCATTTTTCATTTTAGAATTTTACAACTGATAACCTGTTTAGTGTTGGTCGGAAATTGAGTAATCCACAAATCGCTCTTTGCCAAGTGATCCTACTCCGCTGTTTCATTGGGATTCAAAGAAGGGCAGTGTGTTATAATGTTGTGGACCCCACATCCACGCTGTCAGAGAAATGTATCTACTGCATGTTTGTCATGTGTTCTGTAGATATTTATAAGCGTGTTAATCCCTGGCTGCATTGCAAATGGCACTCTATTCCGTATATAGTGCACTACTTTTGACCAGAACTATGGGCTCTGGTTAAAAGTAAAACTAAAAAGGTTTTATTGTCACATACACCGGATAGGTACAGTAAAATGTGTTGTTTACAAGGTCAGCCATAGTATTACGGTGCTCCTGGAGCAAATTAGGGTTAATGCCTTGCTCAAAGGCACATCGACAAATTTCTCACATTGCCGGCTCGGGTATTCGAACCAACAACCTTTCAGTGACTGGCCCAACGCTCTAACCGCTAGGCAGTGCACTATATAGGGAATAGATGACCTTTTGGGACGCACAAG
>SRR020739-276
CAATGCACCTGCTACAATGAAGACTTCATAAGCATATTCGACATCTGGCTGAAGACCGTGCAAGGCTCCAAATAACCCTGAGGATTTAGGGGAAATCTCCCAGAGAATGGGCATCCGATTACCTAATCACATAGATCTGCCGACGGCTGAACGGGATCAGGTTCACCAGCTGTAAAAGTGCCAAAGACAGGACGTCGATGTCTGTAACCCTGGAGCAGTGTGCCCTGCTGAGAGACGAGCACCAGCTCAACAAGGATTACTTCATACGAGCCCTGGACTGCATGCGGAGGGAGGGATGTCGGATTGAGAATGTGCAAAAGAATATTAAATGCCGGAAGTATGCCTTCAACATGCTGCAGCTGATGGCATTCCCCAAGATCTACCGGCAGCCGGAGGGGACCTATGGGAAGGTTGACTCCTGAACCCAACCTATATGTAGGAACTAAGATGGCTACGTCCTGATTCTCCACCCTCCACAGGGAGTGTGCATGTGCAAGTGAAGTGTAGGGAAACAGGACACAGCCGGTGTAGAAAACAAACCATATGATTCCCGACGTAATCTAATCCAAGCAGTAAATATAGTAGCAATAGAAATAGTCTTTAGCCATGTGCTGCTGGTCCAGATGTAAAAAATAAATGAAAGGTTGTAGGTGTTTCTGATATTGGCCATGTTACGCAACGTTGCCGGGACACACTATTTTGTCTGAGTTAAGTTTGTCCGTATTTCTTGTTCAGGCGTTCCTTTGTCATTTTCTTCTTCGCTGAGTCATCGTTTGTAATATCTGCGAAGCGTGTTGCTTGCCAATTGAGCCTACTTTCTCATGCTCTGTTTATGAAATGCCTTTAAGGTTAGTCACATTGGCACATGTAAACACAGTAACTAATTTGCGTCAGACATGGCTTGAAGGAAGCCTTGAAAAGGTTCTATAAGTTCGCGAAAAAGCTGAACAGACTTTCAGGTTTAGCTTGTTGTTCATGTTCCCTCAGGTCTCTTTTGTAGAAGGCTGTCTGTCCCTTAAGGAGCCTGAGAGAGCTTACTGTAAATATGATTTAATTCCATGAATATGTTCTCCTCTCATTCTCAATCATGGTTGCTTTTAAGACCAC
>SRR020739-278
TTGTTATTAGTGGAGTAGAGTAGCCTTTCATGAGGTTGTTATTAGTAGAGTAGAGCGAGCCTTTCATAGTGTATTAGTGAGGTAGAGCGAGTCCTTTCATCGAGGGTTTGTTAATTAGGAGTAGACGAGGCCCTTTTCATGAGGTTGTATTAGTAGATAGAGCCGAGTCCCTTTTATGGAGGTTTGTTAATAGGTAGAGTAGAGGTAGCCCCGTTTCATAGTAGTAGTTAGTTAGTAGTAGTAGTAGAGACGACGTACTACGTAGTAGTAGTTAGTTAGTAGTAGTAGAGAGGACGTACGTACGTACGTACGTAGTTAGTTAGTTAGTAGTAGTAGAGAGACGTACGTACGTACGTACGTACGTAGTAGTAGTAGTAGTAGTAGTACGACGTACGTACGTACGTACGTACGTACGTAGTACGTACGTAGTAGTTACGTACGTACGTACGTACGTAGTACGTAGTAGTAGTAGTAGTAGTAGTTACGTACGTACGTAGTAGTAGTAGTACGTAGTAGTAGTAGTAGTACGTACGTACGTAGTAGGTAGGTAGTAGTACGTACGTAGTAGTAGTACGTTACGTAGTAGTAGTAGTAGTAGTAGTAGTAGTAAGTAAGTAACGTTAACGTACGTAAGTAGTAGTAGTAGTAGTAGTAGGTAGTAGTACGTACGTACGTAGTAGTAGTAGTACGTAGTAGTAGAGTAGTAGTATAATGGATATATCCAGTATGAATACCCTGTACTGACTTGGTGAATACTCGAGAGTATTATCCAGTATGGAACAGTATTGGAGATAGTTACTGCAGTATGGGATACAGTATGGAGATAGTTACCTACAGTGTGGGGATAGTTACTACAGTATAGTAGTTACTACAGTATGGGATACAGTATAGAGATAGTTACTACAGTATGGATACAGTA
>SRR020739-280
TTTTTATGTCTATACCTCGTGTTGCTTGCAGTCTAGTCTATATGGAATAGGTGTCATTGGTAGGCTAGAGTAAGTACTGTCTAGTACAGTATATCGTACCACGTAGACTCTTAAGAGTTTACATGTAACGATCATACACGTTAGGGTCTTAATGTACACGCTAGGTAGAACGTATAGTACGACAAGTTACTCGAAGGTTAGAAGTATAGGTACGTACGAATACTGTAGGTAGAACGTATAGTACGTACAATACTGAGGTAGAACGTATAGGACACAATACTGAGGAGAACGTATAAGACGACCAATACTGAGGAGAACTATAGACACAATACTGAGGAGAACATGGACACAATACTGAGGAGAACATGGACACAATACTGAGGAGAACATGGACACAATACTGAGGAGAACATAGACACAATAGTGCTTCCAAAATATGATAAGTCAATGAAAGCCCTCCGACTACTAACTGTTAGTGTCTTCTGGATCGCATCACCTGACTGCTGGTTGGATAACAACATCTGACTGCTGGTTGGATAACAACACTGAAGTCTGTCGTTGGTAGTAACTAACAACTTGTACTAGTCTGGTTCGGTAGTTAACGGAAACAACTACTTGTACTACGTACGTTCGTTGGATTAGAACAACTACCTAGTACTACGTACGTCGTTGGGATACGAACGTACTAACCTAGTTACTAGTTACCGTCGTTGGGATTAACCAGACCTAGTACTACTACGTCGGTATTAGGGATAACACACTACGTATACTGTACGGTAGTAGATACACTACTACGTACGTACGTACGTACGGTAGGTACGGTAACTAACCGTAAACTACCGTTTAACGTAACCGGTTAACCGGTTAACGGTTACGGGTTACGGGGTTAAACGTAACCGGTAAACCTAAACGTTAACTTACCGTTAAGGTAACCGTTACGGTACGGTTAGTAACGGTAAACTAACCTAACGTACGTACGTACGTACGTACGTACGTACGTACGTACGTACG
>SRR020739-281
CTGTTTACGCCCTATCTGCCTCAAATTTGTATTTTCCAGCATAGTCCTCTGTAGATTTTGCTGATTTTCAGGGATTGGAAGAATCCATCTTTAGACATGGTAAGACATCATCGGGTTGAACTCTCCTCTCCATTCAGGTACCATACCCCATCGACATTTTCCTTGCTCAGCTTACAGACAAGTTCGCCGGGCCTCCCACTATGGCGGTGACGTCAGAAAGCCCAAGGTTGAAGTGAACGCCAGGGTCTGGAGGATTTACCAGATTTACAATTAGTGGCAGTGCTTAAATTGCAGCTCACCCTTATGTAATTACCTGCAGGGTGAGTGTTGGAATTCATATTAAGTAAAATAATTACATTCGTTGCAATCTTTCTTTGTTATACAGTTCATGCATGCATGTATTCATGGCACACAATACAGTCATCTTAGTGTACTGACTTACCCAAGCTCCGAGTCCTCAGAATCCTGAATCATACATTACTGTTTACATTTATTAAATGACATGTATTTTATTAAGCACTTTTATCTATAAAATACATGTTCAAATGTAAATTGTGATGTTTGAATATAAATTATTTAAGAGGTGTGATGGATTTAGAACAGACAACGTTGAACTTCAGCGTAGTTGAAGATTGCAAAATGTCACTTCTACTTTGATTGTTTAAGCAAAATGTTGAAGATTGAGTTTTTCCATATTGTTATTTCAGGAATTTGTTGATATGGTTTTATTTTCCGTGGTATTCTCTTTCTGTTAGCCTGGGTAGGGCATGAGTATTATTCTTCACTCTTGGCCTTCATTCTTGTTTGCTGCCATAGCTCTTTGGTCAAGGTGATAATTGACAAGAGATATTCACATCTTCAGTGTACTGTGTGAAAAAAATGAAGCCATCCATTCTTGGCTATGACAATGGTTATGTGTAAGAGGTGCAGGTTTTTTTCATGTCACTTTCTAAAACATGAGGTTTTATCTTCCAGGCGGCTTCCAAAGCAAGAAGTCTTCATATATCTTTGTTTCTCTTTCTAAAGCTTGAGCTCTTCTTATTTAAGTGATAATGTCGGAGAAGCCGGTGTTTGGAAGATATATTGGTACGTGTGCTGTTAGCCTGAGACGAAGTCGAGGCAATATCAC
>SRR020739-282
CGAGTCTCAGTAGAGTGAAGACTTGGAGCAGGTCCAGCAGACTAGTTCAGACCATAGAAAAATATTTACTAGAACGGACATTCCCATTTAAGTCAATTTTCTGTCATGGGTGGACCGGTGGCCATATTGAGTGTACCCATGAGTGTTCCAGACAAATTGCTGTGGTTTGAGGGTCTTTGTCCATTCTAGTAGTTGTATTTCTATGGTTGAGACATTTCCGAAAAAGGATGGAAATAACTTATCATTCCTTTCAAGGCAACTAAGGATGTGGAAAGAGAGCATATGCATGCCAAGGAGCTGGATCTGCTATCCGAGGCGATGGTGATCGTCAGATCCTGGATCGGCACAACCTTCAGAGACCGGTTGCTAGCCAGGAGTGTGACCACCTTGTACCTCAGTGTAAATGTCACCACAGAGATAGAGATGTGGAACAACATAATCTCTCTCAAGTTCGCCAATGACGATTTCACAAAAGAATGGAGACAAACGTTCACTAGGGACTTGGAGGGCAAACTGAAACAGGAGTCTCCTCTGGATCAGATAGAGATCTACTGTTCCAAGATTGAGGTCCTGAATGAATCTCACCCTCACGTAGCCAAGACTATCGAGAAATGTGCCCTAGAAGCTGTCACCTCACTGTGCCAGAGCAAGTCCGAGGGTAAACTCTTTGACCGGTTGAAGATCAACTATAAGTTTGGCAAACTCATCTCAACCATCATCCAGAAGTCCTGGCCGAGAGATGAGCGTGGTGATTACCACGAAGACGACGACGTGGTCTTTCAACACCTGCTCTCCTGGACAGCCGCCAAGAACATCTTCCAGCTACACGGTGCAGATGAAAAGCTGATTGAGCAGCTCTCTGAAGAAGCCAGGGACAGGATGGCCATAGCTATCTCATCCTTCACTGCCATCTCCAACCAGCCTGGTCCAACGGAAACATCCGGATCAAACTGCTCAACTCCGTCTTGGAGAGAGGGATACTTTCACAGAGCTGCTGAAATAGACTGTCTTTCGGAGAATGAGCGCTACGAAGACAGCGCCCCATCGAAAAGGCTAGCTAAG
>SRR020739-285
GTCATACAGTAGTGAAAATGATGATCTAGAGAAAGGGCTAACTTGGCCCATGGGGGCCAGCTTCGTTGACGGATTAAGAGTTGCTGTAAACCTTAAGTGAACTTTCCAAGAAACGTCATGAAAAGCAGTCATAGTATACACACAAGCTAGAGGGAGCGTTTGCAAGTGCACTGGTTCTCTCTCTATCTTTCTTACATTTTCTCCCTAGTTACTGTCTTTTCTTTTTTAAACATAGTAATAGCGTATATTTTATATAGTATATTTGTGTGTTTGTTTGAAGCAGATAGGTAAAGAGGAGACTGAACTCAATCAGGACTTCACTAACTGCTATGAGCAGGGAGCTCCTCTCTACCTCTGTGTGTTGTGTGTGTGCGTGCATTTTTGTGGTTCAGCTCTGTAAGTTAAACACTGCCAAGCAACTAGGGAGAAGCTTTTGTTTTCTGCCATTTTCTCTTTGGTGCCCTTACTGATTTGTTCTTAGTGGATTGCTCTTGCATGGTCACCTCTTGTCCCATGCCCCTGTATAGGCCTAACTGTTTCTAGTGCTATCTGTTTCTAGCACATGAGGTTGGTGGCACCTTAATTGGGGAGGACGGGCTCGTGGTAATGCCTGGAGCGGAATGAGTGGAACGGTATCAAGTACATCAAACACATGGTTTGATGCCATACCATTCGCACCGTTCCAGCCATTATTATAAGCCGTCCTCCCCTCAGCAGCTTCCACAGGTTTCTAGTGCTATCTATCTGCCAGCTCTGTTAGTCTACTTTATGAGTAGTAGCAGAAAGACTACTGGACCTGTGGATAATACAGTTGTTCCCATAGGTTTAGGCCACCTTAACATGACCTCTTGGCCTCTGTCCCACCATTCCCACCTATTTCTCCTCGTTGATTCAGGTATCCTACACTGGGGGATGTGTGTGTTGTTGAAGCTCTGCCCGTCCTGGGGAATATCCCCTAGTTTTATCCTTGACAGATTTTGGACGCTTAGACATCAGCGTGAGGGCAAGCTGTTTCCATGACACTAAATTGATGAGCAGAGTGGGGAGTAACAGATCAGCCCACTGACTGTCTTTCAGATTTTCCATATTTGTG
>SRR020739-287
CCTATCCCCCTCCGTAGGTTGGCCCTTTCGGGGTCCGAAGGTTACCGTCCAAGGTAGGGGGTTCGTTCCCCTAACGGTAGGAACGAAGACCTCCTGGCGATGTTTAGTAACGAAATAGTATGTAAGGGAAAGGTCGGCGAAGTACGAGAGTCCGTAACCGTTCGGGTAGGTAAGGAAGTTTAGGGTCGTCTAAGGGACGTGGGTCGGGTCGGGCGTGGGGTGGTCGAAGACGGGGCGTGGGCGTCCGAGCCGCGGCTGGGGGAGCAGTTGCTCCGCCTCCTTTCTCTCGCCACTGCTGGAAGTTCGTTGTGCGGCCCATCTCGTGGGCTCTCGTTTGTGGTCTCGCGAAGGGGCTGCTTAGTGGGGGTTCAGTTGGGGTGGTGTCCGTCGGCGTCCCGAAGGTGGATCGGTGGGGGTCTGGTTGGTGGTTGGCAGCGGCGACTCTGGACGCGTGCCGGGCCCTTCTCGCGGATCTCCCCAGCTACGGTGCTCGCTGGCCCCGTTTACGCGGGGTCTCCGGCGGGTTGCCTCGGCCGGCGCCTAGCAGCTGACTTAGAACTGGTGCGGACCAGGGGAATCCGACTGTTTAATTAAAACAAAGCATCGCGAAGGCCCAAGGTGGGTGATGACGCGATGTGATTTCTGCCCAGTGCTCTGAATGTCAAAGTGAAGAAATTCAATGAAGCGCGGGTAAACGGCGGGAGTAACTATGACTCTCTTAAGGTAGCCAAATGCCTCGTCATCTAATTAGTGACGCGCATGAATGGATGAACGAGATTCCCACTGTCCCTACCTACTATCTAGCGAAACCACAGCCAAGGGAACGGGCTTGGCGGAATCAGCGGGGAAAGAAGACCCTGTTGAGCTTGACTCTAGTCTGGCACTGTGAAGAGACATGAGAGGTGTAGAATAAGTGGGAGGCCCCGGCCGCCGGTGAAATACCACTACTCTTATCGTTTTTTCACTTACCCGGTGAGGCGGGGAGGCGAGCCCCGAGCGGGCTCTCGCTTCTGGTTTCAAGCACCCGGCTCGCGTCGGGTGCGACCCGCTCCGGGGACAGTGGCAGGTGGGGAGTTTGACTGGGGGGCCGGGTTACCGACCCGTTGGTTCCGAAAAACCGGGGTTAAACGGACCGTAAGGGGGTTGGTTCCCCGTTAAAACGGGGTCCGGAACGGCCGTTACCGAACGGGGGAGGGGAAACCG
>SRR020739-289
GTCATGAATGCCTATTGCCTTCTGTATGTCTCTGCCTCCGACGAAATGGGAATGTCTGTCTCACGCCGTTTGCCTGCACTGCACAGCAGAAAGCCGTAAAGAATGGCGCAACAGATGGTGGTCTACACCGTATACTCCAGCAGACATTTGAAGTTACCCATTGGACCATGGATGGACAGAGGATATGTTATACTACATCACATTGGTTCTAGTTGATTAGTTCCAAGCTATAGTTAATAGCCATGTACACAGTCATCTTCATATCTGTAGTCTATATTGCTGAATTTGTTTCTGGGTATAAATTAATTTGCTGTGATCTGCCTTTGTTCTCATATTGTTCTCTAAGTGCAGAACATTTGAACGGTGTGCAGTATAATTGCATTTGAAAGATTAAGGACAGCATATTGTCAAATGACTGTTTTTATCGTGTATAATATAATGCGGTGGTAATTCATGAGGTATTCCTTAAGTCTTTTAGTCCAGGTTTAAGTGTGTGTAAATGCATGCTGGCTATATTGTGCTATTAAATCTTGGCTCACACAGCCTGTTCACCACACTCTCAGGAAGCATTCAGCATATCAGCTCGGACCCCATGAAAGTGGTGAACGAGGCGGTGGAGGAGTCCACTGACTGGGGCAAACTGCTTCTGACCTTTGTCTCCAGCCTGGTAGCACCCGAGGAGGAGGAAATCGAAGGTGAGCTACATCCAGTTAAGAAAAAGCTGCATTCCTACCGTCCAGAAAACAAGTTGCAGGGATGTTTGCCGAGGAAAAGGAACCAGTTGCGGAAGTAGAGGAGGAGGAGGAGGAAGAGGAAGATGATGTAGATGAAGTGGAAGATGAGGAAGAGGATGGAGAGGATGAGGATATGGAAGAAGAGGATGAAGATGAGGAAGAAGATGATGAGGATGAGGAAGAGGAGGAAGAAGATGAAGAAGAGGAGGAAGAGGATGAGGAAGCAGCAGCTGAGGCCGAGGTAGATGAGGATGATGATGATGATGATGGTGAAGCAGATGAAGAGGACTCTGCTGCAGCGACTGAAGAAGATGATGAT
>SRR020739-291
CATTGATAAGTTAGGCAGCAGACTCCCATAGTTGCCTCTGTCTCGAATCCGACTGGGCGAAGTTAATCTTGGAAGTAGAGCATCGTGTGACATCACACTCGCATTTGTCCTTTGTACAACAGTCAACGGTTTCTACGATCTTAACTTGGCCCTCCTGATCACAGGTGAGAGGAGGCTGATGTTGGCATGCCATAGGCTGGCACTGGATTTCCAGACTGTACGGGTCACACACACACTCCTGGCAGTTGCTCACCCAGGTCTCATTAGCCTCTTTCCATTCTCCATTTGGCAATGGGCAAATATCACAGCTGGGGATACAGTAGTTTGAGCTGGAACTCATAAGAGTGGTCCCAGGGGGACAATAACATCCCTCCAATTGTATATCTCCCATGACACTGAACTCATTTTGAGTCTGGATGAATTTGAAATTGTACCAGGCATTACAGGTTGGTTCAACTTGTGGACCGCAGGCTTTATAAACCTTGGGTTTCTCACATGTGAAGTCACATTGTCCATTTGTATAATTTCTCCACTCAATACAGACTCCTGCTTGTGCACATGCATCAGCATAGGTCTGCAAGCTGGTGCAGCCAATGGTAACATCATCCATATAACACACATCAAAGATACATGCCACAAGGAATGGCTCGTAGGGGATTATCTTATGGCAACTCTCAAAGACCTTGCTTTGAATGAGATGACAAATGGGTGGATCACAGCCTGGTGGTGGTGTCGGCTCTGGTGGTGGTGGTGTGCACTGACTGTTATTGTGGTCAGCAACATGCCATTGGTGTGCCATGTCAGGACAAGATGAATCGATAGTCCCATTTGGCAAGCGGCAGTCATCTGTCCGTGTTGTGTCACTGTCGACCACTGTCCGTCCCTAGTTGTCGACTGACGTTACGTTTCCCCGTACCCGGGGACGGGACGGTAAGGTTATAGTCGTAAACCAAACTAAGTAACCGACCGTAGGTAATAGTACAACCCTTCGGTTCGGACTTAATTTAAGTCGTCGTACGTACGTAGGAACGTACGTCCCGAAACCGGACGGACCAACCAACGGGGGGAAGGGTTAAGGTAGG
>SRR020739-292
CACCAACCACACTGTGAAGCAAGCCTTGGTGGTCAGCGGTCCAACAGATGTCAGAAACAGAGAGTTGATCTTCCTGCAGTTCAGTCAGAACGAGACAGAAGAGGATTTTAGTGCCATCACATACATGCTCTTCGACAAATACAACGACCTGTCCGGGAGTAATGCACTGGCCCAGTTTAATACAAGACCTGTCAGCCCAGTTTACACACGACTGTCACGCCAGTTTAACCATAACGGAACTGTCAGACCGTTACCACGACTGCAGCCATTACTACAAGCGAGTCACGACTACGTACTACACGACGTACTCTACTACGTCTACTACACGAACGTACGTACGTACGACGTACGTACGTACGTACGTACTACGTACGTACGTACGTACGTACGTACGTACGTACGTACGTACGTACGTACGTACGTACGTACGTACGACGTACGTACGTACGTACGTACGTACGTACGTACGTACGTACGTACGTACGTACGTACGTACGTACGTACGTACGTACGTACGTACGTACGTACGTACGTACGTACGTACGTACGTACGTACGTAACGTAACGTACGTACGTACGTACGTACGTACGACGTACGTACGTACGTACGTACGTACGTACGTACTACGTACAACGGTACGGATTGAGTACTAACACGACACGTACGACTAAGTACCGACGTTACAACACGTAGGAGTAGTAACTACACACAGTCGAGTGAGTACACTACGACCAAGTACGGGTATTAACGGTACCCTACGTACACCGACTAGGATAGACACACACACGTAGGTAAGAACACACACATGTAGGATAAGTACACACACACATAGGATGAGAAAACACACATGCTCGACATACACTCATCACACACACTGGCAGCGATGTCTTTGGACACTATACATGAA
>SRR020739-295
CGTTCGTTCGTTCGTTCGTCGTCGTCGTCGTAACTAAACGTCGACTAGTCGTCGTTGGTAGGTACGGTACGGTTAGGTAACGTAACGTTACGGTCCGGGTCGGTACGTCCGACGACTACGAACGCCGAACTACGCGTCACCCGCGTCACCGCCGAAGTAGTAAGCGTAGGTCAGACGGTACATGTCGACTTCCGGACCACTTTGAACATGGCGTAGTCGGCATGCTTCTTGTTGCCCCTGCCAGTCGTGAGCTCGATCCTCAACACGTATGGGGATGAGGACTGGGTGAAAGCAGGTGCATCTTCTCATTGCCCAGCCAGAACTCGGTGGTGTCATCTGGGCTCAGGTAGCCGAAGCCCTCCTTATACTGGATCCAGTCCTTGTTGAAAGTCCACGTTGCCATCAACGTCTCCGCTGCAGGACGGTAAAAGCCGCGGCCGAAAGCTGTCGATCTCGCAGTAGACCAGGAACTGCTCCTTAGCCTTCAGTGGCTTCACGTAGTACAGACCGCTGCTTTTGGCCCCTTGTTGGCAATATCCTGGCAATCTTTCCCTGTAATGGGTTTGATTTCCACGGTGTCCTTGCAGGGATCTTGGCATTTCTGATCCAGCTGAATGGACATCTGTTTGAGGTCTAACATCCTCTTCTTATTGGATTCCAGCATCCCCTGGAGTTGATATATTTGCTCCTCCTGGGAGACGATGGTCTTCTCGAAGCGCAGGACATCATCCAGTATGCTCGCTGACCTTTTGTAGTGGACGTCTCCACCAGACTTCTGATGTTGTGTTGCCGAATCCTTCATGTAGGTGACTTTCTCCGTGGCCCCAGTGGTAAGGTTGGTTATTCTACCCAGGATGTCCTCCATTTCATCAAGGTCCTTGTCCACCACCGGCTTGTACCTGTTGAGGTAGTCAGCCACGCCACATGTCGTCGGGCAGTACTTGCCAAATCCGTCCTTGGTGTGCAGTCCTCGGAATAGTCTCCCCCTCGTTTGTGCCGGAGGGAGAGGGGAGAACAGCAAAAGAACGCCTGCGGCTGTGGACAAAAGGGAGGAGCCATGTTACTAGCCTTTGGTACACC
>SRR020739-296
CGTCGTACGTACGAGTACCGTTCCACGGTTTTAGGGTTTAAACCCCTTTTACGGGGTAAACCCGTAACGGTAAAACCGTAACCGGTTAACGGTAAACCCCGTAACGGGGTTAAAACCCCGTAAACGGGGTTTTACGGTTTTTACGGTTAACCCGTAACGTTAAAACGTTTAACGGTACGTTTACCCCCGTTAACCGTTTCGGGGTTAAAACCCCCCGTTTTCGGGGGGTAAACCCTAAGGGTAACCCTAAGGTACCGTTAACCAAGGGTAACCTAAGGGGTTTTGGTTTTGGAAACCCCTAAGTTAAAACGTTTACGGGTCGTTACCCCTACCGTTTAGGGTTAAACCCCCTTTGGGGGTAAACCCAGGGTAAACCCTAAGGTTACCGACCTAAGGGGAACCCAAAGGGTTTGTTTGGAACCTAATAAACTTTAGGTCCGTTAACCTCCGTAGGTTAACCCCTTAGGGTACCAAGGTACCTAGTACGTACAGGACAAGTTGTTGGTAGAGTAGATGATCTGAAAGTAAAGCATGTAGTTTGTCGTAAGTAACTGTAATGATAGACCAATTGAAAAGTACATGTTGCTTTAACTCTGTTACTCATAAAAGTAATACTGAATTACGTAACATTGTTACTTTACTCTGTTACTCATAAAAGTAATCTGAATTACGTAACATGTTACTTACTCTGTTACTCATAAAAGTAATCTGATTACGTAACGTGTTGCTTTACTCTGTTACTCATAAAAGTAATCTGATTACGTAACGTGTTACTTTTGTAACACTGATTAGGAATCTCCCTCCCTCCCAGATAGAATACGTAGGTCCTCCACTTCCTCCTCTTGAGGAAGAGCACGGACCAGACCAACGGACAGTATCAACCTGGCCTGTGGAGCAGGGTCTTCACTGTTAAATGATGATCGGTGGTTAGGGAGAAATGCCTCCTCTCCTCCCTCTATGGTGAATCTCTTTCTGGGTCTTTGGCCTTGTGACAGTAAGACTCTACATCGTGCAGGACCTGATGGAGACAGATCTGTATAAGTTGCTGAAGACCCAGCACCTGAGCAACGATCACATCTGTTACTTCCTGTACCAGATCCCTGAGAGGCCTGAAGTACATCCACTCAGCTAACGTCCTGCACCGCGACCTCAACCCTCCAACCTGCTGCTCAATACCACCTGTGATCTAAAGATCTGTGACTTTGGTCTTGC
>SRR020739-298
TCAGTTGGTCCTCCTTTCTTTTTGACTTTACATGTTGCATTTATATATTTTTTCAGTGTAAAACTAAATTATGAAATTAGCTACTGTACTTTCCATCGACAATAAAAAGTCTTGAGCCTGGCTTTTTCTGAATCGGTAATTAGATAATAAACATAATGTCCATATCCTGCTGGTTTCTTTTAGTTCAGACAGAAAAACACAACAGATGTCCATATATATACATGTATATAAAGTATTGAAGGTGATACTTTGAAGTTAAGACACTGAAGATGCACAGAGAGACACCTTGCTGCCACTGACTGACATGAGGGCATGGTGAACCGGAGACCTGGAACCTAGGTCTTGGTTCCAAAAGGGAGGGTTCTAAAAACGGAAGGTTCTAAAATGGAACGGATGGTTTTAAAAGGCTTCTACTTACAGTGCTGAAGTTCTTCTGATTCTCACGGACTCTCATCATCTCAGGCGTGTCCAGGACGGGCACATAGTGAGACATGCACTTCTCAGCCTCCTCCCTGTACTTTTTCTGGCTGACCATGTTCCTAATATTCTGTGCGTGGAGGATGTCAGGGGTGTCGATAACACTAGTGTAGCTAGCCCTGTCCGCCTCGGCAGTCTGCTTGTACTTTTGCTGGCTGAGGATGTCTGTAGCATTCCTAGCCCTCATGAAGTCTGGCGTGTCTGTAGCCAATGCCAACATTCCCTTGCCCTTGATCTCTGTCTCCAATGCCTTCTTGTACTCTTTCGCGCTCTGCATGTGCTGGGCTTCCTTAGCCGTCACATAGGTGGGGGTCTCGAAATCCAGCATGGCCTTCCCTTTAGCCTTCTCATACTTCTCCTTGTACTTCACGTCACTGGACAGCTTGCTGGTGCTCAGGTTGTGCTGCATGGACAGAGACTCTGCCATGTCGGTTACAGGTTTTGTGCAGCTTCTTCAGGTCACCCTTGTACTTCACCTCACTAGCCAGCTGGTGTGCATCCTTCTGAGTCTTGTAAACACACTTTCCTTCATGTCATACTTTGGCCTGAGCCCCTTCTCCTTGTCATGCTTGGCCTTGTACTGCACCTGGCTGTTAAGCTTGG
>SRR020739-299
TCAGTTGGGGTCACAGTGGCCTTTAGTCGTGGTTTGGGGATTTCTTTCCTTCCTTTCTGGCCGGCTCCGTTTGATCACCTTCTTGCTGCTCCTCTTGCTCTTGGAGCGGCCATAGTCACTATCATCATCATCCTCAACCATGAAGTCTTCATCACTGCCCGACTCATCAGGGTCTGCGAAGGCCTCCTCCTTGTCTTCACGTTCCTCATCCTCACTGCCTCCGTCTCCCAGCAAGATCTCTCTCTGTTTTAGACACAGCCTTGGTGGCGGCCTGGCGCACTGTACGCACCTTACGACTCACCTCCTCATCACTGTCATCTGTGGGTCGTTTTTCTCTTGGGTGTCCTCTTAGTGGGCTTTGCCACCTTGGCTGTCTTTCCCTTTTGCCTCGTTTAGCTTCGTAGTCGCTCCCTCCATCCTCGTCATCTTCCTCTCCAAAAGTCGTTGTCTTCATCACTGCCAAAGTCATCTGCTGAATCATTTTGGATTTGGAGAGTTTTCTAGTTTAGTACTACCGTACTACTTACGTTCCTACCCGTTACGTACCGTACGGTTACGTTTACCGTACCCGTTCGTTTACGGTACCGTCCCGTTACGTACCCCGTTACGGTACCGGTAACGGGTTACCGTCCCGCCGTACGTAACGGTCGTTCCGTTAGGTCCGTTTTACGTCGTACGGTACCGTTTCGTACCCCGTAACGTTACCCGTTACCCGTTACCGTTAACGTTCCTTACCGGTACCCGGGTTCCTAAGTTACCGTACCGTACGTTACGTACGTACGTTACGTTACGTACGTACGTACGTACGTACCGTTACGTACGTACGTTACGTACGTACGTACGTTACGTACGTTACGTTACGTTACGTTACGTAACGTTACGTACGTACGTACGTTACGTACGTAGTAGTACGTACGTAAGTACGTACGTAGTACGTAGTACGTACGTACGTACGTACGTACGTACGTACGTAGTACGTACGTACGTACGTACGTACGTACGTACGTACGTAGTACGTACGTACGTACGTACGTACG
>SRR020739-300
TATTTCTGTGTGTTTATGTGTGTGTTCACCGTTCTGTGTGTGTGTCTAGGCTGCTGTTCAGTAAGGTGCGCAAGTTGCTGGGCGGCAGGGTGAGGCTGATGTTGTCTGGAGGGGCTCCTCTTTCCTCTGCCACACAGAGGTTTATGAACATATGTTTCTGCTGTCCTGTGGGCCAGGGGTACGGACTGACGGAAACCTGTGGCGCTGGCACCATCACCGAGGTGGCAGACAACAGCACGGGTAGAGTTGGAGCTCCTGTCATCTGCTGTGAGATCCGACTCAGGGACTGGCTGGAGGGAGGCTACACCAATCAGGACAAACCTCACCCCCCGAGGGGAGATTCTGATTGGAGGGCCTAACATCACTATGGGTTACTATAGGAACGAGAGTAACGGCCAGGACTACTTTGTGGACGAGAAGGGTCAGAGGTGGTTCTGTACAGGAGACATAGGAGAGATCCACCCTGACGGATGTCTGCAGATAGTGGGTGTGTAACGTATGTGTGTATCGTGGAACGGGTGTGTGTTGGAGGATTTTCTCATTGGGCATATACATTCTAATCTAGTGGCCAAATATTAAACATTTAAAAGCAACTGTAAATGAATTTAAAGCAATATCTTGCATTGTGGCGTGTGTTATTGCTCGTTAGATCGTAAGAAGGACCTAGTGAAGCTCCAGGCTGGGGAATACGTCTCTCTGGGGAAAGTAGAAGCTGCTCTGAAGAACTGCTCCCTCATCGACAACATCTGTGCTTACGCTAACAGTGAGCAGAACTATGTGATCAGTGTTGTGGTACCCAACCAGAAGATGTTGACTGAGCTGGCTAGACAGAGGGGAGTGAAAGGGAGCTGGGGAGGAGGTGTGCACCCACCCTGCCATGGAGAAGGAGGTGCTGAAGGAGATCAAAGAGGTGGCCACTTCAAGTAAGAACCCCTGGGTCCTATTCATTAGAGCATACCTTACGTAGGAAAATGTTTGGCAACATAAACAAGGGTTTCTTATTGGGGAAAGGTTTCAATCTGTTTTGTTACGTTTGGTCTAGTGAATACAACCCTGATGTCCATTAGATTGATTTAGTATGTTT
>SRR020739-303
CCTATCCCCTCGTGTGCCTTGGCAGTCTCAGTCGACTCTGAGCGGAGGTCAGGGGGTCGACAGAAGTTCTCCGTACAGAGAGAGGAGAGGCAGCTCTCGCTCTCGGACCGATAGCAGCAGAGTCCGCGGCGACAGCTCTGACTCTGAAGATGACCACAGAAGAACTCGGACTAGAACAAGTGATTCCAGCAGGTCATCCACCCATTCTAGCTTGCAGAGAGATTCAAAGTCATACTCATCCCACTCGAAATCTGAGCGAGACTCGAAATCTGAACGAGATTCAGAGATAGATAAAATAACACAATCTTCTAAGTCTGAGAGGGCCTCAAAGAGAACTGTTGACTCCAGTTCCCTCCAAAAGTGCTCTACTGATGTAGAACCTAATCACAGGAAATCCAACACCCACTACAAGCCGGACATCGGTGTTCGATCCACTCGTTCCAGTCCACATGCCCTCTCTCAAACATCAGACAAACGTCTCCAGAAAAGTAGCTATAGTGAATCTGAGGTAGCTCACAAAGGGAAGTCTCAGTCACAGGGCTCTGATCGCTCTTCTGGTTCTGAAGGGGCATGGACATCTTCCACCAGTAAATCAGACTCTAAGCAAATGTCTGCCACCATGTCATCCGTGAAAACTAATAGACAATCAAAGGACACATTTCACAGTCCCAATAAGGTACAAACCCCTTCTGATGCTCACCCTCAGAGCAAAAAATGACAAAGCAGGAGCAGATTCCCATCTAGCAGATACTTGCCAAAGGGAGGATGTTGGCAACATGAATGACATCACATCCCAAGATAAAGGCTTACAAAAACCAACTCTGTCGTTACCGTCAAATTGTGATCCAACTGACAGATTGCAAGAACCAGCGTTGGATCTAGTTAATGAGAAGATCCATCATTGCATTGAGGTTCAGAATGACTCGGCAGCAACTTCACCGAACAACTCTAGTGGAGACCAATTATGTGAAAAATTTGCCTTAGGGGACATTGACAATGTTAATAAAGCCTTTGCTCTGAACAAACGAAGATGTACAGCGTGTAGAC
>SRR020739-306
CGAGTCTCTAGTACTGAGTTTAGTAATGGCGAGTATGTTATTAATTAGGGGAACGAAGGTGCTGAGTGTAGTTTGTGTGATGTCTGTCTTGTGTGGCGCATGATGACCTCTTGACTAACTCAAGTAATGCTACGAACGGGTTTCTGTACTGCACTTGTCTGAGTGAGTGCAGTTAGTCCAGCCATGACACATGTATGTGGCGGTGCCATTTGGTGGGAAGGTTTGGCCTATGTTTTGTATGTATAAACAACTTCTAAGCCTTGTTCTTCTGGTCACGTTGAATGTCTTTGCTTGCTGTAGGTTAGGCCTGTAATAGTTAGGAGTGTTAAGTCATCAGTGGAACAGGTAGGTTTCCTGGTTGGACAACCAACGGTAAGCTACAGGTCACCAACAGGGTAGTTCTTTCCCCTAACTTGTCTGGTTAACTTGGGTACCCTCATCTCTGTGCTTTTGTGACACTGGGCCATTTCTATCAGCTCATATCAGTGGTCCTCCACCCTGGTCCTGGCGAGCTACCATGCCAGCTGGTATTATTCTCATTGATCGAATTTAAACAAATTATCAGGCAGAAGGGTGTTCCAGGTGTAAATCAGTTGCTCTCTAAGATTGCTATTTACTGGCCACCTTCCAGGCCGACTACTTGCCAGATCTCACAACACCTGGGTAGGTGTTTTACATGTCAGCTAAAAATCATATAAAATAAGAATCTGACGCCTGACTGCTAGTTGGTGATGAGGCAAGTCTGCACAGCGCGACTGCAGTGTAGCTGGCCTGGAATGTGGTCGCTGATTCATTGCTGGAACACTTAGGGTCATGCACCCAGGGTGCAATGAACAGGCAGGGAATAGTGTTCCCCAGGACCAAGGTCGCCCACCCTTGGTATGATGTGACTCAGGTGAGGGTTGACTTGTGAGGGGATGTCAATGCTGGCTCTGCAGTGTATTAACTGTTTGTTGTTCTCATTGCCACTGCAGCCGCCTATCTGTGATGGCTATTGGCCAGAGCTGGCTTGCAGATGATGATGGTTATGATACATCTACACCCTACTACCACAGC
>SRR020739-307
TCTTAAGAGTGAAGACAGTAGAGAGAACGTAACTATGTTCTATTTATAAGTAGTGTACGTAGAACAGTAATAGAGAGAAGATACATGTCTATCCTTAGTAGAGGTGTAGTACAGACTAGTAGAGAGAGAACATCACTAGTTTCCATTTAAGGAGACGTTGGTACAGAACTAGTAGAGAGAGAACATCATGTTTCATTAAGAGAGGTGGTACAGAACAGTAAAGAGAGAACATTAATTGATTCTAACAACTGATCACCTTGTTTTCTCCTACAGGCACCCCAAGCTGGTTGCTGAGAGTGCAGAGCTGGTCAAGGCTTAAGATAGAATTGTGATGATTTTAATTTCAAAAGATGAACTGATGATTTAAAAATAAAATAATAAAGGTTCTGTCTGTATCGATCCATCTACCTCCCCAGCCTACATTTACACCATGGTGACCTCATCCTCCTATCCACAACGTCTTGTCATCCACTCATAAGTCTGTCTATCAGTGATCTGTGATTCGACTCATAAGTCTGTCTATCAGTGATCGTGTGATTGGACTTCATAAGTCTGTCTATCAGTGACTCGTGTGATTCGGACTCGATAAGTCTGTCTATCAGTGACTCTGGTATTCGGACTCATAAGTCTTTACTACTAGTAGTAGTACTAGGTACGTAGTTACGTACGTACTAGTAACGTACGTCGTTACGTACGTTACACGTACGTACTTACCGTTACGGTTAGGTAAGTTACGGTACGTTACCTAACGTTAAACGTTACCGTTCGTTACCTTAACGTTACGTAAACGGTTAGTAACGTTTACCGTTAGGGTTACGTTAAACGGTTTACGGGTAACCGTTACCGTTAAACGGTTAAAACGTTTACCGTTTACCGGTTACGTTAACGTTTAACGTAATTAACGTAACTTACCGGTTACGGTACGTAAGTTACGTAACTTACGTAACGTTAACGTTAACGTTACGTTACGTTACGTACGTACGTACGTACGTACGTTACGTTAGTACGTACGTACGTACG
>SRR020739-311
TATTCCAGTTTACATTCCCAGTTTACATCCCGCAATAGACCTAGTTCCATCCCATGTTATACCCAGGTACCATCACACAATATTCCAAGTTTTCATCGCACATTGTTCTCGGGTTACATCCCACATTATTCCCAGTTTACATTCCAGACTATTATTCCCAGTTTAAATCCACTACTATTCTCAGTTTCCATACACCATTAATTTACGATTCGTATCCACATATCCTAGTCTACATTACACACATTATCTGTTACATACCCAATTCAGTTCATCTAATTCCAGTAACCAATTCGAGATTCATCCACAGTCTGGAATCCTATCCAGTTACTACCATATTGTCTAGTATACTACTACGTACGTACTACTACGTTACTACTACTACTACTACTTACTACTACGTACTACTACTACTACTACTTACTACGTACGTACTAACTACCTACTACTACTTACTTACTTACTTACTACTACTACTAACGTTACGTTACGTTACGTAACGTTAACGTAACCTACCGTACGTACGTACGTACGTACGTACGTACGTACGTTACGTACGTTACGCGTACGTACGTACGTACGTACGTACGTACGTACGTACGTTACGTTACGTTACGTACGTACGTTACGTACGTTACGTACGTACGTACGTACGTACGTACGTTACGTACGTTACGTACGTACGTACGTTACGTACGTACGTACGTACTACGTACGTACGTTACGTACGTTACGTACGTACGTCGTCGTCGTACGTACGTACGTACGTACGTACGTACTACTCTGTCTCGTCGTAGTACTCGTAACTCGTTCGTAATCTCGAGTGTCTCGTCGATACTGACCTCGTTACTATCCTGATTCTGTACCTAATCCCCTTGTAGTGCCTTGGCACGTCGTCAGTCTGAACTGTTACATCTGATGTCCTGGTCAACACTGCCTGTTACATCT
>SRR020739-313
ACACAGCTTGCGCACATGCATACCCCACAAGAGATCTCTTCACAGTCCCCAAGTCCATAACAGACTATGGGAGGCACACAGGTACTACATAGAGCCATGACTACATAGAACTCTATTCCGCATCAAGTAACTGACACAAGCAGTAAAATGAGATAGAAAAAACGATAGAAAAACACCTTGTGGAACAGCAGGGACTGTGAAACAACAAACACAGACACATACACACGATAACATACGCACTATACATTCACATGGATTTAGTACTGTAGATATGTGGTAGTTGTGGAGTAGGGGCCTGAGGGCACACAGTGTGTTGTGAAATCTGTGAATGTATTGTAATGGTAATTTAATTGTATAATCTGCCTTAATTTTGTTGGACACCAGGAAGAGTAGCTGCTGCTTTGTCAGCAGCTAATGGGGATCCATAATAAATGCAAATACAAAAGGTATTGTTTTCATGCTACTGTCAGCAACAGAATAGGATATAATAGGATATAAAGCTGGGTGGATAACACTTAACATTAAGTTGCGCTATTACACTGTAGTTATGTTTTATTGCACTGCAGTTAAGGTATAACTGATGGATTATATTGGTTAATATAATATCACGCACACGCAAACATAATTATGGATTCCAAATGGATTATGAATTATAATCATTAATAGCTGCTTCACGTTTGGGACACTTTATGAAATATCGAGACTCTACAAGTTTGAATTGAAGTAGGTTGATGGCATTTTATGTAGCTATTTTGTGTAGGCATCTTGAAATTGCATTTGTGTACCTGTATTGAATATACATTTACCAGTTAGAGTGTAACAACGCATAATTACAACATTAACTATCATGTAATAATCGTGCAATAATGCAACTTAATGCAACGTAAAGTGTTGCCGCATTCTCAAATTATAGTAAAATGATTATTATTAACATTAGCAACGAAATAGTAACAAACCATGTTTGAGAGAGAAAGGGAGAGGGAGTTGATTAACTTTAAACTTTGATTAAGTGTTATCATAGCCTACTATTAATAGACTACTAATAACCTTAATGGATGC
>SRR020739-314
GCGAATTGGTCACAGCCATTCCTTTGTTTCCAGCACTGAAGAGAAGGGCAGACGATGGCCGATTGAATTGAAGTTTGTTTTGCACGTCTAAAACATCATAAAGCTTGCTTCTGCACTTAGTTTGACCTGTTTAGTCGACATATAATGTGTAATTTTGAAGTTTTGATGCGCAACTTATCCGGACCAGAGGACGTTGGGTGCATTTCAGCTGATGTTATTAGCAGTAGCTAATACAAAGACGCAAGACTTGAAACCAAACGATGTATTGGGTAAGTATGAAGCCTTCCAGAACATTCTGAACGAAGACCATCGAAGGTAAGGGAATATTTATGCTTAAATCTGTGTTTCTGTTGACTCCAACATTACGTGGAAATGTAGCTTGGAACTGAGCGCTGTCTCACAATATGGAATAGTGTGCGATTTCTGTAACGTTAAAATAAATCTAACACAGCGGTTGCATAAAGAAGCAGTGTATCTTTCTAACTATATGTAGAACATGTATATTTAGTCAAAGTTTATGATGTCTATTTTACGTTATCTTGCCGCGCTACATAGATTTCCTGCGGGCGTTTTTGAGTAATTTCTGAAGGTGAACTCACTGTAAATGGACATTTATGGATATAAATGGCATATTATTGAAAAAAAAATAATGTACTGTGTAATATGTCATATTACTGTCATCTGATGAAGATTTTCAAAAGGTTAGTGAGCGATTTATTTTTAATCCTGCGTTTGTTGATTGCATGTTTTGGCTATTGAAATGAGCTGTGTCTGGTGGTGGTTTTTACATATATATGTGCTATGTTTTCGCCGTAAAACATTTTTAGAAATCTGACTTGCTGGCTAAATGAACAAGATGTTTATCTTTCATTTGAGCTATTGGACTTGTTAATGTGTGGAGGTTTAAAATATTTTTAAGAATATTTTTGCGTTCCATGCGCCACCGTTTCAGCTGCACGTGGGAGGTTGATTCCCAATTGGGAACCAATATCGTAAACAGGTTAGAGTGTACCTTCCGAGTATCTCCAGTAATTCTGCTATTCCATTATGGTGCTCAGTCTCATAGATAAACCTATAAAAATATAATATTGATGTGTTTCTGATG
>SRR020739-316
CTCCCTCCTCGTGTCGTCGTCGCGTCGTCTCGTACGTACGTCGTTTCGTTCTTGTCGTGTCGTTGTTCGTTCGTTGGTTGGTTGGGTCGGTGTGGTCGGTCTCTGTGTGTGGTGTGTGTGGTGTCGTGTGTGTGTGTGTGCGCGCGGTGTGTGTGTGGTATGGTGTGGTCGACTTGAGTGGAAGGACGTAGACTGGTGAGTAATAATAGGAAAGGACGAGAGACAGGAGTTATTGTCAGGGCGATCTATGTTATATCACTGCCTTCAGTTAATAATGCGTTGTCGGCCACAAAATACTGGGGATCTGAGTCCACTTAGTGGGTGGAGGGAACGGGTGAAAGGGATGGAGAGAGGGGTGGCTGTGCTCCTTCGTTTGTCTAGAAGAGTCAGCCGTGGACCCTCTGTTTAGAAGTTTCATTTTGAGGTGTTTGCTTTTCACTGCCAACATACCAATCAAATATTGCCAGATAGCGTTTGTATTTTCATGTTATTGTTTTGTTCTTTTGGAGTTATGGAAGGAGCTTCAGGCTGCTTAGTGTCAGTAAGAAGGAGTGTGTGCCTCTCTAAGTGGTGCCCTAGTATCTCAGACGAGAGGAGAGGAGGGATCCCTGTGGTGGATGGAAGGGGTTGGGGTTGAACAGGTGTAGAAAGGGTTTGTTGCGCTGCAGAAGCAAGCTGCTGTGTAGAGGGAGGAAATGTAGGTGAGTTGCTGAAAGATACAGCAGAGGAGCCTAATGGCCTCAAATTATATCTATCAGATTTCTGCGTTTTGGGCAGATCGAGGCCACGGATGACGAATTAGGATCAATACCAGACTTTACGCTGCCAGCTCATTATTTGAGAATTAACTTTATTGGTTCATTAGAGGACAGAGAAATGTATTGGAGCAGGGGAAGATTTGTGATCATTGCATCTGTAAGTCCCTCATAAGTTGTTTCAACACGCCTATGATTTCAACAGCAAAAGCACTTAGAAAACATAGCTCCCCAAGGGACAAATGAAAATGGTTAACGGTGTGGGAGTCTATGGATGTTTTCTGTTTTCTTGTGATCTTTTTTCTTTGATTTTAATTTGTAGGGCTGGT
>SRR020739-317
AGCAACAGAGATCCCTGCTTGATGACGAGCTGTACCGCCTGAAGAATGAAGTCAGTGCAGCTGAGCAGCAAGGAACAGCTCGAAGATGAACTGGCCAAGTGAGGAGTGAATGAATATACTCCTGCAGCTAAGTCCAAGGCAGAAAGGAGAGCATGTCCAACACTGAGAAGAGCAAACAGCTCCTTGAATCTGAAGCTGCAAAATGAGGGACCTTGCTGAGGAGGCCGGCAAACTTAGATCCATCGCTGAGGAAGCCAAGCGACAAAGGCAAGTTGCCGAGCAAGAAGCAGCTCGTCAAAGGGTTGAAGCTGAAAGGATCCTCAAAGAGAAGCTTGCTGCCATTAACGAGGCAACTCGCATGAAGACTGAAGCAGAGATTGCCCTCAAAGAAAAAGAGGCTGAGAATGAGCGACTCAGACGACAAGCTGAGGATGAAGCTTACCAGAGGAAAGCTCTGGAGGACCAAGCCAGCCAGCACAAGCAAGATATTGAAGAAAAGATCAATCAACTCAAGAAGTCATCTGAGAATGAGTTGGGAAGACAAAAGACACTTGTAGATGAAACTCTCAAGCAGAGACGAGTGGTTGAGGAGGAAATTCGCATTCTCAAGCTAAACTTTGAGAAAGCCTCATCTGGCAAGCTTGATTTGGAGCTGGAGTTGAATAAACTGAAAAACATTGCAGAGGAAACACAACAGAGTAAACTCCAAGCTGAAAAAGAGGCTGAGAAACACAGGAAACTTGCCCTGGAGGAGGAGAAACGCAGGCGCGAAGCAGAGGAAAAAGTAAAAAGATCACTGCTGCAGAGGAAGAAGCAGGTAGACAGTGCAAAAAATGCACAGGAGGAAGTGGAGCGCCTCAAAAAGAAGCAGATGAAGCCAAAAAGCAGAAAGAGGATGCTGACAGGGAAGCAGAAAGACAGATTCCGTATCAAAACAAGCAGCACAAAAATGCAATGCAGCAGAACAGCAAGTCAGACTGTCCTTGTCCAACAGAAGGAGGACTAAACCTCAATGCAGAAACAGCTCAAGGGGAAGTAAGAAGAAACGCAAGATGCTAGAACAAAAACGAGGACAAG
>SRR020739-318
TCATGCTCTTCCTCCTCTCTTTCTTCTCCTCTTGTCCTGCTATTCCTCTTCTCTTTCTGCGTAGAAATCCCAGCCTGCTGATTGGATTAGATTGGATTAGAGGCTGGAGAGTCTTTCAGGACTGAGAGCCATGCCTCTCAGTCTTGAAAGGCACCCCAGACTCTCTGTTCCTGCTACGTCCGGCTCTACCTGATCCCATCAGAACATTTGAAAAATCCAGAACATTCCCTAAAATTAACCCTAAAGTTCAGAGAGATGAGAACGGGACGGAAGGAAGAGAAGTCTCACAAACCTGCCCCCTGCACCTTCAATTTGTACTGTCAAGAGTTCAATCTTTCAGGCTACATTCCAATACCCACACTAATATTGCACTTAGAACGTATGTCCAATGCATTTTTTCACTGTAAGTGAACAAAACCTCATCACCGCCAGTCAGTATTGTATGAATGTCAATAAGTGTTCTCCAAGTCAGTTGTTAGCTTCCTACTGCAGTCAGCATGATGCTGTGTTCAAATACTATTTGAAATCATTTCAAATACTCTCTGTGCTTGATTGAGCTTGCCTGGCTTAATAGACCAATATAACAGTCCCAAAACTTCAAACCCCACCCCTCTGGCACTCAAGGCAATCTCCCAAGTATCTGATAGATTTCAAGTAGTATTAGAACCTAGGTTTGGCTGTATTGTCCCTGACCCACACCTTGATGTTGTAGACCAGGGGTGTCAAACTCATTCCACGAAGGACCTAGTGTCTGCTGGTTTTTGGTTTGTCCTTTCAATTTGTGTCCAATTAAGATCTAGACAACCAGGTGAGGGGAGTTCCTAACTGATCAGTGACCAATAGATGTGAGAGGGTATTCATTCTCAGAATACAGGGATCCATTTAAAGCACTCCCCAACATGCCTGATTATGTTGAAATGTATGCTACGTTGACTTTGCTGCAGCCATGTTAAATAGTTTCCTTGACTTGTGTGTGTGTGTATGTGTGTAGTGTGTGAGCGTGTGTGTGAAGTCATACTATTATAATGCACATAGTCCACCTACCTTTTACTTGAAATTGTATTATGTTCCAAAATCCTC
>SRR020739-319
GCAAACAATTGTAACAGTTTGTTCATTGTCATAGACTTCACTGTGAGGTACCTTTTATTGTGTTGGGGAATGACAGGGATTCTGCCACATTGTGATTGATCAATACACTCTAATATTCCAGACCATGTTCCCTCAGTACATGTGGCTTCACCCCACAACCCCCGGTAGAGGGTTTGAACCCTTCATTGCAGGAAGAGTATATCTTGCTATTCCTGGGATCAACATTCCTCTCATTTGACTGAACTATGAATCCATTCATCACATTTGGTTTGATACATGCTCCCTCTATTTCTGGGGGAAACATTAACATGAAACATTATAGAACAAAATGTGACACATCAATGTTTTAAATCCGGTTCTACAGCTGTAACGCTGAGTTCCTCCCAATTGACCCCGCTGCCAACGGTAGGGAGAACTCACAAGAGGGTCAAGTGGATCACCACATGTTATCCCTACAATGATAGAGATGTTTAGTATTAGCATGAATCATACCAGTACAGTAATACACAGTGATTACACTGTCTATACCTCCTTATAGCCTCAATATGATGCATGCTCCCTTTATTTCTGGGAGAAACAATGGCAGGAAACATTACAGAACGCATTGTGACACATCGTTCAGTTAACAGAGAACTTAGAGGACCTGTTCTACAAAGCATTACCATATCATTACATTTTGGCCAAGCTGTCAGTTTGATAAAAGCACTGAACAGAGCAATATCTGGAAAACCAAATGGAAGCAAAGTGAGTGAACGTTCATGCCATTACCAATTCCAAACCAAATCCTCAAATAGGGAATAACACAACAGGCTAAAATCGGATGCTTGATCTTTCCAGTAGCCTTAAACCTTCTGGATCAGTGTCTTGACTCTTATTCTCAGAGTTTTAGATGATTGAAATGTAAATGTCATCCTACCTTTACAGCCAAGTGTCTTGGTCCAGCCATTTGTAGTACAGGTAGCAGTAGGTCTGGTAGTCCTGTCCAATAGTTCATAATTCATCTTACACTCGTAAGTGAGCAGATCATTGATTTTGTATCTTGTTTTCGGGTCTTTAATCTACAGCATTTAGGATATCTGGCTTG
>SRR020739-322
GTCAAGAGTGAAGAGAACGATGAAGGCTACTTAAGTCTCTCGTTACAGAGGACAGAGATGCACCAGAGACCTCTTACCTAAATGGAATGAATGCCTGACGGCAGAGAGAAGTTCTAGTCATTTGGGAATGGACTGTGAAATTCTATAAAACTGTGTCCTCCTTAATTATGTCCTTAACTATTCTTTCATTGTGTTATTATTGCCAATGTTGACTACAGAGGACACGTGTGAGCATTGGAACCAGCGATATTGACATTTTGGGCTGCTGACATGGTCCTTCAGATACCAGGTAACACAAAATACACTACATTTGATTGTCTAAGACTAGCCTCAATGGGATGCACAGCATTTCTATCATCATGTTGACGCAATAGTCTTTTTTTTAAAGGGGAACCATCTAAATAACCCTAACAATTGTTTTCCCTATGCTGTCCACAATTTCTGATTATGGAGTTAGTGTAATGACATGGCTGGTTGATACATGGGGCCTGGAAATAAAGCTTGACATTGAACTGTTGGAAACGAAGTCCACAGGGGTGACAAATGGCTTTGTAGTGTTTGCTGGAGTGGGGACAGAGGGAACATACAGTGAGTGTACTATGTAGTGACTAGTGTCTGAGGCATGCCAAGTAGCAGAATGGTGTCAACACTCTGTTGCACTCTAGTGGTTGGAAACTATACAACTAGTTTCAATACGCTGAACTTTCAGTAAACAACTATTTAGCAACAATTCAAGCCCGTCTTCATTTCCCTCCAATGGTACCATGTAAAGTTTATTCTGAACTGGCACGGACTGTGCTTTTCTTACCAGTTGATCTACACACATACAGTATGCATATCAAAAGTACTCAAGTGTTATGCAAAATCACAGTATGCTTTGCTACTCTAGTTGGCACAGATACATTTTTACACAACAGATGTCTATGCCATGGTGATATGCCATACACCTGGTAATGAAGCGCTTCATTAACAGATATATAGGAAATGTCGTCAGGGTAAAAAAAAAAATATATAAAAAAATACAATAAAACAATAATACTCTCTACTACTACGTACACAAC
>SRR020739-323
CTGCTGCTGCAGGACTTACTGCTGCAGGACTCACTGCTGCAGGACTCACTGCTGCAGACTACTGTGCAGGCTACGCTGCAGACTCACTGCTGCAGCTCACTGTGCAGGACACTACTGTTGCAGGACTCCACTGTTGCAGGCTCAACTGTTCGACCTAGGGGTACCCTACGAACGTCGTTCGACGTGCGACGGACCTACGTACGTCGTACGTACGTACGTACGTACGTACGTACGTACGTACGTACGACGTACGTACGTACGTACGTACGTACGTACGTACGTACGTACGTACGTACGTACGTACGTACGTACGTACGTACGTACGTACGTACGTACGTACGTACGTACGTACGTACGTACGTACGTACGTACGTACGTACGTACGTACGTACGTACGTACGTACCGTACGTACGTACGTACGTACGTACGTACGTACGTACGTACGTACGTACGTACGTACGTACGTACGTACGTACGTACGTACGTACGTACGTACGTACGTACGTACGTACGTACTACGTACGTTACGTACGTACGTACGTACGTACGTACGTACGTACGTACGTACGTACGTACGTACGTACGTACGTACGTACGTACGTACGTACGTACGTACGTACGTACGTACGTACGTACGTACGTACGTACGAGTACTACGTTAACTACCGTACTACGAAGTACCTCTAACACAGTCGATACCTGTCTAGACTCGCACCAGTGATACTCGTCTACCAGTACTCAACCCTGGACGATACTCGTATACCTGTCTACGACGTACGTACAACCAGGTAGATACTGTCTACGAGTACTACAACCAGGTAGATACTGTTACTGTCTACGA
>SRR020739-325
AGAAGACTATCAGATTACAATACAAGGCTGTGGCCAGCGTGTCTCTTTATAGCACATTAGGTCATGATATTACATGACCAGCCTATCTGTTAACCTTTCTGATCTCCCCATCCCGGATCCGGGATCGTGAATACAGACTCAAGCTCATTACCATAACGCAACGTTAACTATTCATGAAAATCGCAAATGAAATGAAATAAATATGCTAGCTCTCAAGCTTAGCCTTTTGTTAACAACACTGTCATCTCAGATTTTCAAAATATGCTTCTCAACCATTGCAAAACAAGCATTTGTGTAACAGTATTGATGGCTAACGTAGCATTTAGCATTAGCATTCAGCTGGCAACATTTACACAAAAAACAGAAAGACATTACAATAAATACATTTACCTTTGAGAACTTCTGATGTTTTAATGAGGAGACTCTCAGTAGAGCGAAGTCTAGTTTCCTAGAAGTTTACTAAAGTAGTTTCGTTAGTAAGTATAGTAACGTTTACGTCTCGTTTAACTTAGCGACTGAAACCCCAGGTACGTACCGAAGGAAGGGGTACGTAGGAATCATCAGACGAACGGTACGTACGTACGTTAACGTACGTACTAACCTAACCTAACGTTAACGTTAACGTTTACGTTTAACGGTTAAAACGTTAACCGGTAACCGTAAACGTTAAGGTAAAGGTTAAACGGTAAAAGTTAAAAGTTAAAGTTAGGTACCGTACCGTTAACCGTTACCGTTTACCCGTTAAACCGTTAACCGTTTAACCGTTTAACCGTTTTTTACGTTTAAACCGTAAACCGTAACCGTACGTACGTACTACTACGTACGTACGTTACTTAACTAACGTAGTACGTTACCTTACCTAACCGTAACGTAAACGTAAACGTAACGTAACGTTACGTTTAGGTTTAACGGTTAAAGGTTAAGTACGTACGTACGTACGTTACGTTAGTTACGTACGTTACGTTACGTTACGTACGTACGTTACGTTACGTTACGTACGTACGTTACGTTACGGTTACGGTACGTACCGTACCGTACCGTACCGACCGACCGTAACCTAAACCGTTAAACCGTAAAACCGTAAACGTAAACGTAACCGTTAACCG
>SRR020739-327
GAATATAGCTGTTTCCGTCCTTATACCAGGTGACAAATATCTTTGGGTTCCAGAGTATGTGCACTCAAGTACCAATGATTTCCCCTTTCAACAGAATGGTCCTTCAGCTTCTTAACAAAGCGCGCAGGTTCTTTCACTGAGACCTCCTGCATCCTGGAGTGTTTAAACACTGATGATAAGGAAGCAAGTGGGGAATACGCTTGCGAAGTTTCCAATGATGCTGGAAAGGATACCTGCAAGCACAAGTGTCCATCTTAGAACCACCTTATTTCATTGAGAATTTGGAGCCAATGGAAGTGACTGCTGGTGATGCAGTTTGTTTGAAATGCCATGTGGGCGGAACCCCTGAAATAAAGGTGGCTTGGTTTAAGGCTGACGGAAAAGTGAGGTCCAGCCCCACTTGCAAAATAGAATATTCCAAAGGAATTGCATGCTTGAAACTGAGCAAAGCAACCAAGGCTGATATTGGTGAATACACATGCAAAGCAGAAAACAACATAGGAACAGCCTCATCCACTTGCCGCCTCTCTGTCCAAGAGGCAAAAACGCCACCTACCTTCCCCAAGAAAATAACCAGTCTTCAACAGACTGAAGGAATGGAAGTCAAATTCGAGTGCCGCGTGGCAGGCTCCTCGCCCATTGAGGTCTCTTGGTTTAAAGACGGTGAAACTCTGAAATCCACCGACTATACCATGAGTTATGATGATAACACTGCTGCCCTAAAAATAACCAGAGGTGAAATGAGACACTCTGGGGAATACACTTGTGTTGCTACCAACAGCGTTGGGACTGCATCCTGCAGAGCCAAACTCACTCTTCAAGAGCCAAGATATCCCCCTGTCTTTGATAAAAAGCTGTCACCCATGGTGGACATTTCAGTGGGTGATAGTGTGGAATTGGAATGCCACATGACTGGATCTTTGCCAATAAAAGTCACTTGGTCAAAGGATCACAAAGATATTCGATCAGGGGGAAATTACAAGATGTCCTGCGAGGATAACACACACCTTACTATATTGAAAGCAGCTAAAGCAGACTCTGGCCGCTACTTTTGCCATGCCACTAATGACATTGGAAAGGACTACTTGTTCCACTGAAATTACTGTCAAAGAGCGAC
>SRR020739-328
GGTAATTAGTAGGGTGTGTACGGTACTTTTGTTCACTCTGGACTGTCCCCGCCAACCTTTCGCAACGTTCCACCGGCAATGAGCCAATAGGAATCCATCCTGTTCCTCTCACAGAGTTGTTCCAGTCAGACTTGTACTCAAAGTCACTGGAACTGGCATTCATGGTGCGAGCCAACGCAAGGTTCATGGAGTCAGCGGTAAGAGTGTAGTGGTGTTGGATCTTCCTGTTCATTGGCAAGCTTATATAGTGAAGCACTGCAGATGATCTTGTTGGCTCTGGCCAACACCACCTCCATTGAGTCTGGCATGATGTGGACAGAGGTCTTATCCTTATTCCAGGCGTCAACGTACGTTTGCTTGTTCATGATTGCATTGTTAGCATTGGCCAGAATGACGTCCATGGAGTGCATGTCCTTGGTAAACTTAAAGCTGCTGGGTGTTGGCGGTACAGTTTCTCACTGCCAATCAGGCCAGCTGTTTTGGATCTCTCTACATCCAGAGAACCAATGGGAATCCATCCTGTGCCTTTGACGCTTGTCTCATAGTCACTTTTGTACAAATTATCACTGGCGATCGTCTGCATCTGCTTAGCCAACTCCACGTTCATGGCATCAGCAAGCACAGTGTAATGGTGCTGGATCTTCCTGTAGCCAGCAAAGGTCTGCACTGTGGAGGCGTGCTTGGCATGAACAACACTCATCATGTCAACTGGAGAGTGGAACTTCAGCTTGGACTTGTGGTAGTCCTTCTTGTAGTTCTTGTCACTCTGCAACCTGGCCACCTCCATGTAGTGCACCAGTAAGGGGTCGTCCTGAAGAGTGCGGCAGCCCACTTGTTTTCCCCTATTCATCCGGTGACTCAGCTTGTACTTGTAGTCACTGGCGATTTTGGTGCCCTGCTTAGCAGCCTGAATGGCGATGGCATCAACCTTCAGGTCGTAACCCTTCTTATACATCTTCGCCAGGCCTGCTTTGTAGATTTTCTGTACTCATGTTGATAGCATTAGCCTTGCCAGGACAATTCAGGGGCATCTGGCATC
>SRR020739-329
CGTGATAGATGTAAGATATAAGTACCTAACACTTAATACCTTTAGGTTCTAGACCGTTCATTTTAATAACTTTTTTTGGTATCATTCTATCCCAGTTTTTATTTGATGTCCGAATGCATCAACAGCCAAAATTGTAAAAGTTAGGTAATACATTAAACAATGTCGTACTTTTGGGGAGGCCTGAGAACCAGATCTGATTCGCTGTGTCGACTTAAGACTCTTTAACACATGGGCGAATGGTTTTTACGTAAAAACCAAAAATACGTTCAACCCTCAATACATACATGTTAGTAAGCGTCAATGCCTTGGCTTTCTGATCATCAATGTGGTGCGTTTACATACATTTAGTTCAGGACAACAAAAAGTGCACTATGACTTTTAACACCTTAATATTATTGAAGGATCACAGTTCACAGTGCTTTTTGTCAAGTTATTTGGCATAGGGATCTATATTGAGTAACAATAATTTAAAACAGTAGAAAATAGCGTTTTGCCTTCTTGGGACCACAATATGATACTTTTTCATGCATTCACAGATTTCACACAAAGACATTTGCTCGCTTATACTACTACCTTATTGAAATCGCATACAAATAAAAACACTATTAATAAAATGGTGGCCACAAGGCTGTGCAAAAGGGACGACCTCCAACGATAAGCTTTGCCATCTCTCTTTCTCTTCCTGTTTTAGCCCACCGCTGCAAGTAACAAACTACAAAATAGCACCATTATACAGTGGATAGGATTTTCTTAATACGGTTTTGCTATATGATACCATCATGTACAATAATAGTAGAAGAATGCATAGGATAACATAAATGGGAGTATTGGTTGATTATACACTCACAGAGGAGGAAGAGAATGTGATGGGTTGTCAGGTTGCTGAAATGGTACAGTAAGCTGTCAGGCATCCAGATTGTGCAAAACAGCCCAATTACCTCTCTGTAATCCTGACGCAAAACACAGGAATTCTCAGAACGTGGTCTGATGGGACCAGTGTGTGAACCTTGCTCACAGTAGCAGAGTGGCTTAGCCACGAAAACGGACTAGTGTGTGTGTGTGTGTGTGTGTGCACAGCTATTTTCAACTGC
>SRR020739-330
CGGAAGTTCACATCAGTGAAGGTTGCTGGTGATGTCCACATTCAGGGTGTGGCGGGAGACACTAAGAAGTTGAGGAAAACATGACAAGCATATTCAGTTGCCATCTTAATTTATACTTGTGTGGTTAAGGTAGTTCTAAAAGTCAAGCTCAGCCTTTGTTTTATCTCAAACAGAGATAAGGAAGTTAAGATACTTTTTATAATATTTACCTTCCCTCATCTTGGCGTTTCTTCCGGGTATTCACAAATCAAATAAAGCCAACTGTGTTAACTGATATTGAAATATCTTCAAATCTACATAATGTCTGTTATTTTTATTAACATTGTGAGACTAAATAATCTTCCAATGGGTATTATACATTGAGAAGGGGTCTGTTAAAAACCTCATAGCCTGGGTAATGACATTCTGAATGTCCATGGTCAGGTCAGCATGGGTCAGGGTAATCTTGCCAGTCAAGCCCAGGGCTTCATTCTCAACATTTGCTTTGATGGAAGCTGTTGAAAGTAGTTAGAGTTACAAATCATTTGAATAACAATTTACAGTAAAAGATCGGGGACAATATGATTAGTTTTTCAGATATTACTTAAAAATAATGCCAACTTCTAAGAAATTTACCATCCATGTCATAGTCCAGGAGAACAATGGCAGAGGTAGCAGATGACTTGAGTGTGGCTTTGAAGACAGGGGAATCACCCTGCAACTCAGCTGCCATATCTGTGGTGTACACAGGAGTAGCAATCTTGGCGGTGGTAGAGATCTTCTAGCTTGGTACATGTCAGCTCGACAGCAGTCTTCTCAAAGAGGGAAATGTCACCCATGTTGCTTGGTTGAACATGTCAATCTCAACATCAGCAGTCAGTGATGTCAATGGTGCAAAGTCAATGGTAGCATGGGCTACATGCTTTCCATTGGTGTTGAAAGTAATCACATTGGCCTTATTGGTGCTCATAAATTTCAGCACTGCATACACACGGCTGACATTGTCAATAATGCATTCTTTGCTATGGAGGGTGGAATATCTGCCTCTGTGGACACCACCTACAACCACCAGATCAATATCCCAATCCTTGGCTTCATTGGTGAAGCC
>SRR020739-331
AGATTGACCACAGGTCAGGTCCGCTAGGTAAAAACCTACCTCCACTGCTTAATATCACTGAGGGGGCGAGTGAGATCCATGCACATTCCTACTGTCTCGTTGTTCTATCACTTTTATTCAATGCACTTTATACGTTGTATGTCACATTTCTTTATTCAACCGTTTTGTTATTCTTTCTTTTATGGGACTAGCGGAAGACAAAGGTTTAGAAACGGTTTTGTTTTGTGTAACGTTTAGTTCAGTGACACTAACGAACGGGAGGGAGAGAGGTTGATAACTCTTCAAGTTAGACGGCCCAAATGATCCCCGCGTTCACTAAACCCTACAGTCCACCCTCCCAGTAGAGGATTTTTGTACTTAAAAATAAGACACTTTTTCCAAAATAGTGCTCTACATGTTAGTACACTATGTAGAGAATAGTGTCATTTGAGATTAGCCCTCAGGGTGAGTCTTCCTTGGCTGTCTGTCCTGTGCAGTCAACCTACTCAGCCTTACTACTAACCCTAACCTACTCAGTCCTATACCCTTGATCAGCTCCAGGTCTTCTAAAGCACGACTGACTATAGAATCATTCCCTTACACAGAGTAGCCCACTGCCAATACACAGACACTCCAGTGTCAGACACTCGTATGGAAATGGACCTAGCAGCTCAGACTCAATATCACTAAAATACATTTTCAACCAAAGTCACAACGTAGATAACTTGCTGTGATTACTGGTTTATCACCTCTGATGTTGAACCTTTCATTGGTGAGGGCACTGTACAGACATGAACATACAATCATGTAGATGACTGGTATTATAGACCATGTGTTCATGGGACCTGAGCTGTGAGGTGTGCTGAGTAGGATGGCCATAATCATTGTGTTAATGACTTCCAGCAGACTCCATTTTGTTGAACCAAAAGTCATCACAGGTAAAGTTTTTTTTTAGTTTAGTAGCAGTGGTCGAATACTTGATAGTAATAATTGGTTGGGTCGAGTTAGGTTTGGTAGGTACGTTACCAAGAGAGGAAGGAACGTGAGGAACTGCCGAACGGACGACCAACGAACGGGGGGAAGGTTAAGGGTAGGG
>SRR020739-332
CGCTGCTTCATCCGCGTGTTGCCCTTTTCTGCCTGTTCCTTGTACTGTTCGGCCTGTTCCTCTCGTCCTCCACCTGGATCATCAGATCTTTCAGCTTTTTGTCCTTCTGGCGCTAGGCCCTTGGCTACGGCCTGCTTGTCTCTGCTCTCTTGCTCCACCTGCTCCTCCAACTGAGCCACCTTGGCCTCCAGGGCGGTGATGGATGACTTGAACTTGGACTTGACCTGGTTCTCCATCTCCTGCAGCTTGGCCTTTAGGTCCTTGTTCTGCCTCTCCATCTGCTGCCGGGCGCTCTCGTTCTTCTGGGAGGTGGTGCGCTCGGTCTGCAGCTCATTGTTCAGCTGGTCCACCTGTTGAGTGCTCTTCCTCAATCTGTCGTTGAGGATCTCCATGTTACTGCTTTCTTCCTCCAGCTCCTCCTCCAGCTGGGAGATTTTAGCCTCCAAACGACGCTTTTCATCAGACAGGGCTGATTTCCAGAGGTGTTGCTGGCTAGTTCGTCGGACAGCTCGTCCCGCTCAGCCTCTGCTTGTTCCGTGCCCTCTCAGCAGCAGCCAGCTCCTCCTGAATCTGCATGAGCTCAGCCTCCAGACTCTTAGCCTTCCTCTCGCTCTCCTTGGCCGTACCCAGCACCTCTTCTCTGGCTGCACGGGCATCTTCCAGTTCCCTCTGGAAGTCCTTCATCTGGGCCTGGATCTTGCGCAGCTGTTTAATGGCCTCGTCGCGTCCCTTGTTGGACATCTCGATCTGTCCCTCCAGGTCCTTCATATCTCCCTCCAGCTTCTTCTTGGCTGCTGCCGCCGTGGCTCTCTGCTTCCTCTCGTCCTCTAGCTCCGTCTCCAACTCACGCACCTGCTTTATGAGCTGTCTCTTCTTCTCCTCTCCCATCTCGTCACGTCCCACCAGGTCCCTGTCGAACTGGGCCTTCACGGGCCTGCATGTTGACCTCCAGACGCAGCTTGGCGTCCTCTGCAGCCTGCAGCTCGTCCTCCACGCTCCCTCCACGCTGGGTCTTCACTCTCCTCCACCTCGGGCCTCCG
>SRR020739-333
TTTAGAGCGGATAATAATGTCCTCCTCAACTTCATCATACAAATCTTCATTTGTGCGAGCGAGGACCAGTGCATGGGACAGCTAAAACTATCCATAAAGAAATCTAATAAACGCACAAGAGACTTCCGCCCAAGAGAAGAGTTCTCTCTGAACGTGGAGGGAGACCCAGGTGCCAAGGTTGGGCTGGTGGTGGTTGACAAGGCTGCTTACATGCTGAGTAAAGGGCAATCTCACGCAGGCCAAGATCTGGGATGAAGTAGAGAGGAGTGACAAAGGGTGCACAAGGGGAGGGGGGCGAAACAACATGGCAATTTTCTCAGATGCTGGCCTCCTGTTTGTTTCCAATCAAGAAAACAGCACCTAGACAACGATTCAGTTGTGACACAGAGGTACCTAAAAGGAGGCGACGGGCAGAGTCTTTACAGGAAGCCAAATATGAGCTAGCGAGACAGTATGAAGAGAATGCGAAGAGGTGCTGTCATGATGGCATGATGGACTTTCCCTTGGACTACTCATGTGAGAAGCGCTCGCACTACATCACAGAAGGGCCGAAGTGTGTGGAGGCCTTTCTACGCTGCTGTCAAGGAATCCAGAAAGATAAGATACGCTTCACCACCCCAGAACTGATCCTCGCTCGCACAAATGAAGATTTGTATGATGAAGTTGAGGAGGACATTATTATCCGCTCTAAATTTGATGTCAGCTGGATGTGGAACTGATACTGCTGAGTGATAAAGAAACAGATGCTGGTATTGTCACACATGAAAAGACTAACATGGTTCTTCAAGACTCCATCACACAGTGGATGGTCCTCGGCATCAGTACCTCTGAAACCAAAGGTGTATGTGTAGCAGAACCTGTAGAAATGACTGTTGTAAAGAACTTCTATGTGGACCTGCGCCTTCCATACTCTGTTGTAAACAGAGAACAAGTGCAGATCAAAGTAGTTATACACAACTACGATGAAGAGTCTCAAGAGGTCACAGTTTTGTTAAAGACCAGTGAGGATCTGTGCACAGCAACAAATTACAAAGGATCC
>SRR020739-335
TGCTATCAACAGAGATGCCAACAGAGATGCAATCTAACAGAGATGCTATCTAACAGAGATGCTAGCTAGAGCTGCCTAGGATAGGATCTAACAGTAGGATTGCCAAACAAGAACGTACGTACGTACGTACGTACGTAACGTAACGTAGTACGTACGTACGTACGTACGTAACGTAACGTAACGTACGTACGTTAACGTTAACGTAACGTAACGTAACGTACGTACGTACGTACGTACGTACGTACGTACGTACGTACGTACGTAACGTAACGTAACGTAACGTAACGTACGTACGTACGTAACGTAACGTAACGTAACGTAACGTAACGTACGTACGTAACGTAACGTAACGTAACGTACGTACGTACGTACGTACGTACGTACGTACGTACGTACGTACGTACGTACGTACGTACGTACGTACTACGTACTACTACGTACGTACGTAACGTAACTAACTACTACTACTACTACGTACTACGTACGTACTACTACTACGTACTACTACGTACGTTACGTTACGTACTACGTAGTACGTAACGTAACTAACTAACTACTACGTACGTACGTACTACTACGTACGTACTACTACGTACGTACGTACTACTACGTACTACTACTATAGAAAATATTCAATCCACTCTCACACACACTAGCATACTATCTACATTGGAAATACAATCTGTCAAACGTACCTACTTCAACACACATGCATACTGTCCTACATGTGAGAAATACATCTGCAAGTACCTACTGCACACACACTAGCATACTGTCTACATGTGAGAAATACATCTGCAAAGTACTATGCACACACACTAGCATACTGTCCTACATGTGCTAATTAGAGTTGATTGATTTATGTTCTTTATGTTTGTATC
>SRR020739-341
CCTATCCCCTCTCGTGCCTTCGGTCGGTCGTCACGTATTACTTTGGTCGACCTTATTCTATCCAACGACTACTCAATACTGCCCCCACGCCACTAACGAAGTTATTAAGTAAGACAAGGTACAATGAAATTAACAACTTAGCTAGCAACAGATGATTCATGTTCTGACTCTCAGACAATATATTGTCTGGGGGTAGGCGAATACAAGGTTATAAAAAAGGTTATAAAAAAAAGAACAATAGCCAGTGGTGTTGCTGCTGTTTATATTCAGAACCACATTCCTGTACAGATTTGAGAGGATCTCATGTTAAATACTGTTGAAGTAATATGGCTACAGGTTCATCTGCCTCACCTAAAGCCCATTCTGGTGGGAAGCTGATTTCGACCAAGTGCTAACTGTCAGTATCTGGATAGCGTGTGAAATGCTTGATAATCTATGTGATAAACAGAGGTATATTTTCTGGGTGAATATTGACTGGCTTTCATCAAGCTGCCCACTCAAGAAAAGCTGCCACCTGGTTATCAGTCCACCTACAAGTTTAGTTAAACAGCACAGGAATGAATGTATGGATCACATATTTACTAATGCTGAAGAAGTGTGCTTGAAAGCAGTATCCAGATCATCGGATGTAGTGATCACAATATAGTAGCCATATCTAAAGTTCCAAAGGTTAAGCCTAATATAGTGTATAAGAGGTCATAGAATAAGTTTTGTAGTGATTCCTGTTAATGTAAAGAATATTTATCGGTCTGTGGTGTGTAATGAGGAGCAAACCGGTCGTTGCACTTGACACATTTATGAAATTACTTCTCCCAGTTACTAATAAGCATGCAGCCATTAAGAAAACAACTAAAAACAGTTCAATCTCTAGGATTGTATGGGATGAGGCAAAATGAATGGCTGCACAACCGATTGGCAGACATACTGCAAATTGAGAAATGTGACCAAAATGAATAAAACAAAAAAAAACAACACTATGAAACAAAGATAACATGACAAAGAATGATAGTAAAACGCTTTGGAGCACCTTCAATGAAATTGTAGAAAAAAGGCAAACTCAGCTCCATTTATTCATTCATT
>SRR020739-342
CCGTGTGGCTTGGAAAGTGGTAAAAGGTTCATGCCTGAATCAGGATCTCTAGTGCACTTCTCTTTCAGCTGTTTGTATGTTACTTTTTCATCTGAATTTTGGGTCTGAGTAAAGCTTTGTTATTGTCAGATGGTTCCGAGAAGGTTGTGTGTCATTTCTTTGAGTGGCATGACATGCTCCTTAATGATTAGATCTTTTTCCATTGCTTGGAAGAGAGAGATTGTTTTGCCTGTGAAGGGATCTTTGTAACCAGTGACCGCTTTTTCAGCAGCAAGCAGTTCTCATGTAGCTCAGGGCCGACAATGCCTGCTTTAACGGCATCATCCACTGACAGGTACTGGTTCTTCACTGGATCTATAATGAACCCTGTGGCAGCTTGGGCCTCTAGAAGTGACAAGCCAGTGTTGTGTCTCAGAAGATTTTCTTCATAGCTTGATAGATGCTGATCTTCTCCTTTGTCGGTTCAAGGTAGACACCAGCAATACTGTCAGAGCCCTGCAGGTACTTGCTTACATTGACATTTTCGCTGACCTGTGTAGGTGTCTTTTTGCCTTGTTGGAGCATGTCAAACGTAGCTTTGTCAATGATTTTGGAATCAAACAGTGACTTAGCAGAGACAGGTGCTCTAAGCCCCTTGAAGCTGTCTTGTTCTTGTTTCTTAGCCTCTTTCTCGTTTACAATGGTGATCACAATCGTGATGATCTTTTCTATTGTAATCGTTCCAGACCTATACTGCCTCATCAGGTCAATTCTCTGTTCCTCTGTAATATATTCAGAGTGGATCATTTCCCAGATAGTGAGTTTCTTCCCTTTGAGTGGACCAGACTGCAGCTCCATTGTTGCTTGGCTCATGGCCTCTTTGGTTTGGACCTCTGTGTATGCATGTTCTTCCTCGCATTGATTGCTTGCTCAGACAGAGGTAGAAGCTGAAGGCCAGATTCTTGTCAGTGACACATCTCTTGTATAGCTGTGAGTATGTGACATTTTCCTGTGTGTTGGGTCAAAGTAGCCTTTAACATCATCAGTTGACTGAGACTCG
>SRR020739-343
CGGGTTTCCCCTCGGGTTCCCGGTTAGACCCGGTTTTACCCTACGTTAGGTTCCCCCGGGTTAGTTAGGGTAAGTTGGTTAGGTTAGTAGTTCCCGAATTAGGTAAATTAAAGGTAATTTCGGTTAAACGTTAACGTTACCTTAACCTACGTTGGTTAAACCTAAAGTTAGGTAGGTGTAAAAGTTAAATTAAAGTAGTTAAAGTTTAAGGTTTAGTACTAACCATTTTTTTACGGGTTTTTTTTTCGGGTTTTCGTTTTACGGTTACCCCTACGGGGGACCGGGTTTTTCCCGTAAAACCGTTTAACCTAAAAAACTTAAAAAACGAAAAAAGTTTAAAACCAAAAAAGGGGTTTTAACTAAAAACCCCTAAGTTTAAAACCCCTTTAAGTCCCCGTTACGGGTTGAACGGGTTTCCCGAACCTTCCTTACCGGTCCTACGGACCCCAAACTACCTAACCTTTACGGTCTACCGAACTACCGTAAACTTTAGGTACTCTACCAAACACAAATACATACTACATACATAACATACATTACTTAGTCACATCTGTATACGTACATATATATCAACATCCATTATGGGGTCTGCAAGTTCTAACACATTAAATATACAAAACCACAACAACAACACAAAAACAAACCAAACCAAAGTACAGGGGGAAAGATGGAAATGAGGACTGCAGCAAAAAGAGGGAGACGGTTCTCTGTTCCCTGTGCAGGGAATGCTGGGATAGCGAGCACGAGGAACTCCTGGTAGGGTTGGGGTGTAAGAGAAGTATATTGGTGTAGAAGAAGTGTTTCAGAGTAGAGGGGTGTAGAAGAGAGGGATAGATTGGCGGGTTGGGTTGTAGGAGAGATGTAGGGGTATAGACGTGGGGAGTAGAAGACATATGAGGATGTTGACAGGGGTAAGGACGTAGGTGAAGAGGAGGGAGGAGTAGATGGTGGAAAGGGGACGTTGGATAAGCATAAGGGGTAAGCGACTGGGTAACAAACAGGGGGCGTGGCAGTTTATTTGTACGGCCGTAGGAACCGTGTGACTTTGGAGCGCAGCAGCTTGATGAACGAGCGGGGGAACATGTCTTTGGACTCCTGTGCCGTGTACCTGAAGTAGTTCTGGGGGTGAGCCAGAACATCAAACAGGGCTTTGATCAGTTTTTTATCTTTTAGTATCTCTTGGTGATTCTCTGATGCGTAGAGTCTGCCGTCCCGGACAATGTCCTCTATC
>SRR020739-346
AAAAGCAGAACTCCTAGATCATGCTCTGTAAATGACACAGATATTAGCTTGCCCCCATGTGTACAGGACTGCAAAAGGGCGCTAGTACAAGGTTTTACAGATAAATCATCTAGCTCTGAAAATTATACCAGACAACCTGATTCTGAAAGAAGTGTTTTGTGTGATAGATGCTATCTAAAGAACACTAACAACACAAGCCCAGAACCATTGGCGTTTGATTTAAAAAACCTCCTCTTCAGATAATCAACCAAAAGGGACTTTCACTTTCAAGGAAGGTTCAGCCACCCAAGTCATTTTGGAAAGGTCAACCCACCAGAGATTGTGCTCGGTGAATGACACAGACACAAGTTTCCCCTCAGCTGCGCAGAATTCCAAATGCGTGACAGCAGAAAAGGAATATTCTAGCTCTGAAAATAATGTAGAACATTCCATAAGGGAGATAGTACACAGTTTCACAGACGAATCATCCATATCTATTGACTCTAAAAAGAATACCAGGCAGCACACATCTGAAATTTGTGTTTTGCCTGACAGAATCGATCAAGAAAACACAATGCGCACAAGCCCAACATCAATTCAAATTGATTCAGAAACAGATGTTGCTTCAGATAATCAACCTAAAGGGACTTTCAATGGAGGTTCAGCCACACAACCCATATTGAAAAGCTATACTTTGTGCTCAGTGAAAGACACAGGCCTGAACCTACCACCGTGTGCACAAGATTCCCCACAACGTCCCACAAATACACCTGGCTGTGAGACAGACAAGAACACAACATCTGAATCATCTCCATTGTCCATTTTATTGGCAGACACCCTTGACACATCCACAGAGTTTCCATGCACTGAGGAAGAAGCATGGAACAATGAAGATGAGAGAGGCTTTGCGATCCACCTTCTCAGAGCCCAACTAGAGGAGGGTGGTATTTTAGACATCATCTCTGGGAAACGCTTTGATCTTGATGCAGCTCTTGATAAGGGCCTTGTGGATGAGGAGACTGTGTTAGAAGTGCTGGCATTGCAGCTCCGCAAGGGAAGGTTTTTAACGAGACTGACCAAGGCACACGAGGGGATAGG
>SRR020739-347
TGTTTCCTAAAGAAGTTAAAGTATCGTCCCAGCCCTAAAGGGTATGACGGTTTAAAGGTTAGCGCGACGTTAAATGCCATTACGCGTATGCATTTTGAATTGATTTACACGGCAAGCTCACCAAGACACCACAGTGAACTTGACCATCATGGGAGAACAAATCCCACCGCTCGTTTCGATTAGCTTCTTTTCACACCATTGGCTGCATTCTCCATTATACTTTAACAGTACTCTTCTCCAACATGGCAGTTTCACAGGATGACAGCTTATTTAAGTGAACTATGAAACAAATACTGGTTTTGCTTTTACATTGCCATGAAAACACCTCTTACACATTTGGGATTGCCGTCACCCTGGCAAAGTCTTGTCTTTCATAAAACCATAAACATAGGATAAGAATAAAACACCAGGAACCGTTCTGCCACCAAATAGAACAGGTATGAGAGAAGTGACGCAAGCTTATCGTTGTCAACAGATGCACAATCCGCAAATTGTTCCTTTTCACATTTAAACGAGGCTTTATATAATACATTTGTGATGCGCAGAAAGACTGGATTGCCACGTGGAGATGTTAAAAACACCCCTAAACAGCTAAATGCACAGACAAAAGCAACAGCAGACACAGTCGCTTCCATAGACGTTCGTTCAATACAGGCACTCGCTCACAGAAAAAAAGGTTACACCTCTAGGATAGCAAAACGCAGTATGCTTATCAAGTTTGTGGTCGTAAAAGTATGGAATGAATCCTAATTTTCGGTATCATTTAGCTGCAACTGGCGATCACCAACAAACAAGTACTCCCTCACAAACACACACCAAAAACACACACACTGATGGGTCTAGCTCACAACTAGTATGCCTGAAATGGTGAACACTTTCACCCACAATAGTAAAAACAAACATTTAAAACAACGAATGGAGGTACAGATTTCTCACATTGAGCGCTATGCTTTATGGAAAGACGAGACCTAGATTTAGAAGGAAGGGGAGAGAAGGAGAGTTATACATAGAGGGAGGAGGGGATGGGGGTTCAGTGTCTATCCTGAAGTCCCTGAACTTGATCTTATTCTGGGGAGGATTAAGACTATTGCAGTTCCCTCG
>SRR020739-348
GCTCACTGTCTTCCAGCCTTCTTCCTGGAACTCACCCTGCCGTACTCCATCATCCGTGGAGAGCACTTTGAGCTGAAGGCCACTGTGTTCAACTACCTGTCCAAGTGCATCATGGTTTCTGTGACTCCAGCTCACTCCTTAGACTACACTCTCACACCCTTGAAGGATGTCCAATACTCATCATGCTTGTGTGCCAATGGACGAAAGACCTTCAGTTGGACGATGGCACCCTCTATCCTGGGGGTTATGAATGTGTCCGTTAGTGCAGAGGCTGTCCAGTCCCACGCTGCGTGTGACAATGAGATTGTGAACGTACCGGAGAGAGGACGCATCGACACAGTCACAAAGAGCCTGCTGGTGAAGGCTGAGGGAACAGAGAAGACCGACACCTACAACTGGTTGCTGTGTCCAACTGGAGTAACTATGACAGAGGAGGTGGAACTGCAACTCCCCAAGAATGTGGTGGATGGATCTGATCGAATTTCTCTCTCAGTCCTGGGTGACATCCTGGGTCGGGCCCTCAAGAACCTGGATGGACTGTTGCAGATGCCATATGGGTGTGGAGAGCAAAATATGGCCCTCCTCGCCCCCAATATCTACATCCTGGAGTACCTGAGGAACACAGAGCAGCTCACTCCAGCCATCCGAGACAAGGCCATCAAGTTCCTCACTAGTGGTTACCAAAGGCAGCTGAACTACAAGCATGTTGATGGTGCATACAGCACATTTGGACAAGGTTCAGGGAACACTTGGCTGACTGCTTTTGTTTTGAGATCCTTTGGCAAAGCAAAGTCTTTCATTTATATTGATCCGGTAAAAATTGAGCAAACCAAGACTTGGTTGGAACGTCAACAAGGCGAACATGGCTGTTTCATTAGATTGGGAAACTCTTTAACAACAGAATGAAGGGTGGGGTGACAGATGAAGTCACACTGACGGCCTACATCACTGCTTCAATGCTGGAGCTCAACATGTCAGTGTCGGATCCTGTTGTGAACCGCAGCTTGTCTTGCCTGAGGAACTCCACCAGTGATTTGTCC
>SRR020739-350
CTACCTCCCTCCGTGTCGTCGTTCGTCGAGTCCTCTAGTACTGTTGTATCTTGGTTTTGGTTACGTACTAGTACCCTTTACCTAAAGTAACTATAGGGTTAGGTAGTAGTAGTTACGTAACGTTAGTATTTAGTTTTACTTTAACTACTACTGTCGTAGACAAAATAAATTTTAGTTTAGTGTAGTTACTCCCACCCACCGTTGTCAACAGACAACTAACTACGACCACTGCCTACGTACGTCCGAACGAAGGAGGTCGTTCGTTCGTTCGTCTTCGTTACGTACGAGGTGGAGTAGGAGTAGTATAAGTAAACAAACGTAGGACGGCATTGTAGAGATGCAGACTGGTGTTTATGCAACAGTATGTCCCTTATTTGACCCATTTTTTGACACCTTTGCAATTGATATGACCAACTAGTTAATATACAGTATGCATAAGCTCAAGGTGAGACACTTGGGGCTTGTTCAGGAGAGTGAAATATCCCAGAATGTTCATGTAGAAATGTATTGTGCAGAAGCGACATTATTTTCTGTTATGTAGAATAAAGAGTTGTGTTGACTCTATGGATCATATTTCTATCTGCAACCTTCTGAACATAGCATCCTGCTAAATATCCCTGAATATCTGAAGGTGTTGTATTGTCTGGGAAGCAGATGTTTTTGCTCTTGTTGCTTTTGAGTCAAAGATCCATGACATTGATCTTTGGCAGTGCAGGGAAAACCTGTATACTCCCATTTTACCACAGATGGGTTATAGTAGGTCAGTGTTTACTCAAACCTGGCCATGGGGATCCACTGGGCGTGCAGGGTTTAGTCTAGCTCATCACTCACACCTGTTGCAACTAATCAATTATTAATTTAACCCTGGATTAGATGATTCAGGTGTGTTAGAGCTGGGCTGGCACAAAGCCCCGGACCCTGTATTTGCCTAGAATCAGGAAGGAAGAACACTGTAATAGATTATATTGGATGTGGGCAGGGGGCTGAAACTATATTATGATTGTCAAGGTGAGGTAGTTGCTTCAACATTTTGTTGTGGGACTGGTTGTTATTTGGGGTGGGGAAGGTT
>SRR020739-354
GAAGTGTACAAAGCTGTCATCAAGGCAAAGGGTGGTCTAACTTTTAGTAAGAATCTCAAATATAAAATATATTTTGATTTGTTTAACACTTTTTTTGGTTACTACATGATTCCATATGTGTCACCTCACAGCCTTGATGTCTTCACCATTACTCTACAATGACAGAAAATAGTAAAAACAAAGAACAACTCCTGAATGAGCAGGTGTGTCCAAACTTTTGACTGGTACTGTATAATTATACCGAACAATCACTGCAAATCAAATTGAAGTCATGAAACTCAGTTCGACCACATTCTTAACCTCTAGCTTCCATCCTTACCCTCTGGGCTTCCAGGTAAAAGGACTCCCATTCATTCCATGATGCATGTACTGTTACAAGTTTCCATGATACTATCAAGTGATTTTAAGGCCATTTTAAGACAGTTGGAATACAGCCAATGGAGTGATGAGTATAACTCTTTGCCTTTTAAAACCCTTCCTGTACCACCCCCAGGTCAATCAGAGCCAGGTTCCAATGCATTTCTCTCAAGTCTGAATCAGTGCTTTGTTCTTGATTACTATCACCATTCCCTGTCAGCACCTGACAACATACATCATCTCGAAAAGCAACACTTTGTTTACATTCAAAGACCAGAATCTCTGGTTCTTAGGAAGAGCAGCTGAGGAGCTGCTACTGGCCCAGGAATGCCCACAGCCTACACACTGATGCTTACATACTGTAGTGGCGTCTGGAGGCCTAACAGACGGTCTGTGATTTGGTTCTCCAGAAAACAACAACAGACAGAGATGGATCTGCAGTAGCATAGCAGGAATTCCATGATACCAACCACAGAGAGAGTTGCTACATAGGCCAATGAGCGAATAATTTAATCAGTAAACTTGGGGCTTTAGGTGGTCTGAATTTCTAAACAAGTTGCTTCTTGAGATGAATAAAGAATGTGTATGTGTGAGTGGGGTGAGTTATGCGTGCATGTCTGCTTGCAGCATTTTTTAAAGAGAGTGTCTCAATACATATTTTTGTCCAGTGTGTCTGAAAGCGTGATTATGTATACGCCTGTG
>SRR020739-355
TCTCCCGTCTTGTCTCATCCATGAGCTGATTGATGTCTTCAGACCGTCTTTCTAACTCAGCTTTGATCTGATCCAGCTTTTCCTTCTCCACACGAATGTCTTGTTGTTTGTTCTATTTCCTCCAATTGTCCCTGGGTTTCAGACTTCATCAGATCAAACTCATCTCTTTCTTTCATGGTCAATCCCTTCTTTCTCTCAAGGGCTTCTTTTCCTTCTGTATCTCCTCCTTTACATCTTCAAGCAGGAAAGTTGTGAAATCAAAAGACTAAGAGATGAAATTGACAGTGAAAAGGACCAGCTGAATGCAAAATTGCTTGAGTTGGAAAAAATGCGTGAAGAACTAGATAGAGAGAAGAAGGAAGTGAAAGACAGGAAGGATGAAACACTGAAAGAGAAAGATCAGTTGGAAGAGAGGCGAGGTAAGATAAGTAAGGAGAAAGAGGAATTGGATATCAGTCTTGAACTGATGAAAAGACAAAGGGAAGACTTGACGAGCTTGAAGGCTGAAGCAGAAGCACAGAACGAGGCTATGGAAACAGACTGGAAGGAAAAGCTCACGATGGAAAGACAACAACTTGAAGATGTAAAGGAGGAGATACAGAAGGAAAAGAAGCCTTTGAGATAAATAAGGGATTGACCATGAAAGAAAGAGATGAGTTTGATCTGATGAAGTCTGAAACACAGGGACAATTGGAGGAAATAGAACAAAACAAACAAGACATTCGTGTGGAGAAGGAAAAGCTGGATCAGATCAAAGCTGAGTTAGAAAGACGGTCTGAAGACATCAATCAGCTCATGGATGAGACAAGACGGGAGAGGGGGAAGGTTGAAGAACTGGCTATCCAAACTCAAAAACAAAGAGAAGAAATGGTGGGTTTTATGGAAAAAGAACAAACAAAAGCAGAACAAACTGGAACTCATGAATGACAAGATTGAAAGAGAGAAACAAGACATCGAAGACAGTCGGGATGTGCTAAACAAAGGAGAGAGAGGAGCTGGAACAAATGAGGAGTGAGATACAGCAACAGAAGAGGAGACAGAATCTCACATGGAAGACCAAAGGAAGAGAAGAACATTTAGGAACAAATAGACGAC
>SRR020739-356
TTCTATTTTGGTAATCTACCAAAACTCGACCTAAAATTTAGTCTTTTCCTTTGGTTGTCTTTTTCGCACGAGAGGTTATTTTTATACAAAAAGGTCAGTCCCCACTTAAAACATCAGGGGTCTTTTGTGTCAAAAGGACATGTTTTGATTTAGTCAACACAGCTCTACCATTTTTCCCTTCCCAAGCTGGCCTTCAATCAGATTTATCTTGGATCCGTCTCATCTGTTGCATTTCCTTTTTTTACTGGCCACAATCTGCTTGGTGGCTGGGTGTATTTTTTCAAGACATTTTGCCCAACCCTGAGTGTACTGCTCTATAGTGTGGATAGACTATACATGTATCACTATGTAAAACACTTTCCCTTTAGTGTAAACTAACACTGATGATTTGACATTGTCCTCTACAGTGCTTTGTATTGATATGAGCGTTTACTGTATCTCCATTATCAGGTGTTTCCAGGTTGCAAGTACCAATCTATGGCGTCCCTCAGCAGTGATGTACCCATCCTGGCATGTGGCGGTCTGGCCAAGAGATGGTTGGTTCCTGGCTGGAGGATGGGCTGGATCCTCATTCATGACCGGAATCAAATCTTCGGGAAAGAGATTCGTCAGGGTTTGGTTAAGCTTAGCCAGAGAATTCTGGGAGCCTGCACCATTGTCCAGGGGGCGATAGAGAGCATCCTGAACGACACGCCCCAGGAGTTTTACTACAGAACCATCAGTTTCCTCAAGTCAAACTCAGAGATCTGTTTCTCTGAACTGTCCACTGTTCCTGGGCTGACCCCTGTGCTGCCAGCAGGAGCCATGTACCTCATGGTGGGGATTGAGATGGAACACTTCCCAGAGTTCCAGAATGATGTGCAGTTCACTGAGCATCTGGTGACTGAGCAGTCCGTCTTCTGCCTGCCTGCTACGGCATTTGAGTACCCAAATTCTTCCGGATCGTGGTGACCGTACCTAGACGGAGATAGATGGTGGAGGCAGTGTAGCACGGAGTCCGGGAGTTTTGCTAGCGCCACTACAGACCTGCAGCCAAGACAGCAACGAGCTGGACCAACTGAGAGACAGACCG
>SRR020739-357
CCCCTTTCGGTCCGTTCCGGTTCCGGTTCGGTCCGTTCCGTCCGTACGTCCTACGGTCCGTCGTCGTCCCGTCCCTCCCGTCCGTCCTCCGTCGTCGTCTGTCTGGTACCGTCGGTCGGACGTAGTGGTGTGGTGTTGTCGTTGTCGTACTGGTACCGCGGAAAGACGACGAAAGGAACCGTACCGAACCTACGTACCTTCGGTCCTTCGGTCCGGTCGGTCCTTGGTCCGTCGTTCCTTCGTTCGTGACGTCACTCCAACTCTCACCTACTCTAAATACTACCCTCGCCTTTCGTAGTAAGACGACAAGACGTCAAGCACCGCCACTACACGAGAAGAGACTGCTCTCATCATGCAAACTAGCTGAGGTTACTGTGTACCGATCAGCAGTGTATCTGTTATCTGTGTCAATGGATGAACATAAAGGCCATGATACAGTGTCAGCTGCAGCAGAGAGGACTGAGAAACAGAGGCAGCTGGGGATGAGTCAGCAGAAGGTCCAGCAGAGATTCCAGGAGAGAGAGAAGGAGCTGAAGGAGCTCCAACAGGCTGTGGAGTCTTTCAAGGTGAGTATTGTTGACCAGAGGAGACACCATTTCACTTCTCTCCTCCAGTCAGAGAGAGAGAGAGAGAGAGAGAGGACGGCCCTATACCAACTCCCACTCGACCCATAGTAGGAACAGGCTGTCTCGGTACCCTTGAAGAAGAATACGTACGTTAGGTTACTATAGTAACTGACGTGGGCTCGCCTCATCACACTAACCAGTACGGTAACCATGACGACTACATCGTACCCTATAACCTAATTAAAAGTGGAGCTGTCTCTCTCTACTAATTAGTAAATTAATCAGTAGGTCTTTAGTGGACAGTAGAATAGTATAGTTACATTCGACCAAAAGACTAAGTAGAAATAGAACAAATAAAAACTAAAAGTAAGTAAAAATTAAACAATACAAGAAATAGAACAGACACTAGAAGACTAGACCGAAGGACAACGACGAAGGGATAG
>SRR020739-358
CGTCGTCTCGTCTCTACTCGTCTACCTACCTCTCGTCTCTCTCTCTACTCTACTCTCTCGTCTCTCTCTCTCTCTCTCTCTCTCTCTCTTCTCTTACTCTCTCGTCTCTCTTATCTCTCTCTCTCTCTCTCTGTCATCTCTCTCTCTCTGTATCTCTCTCTCTCTTTCTGTATCTCTCTCTTATCTCTCTCTCTCTGTATCTCTCTCTCTCTCTCTCTGATAATGTATGTAGTCTTTCTCTTCTGAAACTAATATCTGAAGCTCATCTAGTCAGTGGTATAATAAGGAACAAATCAAACATGACAGGAATCAATGGAATCTAAGACAAGACCATGACCATCCTTTCTCATATTGAATAAGCTAGTTTGCATGTTAAAGTCGTTATTTCCATGGACATGTCAGGTGTTACAGCAGTAACTGTTCTGGGGTCATATTGTGGTGATTGGACATTGGTTCATACTGCCTGCTTGGTTGACAGGGGCTGTGAGAGTTAATGGAGAGGTGAGTGAAGGAAGATGTAGGACGGAGCACAGAAAAGCACCTCTAGCAGGTCCCAGGGTTCTAGTGAGAGTGTCAGAGACACACAGAGCTCATTTTAAAGATAGTGAGAGTGTCAGAGACACACAGAGCTCATTTTAAAGATAGATGGGCTTGGGTAGAGACCCACGGCTTTGGGTAGAGGTACCCACGGGCTTTGGTAGAGTACCACGGCTTGGTACGAGTACCACGGTACTTGGGTAGTAGGTACCCGACGGACTTTGGTACGTAGTACCTACGGACTTACGGTAGTAGTACCGTACGGTCTTCGTAGTGTTTACACTAAGTCTTTTAGAGTTACGTACTTAGGTACGTAAACGTAGTTACGGGTAACGTAAAGGTAACGTTACCGTTTTTAGTAACGGTTTACACGTTACCTAAGTTACGTTACTTACCGTACGTAACCCTAAGTTACCGTAGTAACCCTAAGGTCCTAAGG
>SRR020739-359
CGTAGTAGTACGTACGTAGTAGTAGTAGTACGTACGTAGTAGTAAGGTACCTTAACGTAGTTTACCGAGTTAACGTTAGTTAACGACGTACTTAGTAACGTAGATTAGTACAGTAGTTAAGTACTACGTATAGTAAGTCGTACGTATAGTACAGTATGTACGTATGACTAAGGTAAGTACGATACGTAGATTACCTAGGATATACGAGTATAGACGTATATAGTCTAGATAGTATAAGATTAGTACAGTAGTAGAGTCAGTATAGATACACGTATTGAACAGATTAGACAATAGATACAGTATAGATACAGTATAGTACAGTATAGATCAGCATAGAACAGTATAGATCGGTATAGATCAGTATAGATCGGTATAGAACAGTATAGATCAGTATAGAAAGTGTAGATCCGTATAGAACAGAATAGAAAGTGTTGATCAGTATAGATCAGTATAGATGGATCAGTATAGAAAAGTATAGAACTGTATGGAACAGTATAGATCAGTATAGAACAGTATAGATCAGCATAGAACAGTGTTAGTAATGGTTGGTTCCCAGGGACGAGCTCATGTGACGAGGTCACTGCATGGCGTTGTGACATCACTTCCCGGTGGGGAAGAGCAGGAAGCCGTTGAACACGATCTTCTTGTCCTTCTTGTCGTCCTTCACATTCTCCGGCTGCTCGTCTTTAAACGGCTCCAGCCACACCTTGTTGCCGCGTGATAGGTCCAACACCACACCTCCTGACAGAACCTGGGTAGTGGCTCTGTTGTTGTAGTCACAGAAACCTAGCATCCTCTCTCCCAGGGCGTCACTTTTCAGATACAGACACATGCCCACCTTGGCCTCTGAGTGGAAGACGAAGTAGTAGACTCCAGGTATGCTGCAGGTGAACATTCCTGAGTTCAAACTGATCAGGTTGCTGCTG
>SRR020739-362
GGTGTGAATCTTCAGAAAAACAATGGCAGAGGCAAAAATTAATTCGTTCAAAAAAACTTTTAGTGAGTATGAAAAAATGCTACTAAACAAATTTTTGTCAAACCATCCAGTTATTGAAGGTAAAAACCATATTTACTGCTACTGAGCAAAATAAAGTATGGTTGGGTAGCAATTTTCAGTGAATTCAATGCAAAGTAAAATGTAATCACAAGAAGAGTACAACTTCAGGTGAGATATCGCCATTATTATCAGTATTTCACATTTCTCATATTCATATTTTTGTGACATCACTTATATGGAATGACATCTGCCTTTATCGACACTGTGGAAGAACCTTTAAACTGGCTTTAGAATGTAGAGATCAGAAGAGAGTGATTTACTACTGGTGGTGGACCACCAAAAAGACAAGACTGATGAATTTAGTGACTTGCTGTCTGGAATAATAGAGCACCAGCAACCTCTGGATGGTATACCAGATGATCGACCAACCTTCGTGGATGGTAGTACCAGGACGATGACCCAACCTCTGGATGGTATACCAGACGATGACCAACCTCTGGATGGTATACCAGACGATGACCAACCTCTGGATGGTATACCAGACGTGACCTACTCGTAGGAGTAGGTACGTAACCAGACGTGAGTACGACCTAACCGTCGGTAGTAGTACGTACGTACGACGACGTACGTACGTACCGTACCGTACGTACGGTACGGTACGGTACGTAACGTACGTACGTACGTACGTACCGTAACCGTACCGTACGTACGTACGGTACGTACGTACGTACGTACGTACGTACCGTACCGTACCGTACGTACGTACGTACGTACGTAACGTACGTAGTACGTACCGTACCTACCTACGTACGTACGTACGTACGTACGTAACGTACGTACGTACCGTAACCGTACGTACGGTACGTAACGTAACGTAACGTACGTACGTACGTACGTACCGTACGTACGTACGTACGTACGTA
>SRR020739-364
CAGTTACTGGAGCAGAGATCTGAAACACCACAGACAGTTACTGGAGCAGAGATCTGAAACACCACAAAACAGTTACTGGAGCAGAGATCTGAAACACCACAGACAGTTACTGGAGCAGAGATCTGTATAGATGTTTGGCCACTTTGTAATGGAGTAGATACTATGGCCAGGGAAATGGCAGCAGAGAGAAGCCAGTGTGCATGGACAATGTTCTCTCCGAGCTCAAGCTACGAGTCACTAACCAGCTTCCATTGAAATGGTTCTGTATGTAACTGAAATAAGTGTGAAACAAGTATGAGAACCTTTCGATGTAACCAGGTGACCAGTGGCCGAGTTAACTATGGCCGCTGTAATGGTATCAGAGAGAAGCTAGCGTATAGATCTAGCGAGATGCAGACATCTTGTGTTACTGGTAATGCCTCGTGTTAATTGTCCTTGGTATTTGTTCTTGTAGTCGGGGGAAGGAGGACGCAGCAGACGAGCCTAACTTCTGTTGTTACGTCGCGCTCTAACTAAACCAACGAGTGTTGACATCTTAAAAGGGGCACGGACACAAACCTGCAAACTAACGAAACGGATCAATGTATACATATGGTGTTGGGATAATGTACATGTAATCTGACTCATGACTCTGTACTAAAGGTTTCTCAGTATAAATGGCTTTTAATTCCATGACAGACTGACCAGGTGAAAGCTATGATCGCGTATTGATCTCACTTGTTAAGTCAACTTCAATCCGTGTAGATGAAGGGGAGGAGACAGGTTAAAAGAAGGATGTTTAAGCCTTGAGACAGTTGAGACATGGATTGTGTGTGTGTGCTATTCAGAGGGTGAATGGGCAAGACAACAGATTGAAGTGCCTTTGAACAGGGTATGGTAGTAGGAGCCAGGTGCAACGGTTTGTGTCAAGAACTGCAACGTTGCTGGGTTTACCTGTGTGTGTCAAGAATGGTCCACCACCCAAAGGACATCCAGCAAATTTGACACAACTGTGGGAAGCATTGGAGACAACATGGG
>SRR020739-365
ATTATACCAGACCTGTACAGCTTTGCTTTTACCTGAAAATATCCAAAACATTTGATGTATTTTGCACTAAATAAACCCCCTTTTGGAGCTGTAGTATAGTCACTAGTTTATTGTCTGAGAGAAAATGAGACCAGATCAGCTGGTGATATGATGCATCATGAGTCTCAATACCAGGCTAGTTTGTCTGAGACCATACCAAGTCATTGCATTGACAACTGGTCCCAGATTACACACAATCAAATTGTATTGGTCACATACACGTGTTTAGCTGATGTTGTAGGAAATGCTTGTTTCTAGCTCCAACAGTGCAGTAATATCTAACCATTTCCCAACGTATACCCAATACACACATCTAAGTAAGGAACGGGGTTAAGAATGTATACATATACAGACGAGCAATGTCAGCGGCATAGACTATGATACAGTATACACAAATGAGATGCGTAATGCAACATATGTAAACTTTAATAAAGTGGCCAGTGATTTCAAGTCTGTGTATTTAGGCAGAAGCCTCTGTGCTAGTGATGGCACACTAAGCCAGACATTCAGATGTTTACACCTAGGCCTGTTTGTTGAGAGGGTTTCTCCCAGCCAGCATGTGGTGGGGATTCACTGAAAATAATGCCTTTTTAACGTCATCGTCAGATAACTGCCACTGGGTTGTCATTGAATCTCCTCCCAGAAGAGGGCGCTATTCATCATTTATTCTATTGAGCTTTTGTATTTCTATGGCCATGAAAAGGTTGTGAGGGGAAAACCATATGCAAAACAATAGTCAACTGACATTTATCTTACCATGTATTAGGATGATGGGTAGACGTCTGGTAGTTGGAACGTTCTGATTGTATATCTTATTGGTTGTGTGTAGCTATAGTCTGATGCCAAAGTAGTGTGTGTGTAGGAAAAGGGTCAGACAGTTGTTGGTAAATGTGTATTACCTGCGTTGTTGTGGTCGCCAGAATTAGAGAAGTCAGAGGCATACAAAGAATGTGGCAGAATTAGTAGCATATCCGTATGTAGGAGTTG
>SRR020739-366
ACTCCATTTTAACTGAAGGAATTGGTTTTCCTTTGTAGGCGATACGGAGACAGACGGTGCCTCCCTTCTTTCACAATGTGTGTATGTTTTGAAGGTTAGCGTCAATATCAACGTCAGGTTTTTACATGTCTGTCCACAGCCTGTACTGGCTCAGGAATCTCTTGCTCCTCTCCCATCACCCAAAGGATGTTGTTTCGTTCTTCTTTTCAATCCAGTATCCAGTCACCTTGCTGCCGCCATCGTGGTATGGCTCCTCCCAGCGAATGTAGCAGGTGGTGGAAGCCACGTTGTATACAGAAGGTCTGGTTGGTGCACCAGAAGGACCGAATGGATTCTCAGCGACAATGGTCTCAGATTCAGTTGATTGCTTGTGCCAATCTGTTCTCAGCACTGACGCGAAAGGTGTATTGCATGTACTTTGTCAGATGTCCCACACTGAGGTTGGTGCGTTTCACACTGGAGTTGATGAGTGTCCAGGCAGTGGAGCCAGATTCACGCTTCTCAACGTATGTAGTTGGTGATATCTGTTCCACCGTCATCCTCTGGTGCTTCCAAGCAATCTCACATGATTCCGATGTTATGGATGAAACTTCAACGGTCCAACGGGGGACCAGGTCTCCAATGACATTGACAGTAACAAAGAACGTCTTGGATCCAGCAGAATTTTCAAGACTGAGGAAGTATCTGCCACCATCGCCCCTCATGGCGTCTCTGATAGACAGAGTTGTCCTGTTTTTTGACCGTCTTTATTGCAACCCTTTCACTGTCCTTCAGCCTCATCTCCTCCAGTTTCCAGATTACCTTCGGTGCTGGTCTACCAGTGATGGGAACATCGATGACGAAGGTATTACCCACTTTACAGATGACCTCCTGGTTAGATATTTCACTGAGATCTGCAGTTGGTTCTATCTGTGGCTCTTTGATTAACACTGAGGATAGTGCTTCTCTTTGGTAAAGCTGTTGCCTGCATCGTTCTTTGCCTTAACGGAACTCATACCTGCAGTCCTACATAATTCTAGATGATGCCTTCGTTTC
>SRR020739-368
TCTAACAGACTGACTAGGTTAGACTCAGATCTAACAGACTGACTAGTTGACACAGCTACGTACAGACTGGGACTAGGTGCACAGCTAGACACTACAGGGACTTAGGAGCAGATTCTAGACACACGACGTACTTAGAGACTAGACGTACGTACGACGACGTACGTACGTACGTACGTACGTACGTACGTACGTACGTACGTACGTACGTACGTACGTACGTACGTACGTACGTACGTACGTACGTACGTACGTACGTACGTACGTACGTACGTACGTACGTACGTACGTACGTACGTACGTACGTACGTACGTACGTACGTACGTACGTACGTACGTACGTACGTACGTACGTACGTACGTACGTACTACGTACGTACGTACGTACGTACGTACGTACGTACGTACGTACGTACGTACGTACGTACGTACGTACGTACGTTACGTTACGTACGTACGTACGTACGTACGTAACGTAACGTACGTACGTTACGTTACGTTACGTAACGTACGTACGTACGTACGTACGTAACGTAACCGTTACCGTTACGGTACGTTTAAACGTTAACGTCGGTACCGGTACCGTTAGGTTCCGTAAAAGTACGGTACCTTAGGTTAACTTAACTAACGTTTCGGACCGTACGTACGTACGTAAAGTTACGGGTACCGTCGTAGGTTTTAACTAACGTAGGTAACTACCGTACGACCTAAACGTTAACCGGTCCGTTACGGTACGTAACTTTAACGACGTACGTACCGTACGTACCGTAACGTAACGTCCGTTCGTAGTACTTACGTAGACGCCTGACTAAGTACCGTCGTGTTATTACCTAGGTGCTCTGCTAAGCGTCTGTATTACAGTGCTCTGCTAAGCGGTCTGTATTACAAGTGC
>SRR020739-371
AGGGTTTCTTGGGAATTTGATATCCATATGATGGTGCAGTAGGCTTTGGTGTCTCATTGGTTGGAGTCTTGGTTATCCTTTTGTTTAGCCGGAGACTGAACAGCCACCGAAGGCTTCTCAGGAGCTGAGGTCTTTCCAAGTGGAGAAGAAGTAGTCGGCTTTGTCCCTGCTGGTTTAGACTCAGAGGTTGCTTTGGTGGGCGTTTTAGGCTCTGGTGATTCCTTTAGCTCTTCTTGTTGTACCCTGGCTTTAGCCACAGGAGATTCTGTTTTTGAGACAGGAGGTATTGTCTTGCTGGCATCTTTGTTTGCAGCAGAAGACACAGGGTGTTGGGTTTCTGTGGTGGGTGTCTTGGGTTTTGGGATGACTCCATAAGTTGGGGTTTTAACCTCTGGTTTCTTAGCCTCGGGTGTTGGAGATTTAGCCCATGGTCTTGTGTTGGCCACAGTTTTAACCTTTGGTGTTTCTGAAACAGGAGTTGCCATTTTGCTGGTTACAGCTATGGATACGCTTGGTTCTGAGACATCTTCAGCTTGTGTAACAACAATTATTGGAAGCTTATCTGCTGGAGTCGTGGATATTATGGCCTCATTTAAAGGGATCTTTTCTTTGGAGGATGCTTCCTGGTTGGACACCATGGGCAAAGGATGTGTTTTTACTAAGTAACTCTTGGGTAGGTATGTTAGATGCTTCCAACCCCTTGCGTTGTGGTTTTAGATTCCTCTAGAGCATGCGTCTTAGACCTGGATATGCCGAATGAAGGTGAGACACGTTGGATTCCACCATGGGCAACATATGCAGCAGGAGTCAACCCATAATATGTATGGGTTGATTTAGGGCCGACATATGTTGGTGTATTGGCCGTTTGTAAAATACCAATAGGATGATACCCCACGCTATGGGAGGTCTTTGGTTCTTTGTATAACCTCGCTGGTGGTTGTGGTCTTTGATACCCAACTACTGGTGTTGTTGACCTTTGTATACCCGACTTGTTGGTAGGTCATTGGTTTTAGGTCTCTTCATTCGAGGGTTTTCTTTGGGGTAATTTGTAGTATCCATATGATGGTGGCAGTAGGGCTTTGGTTGGTCTCATTGGGTTGGTAGGTCTTTGGGTCCCGTTTTGTATACCCACTCT
>SRR020739-373
GAAAACCATGAAGACACTGAGTGGTGTTCTTCTGCTCTCCTGATGTTGGCAGATGCCACGTTGGGCGACATTCAGAAGAGGATCAGTCGGTGGGGAGGACTGTAAGGACACTGAAAGGCTGTACCATGTGCGCATAGTATGGCAGGAAGGAAAATACCATTATCACTGTGGTGGTTCTCTGATCAGTGACCAGTGGGTTCTAACTGCTGCTCACTGCAGGCCTGGAGGAGTTAAAGGAGTGGATCCTCATGTGTCTGTAGTACTGGGTGAACATCCAGCCTCAGGTCCAGTCAAGGCTCCAGTAAAAATTAAAGTAACTGATACACATGCTCATCCAGACCAGCATGACATCATGCTACTGAAGTTACCTGAATCTGCCAAGGAGACAATTACGCCTGTGAATCCTCCTGACTGTTTAACTACACCTGGGTCACCTGGGCCTTCACAAGCCAAACAGAGAAAAACAGAGGACAGTGGGAAGACATCTAATCTAAAACTGGGTGATACAGTTCAGATCGCAGGTTATGGTGGCACCCAAACTGATTCTGATGGTATGAAAGTAAGTGGTGAATCAGACACTCTGAAGTGTGCGAGGTTTGAAGTTATGAGCTGTGATAAGGTAACAGAACTATTAACTTATAAAACGTGTAAAGATGAGTTTGAAGAAAGAAGGAAAAAGAGCACTTCTTCTGTACTAAAAGGGACACAGTGGATGCCAGTGAAGGTGATTCTGGGGGAGGTGTGGTGTTTGATGGACAGCTGTATGGTGTTCATATAGAAAGCGGTGGAAAAGCATGCAGTTTACCAGGCGTTGTCATGGATGTCTGCGAGTACAAAACGTTGGATTTGGAAAATCACTGGCATTAAGACCTGGGAGACCAAGTCTTGAAAAGTTGATTTAATTAACAGTAAAAAAGCTGATCACTGTAATCCTAATAAACCATAAAGAGATTTAGATCTCCGTACATTAAACTCAAAACTTAAACTAAGGACACAGTATATTCACTGATGTATGAACTAAAATAATGCATTGTTGAGGCAATTAAAAG
>SRR020739-377
TGTTTCAGTTTGTCTGTCTGACTGCTCGCTAGATGGCATAACCATCAATCAGAAATGTCCATTGTCTGTCGGTGAGATGTTTCCATGTCTTGCCTGAGCTATAGCTTTATCAGGGTCGCTGAAACTCCGACTACTACCCTGTTACCCGACATAACAGCATTGTGTAGGCCTTTTGATGGGAGTTCAAGTTGAAAGCTACTTAGAGATATCTTAACTAGAGTGCAGCATGCCATCCCATCCCACAGCTCTAGTCTGACCTGTCCAATCTCATCCTTGAGCTGTGGTTAAGGGAACTTCCATCTCTCCTCTCAGCCAAGAGATGAGTTGTTGCCTCTATGGCTGCGACCTACTAAAGGGCTGCATCATATCTCTGATCACCTCCATCTCGGTCTGCTCTGCATTCACCTTCAGTTTGCATGTGCACTTTCCAAAGACATTTGAATAGTAGGACGCATGTCCACCTCTGAAATAGGACTTGAGCGGTTTTCATTTCTTTTGGACGTCCTATTGTTACGGTAGGAGCTGTGGGCTCTAGCCCCGTCTGCACTGTCCTGTGTACAAGCTTTCATCTGTGACGCTGCATGTCCAGCTCAACACCAACATGGATGCACCAGAGAGAGAGAGAGAGGAGGTAGCGAGGACAAAGAATAAACTAGTCCTCCAACTACCTATTACGCCTTGTTACTTATTTCAGAACTAATCTGTTCTTTTATTGGCGTGTCACCAACTTGTCGGTCCTACTAGGAGCTACGTAGTTTGCCGAGGTTCTTTTTCGGTTTCCACCCGAGCAACAAACCACGTACCGGTTACAAGTTTAATTTAAGTCGGTACAACGTCGTACGGAAACCTAACCTGCCACCCTGTAGCTGTCGACGAACCAGGTCCGTTAGGGTTCGAACCGTTTCGGTTACCCCCTAACGGTAAACCCCCCTAAACGTTTCGGTTAACTTTAACGGGTTCGGGGGGGGTACCCCTTTTTTTAGGGGGGGGGTTTTTTTTTTTCCCGGGGGGGGGGGGAAAACGGGGGGGTAAAAAAACGGGGTTAACGGGTTTTTTACGGGGGGGGGTTTTTACCGGGGTTAACCCCCGTTTTTTTAAAAACGGGGTTTTTTAACGGGGGGTTTTTTTAAAAAACGGGTTTTTTTTCGGGGGTTTTTTTTACGGGGGGTTTTTAACCCCCCGGTTTTTTTTTTTAGGGGGGGGTA
>SRR020739-378
CTTCGTTGTGTTACTGTCGTCCTGTTATTGATGTGACCGAGTTCAGCCTGGCAGCTAGGCCCTTTGTGATCCCTGACCTACAGGCTTTACTTCGTTGTGTTACTGTCGTCCTGTTATTGATGTGGACCGAGGTTCTAGCCTGGCAGCTAGGCCCTTTCGTTGAAGCCCTTCGACCTACCAGGGCTTTACTTCGTTGTGTTACTGTCGTCCTGTTAACTTGGATGTGGACCGGAGTTCGAGCCTCGGTCGAAGACGTACGGTACCGTTCGTTCGTACGTACCTACCGTACCGTACCTACGGTACGTTACGTTTCGTTTCGTTCGTTACGTCGTCGTCGTCGTACGTTACGTACGTACGTACGGTACGGTACGGTACGGTTACGTACGTACCGTACGGTACGTACGTACGTACGTACCGTTCGTCGTACGTCCGTACGTACCGTACGTACGTACGTTACGTTACGTACGTACGTACGTACGTACGTACGTACGTACGTACGTACGTACGTACGGTACGTACGTACGTACGTACGTACGTACGTACGTACGTACGTACGTACGTACGTACGTACGTACGTACGTACGTACGTACGTACGTACGTACGTAACGTACGTACGTACGTACGTAGTACGTACGTACGTACGTACGTACGTACGTACGTACGTACGTAGTACGTACGACTAGTACACGGGAATTGACCATATACCGGACAGTGTACGACTAGTACCAGGATGACGATACAGACTAGTACCGCCTAAGTAGTCGATAGACCAGGATTGACCGATAGTAACCACGGACTAAGTACCCTACTAAGTGCTAGTACGACGAGGTATGACGATATACGAACGACCTAAGTGTGATAGGACCAGGGATTGACCATATAACCAGACACTACTCTAAGTGTGATAGGA
>SRR020739-380
AGGTTGGGATGTGGAGCAGTGCAGCACAGATGGACTCCAGCCAGACATGCTAATCTCCCTGACTGCCCCTAAGAAGTCAGCAAAACACTTCTGTGGACGCTACCACTATCTGGGGGGACGTTTTGTGCCTCCTGCCATGGAGAAGAAGTACCAGCTCAACCTTCCTCCGTACCCCAATACTGACTGTGTGTACCAGCTGCAGTAGTGCCAACCATGTATATGTAAAAAAAAAAGATTGGTGGGTAAATGCTATTCGCAGTGAGTAAAGTAATGCTCCCATGTATAACACTTGTAATACCCTCTATCTTATGTTCAAAACATTTTATTGTGCATTAAATTGGGGTTTCACACATTTCACCCATGAGTCATTCATGCAAAATCTATGTTTTCTGTGAATTACTATGATAACATTTAGTTTAGTCACCAATACATCAGATAATGCTAACTATTTGTTATGCTATTTTAACAACTAAAAATACAAGATACAAATGTCAAGACTGTTCTTTTTGAAGTGCTGAATATAACAAATAGTAGATGGTTTCATTATTCTTATACAATGCATACAGTACCAGTCATCTTGAATTCCAGGTGAAGCTGGTTGAGAGTGCTAAGAGAGTGCAAAACTGTCATCAAGGCAAACATTTTTTGGTAACTACATGATTACATGTGTTATTTATAGTTTTGATGTCTTCACTACTATTCTACAATGTAGATGATAAAGGAAACTCTGAGTAGGTGTGTCCAAACTTTTGACTGGTACTGTATAGTATGTAGGGCAAATCATCAGAAATGGGGTATTGTAAAGCAGTTGGCTGTTGTAAAACGTATCACGATGTTGTATGCCATTTCTGTCCCTTGCAAGATTGTACAAGATCACCTTTTCTATGTGACTTGTCAACTGATACAGTATGCCTCTCTCTGCTTGAAATTCATCAGCTTACAGTGTATCAATGAAATGTGGGCTATTCTTAACATGACGCAACGCGGAGTGCCTGGATACAGCCCTTAGCCGTGGTATATTGGAAATATACCACAAAAC
>SRR020739-381
AAACTTCTCACGGATTGTTGCATCATCCTGTAATTACGATTTTTCTGAGCGAAACGCTATACGGCACATTTCTAAAGGAGGACTTACGTACGATTGACACAACACACTTTAGCACAGTAGAACAACCTATGATGTCACTTAAGACGTTACCCTGGTATTCACTGGTGGTAGGCTAAAATCAGGTGACTTTATTGTAAAGTGACATGAATAGATATCCCCTACGTTAAACATAGAACCCCAATCAAACCTCTATTTCTCTCGCTCTCCGACATGGATTCAAAACCACATAATCACATCACACTCTGTACTATGGCCACACTAACAAAACAAGAATTTAAAATATTACTGAAATGTTTCCAAAATGGAAAGTTTATAAGCACTAAACACAATTTTAAAAAACATATATATTACATTTTAGGGTTCTGTATAGGATACTTCCCCTAAATACAGGAATATGGAAAATTGATAAAATACTTTTATTTTCGATTATTTGGGGAAAGCTGGAGAGTTGTAACTCAAGTCCTGCCTCCGCAACCAATTTATTGTTTTTCTTTTTTCTATAAATGGAATTGACTCATATTCCCCAAGATGTTTGAAAACATTTACAAACAAGGGCGTCAAAGAAAAATCTTGAAAAAGACTACAGTGTACAAACTCGGCCTATAAGGCAGGCTTCTCAATAGAAATACCCTCATCTTCGCTCGTTGTGTAGTTTTCAACCTCTCTATCCCTCATACATTCTCTCTTACAAGCACACACATTACACACACACACACACACACACACACATACTCACACATTCACAAAACACACATTACCCACAAACGGACCCCAAAGGTACTACTGACTATCGACGACCACCACAGTATTCACCTTTATATACACACAGTCTTCTACCAATTTCAACACCGCATCTGACACGTTTCTATCACACGTTGACTCGAGGGGAAATGTCCTTCAGTGGGTCTCCAGTGCCAGAGCTGCAAGCACTTACGTTTCACTACAAAAAAAAGGCAGAACAGTGACACATAGGAACGGGGGTGCTTTTGTTTTCTCACAAATCAGATAAGTGTCTTGACTAG
>SRR020739-382
TGGATATATTGAACCCAATATTGCCACATTCCCTAAACTTTACCCCACTAACTTTTTGCTCACTTTCCCACTAAACTAACACTTACGTCACTCTTGGCAGCTCTCTCCTCCGCTTTCTTTTCATATTCCTCTTTACGCGCTCGGCGTATCCTCTATTTAGTTTTCTCTCTTGCTCAAATTCAAAAATTATTGGCCAAAAGCAGATAATTATCGTCATTTTTTAAATTATTTGACCAAAATCGTCCATTTATGCTGTGGACTTCTATTTTCTCCCAGTCTTTTCCTTGTGGAACCCTTTCTCCAACTGAGCACCCCCTGCTTGGTGCCGTTTCTTGCTTCTCTCTTTTCCTCCATGTCAGCCTGTCTTTTGTACTGCCTCTGCTGTTGGCTGCACTCTTCTATAAGCTGTTCTAGAATCTTCTCTGTTTTTGTCGGCTCTACTAACTCCCTATAGTCTACTCTCCTATTTGTCAGCTAACTCTCTTTCCCTCCACTCCAACTCTTCCTCTTCTCTCTCTGAGCTGTTTCATTGTCTCTGTGTGGACAAGCATATGATCTTATATTACATTGACCTCCACTAGTCCAGCCTCGCAGTCCATACCGGTCGGGGCCGTGTGTTATTCAGCAGTATTGGTCAAGCAGGTTTCGAGCCACGGGGACAATTCACCGACGCCAAAGCGAGTGAGAAATCTCTACCACAGCACTGTATCAATGGATATCTGGCCTGCCATTTCACAGTCCTGAGTCGTGCTAGGCATATACAGTACGTCGTTCATAGCCCTTTGACTCTATGTGCAGACTTTTCTTGGCTTGGAGTCCAGGCTACCGGTGCTATGTCGACGTACTACCGTACGTACGTGTAGTACTTACGTTCGTACTGTCGCGTCGTACGGACCGTACGTTTAAGGTTACGACTTAGGTTCGGTCCTTTCGTAACGTAAACCTTACCTTAACCTTAACGTCCGTTCCTTACTTACTTCGTTACGGTACCGACGAAGGAACGAAAAACTAAAAGGTTAGTTACCTACTAGTAGGTTACGTTCCGTCGTACG
>SRR020739-383
CGTCTGTAAGGCCTGTGACAGCAGTTTCTCCAGACATGATCATCTAAAACTGCACCAGAGTCGCTAGCAAAGGGAAAAGACAAACGTTTAGAAGTTCGCATTGCCAAAATTAGTCTGGCAGATGTTGGAATGGGCTGGCAAAATAACCTGAACATTACCGATTCAGGAAAGCAACAAGGGTTTGACTGCAGCATATGTTCAAAGATCTTCCCCTCTCACAGCATTATGGCCCGACATATTGCCATGTCACATGCTATAAGAACCGTCAGTTCATTTACTCATGAAAAATACGCTTAAGAGACAAATAAACATTGGTGCATGTCAAAGAATTTATGCAAAAACAAAGCATTCAGAAAAGCTAAATGTTACAAGCCCACCATCAAGAGAGACAAACCGACTTCTACAGAGGATCCAGCTGCAATATAAAGACAAACGCAAATTCAAATGTACTTTTTGCCCTCGCCTTTTCAAAAGTGGTGAGCAATTGAGGGTGCACACCCGCTTGCATACAGGGGAGGAAACCTTTTGGATGTTCTAATTGTGGTGAGAGATTTATCCGTAGGGACTACCTGCAGCGCCATTTGAACAGGTGCAAAGGGGAACCTCTTGACAGAGTGCTTTGTGACAGATGTGGCGACGTATTTTCGCAAGATGAACTCGAGAACCATCAACTGACATGTGTTGTCAAGTGTAAATCACCTGCCCGTAGTCGAACTGAGTCCACTGCTGGCAGTCCACCAAAAGGGTCTCCTGTGCTAATTGCAGTGCCCGCTTCTTGTTGTTCTCTCAGCTCCAGCAACACTTTCTCAACACGCATAGAGACGCTCCAACAAATCAGGCTTCACCTCTACAGGAGCAGTTGTCTACTATGAAGAACATAAAAGAGGAGTCTTTGGATGAAGGATATGGTGACACTCGGCAGAATAGTGATAACAATCTCATGCTTGATCAAGACAGTGATCGAAATAATGATATGAACAAACCCATTAAGTGTCCACAGTGCAACATAAACTTTGGAAATAAGGGTGGATTTGCCAGACACATGCGTACA
>SRR020739-385
AGACTGTCTCTTCTAATCCCATAGGATCCCTGATGGCTAACAATAACATATCCTGACATCATGTAACGTTATACATTACCCTCTCTCCCTCAGTGAAATGAATAAGTATATTTCATGATTCCAACAGTTAAGAAATCAGAACCCATCACTACCATCGAGTATATGCAATTCAAATGACATGATCAATGTTTACTGAGCATGAAAAGCCTACAGTTACTTTAACATTGATGATAGAGCTAAATGTGCACAATTGTTTTACATGGAATAATATGACATTTGTAGTTCTGACTGTGCTCTTGAAGAGCAATCCCTTAAACGGTAAGTAGTTGTCAATGGTTTAAGCAGAGCTGGGGGTCTCCTTGCCCCCAAGCAACACAATTAAACGCTCTGCACCATATCTGGGTTTCGATGCAAGGTGCGTTACAACATGGACTATAAGCAGTGGCAACCCATCTTTACAGATGGTGATAAATCTTTGGATCCAATTAAGTAAACTCAAAGCAATTACCTATACATTGGATTTGCTTAGCAATTTGACAAAGACGTTGTGGGCCACACTATCTTGATTGTCACTTGAGGGGAACTCCACTCAAACTATCTTCTGGTATTTTCCCCAATAATCAACAGTTGATACAGTCCCAAAACGCTTTGCATGTCAGCAGTCAAGTTCAAGCAAAGTATCACCGGCCACATCATGATGATGCGTTTTGTGATGTGGCTGGTAACACTTGGCTTCTTGAAATCCAATATCTTTTAAACGTGACTGCTAACATGCAAAACACGTTGTGACTGCATCAACAGTGGACCAATGGAAAAAAGACCCAAAGATAGTAAGTGGAGTTCTCCTTTTAAGTGCCCAGACTCAAGCAATGAATTAATGAAGCCCATGAATCACTGATTTATTAATATCGGATACACAGTGAGCACCAACACTTACACAGCACTTTATTTTAAATTCAACTATGTTAAACTTATGTTAAAGAGCAGACTGTCAACTTTAATTTGAGGGTATTTTCATCGGTTTTGGGCGAACCATTTAGAAACTAAGCACTTTTTGTACATAGTCCCCCCATT
>SRR020739-386
TCAGTTTAATAGCATATATTTGTATTTATGGATCCCCATTAGCTGCTGCAAAGGGATCAGCTACTCTTCCTGGGCTCTGGCAAAATTAAGGCAGTTATACAATTTAAACATTACAATACATTCAACAGATTTTACAACAAGCGTGTAACCCTCAGGCCCTTACTCCACTACCATACATCTACAAACACAAAATCCACGTGTATGTGTGTGTATAGTGCGTATGTTATCATGTGTGCGTATGCATGTGTCAATGTTTGTGTTGCTTCACAGTCCCCACTGTTCCACAAGGTGTATTTTTGTTATTTAAATCTGATTCTACTGCTTCCGTCAGTTACCTGATGTGAAAGAGTTCCAAGTAGTACTGTGCACCTCCCATAGTCTGTTCTGAAGAGACCTTTGGTGGCGTGTCTTGTGGGGTATGCGTGGGTGTCCGAGCTGTGTGCTAGTCATTTAAAACCAATGCTTTCAACATGTCAATACCTCTCACAAATAGAAGTAGAGATGAAGTCAATCTCTCCTCCACTTTGAGCCAGGAGAGATTGACATGCATATTATTCATGTTTGCGCTCTGTGTACATCCAAAGGCCAGCTACGCTGCCCTGTTCTGAGCCAATTTCAAATTTTCCTAAGTACCTCTTTGTGGCACCTGACCACACGACTGAACAGTAGTCCAGGTGCGATAAAACTAGAGGCTGTAGGACCTGCCTTGTTGCTAGTGTTGTTAAGAAGGTAGATTAGTGCTTTATTATGGACAGACTTCTCCCCATCTTAGCTACTGTTGTATCAATATGTTTTGACCAGGGTACTCCAAGCACTTTAGTCACCTCAGCTTGCTCAATTTCCAAATTTATTACAAGATTTAGTTGAGGTTTAGTGAATGATTTGCCCAAATAGTTTGAAATATTTAGGACTAACTTATTCCTTGACACTCATTCTGAAACTGCAGCTTTATGTTAAGTGTTGCAGTCATTCAGTCGCTGTAGTAGCTGATGTGTATAGTGTTGAGTCATCCACATACACAC
>SRR020739-388
CCAGAGGTGGTCTGAAGAAGAGGGGATGGGGTTGAGCAAGCAGGTGGCCGAACCTTACTAGTCACAGGATTTCATCTGGAGAGAGAGGGGAGAAAGAGGTCAAGGCATAGGGGTATTCTGTGTGAGTGGAACCAGTGGACTCAATAGGCTGAGTGAATGAGATGTGGATGTCGTCAATCTTTGTTCAAAGTGGTTGACAAAGTCGTCAATCAATATCATATCCAGTGCCATGATATCGACCAGATGTTAAACCACTGTCAAAGTTGATGATGAATTTAGGAGCTTCTCCAGGAGGAGTTCCATACACAGTATGGCTCCAAGTACGACACAGCACTGCAGGCCCTTGTGGGAGGCTTGGTCTTCAGACTGGAACAACTGCTATCTGTGCCAGATCTCTCCCAGATAGCGTCCATTATCAGTGCTGCCCCTCTGACCTGGAGGAGTGTGGACAGTCTGTGTCTGACCCTGAGCACCTGAAGATCCTCCTCCAGCACCAGAACCTGCTAAATAAACCCAGTTAAACAGAAATGTACCTCTCACTTCCTCTGTGGGTGACTGTGTGCTGTCTTCGCTGTCCTTCCGCCTCGCCTGTGGAAGGCCATCAATGGAGCCAGATTTTGATGAGCCATCAGAATCATTAGAAGCCGCTTTAAGCGTCATGAACCCTGCCTCCTTCAGTGACTTGGAGGATCTGGGAATGATGTCAGAGGACTCGCCACATGCTGGAGAAGATAGTACTGTAGAGAGAGAAGAGGATGCTAGGGATAGCGGAAGTGGGGTGAAAAATGCAGTGCGTGACAATACACTGCCAGAGAGCGTGTCTAGTCCTCAAGGTGTTAGCGGACCAGTAGGAGGGGCACCATCAAAAAGGGGCACCAACAGTAAAGGAGTATGTTGCCAAACACAGAGACACCAAACAGCTTGTAATCAACTGATGAGTAGTTCCTTCACCAAAATCATCTCCTTTACAGATAGTCAAAAATAAGTCAATCCCTGCCACGGTCACCAATGGGAACCAAAC
>SRR020739-389
ACGATGGAGAAGAGATGGATGAGAAAGAGGGAGAAAGAGAGATGTTGGGAGAGGAGGGAATTACTAGTGAGAATTCAGACTGCCTCTTAAAGCACAATGTGCTGTCTCGTAGGGTGTTGTTGGCTTGTGTGTTCTTTGACAAACGGCTCACTGGCGGCCTCAGACAAGCAGACCTTCACAACATCTTACTGTCACTAGGGCTGTGGCTCACACCCATCCAAGTCCAGGTGTTGTTGAATAAGGTGTGTGTGGAGGGGCAATGCCCATACAGGATGCTAGCCTCTCGCTGGGAGGAGACAGAACACACAGAACCTGATATCACCATGGAAGGTAACCGTGGGTTGTTTCGTGGAGCTACAAAGAAGGAGAAGGCTTGTGGCCGGAAGTCTGGGGGATCCAGGGGGCCAGCTGCAGCTGTGGGGGCTGAGGTGGTCTCCTACAAGGGCAGTGTGGTAAACATCCCCAGCCTGCTGCAGGCCCTGGAAGCAGCAGACAGAACACGGAAAGCCCTGGAGCTACGCATCGCACCCTACAGGACGCACTGGTGGATGCTGCGGCTGTCACTCAGGGCCAGGAGGAGGGTCTTAGCAGCAGGCTGGAGAAGGTGGAACTTCGAAGCTCATCCTATGAGAAGAAGCTGAAGGAGGATGCTGGTCACATGTTCGCCCTCATCCACAAAATGCAGGAAATGGTCGACGAGACGACAAGCCTGACTCAATCAAAAACAGCAAATGAAGAACACTGATTGGTCGAGCAGAACAGAGAAGTGAAGATAAACTGAACGATTACATTATTACATACACACACACGCACCAGCCGGCTTGACGGGGATGAGTGAGTGACTACACACATATACAGTCATGATGGAAAGTATTGGCACACTTGATAAAGATGAGGAAAAAAAACTGTATAAAAAAAATATACAATACTAGAGACTATAAATGTAATGCTCCCAAACTTTTTTAAATTAAGTATAATAGTATTACTTATAGAACGTACGTACCGAACGGACGACACGAAGGGAGGTAGGAG
>SRR020739-390
GGATGTGTGTATGTGTTGTGTGCGTCTGTGCATGTATGCAAGTGTGCATACTTGTGTGTGCATATGTGTGTGTGCGGGCATGGGGGTGTGTGTGTGTCTGTGCGTTGTGTCTGTGTGTGATGGCAGGGTCCATGCAGCTCTTACAACAGAACACCATTGTGTGCTGTGGCATAGAGAAGAACACTTTGTTATACAAGCTCAAAAGCAACGTGGCATTGATATTCTGACTGAGAAAGTTTTTAGGTAACTAAATGACTGTGTGCTGCACTGTGAATGCTTGTTAAGTTTTCTAGTGTGACTCGGCATTGTTATAACGGTCAAACTGACTGCACAGTTTGGAGTTAAAATCTTCAAAGCAAGGTTGTCATTGAACAAAATAAACAAAACTAGACCATAGAGCAGGACATGACACAGATAAAGAAATCCACACCTGCAGAACGCCTCACCTGCACAAAATGTCTCTCATACAATCACATACATGCATTAATGATTAGCAGCCAGTGATCAAACTTCATGTGGGTTTATCTTTTTAGCCAGTTTGGTTCCATTAGGGGGATAGAATTCTCCAACCTGATTGTTGCCATGTTTGTAGTGGCCATTTTCAGGCATCAAGATGACTGCTATACATTAGTAACAATATGAGACCAATGATACACACAGCTGCAGCATTCAGGGTCTCTGAGAACAGTCATCATCGTCTGTGGTAATAGGTTGTATACTCACGGAGACCCCCATTATAGGTTCACTGTGAGAGGTTATACCACCAACACTTTTTATTTTTCTACGGAAACGAAGACAAACGAATCAAAATGCGTGAGTGTATCTCTGTGCATGTGGGTCAGGGCTGGAGTCCAGATGGGGCAACACCTGTTGGGGAGCTGTACTGCCTGGAGCACGGGATCCAGCCGGAGGCACCATTGCCTAACACAAGGCGGTCGAGCACTGACGACTCCCTTTCACCACGGTTTCCTTACGCGCCCACGGGGTCCATTCGGGAAATCTGAGACTG
>SRR020739-391
CCAGACTTGGGTTATAGATGGAGGTGTTTTATTGATTATAATTTAGTTATTTTTAAGTGATTCATCTCTCACACTGTTTTAACTAAAAATTACAAAACAACACAATGCAGGACAGCTGCAATTATGTTATGGTTGGCCACATTTTAGGTGTCATTATTTCAGAGCAGGTTTGTTTGTTTTGAAGTAGACCTGTTACTGTAAGCATTTTCCACAAATTAAGAGAACATCAAACTGTAATTAGATTGTAGTGTTTTATTATATTCTTAATTTTAGGCATTTAAAGAGATTGTTGTCTTTCTAAGAGGACATCTTTGTTTGGAAACTCTCAACAGTATTACTTTTACATAAGATTTTATTAAGTCCATATGAAATAAGTGCTGGCCTCCTACGCCGTGCAGGCCAAGTACGCTGATTACAACAAGGAGATTCACTTGCCAGGATACCTGTCCAGTGAAAAACTGCTGCCTCAGAGGGTCCTGGACCAGCACAAGCTCAACAAGGAGCAGTGGGAGTAGAGAATCCAGGTGTGGCATGAGGAACACAAGGGCATGCTCAGAGAGGATTCAATGATGGAGTACCTGAAGATTGCCCAGGACCTGGAGATGTACGGTGTCAACTACTTCAGCATCAAGAACAAGAAAGGATCAGAGTTGTGGTTAGGAGTAGACGCCCTGGGACTCAACATTTACGAACAAAATGATAAGATGACACCTAAAATTGGATTCCCATGGAGTGAAATCAGGAATATTCCTCAACGACAAGAAGTTTTGTCATCAAACCCATTGACAAGAAAGCACCAGACTTTGTATTCTATGCTCCACGACTGCGTATCAACAAGCGCATCCTGGCACTTTGCATGGGCAACCATGAGCTGTATATGCTGCCGCAAACCGACACCATCGAGGTACAGCAGTATGAAGGCCCCAAGGGCCCAAGAGAGGAAAGACCCAAAGAAGATGGAAGGGCACGTGCTGGAGAACGAAAAGAAGAAGAGAGAACTTGCTGAAAAAGAAAGGAAAATTAGAAAAAGGAGAAGGAGAGCTATGGAGAGACTGAACAGATGAGGAACAGACAAAAAAAGCTAAC
>SRR020739-392
AGCTGTGGTGTGTTGGCTTATACACTTGGAAAGTGGAGATGTCATAGAACATCGAAAAGTGAATATTACTGGAGGCACATTGTCGTTTCAAAGATACCATCGCGCTTGCTAGCGAAGAGATTTGTAGTGGCTAATTAACAGTAAATAAGTTAATTGTTTTGCCTCACAGTTAGCCAAGAGGCATACCTAACCAGCTAAAATTGTTTACAGCTAGTTAGCAATCGTTTCAAAACTATTTTGCTAGCAACATAGTGCTGCCGTGTTAATTATAACCGGTCTCACAAAATGTGTCTCCAGTTGTTACCTTTTACCATTGTGCATATCCATGCAGTTCTGTGCATATTAGAGAAAAGTAATTTTAGCGGCCAGTCTGAAAAATTGCTTATTTTATTGGCTTTTTCAGACAGATAAGCCACAGTGCTGCAGAAAGCTAATACTTTTTTTAATGTCCCAATTTAATGAAAACCAATTCATATATGTTAATCTGTGTGGACAAGGTGAATTTCAGGTAGAACATTGAGAGTCTTGGAAATGTGGAAATTCTATTCTGGAATAGACATCTTGGTGGATTGAGTCTTTATTGCAGGTCCATTATGGCAGTGTTTCAAAAATGTTGGGTATGAGACCAGGCTAGTAACCCCCCTGTTATGTTATGGTCTTGGATTTTGGTTCCTTCGATAGGAATCCAGTCACCACTGTTCAAAACCTACTGGAGTCATGCCCTTCAGGACCTGTACTGAGGAATGGTATTGTGGACCAGCTAACGCTAATAGAAAAGCAATCAGTTGATTACTAAAGGCACCATGTTATTTAGTTGATATATTGATAGTTTAGGATGATATGGCAGCCAAGTGCATTCACCTGTTTTGGTATTAATTGAAGTGTTCGGGCAGCTGTACACTCCCTTCTCCTCACCATCTTTTCATAGCACTTTCACAATATGGTACAAAACATGTAGTTATTTTATTACACCCTCTTGACAAGATTCATGTGAAGGCTATTAAGTCGTCTTTATCTTCTCAATCCGCTCACCGACGCTGAGCACAATACAAATATTCTAACGCAATGGAC
>SRR020739-393
TTGCTTTGGTTTAATGATCCTCTCCCTCTCTCTCTCTCTCTCTCTCTCTCTCTCTCTCTCTCTCTCTCTCTCTCTCTCTCTCTCTCTCTCTCTCTCTCTCTCTCTCTCTCTCTCGTCGTCGTCTCTCTCTCTCTCTCTCTCGTCTCTCTCGTCTCTCTCGTCTCTCTCGTCTCTCGTACTCGTCGTACGTACTCTACGTCTCTACGTCGTCGTACGTCGTACGTACGTACGTACGTACGTACGTACGTACGTACGTACGTACGTACGTACGTACGTACGTACGTACGTACGTACGTACGTACGTACGTACGTACGTACGTACGTACGTACGTACGTACGTTACGTTACGTACGTACGTTACGTACGTTACGTACGTTACGTACGTTACGTTACGTTACGTTACGTTACGTTACGTACGTACGTTACGTTACGTTACGTTACGTTACGTTACGTTCGTTACGTACGTTACGTACGTACGTACGTACGTTACGTACGTACGTTACGTTCGTTACGTTACGTACGTACGTACGTACGTACGTTACGTTACGTTACGTACGTTACGTTCGTTCGTTACGTTACGTTACGTACGTACGTACGTACGTACGTACTACGTCGTCGTACGTACGTACGTACGTACGTACGTACGTACGTACTACTGTTTGTCTAATGGTACAGTCTGTACAATACTGTCTGTCAATGGTACAGTCTGTACATCTGTCTGTACTGGTACAGCTGTACACTCTGTCTGTCAACTGGTACAGTCTGTACACTATCTGTCTAGTTACGTGTACAGTCGTACAATCTGTCTGTCAACTGGTACAGTATGTACAATC
>SRR020739-398
CGACTCATCGAATAAAACGGAAACTGGTCTTGGTACTTTCCCGGTCGGTCTTCGACAGGTAGTTGAAGTTAAGGTGGCACAGCCTCGGCCTCCCACAGCCTCGGCCTCCCGGCTCAGAGCTCCATGTAGTAACGTAAAGTTGCAGCCTCTAAAACTGATGTCCAATGTGTACTGACGAGTTAGTGAACGCTTACTGTCTGCAGAACACGGCTACCAACCAGTCTATAGCATTAATGTCTAGAAGAGCGACGCGAGGGCTGAGAGCAGGTTTAACAGAAAGTATCTGTTTGTAGATGTGATTCTTTAGGGTAGTAGATACAGCAGTCGTCTTAGCACTAACGTTAAGGTGTTGTCTTTTTGGTAGAGCCTTTTACATATGTGGTTTGGCCAAGCCTGCGACGCAAGACTCAACCAGACTTGATTGTGTGCCAGCTCTCATTTCATGCTCATTCAGTTTGGTATGATGAATTTGAGGATCTGGTAGGCCTAAGGAATCGCTGGTAGCAAGGGAGGGAACAGTAGTGTGTGGGGTCAGGGTCGGGGACGGTCTGTGTGCGTGACATTCCTGCTCCCTGAGCACAGGTAGGCTTTTCTCTCAAATCTCACAAGTCCTTCTGTGAATGAAACGATTGTTTGCAACTCTCCACAGAGACACTCGGTCACACAGACTCGCTAAATTGGACTTTTCACGCTATAACAGCCCTTTTTGATTGGTTCTGAATGTGCTTTTCCTACCAAGAATTCTTGATATTCTACTGATTTTAATATATTAATTGAAATATACTGTGGTAATATTGTGTTCGGTCCATCGGCGGATATGAGGGAGGGTTTGGAAATGAGGGTGGGACAACACGTGGGTGGAGTTAGCGGCTGGCTTTGTTTGGGGCTCGTACTCATGAATATGATAATGATGGAACTGCTCAAATCTTTTATTTGTTTTGTTTTTCTGTGTAATTTGCTACACTTCTTTGTGGCTCTCCATGGCTTAATAATGGAACACGGGTTCTTTAATAACGAGCGCCATGCAGGTCCCCTCCTGATCCTCG
>SRR020739-399
CCATAATGAATATGACCCCGGTTAACACTAAGGAAAACCCTGCATATTAACTCTCGCGTCGTGCCTGTCTCAGTAAAAGTGCAATCTGGTGTGCGTCCTAAATACTTGTTAGGGGTCCTAGGATTTAGGGGATGTCGGCCTATTAAGGGGACTGACTCCTGAGTCGCTGATGTGCCAGAGTAGATTGTTATGTGTGTGTGTGTTCATCATACATCAGTCTTATTTCTGTGAGAGACTATTTCTATAAGTCTTAATGCCCGATCCCTTTAAAGAGATTCATTTTAAACTCACTGCTACCTATTTCTTTTCCTCTCTCTCATGCTGTGATCTCTCCATCTACTCTAGACTTTTAGATTTTGTCTGACTTTGTCCTATGCGTGTCAGTCGGCAATAGGCTGTGTGTTTGTACACGTGCACGTGTTCGTTGGACTAATGATGATTCCGTCACGCCCAATAGTTCCGTCTATATTGCCATTGAACTCAGCGCTCGTCCGAAGCGCCACAGAAAACGTCTTTCTTCACGTCACTGATCGATGGAAACGCATTTTCAAATCCAAAGAACAATCCACCCTTCCTATATATCGATGTGTGACAAACTCTGCTGTAATGACGTGTGGCTACACAGTATATCTATAGAAAATATATTGTCTATGATCACAAATGCAAGTCTCATCTTTTGAAATGTGTTAAGCCTACTGACTGTGGTCATACACTGATGCATTTCGTGATTTCTGACTAATTGTTTGATGATGTTTTATAAATACAAGGGGAGCACAATCATTTCCACCATGTCCTACCTCTGATCTCGAAGTGAATTTTATTCCCTTGTACCACCACGTCTCATTCATACACTGATAGCAAATATTTCAGTTGCTTCCATTGTTATGAGAATTTACCTTTTTATTTATTTTTCAGGTCTATTAAGCGTTTGAATCACACTTTTAGGCCCGTGTGTGTCCATGACAAACCCATACACATTAGGTGTCTTGTATGGGTTCTTATCGGTCACGATTGGC
>SRR020739-403
GTCACACAGTCGGCACGGTGTAACTGTCTAGCGAAGTTAGAAACTGTACCGTGCTTGGAGACAAACTGCGATGCCACTCCAACTTCAATGTGGAGAAACTGGAGAGTGGTCACTGGTCATGATGTCATTGGTACACCCGTATGACTGACAGAACACATGCACCAAGGGGTAGGACTTCCGTAGAACGCGATCACACCATGATGGTAGATTGTATTTAGTCCCTGTGGCTTTGGCCTTGGTGTAGGCATATCTCTCTCGTGTGTCTCTCTCGAAACGATAGGTGGGCGCGAACGTGATCTCCTCCTCATCATAGTGTAGGAACACCTTCTCTTCTCCTTTCTCAATGGTGAGCTGGTCTCTACACAGCAGTTCCTGGTACTGCTGCTGTTTGATCTTGGTCACAATGCTCTCTGCTTCTGTGGATGGCAGTTCGATTCGATAATTCAGATCCCCAAACCAGAACAGATGAGTGAATCGATGTGTGATGTCAAAGGGATTCAGTTTCTTATCTCCAAGATTAAGAAAGCGTAGGATGCTGACGTAATTCTGGTTGCGTCTGATCTTCTTCTCACTGCCTGAGGTCAGGTGACTGTTAACGAAGCCAAAGGAAGTACCGTTGAACATGAAGGACACACCCACTGCACCCTTATTTCCCAAAGCGTTGGCGATCCCTGTCTTGACGCTGTCTGAGAAGATGTGTGAGATTCTGTTCTCGTGCTCAGGCTTGGCTAGCACAACGATCCGGATGTTCCATAGGGTCTGGGTGGCTATTTGTTTGAAGCTGATGTTGGTGGTTCCTCTCAAGGCACTCTTCGAGTGTGTCTATCCACTCCTTTTCTCCCCAGGGGGATCTTCCTGAGTCCCCGAACACATAGATGTCATGAGGAATGTGATCGGCCGTGTCGTCCCTGGTCTTGCCCTGACCCTTACACTGGGAACCCAGGATGCTATGCTGTGTGGGGGGCTGGCGTTCCCCATATTCCAGGTGCCAACGAATACAG
>SRR020739-404
CTATGGTTTGCAATGCTCCCACGTAGGGAAATAAGAGCCTGCGAGAAGAGCCCTGTGGCATCAGGATTTTTGGCATGGGAGAGTGGGGAAATGTGGGGCACCCGGTGTCCAAGTAGGCTACACATAGCTAGCTATGTGTATGGAAAACATTACATCACAGGTAAGACATTGAACTTATTTAGTATAATCTGTTTGTAATTCTATTCACTACTTGAAGCTTAATGTTCCAGTCGGTAGCTAGCTATCACTCACTCCCTCACGTGGCTGCTAGCACCGTCATGAAAAGGGGCATGAGAGAAGCTCTACAATATTATGTTTTTCTAAGTATTGAGAACGCTCGGGAGCAGGCAATGTTGAAAAGTAATCTTTAAACATGTTTTACTTGTCTTAAATGTAGTTTTGTAATTGACTAAAACAAGTAGACAACAAGAAAATTGTGTTTGAAAAAGGTTGAGGTGTTGCTGTGAACCAACGGGGTAACCTAGGTAACCCCAGGTCGTTTTCCCCACAGGCGGGCAGGGGGCCACAACGTTCTAATACCGACTGGGAGTATAGATGAAGTAAATAGGTCAATCAAACTCGACTAAAACAATGGAATTGCTATGAAAACACTTGGGGGAAAGATCCCGATTCTCCTCATTGCCCCCAGCAAAATTAGCTTACATTTAGGCTAATGTTTATAAGCGTATTTCACGCTATGTTGAGGTAAAATCGGAGTATAATGCTTGTGTAGATGTCAACCGCATCACATGTTCATGTCATCATTACCAATCAACTGAATTACAGTTAAAATTACTACCACGATTTCTGTATGCTAGCTATGCTAACCATCTTCTACAAACGGGAGTTAGCATTTAGCAGTCACTTCTAAACCTGAAAAGGGACAACTTCTACATGTTATGCAGCGAAAATCCTTGCTGTCAGAGTGCAGTATAACTGCAGTATGCAAAAACACCGTTTTTACTGCTGTAATTTTGCAGTGTAACTGCAGTTCGAGTGCAGTATAATTGCAGTTATTCTACAATTATGCTTCTAAAATACCACAGTCGACTGCAGTTCAT
>SRR020739-407
CCTCAAAGTCTCTCCCATCACTACCCCACCATGCCACTGCACCTCTAAGCCCCTACAGTAATACACTATACAGCTCTGCTACATGTAACACAATAAATTAATTCACTCCTTGAGATAAATGTATTATTTAAAATGTTAAAAGCCTATATTCATCCAGGTTATAGCGTGTAAAATGTTTTTAAAAAAAAAGCAGAAATGTCCATAGTTCTGGTCTTGTTCCATCAGGGAGGAGGCTGGTTCTGTCATCGATCACAAAATGATCATCTTCTCATCTCTTGTTCCACTCCTCCATCCCAGAGTCAATTCTTCTATCTCGTCTTCTTGTTCCTCTCTGAGTTCTCTCTCCTCCCTCCATTCCTTCTCCGTGTGTCCATATCGGTGTGTGTGAGGAAAAAGAAGAGGCAGAGATAAAGGAGATAGGAGGAGATAGGAGAGATTAGAGGAGAAAGGAGGAGATAAGAGGAGATAGAAGAGATTAGAGGAGATGGGGGAGATTACAGGAGATTAGAGGAGATAGAGGAGATAATAGGAGATAAGAGGAGATACGGGAGATAGGAGGATATAGAGGAGATATGACCGATGTCTTCTAGCTGCACTTACAGCTCTCCACAATCATGTTGGACAACTGTTCCACCTGTGTTGTCTCCCTACGTAGTAGAGGATTGGCAGAGGTTCCAAGACCTGGGGTACACAGCACGGCTGGGCCGACGCTCCTGGGTTGTGGTGCTTGTACAGGGCAAGATCTGAGAGTATTTGTTTTCAGCATTCCAGATGTAGGTGCATGAGCCCATGCAGTAGTTGGCATGGTAACCTTTTGGCTGGTGGATCCACTTCCAGCCCAGATCTTTCCTGAAGTCGATGTAGAGTTTCCTCACGCAACAGTTCTCTGTTTTATCTGTGCAGGTGTCGTCTGTAGCGATGGCCCGTTTCTTACGCGAGGAGGTGAGCTGTGAGCTGTAGTTCTGGGGGATGGACATGGCCAAGATGTGAGGCTTCCTCATGACTGAGAC
>SRR020739-408
GTTGAGGTATATGCAGCTAAAAGCATTGCCTTACTATGGTCATTAATGGAAATGAACAGAAATCCAGTTGAAGATGTCCATTGAATCAAACAAAAATATGACAGGGGTCTTATTAAATGAAGAGTGAAAGAGGTAAAATCCTTCCTACATGTTCCAGGTTAGAAGACATCATACGTGCTTTCGCCAGGCTCACTGACTTCTGTAGAGAAAAAGTGCATAATCCCCCTTCCCAAGCCCAACAAATACCAATCCAAAAGCAACACATTTGCGCTGCATTCAGTCCAAATCACAGCTGCACAGTTGCGCAGTGTTCCTCAGCTACCTTCATTTGGGAAAGCTGTCACACAGTTGCGCGACTGCTGCAAGATCATTAAACCAATGCTACACAGTTGAAAAGCTACTATGATACAAGACTGCCTGTGTCCTTGAACAGTTGCACAAGAGCTGGTAGCTGAGGTGATCTAATAAGTAAGCTAGAATGGTCTTGAATGTAACAAACGTGCTCAAACTGTCCTGCCTGTGTTGAGACGAGATCAAAGGACGTGCGATTCCTGTGGTCACGTCACTGGTAGATGGCATTCTCCGGTAGGCTTTTGTCAATTCTGCAGATCAAAGACAACAGCCAACACCCTACTACCACCCTCACCAGAACACATGTTACCCATACCAAAGTATGCTTATAGTTACATAAATAGAGGTTCACCAATCTTCCTGTGGAACAGAAGAGATTTGCACCCATAGGGAAGCACAGCAGTGCAACTTCTACATACCACAAGTAGTGTTGAGCAGTTGCATTGCTAGGTAGATGCTTCTCTAGTCAAGAATAAGCAACTGAGGCCAGAATAAGGCCCATTCAGACAGCCATGTCCCATATCTTGACTTTACCACTGTTCTAGACAGATATGAGCTGGATTGAACTTCTGAAACCTACACTTCTACCACGTAAGAGAGTGCATCAAACCACGGTCGACTCCTCGCTAATAACAACAGAACAAGAACAAAACACACAATAA
>SRR020739-409
GGCTTGGTGCTAAACTAAAAACTCGCACACAGCAATACAAACACCCAGGAGGGCTTGGTGCTAAACTAAAAACTGCACACAGCAATACAAACACCCAGGAGGGCTTGGTGCTAAACTAAAAACTGCACACAGCAATACAAACACCCAGGAGGGCTTGGTGCTGAACTAAAAACTGCTCACAGCCACAAAACAAAAGAGGCAAGTCATTCAGCAGTATGGAAATAGAGGTCATCACATGCAGATGCACAATATGTCTGATTGCTGAACAGAATGTCAGATCCAGACATGAAGCAGGGAGCAGCATTGCAATCCAAGGGAAATAACAGAGACAGAGCAGAACACAAGTGACACTTTGTGGCAAGAAGCTAGTCCTCTGCTAAACAGCCCACAAGAAAAAAGAGAGAGAGAGCAAGACATCTCCAAGACAAGACATAGAACTTCAACTACAAGGCATCACATGCAACTAACTACACATCGTAACTAACACACTGGAGGAATTACCCAATAGTTTATACTAAACATTTTACACATAGCACACATATAGTTTGGTTTAGCACTTGAATGGACCACTCCTAAGGGAGGAATTATGACGGCACTTCAGGGTCTTAATAAGGGGAAAGATTTAGTTGCCATTGAGAAAGACATCAAAACACAATGACCATAATCAGTTACATAGTCATTCACCAACAGATATGACACAAAGCCAGTGATAAACAAGTCTTTGAACATAATAAAACATAGGTGAAAAAATACAATATAAATACAAAATCAAGTGATATAGACAATAGATTAATACAAAATAATATATATATATATATAAATAAACTTGCCAGTACTTACAATCCAGCATTGAGAAAAATGTAACAATAATACCTAATTCCTATTCACATAGCTCTGAAATGTCAATGCTCCGAGATGTAAGCAAAAATATATCATTCTTGACGTCTCCCTACAAAAGCTGGATCCACACAGTTTTGAAAACTTTTAACCCATTGATTAAAATTAAGTGCTCTGAACAAGTCACCAGGCTTCCCTCTAGGTGGGACTTAAAT
>SRR020739-410
CTGGTCGTGGTGCATGAGCCAGAAGCTATGACCCAGTCTCCTCTGCTCACATCACACTTCTCAATGACGTAGTTGGTGATGTTGCTTCCACCGTCCTCACTGGGTTGGTTCCACTGAAGTGTGCAGGCATCAATATCAACCTCAACAATCTCCAGGGGAGCGTCAGGAGGCCCTGGTTTATCCTGTACTACGACCCTAAGAATCTGGCTGATTTTGCCAGTGCTGTTCTCAGCAGAAAGACTGTAGTAACCACTATCCTGTCTTGAGACGTCTTTCATGATGAGCGTAATGCAATTTGGAGACTTTTGCACCATGCGACGATTAGATGTCAACAGATCCTCGGCGCCTTGCCTCCATTTGCAGAATGGTGCAGGTTTTCCAGCCACAATAGCTTCAACTCTCATTTTCTCTCCTGGACCTGTGGGAGGATTTGAGGTCTGTGATGTGACAAGCACCGGTTGTCAGCTGTCTTGGCTCCCTCCGGATAACGATGGTGGCTGCCAAATCCAGAACTACATTGTTGAGAAACGTGAACTCGACAAGAAGACTTGGTCAAATTGTATCAACGATTTGAAGAAAACAAGCTTCAAAGTCACTGGCCTCACACCTGGCTGTGACTACTACTTTAGAGTTATGGCAGTCAATAAATATGGCATTGGTGTTCCTAAAAGACTCTCCAAAAGCTTATCTGACATCTGATCCTATAAGTGAACCCTGATCCACCAAGAAAATGGAAGTCTTGGAAGTGACAAAGAACAGTGCCACTCTGGGATGGCTGAAAACCTTTGAGGGATGGTGGAGCTAAGATCAATGGCTACATGGTTGATTACAAAAAAGGACGGTGAAACCTGAAGACAAATGGACACCATATTCCGTTGTTAAAAGACTTTAAACCAATTTGTAAGTTGTTAGGACTTAAAAGAGGGCACAAAGTACAAGTTCAGAGTTGCAGCAAGAAACGTGGCTGGAACCAGTCTGGCAAGAGAAGCTGAGGGATATTTGAGGTCAAGGAGCAGGAGTGGACGACCGAAACGAAGTACTAC
>SRR020739-411
CCTCTCCTCGTCGTCGTCGTCGTCGTTACGTACGTTACGTTTACGTTTAACGGTTTTAAGGTTTTAAAGGTTTAAAGGTTTTAACGGTTTTACGGGTACGGAACGGTAACCGGTAACCCGTAAACCCTTACCTACCTAACTACGTTACGTTACGGTTCGGGTTCCGGTACCGTTACCTTAACTTAACTTAACTTTACGTTTAACGTTTAACGTTACCGTAACCGTAACGTAAACTAACGTAACCTAAACCTAAACCGTAACGTACGTTACGTTTTTACCTTTTTACTTTTACTATCCTCTCTCTCTCTCTTAATATATTTCTTTTGTTTAATGCGTCTAAATAATAGTGTTTTTGTTCACCATTGAAAACCGTGGGTTTTTGTGGTTTGCGGTGCGGTTTGATTTAGCTAGGCAGCTGCGTTAAGGGGTTTAAACAACACCACATCTTGGAGATTGGGAGGGAGACAGAGGCATGTAGCTTTTAGAGAGGGTAAACCTGGGATGGGTGTCTATAACTGCAGCAATACAGATGTTCTGAAATGAATACATTTTACAAATACAATAATTACACCTTTAAAACTGTCCACAACGCTAAATGCAAGTTATACAATACTGCTGGGTACAGTAGGCGGTGTGGCCTGGGCCTGTCTATCTCGCAGGTTTAGAAAGGAGTGTTTGTATGTCTGTCTGTAGGGAGGTGGTGGTGTTGTAGGTTTCCATTACTCAGTCGAAGTCCATTGAGATGATGACGTTCAGTGTATTTGTTCAGTAGTGTTGTGCAGTAGTAGGGTGGAGTATCAGTTGTCTGCCTAAGTATTTTCCTGCTGCGAACCTCTTCTTGACGAGTGAGAAGCCGGTACCCGGCCTGCCAGCTCTATATCACAGCCTGACAGAGTCGCTCGCCCTACGTGGTAGAACGTCGGACCGCGAGGGAGAGGTCTTACGTCGGACCCTCGACAGCGTCGGAACCCGTCGAACCCAACGAAGTCGACGACCCAACCGTCCCTTACCTATTTTTACAGTACGTTTACGAGGGTAAACTACGTAGACGACGTACGGACCGAAGGCCAACGACGGAGGGGATAGGG
>SRR020739-412
CGTCGTTTTATGTGCTATGATGCCAGAGGGCCATTGGTCTGTGGGCTGGTGTAGCGAAGGGCTGGGTTATAGACTGGGCCACTCTGCTTCCCTTTGCCTGCTCTCTCTGCCGTATCCTGCTCTGCCTGGCTGGGGAAAACACAGGACAGGACAGAACCCTGCTGCTGGTTACTGATTAGGTCAAGTTCATAATAGTCAAGTCCATGTAAAGGTACTGATGCTGTTGAATGGGTCTATCGTCTCGTGTCTACAGATTGAGTTGTTACAGTAGATCACCATTTTCTCTCTTCACGGACACACAAAGGTAAGTCCACATGGCTGCATGGCTGCTCGTCGTTGAGGCAGACTAAACACATCTAACGGTTGGTTGCCGTGGCTGACTAAAATATCTCTATCCTCTATTGCTCTGTCACTAACATGTATCTCCAGGTGTGAATTAAGAATATACGGCATCTCGGCAAACAATAGTGGGCTGCGCCGTACCAGTAAACATGAGCCTATCACAATAATGAAACCAAATGTCAAATCTATAGGCTATTACACCATTATTAATCATTACCACATGTCAGAGGCATTATGAATTAGGGAATGGACTTGAAACGGGTGGTATAGCCTACGCTCCAAAATGCGATGTGGTTCTATGAGAACGCAGAGGTTAGTGGCCGACACGCAGAGAGTGGATGCATAAATTCTGGCCTAATGAAAAGATGTCTCTTTCCATTCACCACTGTTTGATGTCTGGAAATGTGTTGGGGAGTAGATGAACGTGCACGGTAAAGGAAGGAGCCCTTTTGAAGTGATTGTTTGACAATCGAATGACAGCGTCATGACTGGATGTGTTTATGCAACAATAAAACGTGATACATTTTAAAAGTTAATAGACAAATACTTCAGAGATCCTATTGAATTAATAGGGATTCTATATGTAATTCTATGATAGGTGGCAATATAAGATCAAGTCAACATAAAAAACTAGGAGGACCCTTACACTTCAGTGTAGTGGTGCCAAGTC
>SRR020739-413
CCGGGACCTTTTACTTTTACCTTTTCCTTCTTCCTTTAACTTTACTCGGTTAATCTAATAAATTTACCCTTCCTTTCCTTTATCTTAACACTACGTACCTCGTTGTTCCTTTGGAGTACCGTAATAACGTATTACTTAGTAGTCGAAGTACTAGGTCCGTAACTATACTAATAGTAAGTATACATAGTACTAGTATACGATATACTACTATATACTTTTACCTTTTATTTACGTTAAGTAACTTAATAACTATACTTCGACGTAGTAGTATAGTACTAGTAATAATTATTATTATTATACGTATATTACTTACTACTTTACTTATACACAACACACAACACACCAACTACCTACCTACACTAAACACACACACACACACACACACACACACACACACACACACACACACACACACACACACACACAGTGTGTTTCCCCTATATTCATTTATTTATTTTGCTCTTCCGTGCATTGACCAAATTGGGACATGGTCTGGAGTTATTAAGTGGCTACCCCCTATCATGTTACCTTGTGAGATATTTATTCTACAATGAAGTACAGCTCTGCCTGTTTACTCATTTGTCTGTTGTACTTGAAAGGAATAGAAAGCTTCATTCTGTCAAGCTGTTACAATGTTTGTCATTGACATGAGACGATACAACACTCAAACATCCGACATCGTTTATCCCTAGCTTTTTTACAGCCAACATCCAACATTGATGAGAATAGTCTTGTGTGACAGTTGTTCTTACCAAACCAGTTACATTGTGCTGAGTTGGTCTCTAAATCATTAATTTGACTATCAAGAAGTATTTTGCGGCAACAGTGAAGCATAGATGAGGTGTTCTACTCACAGGCGGTAACTTAATTGGGAAGGACGGGCTGTAGTAATGGCTGGAGCGGAATCAAATGGAGTCATATCGAACACATCAATCATATGGTTCTCATGTGTTTAATGCCATTCCATTACTCCATTCCAACATTAATATGAGCCGTCACTCCCCCTCACGCAGCC
>SRR020739-415
GGCTGCTGGAGAATTTGAGATTTATAGCTTTGCAGAGGAGGAGATTGCAACAGAAGTTGTTGGAGAGAGACTGTCTCTCTCCCCAAGCTATGAAGTAAACTTATTCAACCCACTCATTGAACACTCTGAGAATTGTACAGCCAGTGAGGGACAAGACACACACCTGCCATCTCCCCCTCAAACGGGTAATGACAATGATCAGCCATTATCCAGCAAGGCCCCCTTTCATCAGATCACGGTCTCTCAGAAATGGAGGTCTGTTCAAATGACTTTATTCCTAGTCTGTCCACACAAGATGTAGAGATGACTGATGAAAGACATAATTTAGAACCCGAAAACACAACTACTGAAGTGGACGCTGCTGTGGTGGAAGATTCAAGTGAGGTTGATTTAGTCATAACTGTCCCAGGATCAGATACAACAGTTGGACAGGCGGACACTTGTACACAAGCTACAGCACCTTGTATGGAGACCAGCACAGCTGTCTCAGACCATAGAGGGGTGAGCGTTTCCCCAACCACCCATCTGAGTGACACCCAAAAGCTGCCAGGTGAAACTGAAGTAGGGTCAACGACCAGAAAGTCTTCTCTTGTCTCCCCAATGGAAGAATTAACAGAGGTTGTTGTACAGTCAACCAGTCAACACAGTATTGAGGTCCTCTCCTCGCCAATTACCGTACACTTGTCAGAGAGTAAAGGGCAGAATTGTCCTCTTAAAGTGGTACCAGGAGTTACCTTACAAAGTACTACAGAACCAGAGTCCTGTGTTTCTTCTCATGAAGGTCCTGAAAATCCACAGCCCTGTCCAACTCTGACAGAAACCCCAGTGCATACCCAACAGGATGTTGATGGTTCTGTTAATGTGACATCAACAACCGAGGTCAAACCGGAGGCTTCCGGTCTGCGCTCTCCTCTGGCGTCATCGACCCAAAGCTCCTCCTATTAAAAGCGTGGGGACACCCCTCTCCTCATACATCCACTCCTTATGTTGGGCTTGTGCGTGCAGCAAAGCAACAGCTTGACACTT
>SRR020739-418
CAAAAAACTGACCCTTAAATAAGTGAATGAGAATCAGTACTGGAGAGGGAGGCAGCGGAGAACCTTAATAAGGAGGCAATCTTAAAGAACTGTAAGGCTGTGTCCCAAATGGCTCCATATTCCCTACATAGTGCATTACTTCTGACCAGAGCCCTATGGGGCCCTGGTCAAAAGTGGTGCAGTGCACTGAGTGGGGAATGGGGTGCTATTTCGGAGGCAGCCTAAGTCTGTCTTCAACGGTATATTCTTTCCCACAAGATCTGAGCCTTCACAACTCAAAGTATATTCATCATGATCTCAATGCCACACTGGGGTGAACATAGACACAATAGTGATAAAAATATGATAGCTCAATCAATGATCTACTACTGTCAGGTCATGAAACACACCATTTGAACCAAATCAAATGCCATCTGACTGCTAGTTTGATGACAAAATCTTAAAAGCTATTCCCAAGTTTGCCTTTCATTCTGACATCTTAGATGTGATGCAAGGCAGTATTCCTCAACTACGCCTGTCCGACACACATCAGAGAGTCCTGGCTACAGGGACCACCCGATTTGTTCTTTTGTGTCTGTGTCCCAAATGGCACCCTATTCTCCACTCAGTGCACTACTTTGACCTGAGCCCTATGGGCCCTGGGGAGAGGATCTGTCAAAGTTTGACTTGCCCTCACACTGACTGATGTTCTCTCTTCTTTCTCCTCTCGTCTTTCACTGGGAGCACTTTTATTCTGACTCCTCTTCGTTAAAACTGTAGAAGTTTCAAAAAACTTTGAATGCTAACTCTTTCTCATCCTATCTTTTCTATCTCTCTTTCTCTCATAGATTTTCTGAATCTTATTTCTCAAAGACTCGACTTCCTCCCACTTGACTGCTTCAGCTTCCATACGCCTCACCCTTTTAGACCACACCCCTTTCCTCCTGCCCCACCTTTTGATGCACTTGTCATATCTCCTTAACTCATTAAGTCCTGCCTATAAAAGAGCAGTCCTACTAAGTTAAGCAAGAGTAGTCCTACCGAGTTCAGCGTTTGTATGATGAGG
>SRR020739-419
TAATGTACATAGTCCATGTTCTAATGTACATGACATGTTCTAATGTACAGTAGTCCATGTTACTAATGTACAGTGACCATGTTCAATGACAGTGTACAGTTCGTTTACGTAAATCGTTAACCAGGGGTAAGTTTCCGATGGTTTCCTAAAGTTGTACCTAGTAAGGTCCCAAATTGGTTTACGTAACTCGGTACGTAGGTAAGTTCCGAATAGGTTTTCCGTAAAACTACGTTAACCGTAGGTACGTTACCGTAAGTTTACGTTAACGTTAACGTACGTAACGTACGTACGTACGTAACGTTAACGTTAACGTTAACGTTACGTACGTACGTACGTACGTACGTACGTACGTACGTAGTACGTACGTACGTACGTACGTACGTACGTACGTACGTACGTACGTACGTACGTACGTACGTACGTACGTACGTACGTACGTACGTACGTACGTACGTACGTACGTAACGTACGTACGTACGTACGTACGTACGTACGTACGTACGTACGTACGTACGTACGTACGTACGTACGTACGTACGTACGTACGTACGTACGTACGTACGTACGTACGTACGTACGTACGTACGTACGTACGTACGTACGTACGTACGTACGTACGTACGTACGTACGTACGTACGTACGTACGTACGTAACGTAACGTACGTTAACGGTTAACGTTAACGTAACGTACGTACGTACGTAGTAGTACGTAGTACGTACGTACTACAGAAGGTTATAACATGACGTGTTAACATATCAGACTAGACAGGTCGTTAAACCTCAGAACGTGTACGATCTAGACTAGACAGGGTTAACATATCAGACTAGATAGGTGTTAACATATCAGATAGACAGGTGTTAACATATCAGATAGACAGGTG
>SRR020739-420
AGAAGTTCACACCGAAGAGGATGAGGTTCACATCATTCCTGTCGTGTGCCTCATCTTCTTCCTCCTCCTCTTCCTCGGGCTCTGTGTGAACCTCATCAACGTGCTTTGACAAATTGGGTTTTCTATACTTGACATTACATTTGTTTTAATCCACTATCTGCACAGAAAAAGTCCTAAAATAAGGAGGATATTACACTGAAACAGGTAACATTTGAAGAGGGCTCTGTTAATTTGTCAGCGTGGCGTGAACATGACTGAGGTAGCACAAAATATTGCTGATGTCGCACACGACATGACTGATGTGGCACATGATATGTGTGATGAAGCACACAAATGAGTGATAAAGAGAACAACAACAACATGAACGAGTTGCATGGCCATGTGGCACACAAAGAGGATGATGTGGAACACGACAAGCATGATTTGGCACACAAAGACAATGAGGCATACAAAAATAACGATGTGTCCCATGACGAACATGATGAGGCACAAGAAAAGAATGAGGCGTACAGCGACAATGAGGAAGAAGTTCACACCGAAGAGGATGAGGTTCACACAGAGCCCGAGGAAGAGGAGGAGGAAGAAGATGAGGCACACGACAGGAATGATGTGGAGCACAAAGAAATTATACAGTTAAGGACAAGGCAAGGCAAAGTTCAAGATCCAGGAAGGACAAGAACAATGTGGCACAAAATGGAGTGGCGCATGACATGAACGATGAGTCAGAGAAAGAAGAGAATGACCAGTCACAGAACGTATCTGAGGTGGCTCTGAAACAAAAGAGACTTCTGCGCTCCAAAAAGCCGGTGGCCAGGAGCTACGTGCCCCAGATCGGTAAGGCTGACGTGAAGAACAAGTTTGAGGCCATGCAGAAGGCCAGGGAGGAGCGCAACAGTAGGAGGAGCCTAGAGGAGCACCAGAAAAGGAAGGAGCAGTACGTCAAGGAGAGAGAATACAACCGCAGGAAGCAACAGATAAAAGAACTACTTGCCTCCAGTGATGAGGA
>SRR020739-422
GTCTCAGTTGCATTTTGTCAGGCTTATTCAAAATTTGTCCGTCATTATTATACAATAACAATTTCAAAATTCTCTGTTCTAACGAAAGACTGTTCTAATAAGTATATGCTGAAATATCAAAAGGGATACCACTTAATAGCAATTCAATAATCAAACTAAAACCACTCAGTATACGTTGTCTTAATGTTAAAAGCTTTTGCAGAGTCAACTACCACTTATCAAACCAGAAAAGAGATTTGCACTAATCATATTTTGGTCTTTGTTGATGGAAAGCAATACAACACAGAACATTTGACACATTCTTCAAGCCACAGTATTTGAATAAAAACGCTGTCTGTGTACAGGTGTAATGCTGTGTAAAAGGTTATATTTAAACGTTTTTTTTGAATGATTTTTGTTTAAAGGTACAGAATGGAAGACCTGTTGTCTTTGAGACACATTATGAACTTGGACACGCACATATTGTTGTTTAGAGTTGACATGTTTGACCAATCACACGTTCTGTTTCCTCTTGTGATTGTTTTTGGACTAAATGAAATTGCTCTTACAAGCCCTATGTGAGGGACAGGAAGGAGTTCAGAGTCACAAGATGTCCCATAAACATGCACTCATTGTAAAATGTCCTCATCAGAAAAAGATGGTGGTAACGGAACCAAAGGTGATAAAAGTTTATGTTATGTAGACAATATTTTCTTTCAAATGATGCCAACATAACACATTAAACTTCCTCCATGTTAAAACATTCAATTTCTTCACTGATTTACTTATTTTTCTGTTTTAAAACACTCACATGTAAAGATCTGAGGTCAGGTCGGAGTACATCTTTCTGGGGACATTATAGATAACATTTTTGAAAATGGGAGAGAAAAAAAAAAAGACTACAACATTTACTGTAGAAAAACACTGATGGATGGGAAATGCCTCTTTCCTTGTCAATTTTAACATCAGTTTTAGTCATCCAAAGATTCAAAGTCCACCCAAACATATTAGAATTCCTAATTATCCGTAAGGAAATAGACATCAAGAGTAGTGGGGGTGAAATATGGTTGAAGTCTAAAACGTTCTCTATTGATAATTATAAACCATCAATCATTATGATAGCAATCA
>SRR020739-423
GCTGATAGCAGGGTTTTATGTTGTGTATTTTGAGGTACAGGGAATCCTGACAGGTTTATGGCATCACACCGTTTTGGATCTCTCTCTACATTCTGTGTATCTACGTCACATCTTTATTCTTTTACTCATGCTGTTTTATATAATCGAAAACAAAATGAATTCATGATTGTCTTTGTACTGCAGATCACAGATGTTAGATGAGTCGATGAGATCATTAGAAGCGTGGCTGTAAAGGTAACCATTGATAGTGCCACCATTGGCCCAAGACCTAATGGTTTCTAAGCCAATGGCACTGCATGTTTCTATGTGTGCACATGGCAGAATTCTGGCTCATTGAGAAGTAGCAACTGACTGGCCAGCAGTGTCCATCACCAGTCTATTTAGTAAGACCTATCTTTAGAGGTTTTGTCCCTGGGTCTCATTTGCTGATGCAATGCAAAGTTTGTGACAACAGACATTGTTGCAGCATGTTTTTGGATGAATGCAGAATTCATCTTTATAAATAGAAAACAACATCAGGGCTTGAGACTCCTCAATCAAAGCCAAACCATATATACAGCCATGAAAAGTGCCTAAGACGAGTAGCACGAGTTCTTTTCTCCTTTCTTTGTATTTTAGTTTTTGCTTGTATGAAGTACTGCAAGCCTCAATGACTTCTAGGCAGGCAACAGAAGTGGTGGGAGAGAGAGGTGTGACGCACAGAGGGGGAGAAGGCATGGAAAGCTCACAGTCCTAACCCGTCTCCAGCCAAATGCACGTTTCTGAGCACATTGATGGTTAGCTGGGGACAAGCCAAGAAATACACAACATAAAACCCTGCTATCAGCAATGACATCATGAAACCAACATATCAAAGCACTATATATATATATATATAGAGAGAGAGAGAGAGAGAGAGAGAGAGAGAGTAGTAGAGAGAGTAAGTTGTTTAGTTTAGTACGAGTATACGTAGGACGTACGTACGACGGAACGACGAACGACGGAAGGGAGTAG
>SRR020739-424
CTACCCTGTGCTGCAGTCAGTGTGGATATATCTAAGATCAAGCGCCTATCGCAAAGGCACACACAACGTCTACAAATGTTTAATGGTAGTGGAAGATGTTAGAATAGGATGAAGGAAGTTGCATACTAAACAGGAATGTTTTTTTCGTATTACCAGAACAGGGGGAGTTATTTTCTAACGATGTTTTGATGTCTTGTATTTTCAGTTGAATTGCCACTATGGGAAGCAAAACTCAAGGAAATTCAAGATGAAGTACACAGGTAAACAATGTTTACACATACTGTATCCTTTCCACATGCAGTTCACTTAGAAGGTAGACATGCAGGTTAGAGACTCACAGCTGATGGTGAGGGTTATACTCTCATTGTCACTGTTGATGGGGTTGGAGACAATACACCAGAACGGCCCCTGGTCATACCGAGTCACTCTGACTATGGTGAGAGTGGTGTTTCCATCATCAAGCTGAACTCCATCACTGGCTGTGAACTCTGAGCTGCCATTCAGCCAGCGGTAAGAGAGGGAGGAGCCAGAGGAGGAGCAGGACAGACTGACAGAGCTGTTGAACTCCACTAAGTCTATGTTGTTGGCAGTTATTGTCATCTTGGAGACTGGCGCATACACCCTCAATGTAGTAGTCCCTTCGTCTGGTTTTCCAATTGTTGATATAGAGACTGCATATTCTCCCGTGTCACTCAGGACTAGATTCCTGAGTTCCAGAGATCCAGTAGTAAAGTTCAAAGTGATTCTTCCTACATATCCAGTACCTATAGCGTCAGCCGTGCCGCCACCACTGGTTATTACATTAGTACCATTAGCTGTCCAGACTACTGTCCTAAATGCTGCGTTTGGTGGATTAACGATTGTGAATGTCACATTGTGTGTAACCTCCCCGACCATGGATTCTGCTGGTAACAAACCTTTTCCATAACACAACCCTACAACATGAAAACATAGTGAAAGGTACAAGTTAAAGGGTCGAGAATCCATTCGAACCACTAGAC
>SRR020739-425
TATCAGGGATTCTAGTTACTATCAGGGATTCATGTTACTATCTGGGATTCATGTTACTATCTGAGATTCATGTTACTATCAGGGATTCTAGTACTATTCTAGGATTCGATTCGAGTCTGGGACTTACGTGTACTATGAGGTGTTCATGTTACTATCAAGGGTTTCTAGTACTACTACGTAGGGTACTTCTAGTTACGGGTTTAAACTTTACGTTACGTTACGTACGTTACGTTACGTTACGTTACGTTACGTTACGTTACGTTACGTTACGTTACGTTACGTTACGTTACGTTACGTTACGTTACGTTACGTTACGTTACGTTACGTTACGTTACGTTACGTACGTTACGTTACGTTACGTTACGTACGTTACGTTACGTTACGTACGTTACGTTACGTTACGTTACGTTACGTTACGTTACGTTACGTTACGTTACGTACGTTACGTTACGTTACGTTACGTTACGTTACGTTACGTTACGTACGTTACGTTACGTACGTTACGTTACGTTACGTTACGTTACGTTACGTTACGTTACGTTACGTTACGTACGTACGTTACGTTACGTTACGTTTACCGTTACGTTACGTTTACGGAAACGTTTTTCCCGTAGGGGGTACCCTAAAAGTTTTTTAACTCCGTAGGTTACCCCTAGGTTACCCTTAGGTAAACTTCCTAAGTTCGGTACGAAACCTATTTTACCCGGGACTTTACGGGTTTTAAAAGTTTTCCCCGTTTAACCGAAACGTTTTTTAGGGGACCCTTTTAAAACCCCGTAAGTTTTTACCCCCCCGTAAAGTTTACCCGTTGGTTACGTTTACGACTATTGGTACCCTAAGTTTCCCCTAAGACTTGTCGGTTTAACCGATTAGTACGGTTACCTAAGGTTTCCCTAACAACTTTAGTCGGTTTCGGAACCTAAGTTCCTAGTACGTCGTAGACCTATGTGTACTGTTATACATCTGGTAACATCGTGGTACTGTTATACATCTGGTAACATCTGGTACTGTTATACATCTGGTAACATCTGGTACTGTTATACATCTGGTAA
>SRR020739-427
CCTTGATAGTTTGTATCCAATTTTGTCCTGTTTCTAATGACGTTTTACAAAATGCACCATAGAGTCTGACAGTGAACTTAACCAGCGGAGGCTGCTGAGGGGAGCACGGCTCATAATAATGGCCAGAACGGAGCAAAATGGAATGGCATCAGACACATGGAAACCACGTGTTTGATGTATTTGATACCATTCCACGGATTCCGCTCCAGTCATTACCTGGAGCCTGTCCTCACCAATTAAGGTGCCACCAACCTCCTGTGAATGAGGCCCTCTTCATTCAATGTTCTGTAATTCCATTACAGACCAAGGCACATGGTTGCTACAGAGTAAATACAGAGGCCAAAGACAAATTAACATCAAAATATGAAATGACTGATTAGACTTATAATAGAGAAGAAAACGCTAACATTTACTCATTTTTCAAATTATACATTTCTATTGCTGCTTTTCTATTTTTAACAAGAATAACTAATACTGAGTACGTAAGTGCATGGCATCTCATAAACAAGTGAGTAACAAGTCAAACAGTATCTAAATAAATTCACAACAAGTAATCTAACAAAGCAAAAGTTCAGCTACTCTTGTTTGGCATATCATATTAATACGAACAGTCAGCTGGGTTACAAAGTAATGCATCAATAGTTAAGCTCAGAGCACTGAAATTGGGATCTGACGCGTTGATTTCCAACATTGAGGGTCAGACTAGCCTGATTGCCATGTTGTTGGCGTACCATGCAACTCCTTGTCACTCGTTGTCATTGTTCATTTTTTTTTTTTTTTGTTAGTAGTACGTACACAAAACACGTACGTACGTACGTACGTACGTACGTACGTACGTACGTACGTAACGTAACGTAACGTAACGTAACGTAACGTAACGTAACGTAACGTAACGTAACGTAACGTAACGTAACGTTAACGTTAACGTTAACGTTAACGTTAACGTTAACGTTACGTAACGTAACGTACGTACGTAACGGTAACGTACGACGAGAGAGAGAGAGAGAGACGTACGT
>SRR020739-428
TGAGAGTTACTTCCTCCCTCACACTCAAGCTTAGACAAGCGGTAAGCAAAGCAAGTGTATATATTATAAAAATTTAAACAATCCCAAAAATGTTCCAAAAGAAAATGTCTCACTGCAAAATGTTGCATTAGTGTATTTCTGTTCTGCTCCCTCTGTCTTCCAGGACAGGTAACTGGTCTGTTCTGCTGCCTTTCAGACGTGCCCTGCATTCAAACTTTTGTTCTCTCCCCCACCCTCCCTCTAAAATGTGTACATACATTTGCTGGCATTTTCTAAACTCTCTTTTTTGATACTATAAAAACATGCAGAAGACATATATAAATTGACTCTACCCAATGCATTGTTCTGTTAGTCAACGTAAGAACGTGGGTTGTTTGTAGGCCGAGGTTTGGCTGGTCTGAGCGGTGCCAACAGTTGACCTCTTACTCTGTAAGTACAATACTGTGACTATATAACAAACCCCAGTGACTGAGCACTACTGCTGTGACTATATAACAGTGACTGAGCACTACTGCCGTGACTATATAACAGTGACTGAGCACTACTGCAGTGACTATATAACAAACCCGAGTGACTGAGCACTACTGCCGTGACTATATAAACAGTGACTGAGCACTTGCTCGTGACGTATATTAAACCTAAACGTACGTAAACGGTACGTACGACGACGTAACGTACGTACGTACGTACGTACGTAACGTAACGTTAAACGTAAACGTACGTACGTACGTACGACGACGTACGTACGTACGTACGTACGTACGTAACTAACTAAACTAAACCGTAACGTACGTACGTACGACGACGACGTACGTACGTACGTACGTACGTAACTAACTAACTAACGTACGTACGTACGACGACGACGTACGTACGTACGTACGTACGTACGTACGTAACGTAACGTACGTACGACGACGACGACGACGGACGTAGTAGGA
>SRR020739-429
CGTTTAGTGAGTGTTTTGTTCCAAATACAATGCTTTTATATTTAGAATATTTAGGGCTAACGTATTCCTTCCCACCCACTCTGAAACTAACTGCAGTCTTTGTTGAGTGCTGCAGTCATTTCAGTTGCTGTAGTGGCTGACATGTATAGTGTTGAGTCATACGCATACATAGGCACTCTGTCTTTACTCAAAGTCAGTGGCATGTTGTTAGTAAAAATCAAAAAGAGCAAGGGGCCTAAACAGCTACCCTGGGGAATTCCTGATTCTGACTGGATCATATTTGATAGGCTTCCATTAAAGGACACCCTCTGTGTTCTGTTAGACAAGTAACTCTTTATCCACATTATAGCAGGGGGTGTAAAGCCATAACACACGTTTTTCCAGCAGCTGCATGTCTAACAGGACAGCCCCACAATCATTTTATCATCAATTTCTCTAAGCCAATCATCAGTCCTGTGTGTAAGTGCTGTGCTTGCTGAGTGTCGTTCCCTATAAGCATGCTGAAATTCTGTTGTCAATTTGTTTACTGTGAAATGGCATTGTATCTGGTCAAACACCATTTTTTCCATTAGTTTACTAAGGGTTGGTAACAGGCTGATGATTGGTCAGCTATTTGAGCCAGTAAAGGGGGCTTTACTATTCTAGTAGGCTTAAATTGAAGATGTGGCAAATAGGAGTGGCAATATTGTCTGCTATTATCCTCAGTAATTTTTCATTCCATGTTTGGCTCAAATGATTGGCCACAAATTATCTTTTAACAAGGCACACCTGGGTAATTAGGAATGCATTCCTGGTAGACTTCCTCATGAAGCTGGTTTAGAGAATGCCAAGGTGTGCAAAGCTGTACATCAAGGCAAAGAGTGGCCTAACTTTGAACAATCTCAAATATAAAATACATTTTAATTGTTTAAACACTTTTTTGGTTACTACATGTATTCCATGTAGTGACTTATTTACAACGTAGTTTTAGTAAGTTCGTTACTTTAAAATTTTAATTTACTTTACCTTAACTAAAGTTAGTTAAGTAAAAATTAACTTAACGTAGTAAGTAACTAGACCAAGGCACACGAGGGATAGG
>SRR020739-431
TCAGTGTTACAGCGTCACATTATTCTGTGTAGTTGAGAGGTAATGCCTGTTCTCTTTTCAGTACATCCTGTCTGTCGACAGAGCCAACCTCAACAAAGAACTGTTGTCAGCGGCAGAAACGTATTCAACCACAAAGCTGAACTTCGCCCACAAACTACTCAACTGGAGCACTGAAACAGGAGCGATGACCTTTCTCAGGGCTGATGGTGCAAAGGAGGAGATCCAGGCAGACTTGATTGTGGGGTGTGATGGAGCATTCTCTGCCATTCGGAAACAGTTCCTCCGTCAGAGCCGTTTCAACTTCAGTCAGACCTACATCCCCCATGGGTACCTGGAGCTCACCATGCCCCCCATCAATGGAGAGTTTGCCATGAAGCCTAATTATCTTCACATATGGCCACGCAACACATTCATGATGATTGCTCTGCCCAACTTGGACAAGACTTTCACCTGCACACTCTTCATGCCGTTTGACGAGTTTGAAAATGTCACCACGGGCGACCAGGTCATTGAGTTCTTCCAGAAATACTTTCCCGACGCCATCCCACTAATAGGAGCGGATGCTCTTAAGAGGGATTATTTCCATCTACCAGCCCAGGCCATGGTGTCCGTGAAGTGCTCTCCATATCACCTTAGTGATAAGTGTGTCCTTATGGGGGATGCAGCCCACGCTGTGGTGCCATTCTATGGACAGGGGATGAACGCAGGCTTTGAAGACTGCCTTGTTTTCAACGAATCATGGACCAGCTCAACGAAGATTTCAGTGCTGTTCTGCCTGAGTACACTCGAGTCCGAGTCCCAGACGACCATGCCATCGCAGACCTGGCCATGTACAACTACGTCGAAATGCGGTCACATGTCAATTCCAAAATGGTTCCTGTTCCGAAAATACGTAGACAATTTCCTCACATGACTTATGCCAAGGACAGTAATCCCCTTATATACCATGGTTACATTTACTAGGACAAGGTACCATGAGGCAGTAAAACGCTGGCACTGGCAAGACAAAGTGAT
>SRR020739-432
GCGACAGGCTTGTCCATGTTAGATAGGCTTGTCCATGTTAGAATGCTTGTCCATGTTAGAAGCTTCGTTAGTAGTAGGCTTGTTCCATGTTAGATAGGCTTGTCCATGTTAGAGTAGGGCTTGTCCATGTTAGATAGGCTTGTCCATGTTAGATAGGTCTTGTCCATGTTAGAAGTGCTTGCCATTGTAGAGAGTCTTCGACCATTGTTAGAAGGGCCTTGTCCAGTTAGAATACGGTTCATTAGCAGGTCTGTCATGTAAGAGTTGCATTGACGGTTGCAGTAGTAGTAGTAGTACGTACGTACGTACGTAGTAGTAGTAGTACGTACGTACGTACGTACGTACGTAGTACGTAGTACGTACGTACGTAGTAGGTAGGTAGGTACGTACGTACGTAGTACGTACGTACGTACGTACGTACGTACGTACGTACGTACGTACGTACGTACGTACGTACGTACGTACGTACGTACGTACGTACGTACGTACGTACGTACGTACGTACGTACGTACGTACGTACGTACGTACGTACGTAGTACGTACGTACGTACGTACGTACGTACGTACGTACGTACGTACGTACGTACGTACGTACGTACGTACGTACGTACGTACGTACGTACGTACGACGTACGTACGTACGTACGACGTACGTACGTACGTACGTACGTACGTACGGTACTCGTACCTTCGACGTAGAGAGTAGAGAGAGAGAGAGAGAGAGAGAGAGAGCCTGTGATGCGACTTCCGCATTTGGTGGTTAACAACGCGACACTCCCATCTTTTACTCCTCCTCCACATTTACTGGATTGGTTGAACATTGCAGAAGAGAACCTCCCCGACAGTTATTTCTTCTCGTGAAGACCA
>SRR020739-433
GATTATTCTATACGGCTGGAGGGGTGTGTATGCCTGTTGGTTGATGGAAAAAATTGTGTTTGAACACCTGATGTAACGGTCTGATCCTATGTGAGAATGTAGTAACTAGGGGGGATGAGGATTGTCTGCTGCTCAGAAGGGGAATGAGAGGAGGAAAGAAGATTGTGGTTCCAGGGGGGTCAATTTCAAAATCTGTTCTAGGAGGGTTATGATTAGGATTAGGGGTAGGGTTAGCGGTGGGGTTTTGGTTAGGGTTAGCGTTAGTGGTTGGATTATGGTTATGGACAGGAGCAGGATACGAACCCGAATTAGGGTAAGGGTTAAGGTTAGGGTTGTGGTCAGGGTTGAAATCAGGGGAAGCGGAGGATTTGGAAATGTCTCTGGAACCTCTATAATGGAGGTTGGGTCCAAAGAGTGATTGACAGACTTGTGTTATGTGAGTGTGTAGGTTGAATGGGAGAGAGGGCCCCAAGGTGCTGTTTTATTGGTTCTGAGATATTGTTTAGAGTAACCTCTCTGTCTGAGTGCCTGAAATAATGTTTGAATTGCTTTTCCCAGGTCCTGTTTGCAGGAGGAAATCCTATGAAACTGTATAATTTGTGATTTAACGATGCCTCTAAATGTATGTTTGGGGTGATAACTGTGTTTGTGGAGTAAAGCATGTGTATCTGTTGGTTTGAAATAAACTTTAGTGAGTGGTGACTGTTGAGAATGCTAATTAATTCAGTGAATAGTTGGATATCGTGAGGCTATAATGTCATCTAGAAGTCTGTAATAGATTGTAGGTTGATGTGGGCACTTGGCCAATGCCTCTCTCTCCCATTCAGCAATGTAAAAGTTTGCATATGCCGTGGCAAATTTCTTGCCCCTAGCTGTTCCCTCCACCTGTAAGTAGTGCTTATCATTAAATATAAAGTCATTGTGTGTGAGGCTGATTTCTAATAATTGTAATATTTAATTGTCTGATCTATTGCTATCTGGGTGTGCATGGAAAATATTTCTAACTGTCTGTACTCCAGTTGCTGTATTCATGTTAGTGTATAAGCTATCAAATTTTTAGGGGTTAGTGTTTAGAGGGGGT
>SRR020739-434
CTGAGTGACAGAAGAGGAAAGTGTTAACTATGGTTCTCCAGTTACTCACTGCCCCTTAGTTAAAGGTCCAGTGCAGTCAAAAACGTGACTTTTGTTTTATATATATTTCCATTGTAAGGTTAGAATAATACTGTGAAATTGTGAAAATTATGATAATGCCTTTTTAGTGTTTGAAAAGGCCTGCTGAAATTTTGGCCTGTTTTAGTGGGTTGGAGTTTTTGGCCTGCTGGTGACATCAGTTTTCCCCTCCCACTCAGACCACTCCCTGACAGTCCTACCAAAATTCTTGCTTGAGAAATTGCAAATTTAGTTTCCTTTTGACTATTTTAATTGAAACCAATCACAATAACCAGGTTTCCATCCAACCTTTTTATGCGCATAAAGTACATCAATTAAAAAATGTCTGTGATGGAAACAGAAAAATTTGTCGGTAAAACTTTTCAAAATGTCGACAAAACAAAATACGCTAGACAAGGTGGGATCGTTTTGTGTTTGTAAAATTAATTATGCAAGAAATGTTGGTGGAAATGCTTTAATGCGCAAATATTGATATAATAACCATCATATCGAAGTAAACTTGGGAGTCACACGATGACATGTTGTGTGGTCCTCCCCCTACGACTCGTCGGGAAAGCATGCAGTTCATTGAGCTACAGATGAAATAAGTTACGATGAACTTCACAGGGTGGTGAACGTGCACGGTGATGTGCTTGATGCTCCTTTCCAATAACTATAGAGGGTTTTATTCTGGCGACATGATCATCGATGCTTGGCTGCCGTTTGTCCATAATCATGTAGGCTATACCCACAAAGTTATCTGCAAGCTATTGGCTCGAGCGCACTTGCTAATACCAGAGTGGGCACGCGCTATATAATGCAATTGTTTTGGGGAGAAAACCATACAGTAGAGTTGAAATGCGATAGGAAACCCATTTACAGGAACTTGTTATTTCTTTATTACGGTACAGTGGGAATTTAACCGACAAAAAGGTATGTTAATGTAGCACTACGTCTATACACACACACGCCTTTCACTCTCAACACTCATTTGGTGGTAAACACATACTCTGGTAGGGTAAAGTAGTGTAC
>SRR020739-435
CTAAGGAACACTTGTAGTCTTTGGTGTCGTCCACCTCGGCTAGTCCGTTGCTCGTCTAAAGTACCTTGATACCAACACAGTACACTCGAGTCACCGTAGGTCCTCGTCAATGTTTGGTACCTCTTCTAACTGTTAATTGATGTATGAAGACCTCTAGCTTCCGTCTGTCAGAGCTATGATGATGCTGGAGGACTTGGTGGTTTGGGATTTGATTTGATTGTTTGCCTCTTTAATCCTTCATGCATGTAGGTCTCCCCCTGCCATGCTTCACCTCTCTCAGTCTCTCCAGGCCTTCCTGGATTTCATATCTGTCTCCAGTCAGAGGTAACATCACTTTGGCTGAAGATGAGAACACTATAAAGGAGACCCTCATGCTGGGGCTCACAAATCGGTCTGTAAGGTTTTTCACAAAGGCATAAATTTCACCCCAGTCTTTAGAAACACTTCCTGATCTATCTAAAACAAAGTATAAGTCGTAAGCTCCGTGGCAAGACGCTTCTTCTGCACGACAAGACCAAGACACAAACTCAGCAGAATTACGCCAGCTGTTACTGCTGTTCGACGTCCAGTGGATTTAGCGCGATGGTCGTTGTTTTTCTCCTTCTATTGTCTAGTTCACGTGTGCGTGTGCACAAGTAACTTACGTAAAAGTACGTAAATTACCACTACGTTATTATTCTACGACACATAGAACACGACGAGGTACCTAGTACGAAGTAAACTAAACGATTCGACACTACGTTACCGTAGGTACGTAAACGGGTTAGGAAGGACGTACAAGTAGTACGTAACAAAACGTACAACGACGACGACAATATAGTATATACTACGTACCTTAATAAACAAAGTAGAAGTAACTACGACGACACCTAAGTACGTACCGTAACCGTAACGTTACGGTTAACTTTTACCGTAAGTTCCGTTAACCTTAGTACTACTTACTTACACTTACTACCGTACGTACGACGTACGACGACGAAGGCACGAGG
>SRR020739-436
CCATTTGTATTCCAGTCATTTCAGGAAGCACACTGAAATGCCAATTCCAATGATATTTAATGCTTTTCAATGAGGAACATTTTACATTGGATTTGAATGTGCTTTCTGGGTTGAGTGGAGTTCAAGTGGAATTGACCCCAACTCTGCTTCCAGTGCTTTCTTTTATACTGTAGCCTGTAGCCATGATTGACTATGGTATTACTGTTAGTATTCTTGGTGTTTTATTTCTACTTGAATATACTCACAGAGCATCAATCTATTGGATCTTAACTCTCGGTGCTGTATGGCCTAGTCTCTAGGAAGCCTGTCTAGTACAATGTTCTTCTCACAAGCGTTTGCTTTTGTCACAGCGTTACTACTACTCGCAGTACTTCCTCTTTGAGCTTGACTGTTGTTTTAATTTGACACAAGCTTGATTCACAGAGCTGTAGAACATTGTTGTACATAAGAAAAACCCCAGATTAACGTTATATGACCCATATATCTACAGACAGTAACAGGCAGTGTGACTGTCAGTCTAAAAGCTGTATTTGCTGTACGTAACCATGCAAACAGAAAGTATTGAATGCTTTCCTTTCCAACTGTGTCCCCCCTGCAGGGGAAACTGCTGGAGGATGCACAGTATCCAGCTAAACTTGAGCCAAATGAAGGATGTATTTCATGTAGCAAATAAAATATCTGATCCGTTTTGAGCATGACCACGGAGGTTCGAGAGATTTTCTATAAGTACAGAATGCATGTAAATCCTTCTTTTGGATAGTACCTAGACACTAGCCCTAATACTCGTGCTGTTTTAAGTGTGTACGTCTCATGTCGTAGACCAGTATAATGCACAAACAATAGTAAGTGAATAAGAATACATGGAGATTTACAGACACACTCGCTAGTTGGTGAATCCCTCACGGGTACTGAGCAGTACTTTTGTTGTGTGGCTTCAGGGACTTACTCTGCCAATGCTTCTATTCCTTTTCCATAGCATAGACTTTGTTTGTGCGAATACACTTCAG
>SRR020739-437
TAGATGTTGTAACATCCTTTGACAGTAATATAGATGTTGTAACGTCCTTTGACAGTAATATAGAGTGTAACGTACCCTTTGTACAGTAAGTAATAGATAGTTGTAACGTCCCTTTGGACAGTAATAATAGGATGTTGTAACGTCCTTTGGACAGTAATAATGGATGTTGTAACGTCCTTTGGACAGTAATATGATGTTCGAACCGTTCCCTTTGACGAGTAAATATGAGTGTTTCGAAACCCGTTCCGTTTTGGAAACGAGTAAGTATAGTAGTAGTACGTACGTTACGTACGTAGTAAGTAAGTAGTAGTAGTAGTACGTTACGTTACGTACGTAGTAAGTAATAGTAGTAGTTACGTACGTTACGTTACGTACGTAGTAAGTAAGTAGTAGTAGTACGTTACGTTACGTTACGTACGTAGTAAGTAAGTAGTAGTACGTACGTACGTACGTACGTACGTAGTACGTACGTACGTACGTACGTACGTACGTACGTACGTACGTACGTACGTACGTACGTACGTACGTAACGTACGTACGTACGTACGTACGTACGTACGTACGTACGTAACGTACGTACGTACGTACGTAACGTACGTACGTACGTAGTAACGTACGTACGTACGTACGTAGTACGTACGTACGTACGTAAGTACGTACGTACGTAGTACGTACGTACTACGTACGTAGTACGTACGTACGTACGTAAGTACGTAGTACGTAGTAGACCTACCCGTAATACTGACCCTGGAATGTCAGTAGACTAACCTCGGTAATACTGAACCCTTGGGTAAACAGATCAGTAGAACTCTAACCTCGGTAATATGACCTGGTAAAGATGATAGAACCTGTAACCCTGGTAATATGACTGGTAAATAGAATGAATAGAACCTGTAACCC
>SRR020739-439
CATCATGTCCTGGTGCTCTGGTGCTTCCTGTATTCTCTGTACTCACACCTCTACGTGGCCCGGTGCTGTGGTGGCTCCTTTGTGAGGTTACAGTGTCACCCTGCATTTGAGGCTAATGCTGAAGCTAGCATCGCAGCAGTGTCCCCCTCTGTCCAAATCAACAAGTTCCTCAACGTCTTCACATATGTCGTCTTCCGCCTCAGCGCACAGTTCTAACCTCACGTATTACATCGTCCAGAACTACTCCTGGATGGACAAAGGAGGCTACTTCCTCATTACCATGACCCTCATGAACACCATGATCCTGATCTACTTTTATCGTCTTCTCCGTGCCGACTTCTTCCCCCGGAGCAGGCCTAGCATGGCGCTAAATGGCACCCATTACAACAACGTCAAAAAGTTCCTCACTGACTGACACCGAGAGCGAGATGGCTGTAAACTGACGGTTGTGTTTGCCTTTTGTTTTGTTCGCTTACTGATATCATTCCTCATCAAGACGTCTCATCTGGTTGCATTGTCAAGCTGTGTCTTCACAACAACAACCATAACAGAGCTCTGTCTCTCAACAGCTCGTGTTGTAGTGAGAGGCAGCCAGGAAGGATGGGGACAGTGGTACATTCACTATAGTGATGCTTCTCTACTGATGATTATGCCCACTGTGGCTGAAGATCTCTCACAGACACCAACAGGGCAGCATAGAGTTAGAGACTGGTCCATTCACACGTGGCTGGGAAACTCCTACTACTTACCTCCAGGATACTGTCCCTACTTTTGCCTTCTGTATCATGACTAATACTATTTACTTATTATTTAGTAATTAACGTGTTAATGTAGTATTCTAGTTAGTAGGTAATTAGTACTTAACTTTAAACTAAAGTAAAAATTACTTAATTAACTAATTTTAAACTATTAATTTTAGTAGTAAATTAATTAATAACGTAAGTTAAACGAAAACGGTAAAACCTAAAACGTAACGGTAAACCTAAAAGGTAATTAACGTTAACTTAACCGG
>SRR020739-441
TCAGCTAGTCAACGCCCACCACACTGGTAACGCAGATAGAAAAGAAACACACTCAAACATTTTCTTTTAAATTACAAAGACAAAACAAATTAAATACAACATCTATTTAGAGATTGTATTGCAGTTTCATCGAACAGTACAAACACTGTTAGTAGTAAGAGTTTCACTAAATAGAAATTGATTATGAAATATTAAGCAAATATTCAATGCTTGCTCTTTGTCCACTAGTTCATTCAGGGGGGAGGACGATGACAGAGAAGGAGCATGTAATAACGGACCAGCGAGCATCTGCTACAGCCAAGCACGTCGTCCTTCTTTAAGGAACAAAAGACTACCTCACTACACACTGAAATATACACCGAATCCAAACAGTAAGCACCGCTATCCGCGATACCTCACGTCCACGCAGGCTGTGCAGGGATATATATCCACACACAGGATGCATGGACTGGTAGGACCTTCAAGTGCTGCAGTCCAGTACATTAATATATTCATGGATATATTTATATATAAGTAGTAACATCAACCACCTCAAATATATAAGGCACTATGGCTGGGGACAAGTATACGATGCAGCGAGTCTCGTGACGCCAACAACAAGAGCGACGTCTAACGCATCAACTTCCTGTTTACATTTTGATCTGCTCATGCAAGATCACATGCAGCTTGAGGAGCAACAACCCTACTTTAAATCGGTTAAGTGACTCCACATTTTTAAAACACCAAAGACACTGAGAAAAGGTAGAAATACTTCAGACGCGGTACGACACACACCGTGGACAACATGTGCACCTGTCGGCCTATCGAGCTAGAGACGGGGATGGCTTTACAAATGTGGATGTGTCTTGCACACGTTCAGAAGGCAATATAGAAAATAGCTGGGATAAGGTCTGACCTAGCAACGCCACCCGATTAGTCACCTGTTTTGAGGAGTGGGGCAAGGAAGGATGGATGGAATGATTGAATGTAGATAAGTAACTCACTCTCTGTGTTTG
>SRR020739-442
CAGTATGCCTGTGCGCTGATAGGCTATCTCAGGGGTGTCAAACTCAATCTATTTATGTAGCTAGCTATTTATTTAGCAAGCTTTTAACAGAGCTTAACTTTAGTTAGCTAGCTGCTGGGAGGATGTTATTGGAAAAGTTGGTGAGTGACAACTTTTTCCCCTCGTGTTTTTTCAGTGGCTACAGCTAGAGATGCAGGTGTCATTTGGTTAGCTAGCAAGAAATGTGAATCGCTTTGCTAGCGATGCTGAACTTGAACGACTTATCCATAGTTAACATACCTCTTAGTTGTCAATCAAATGTATTTGGCATTGATCAAATGGTCAGGCAGGCAAGTTCTCATTCAGTTGTCAAAACGTGGGTTGGAACAAGAATGCATTGGCAGGCAAGATGCAGAAGGACAAGCAGGCTATTATTCCCAATCGTTTCAGTGCAACTGACGGCGAACTAGTTAGCTTGAGCGTTTATCTAATTATCCCTTTTTAGATTTTAGCTGATCTCACTTTGGCTAGCATTAGTTGTTAATGTGTATAGGCAACTGAGGGAGACGCATACATTCATGTTTTATAATCAATAGGACTGAAGTTCCCAAATATATGAGGACCCCCGTCGGTAGTATACATATTTGTTCAGAAAATAAAATTTAGTAGGGTGGGCGTTTTACGTTTCGGAATAACGTTTCCTTAAAGTTAAGGTCGGCTGTTTGGTCTACCTTGCCTCGTTTAAGTTTAAACTAACCAGTCCACGTTCTAAACGTAGAATAGTTCTAGGAAGTGGTGGTAGCAATTAGTATATTTGTCATATGGGCCGTACTGAGACTCTGCTTGGTCGAATAGGGGTTCGGACCCGGTCCGTTGCGGTAGGAGTCCGGCCCCGTCGGACGAAGAACAGGTTTTAGTTTTAACTTGAAGTAGGTCTTCCTATTTTGTTCGAAAGACATGGCCGACTTTCTTCACTCTATATTACTATATAATACTTCTACTAATTAGCCTTACCTAATAGTAATTTACCCTACCCTGTAGGACTACGCCGAACGGACGACAACCAGGGGGAAGGTAAGGTG
>SRR020739-445
TTCTATTGTATTCTATCACGTGAATTGTACCAGACGGAAGTGTGACATATGTGTGGGGCGCATTCACAAAGCTGTGAAGTTCTGCAAAGTTTGTAAGGCTGTGTACTGTGAGGACCATATTAGAGATCACTACATGGCCCCAGGACTAAGGAAACACACAGTAGTGGATGCCACTGATGACCACGGCCATGTTGAAATAGAAAGGACTTCGACTCAGGTTGGCTTATGGAAAAAGAATGTAGTCCTTTTCTGCATCCTCATACTTATACTTCTGGGTCTGGTGGGAGGACTTTGGTATCATATGAGTCCCAGAGTGGAGGGTAAGGGGAGACTTGACATGAGGATTGTTCTGCTGGGTAAGACTGGATCAGGGAAGAGTTCAACAGGAAACACCATCCTGGGGGAGAGAGGCGTTTCGAGCAGAGGCTTCTCCAGTGTCTGTGACCACACAGTGTGAGAAACACAATGTTGTTATTGGTCAGAATATAATAACTGTGATTGACACTCCAGGTATCTTAGGCACATTGTTGCAACCTGAGGAAGTTATGGTTAAAACTGCTGAGTGCATTAACACCACACCTCATATCTTCCTATTGGTGATCAGGCTGGAGGAATTCACAGATGAGGACAGAAAGTCAGTACAATGGATCCAGGAACATTTTGGAGAGGAGGCTTTAAAGTACACGATCGTTCTGTTCACTGGGGTAGACCAGCTAGAGGGGAAGTCAGTACAGATGTTTATACAGGGCAGCAGCCATCTACTACAAGTCATTAACAGTTGTGGGGACAGATACCATGTATTTAACAACAAGGACAAGAATGACAACACTCAGGTCTCAGAGCTGCTAGAGAAGATAGATGAATTACTGAATGGGTATAGGGGTTATCATCATGAGGCAGACTTGCTGACACAGGAAAGGTTAGGGAAGAGGACATCAGGAAGAGGGAGAGGGGCTCAGATACTACAAGAGGAGGGGATAAAGAGGGAGGCAGCAGAAAG
>SRR020739-446
GGTAAACCAGACATAGGTGGCCCCACTACACACTGTTACCAATCAGAGATCCTCGAGATGCTGTGGTTCCAGTCATATTGTTGATATTAGTAGACCGACATGTGGGTCAAAGGGTCTGTTCGATAGACCTGAAGTCAACACTGTACAGTCAAGACTATAGTCAGTGTACCAACTCTATACAGTGCAATACTTGTCAAAAAGACCAACACAGCTCCAGCAACCGCTGGTTCTCTCTGTCCCGATTGGCTGATCAGGATTCTGACTGAGAAAACACAGCAGAGCTAACATGCCACGTTTACTATGAAATGAAAGTCATTCAAACCCATTTCTGGTGGCAGCTCAGTTGGGAGAAGTTTTGAAAAACACATTCGGATGGTGTTTCGTGGTACATTGAATAACTTAATTTTTGAATTTTTTATAGAGGTTGAGAAATGTTTGGCGTGATTTTGTTCCCGGTAACAGAACACAGAGAGAACCTCTTGTCAAAATGCATTTTTGAGGAGCAGGTAGAAGGGCCCCTATTTTTAAAATAGAGACTATCTGATCAATAACCTCATGCTTTATTTCACGAAGAGGAATCTTTGTATAACCAAAACGAGTTCACTGGACAACATAACAGCTCGCTTCACTGCCTACAATCTACTAATATAACAACATATTGGAATCAGTTTGGAAATGACGCCAAAAGTTGTATCAGTAGAGCTAGAGGTAGGAAATACACAGATACTTCTATATGTACACACATGGCTGGGTGTTATGATCATGTGAAATCAGCTGTTGTTGTTTATTATTAAGGCTGGGTTAGACTCTAAAGGCCATAGAGCACGGCTGAGTCACACATGCCTCAGTACTGTCTAGACAATGACATCATACAGCGAGTACAAAAGCATCATAAACTCTGCATGACATCTGTAGCGGTTTATCCCAGTTCATAGAAAAATTGAGTAACGCTGTCATGAAACATGCACAGATTCAGGTTGGCTAATTGGCTAGCTGGGCAAC
>SRR020739-447
CTAGCACCGGTTCAAACTGTCTGGGTGTAGGCTATAACGTGAGGGCTATAGCAAAACTACATATTAATTGGACTAGCTAGTACTCATAAGGTCAAGTAAGTACCTTACTGAATGGGGCTTACGGATCTGTAGTATCCTCCAATGAGTCAATAATCATTACGATTCTCCTCTACAACTCCTCTCTACTAGCTTGCAGGCCTATATGTAAAACTGCTGTGACTGCAGCAAGGAGAACTTAGCACTGTCTTTGAAAGGACACAGGATTGCCCTTGCATCTGGTTGGTGTAACGTTAGACGACTTGATAATCTGTGCCTGTATTCCTGTGTGTGGCTCCCACCGCAACTAACCCAGCTGAGACTATAAAAAATAAGGCTTTTATAGTTTAACTCCTCGTCTTTACATACTGTTTGACCAAGTCAAAGAAATGTGCAACCAAATTATATAGCCTAGCAAAAAAAAAGAAAAAAAAGTGGGTTAGCAGTGCTGAAGGTAATTTGAGGTTGGGAGAGGTTTGAACACATTTAAGGCAATACTTGCAAAATACAGTTGACCAATAACAATGTCTGGTACGTGTTGGAGGATGGACCGCATAACTAAGTTACTACCGTTTGCTAACAAAGTGATGCAAGAATCAGGAAATTCCTGCTTCTTCATTTTTGCGTCGATGAAAACATTTGTTGGAAATTGATGTGGCAAACTCTTCTCAATGTTGAAACACTGCTGTTATAAACAAGTCCTAGCCCTGGGCTATAGATCTATCAATGCATCATATTTATCATAATCTGTATTGCTCTATACAGTGGCAAGAAAAAGTATGTGAACCCTTTGGAATTACCTGGATTTCTGTATAAATTGGTTGGATTTACATCTACGTGGACAGACAATTTCTCTAGTCTATATTGAATACATAATTTAAAACAGTCAGTGTAGGTTGGAAAAAGTACGTGAACCCCTAGGCTAATGACTTCTCCAAAAGCTAAGTGGAGTCAGCTAACCTGGAGTCCAAGCAATGAGACGAGATTGGAGAGGTTGGTTAACGCTG
>SRR020739-448
TGTTCTCTCCATAGAGTAGTAATGTGTTCTCTCCATAGAGTAGTAATGTGTTCCTACGTCCAAGTAGTAGGTATAGTTTCTCCTAACGCTAAGTACAAGGGTAGTAAGTACTTGTCTTAACGTCTAACATAGGGTTCTAGTATAGGTCATCATGTTAATGTAGTTCCTCATGTAGAATGTGTCTTCCAGGATGAAGTCTCAGTTATATGTACGTACGTACGTACGTACGTACGTACGTACGTACGTACGTACGTACGTACGTACGTACGTACGTACGTACGTACGTACGTACGTACGTACGTACGTACGTACGTACGTACGTACGTACGTACGTACGTACGTACGTACGTACGTACGTACGTACGTACGTACGTACGTACGTACGTACGTACGTACGTACGTACGTACGTACGTACGTACGTACGTACGTACGTACGTACGTACGTACGTACGTACGTACGTACGTACGTACGTACGTACGTACGTACGTACGTACGTACGTACGTACGTACGTACGTACGTACGTACTACTACGTACGCTACCTACGAGTAGTACGTACGTAGTACGTACGTAGTTACTACGGTACTACTACGTACGTACCACGGTACGTACGTTACGTACGTTGGTAACGTAACGAAGTTACGTACGTATACTAGTTACCCCACGGCTGGTCAGTTGTAAGATTCATCATGACCACGTCGTCGATGGTGACAGATTACAGTCATGTCCCACGGTACTGTTACGAGTCGTGTACAGAGTTCTATCATGCGTACCACCGTCGGAGTGTTACTAGTGTGAACAGAGTTTCATCATGCTACCCAGGGGATGTTACAGTGT
>SRR020739-449
TGTTCTCTCCATAGAGTAGTAATGTGTTCTCTCCATAGAGTAGTAATGTGGTTCCTACGTCCCAACGTAGAGGTATAGGTTCCTAACGCAGTACAGGGATAAGTACTGACTTACGCTACATAAGGGTCTAGGCTATAAGGTTTCCCTACGTATTACGAGTAGTAACTGTAGTTACCTACGTACCGTAGTACGTACGTAACGTAACGTACGTAGTACGTACGTACGTACGTACGTACGTACGTACGTACGTACGTACGTACGTACGTACGTACGTACGTACGTACGTACGTACGTACGTACGTACGTACGTACGTACGTACGTACGTACGTACGTACGTACGTACGTACGTACGTACGTACGTACGTACGTACGTACGTACGTACGTACGTACGTACGTACGTACGTACGTACGTACGTACGTAGTACGTACGTACGTACGTACGTACGTACGTACGTACGTACGTACGTACGTACGTACGTACGTACGTAACGTACGTACGTACGTACGTACGTACGTACGTACGTAGTACGTACGTACGTACGTTACGTACGTACGTACGTACGTACGTACCGTACGTACGTACGTAGTACGTACGTTACGGTACGTACGTACGTACGTACGTACGTACGTACGTACGTATTGTAGATGGCTACTAATGAAAGCCTTCTGCTCTAGATGGCTATGATCCAGCTGACCTCTAGACCTGTAGGATGGCGTATAACTTGAGCCTGCTCGAATCCTGTTGATGTCGATAATGAAGACCTGCTGACTCTGTTGATGACTATAATGAAGCCTGCTGACTCTGTACATGGCTATAATGAAGCCTGCT
>SRR020739-450
TCAGTTTCCTGATAAACAGCCCCTTGGACAGACTGTCATGACTCCTAGATAAAACTGCCTGACGAGTCATGGGATACGTAGTAACTGGCCTAGCACTAGTCATGGAATCGTACGATAAACCTGCTAGACTGATGATGATAACCTGTACTAGACTGTATCTAGGTACTGTCCTAGACTACGTACGGTACTCGACTACGTACCTACGTTACGGGTAGTAACGTACGTACGTACGTACGTACGTACGTACGTACGTACGTACGTACGTACGTACGTACGTACGTACGTACGTACGTACGTACGTACGTACGTACGTACGTACGTACGTACGTACGTACGTACGTACGTACGTACGTACGTACGTACGTACGTACGTACGTACGTACGTACGTACGTACGTACGTACGTACGTACGTACGTACGTACGTACGTACGTACGTACGTACGTACGTACGTACGTACGTACGTACGTACGTACGTACGTACGTACGTACGTACGTACGACGTACAGTCGTAGTCGACTCTAGACGTACGTAGAGTACTACGAACGTACCCTAGTACTCGAGTAGTACGACTACGTCTACTCAGATCTACGTAAGGGTCGAGTACCCGTACCACGATTGGCAAGTAGATCCACTTCAGATGAGAGAGCGTCACTCAGATCGTAGGAAGAGCGACTCACTAGATGAGAGTCCGTTCCAACCTTCAGGATGAGGAAGTCCGATTCACCTCTAGGACTGAGAGTGATCACTCAGATAGAAGGCTAATGGAAATGACCTCTAAACGTCAAGCGGTTTGGGATTAAATCCTGACCACAGTCTCTGTTCCAACGACCAGCTGCCGCTGAGAAC
>SRR020739-451
TTAGTATTCTTTATTACTCCTTTCCTTGTCATGTTCATATACCTTCTTTTCTTGCACCACCAGCACAGTGAAATAGCATACAGGAAAAGAGGACAAAGTATTTGTATGTTATCCTGTTTTCCTCTTAAGGTGATATTCACAAACTACGTCAACAGGTTGAGGGTTATATTGTTACCTCTTGAACTAGTCATACATTCGTAGTATCTCATGACCTGGGCCCGTTTCCCAAAAGCATCTTAAAGCTAAGTTCATCGTTAAATAGGAGCAACGTTAAATATCTGAGCTGTTTCCCAAAACTATCATTAACATTGCACTTGAAAGCCCTCGTAATCTAACGCCTGACTCAGATCACTTGTAGAATAGCTAAGTGCAACTTTAGATGCTTTTTTGCCCTCTAGCATCACTTAATGAACAGAATATCTTCGCTAAACATAGAATCACATTGTTGACTGATCTCTCTGTGACCGCCGATAACTTCAGAACAAAGTTCACGACAAAGACGAATTTGCTAATGTCTTTGCAATTGATACAAACGAGCGACGTATAAAAATATGCGTCAAAGTGAAAACCGAGATGACTGCATTAAAATATAAACAGTAGGCTGTAGGTGTTTTCAATAATATGTTGAAAAACATTTAATGTTCAATTAATTGAGTTCTATTTTGCTACATGTAGGCTACTGTATATAATTTCTCTAAATAGATTTAATGTGTAGCCTAACATGTGCCAAATCAGTGATTTAGTGCATTTTTATTGGGTAAGCATTAAAAGCATTAGAATACGCCGCTCAATATTTGCAGCCATAGGTGGAAATACCTCTTAAGGAGCTGATCCGTCGTCAGTATTGTGAAATAATTATAATGTTCTGGAAATATTTGAATGGAGAAAGCTGATCTCCATTTCGACCCTAGTATCGACGCACTTAGCGCTGGTTGATATCACAAAATATAGACTCTTTACTGATATCGTGCAGTGTACATCTTGCAATGTGTCAAGAAAGCCTCTGTTCATGAGTTGTCC
>SRR020739-452
CAAGGACACTACAGGACATCAGGAGACTGGAGGAGGCACAGACACCATGGCAACTACCTCAAACTCAGAATGTGGAGTTTGTGCGGACCGGCTATGGCAAGAATCTGGTCAAGGTGCTGTTATCAGACGAGAGGGGAACTCACCACTACATCACTGAGCTGACGGCTAATGTGGAGCTCACCCTCAAGTCCCGCAAGGACTACTTGACCGGTGACAACTCAGACATCATCCCTACTGACACTGTCAAGAACACTGTCCATGCACTGGCTAAGCTGAAGGGAGTTTTGACCATAGAGCAGTTCGCCATGGACATCAGCAAACATTTCATGACAGCTTTCAAACATGTGACCAGGGTAACGTGAAGATTGAGGAGGCACCATGGAGGAGACTGGAGAAGAATGGTGTCGAGCATGTACATGCATTCATCTACAGCCCTGAATCCTGGCGCTTCTGTGAAGTCGAACAGAATCATAATGAGAGCCCTATTCTTCACAGTGGCGTGAAAACATGAAGGTGCTGAAGACCACTCAGTCTGGCTTTGAGGGCTTCTTCCGAGACCGCTTCACCACTCTACAGGAGGCCAAGGACAGGTGTTTCTGTACCTCTGTCTACGCCAGGTGGCGCTACAACAAGGTCCAAAATGTCAACTTTGACAGTGCATGGTAATTCCTTGAGTTAATGACCTGTGTAAAAGAACAGTTCATTTCATTAATACTGTACATAGTGCCCCATAATACTCTTGACCTAACACCTGTGATCTGTAAAACAGACATCATTTACACGTTGGAAACAAAGCTGTCGATTAACCTTTTACTGCAGTGGGCTAAATCAGGGTCACACAGAGGGATTCTTGGTACTCTTGAACAAATCTACTTTGAAACAAAGTAAGCTGTAGGGTGACGTTGACAGACATGGCATCTCTGCTTCTAGCTCCTAAGCAACTTTGCAGTATTAAAAAAACAATTATTAGCACAGAAAGTTTTTTGTGTTAT
>SRR020739-453
ATCTCTCGGGTAGTGACGTAACACCTGACAGTCGTCCATCTCTCGGTAGTGACGTACACCTCGACGACGTCGTCCATCTCTCGGTAGTGAGTAACTGACGAGTACCTCCAGTCTCTTCCGGGTAAGTGGTAGGTAAAACCTGACCAGCTCCATCGCTCGGTGAGTAACTGCTACGTCACTACGTGTCGTTGTAGTAACCGTACGACCGTACGTCGTACGTACGTACGTACGTACGTACGTACGTACGTACGTACGTACGTACGTACGTACGTACCGTACGTACGTACGTACGTACGTACGTACGTACGTACGTACGTACGTACGTACGTACGTACGTACGTACGTACGTACGTACGTACGTACGTACGTACGTACGTACGTACGTACGTACGTACGTACGTACGTACGTACGTACGTACGTACGTACGTACGTACGTACGTACGTACGTACGTACGTACGTACGTACGTACGTACGTTACGTACGTACGTACGTTACGTACGTACGTTACGTACGTACGTACGTTACGTTACGTTACGTTACGTACGTACCGTACGTACGTACGTACGTACGTACGTACGTACCGTACGTTACGTTACGTTACGTTACGTACGTACGTACCGTTACCGTACGTACGTACGTACGTACTAGTACGTACGTTTGTATACCTAGACTAGCTTAGCTGTGCACGTGTACCCAGTGTAGACCCTAACGTGTTGTGTGTACGTACTACCCACGTGCACCTATGTTGTGTCGTACGTACCCAACACGTGACCTACCATGTTGTGTGTACGTACCAACACGTGACCTACATGTTGTGTGTACGTACTAA
>SRR020739-454
TTTCTTTGACATCTGTTGGGAGAAATGACTGATTTACAGTTCATGGGGAAAGGGGAAACGAAACGAATAACTTCCAAAGGTTTCTAACCACTTTCGTGACATGAGAATATTTCTACCATAAACTACTACACGATTTGTGTTACTTTACTTCAGAAAATAATCCTTTTAGTTCAGATTTCCAACATTGGTGATTAACATGATTTAATATGACTTTGTTGGCAATTTCTACAGAAACACTACTAAAGGACAGAATGGAGGTATAATTTGTAGAATTCAACCATGAGATCTTTTTCAATAATAATAGAATAATTGTATGCATTTTAGTCAGTGACATTGGTGATTAACATTAGGCAATTTCTATCATAAAATTCCAACACAACAGAAGTGAAGTGCCATTTGGAGAATTTCAACCTCGGAGATATTTTATAATATTTGAGGAAATCAATTTTACGTATTTTAACAGGCAAAGCATAATTTCCAAAAGATTTCAAACACTTTGGGAAATGCGTGCCTCTAGTGAAATTGCATGTTTGCATAGCGCGCGGAGGTGATCGTGCGGCAGAGTCGATTTCCGCGCTTATAAACGCAAGGTCGTTACAGTATTTTATCAGCAAAACATCATTTCCAAAATATTTCAAACACTTGTTAACATGATGTAATATGACCTTGAGGCAATTTCTACCACAAAACTACTAATGGTAAGGATTGGTTTTGGGGTATTGGTAACTTTTTTGTTATTGAATCTTACTCGCGGTGCTCCGTCGTATATCCGACGTCAGCATGACAACAACTAGCTAGCTCTTAGCTCTCTGTTATAGTATAGTTACAGTTCAATGGGAAAAGCAAATCAATTAAGACTTGAAATTGAAATATACTGGCACATCAATCGTCTGTATATGAAATTCTTTCGAACGGGTGAGGTTAAAGATGTGTGTAGTTCACCACTAATCGGTAGCTAGGTAACGTTAGTTTAATAACCGACATTTGAGCTAGGCTAGCTGTTAGCTAACGCTTGACTTTGTCATCATGAGATAACGTTACATTAGACATACATGTGGCTAAAT
>SRR020739-455
GACCAAAGATGAATACGGCTCTGAGACACTGGAAGGAGGCCGCGACGGTCATACTAGCTGCTGGTACGAGACATAAACTCCCTGTAGATAGTTTGACAAGGTGTGTCGATAAAGGCACCTCTGCACCTGCGATCAGTGAGCACTCCAACTTGCCTGACAGGTTAGCCTTCGACTATGAAGTGTGTTGTTGAAACGAAGCGGTACGAGTGGTTTCATGCCGAATGCTTATGTCTTTCCCCGGTGGTCTGGTGGATCCGTCAGATTTCTCAAGTGAATGGCTTGATCTTTTTCAATCTTTTCTGCGCTCACCGAATTTTGGACTGGGATTTGTGAAACAGCGGCCGGAGACGAGACCCCCCATCTTCGCCACTGACAGGAAGAAACTGGGTTCTCTCGTTCCAGGTGACGTCGCATTTAGAATCTGTGCATTGAGGGAAACGTTCGAGGAGTCCGGTGTACTTCTAGTCGTGTCAAAAAGAGGAAGAGAGTACTTTATTTAACAGCATCGAGAACAACCGATACAGTCAACCCGAATTAACCAGAATACCTGATCTCTGTGACAAGAGTGAATTGGCTAAATGGAGAGTGCTGGTAAACGAGAACCCTTCTAACTTCATCAGAATGTGCAGGGAGCTGGAGTGTCTACCTAACATCTGGGCTCTGCATGAATGGGGTAACTGGCTGACCCCTACTGGTGTGTATGCGAAACAGCGGAGGTACGACACGGCCTTCTACATGTGCTGCTTGCAAGAAACACCACCTCACACCCTACAAGACGAGAAGGAAATTGTGCACTTTAAGTGGTCCACCCCCCCAGGGATCCTCCACAGTTACCAGGCCAGAGAGATGTGGATAGCCCCTCCACAGTTCTATGATCTCAGCCGTATGTGCCGGTTCCCCTCCCTGCAGAACCTCCACAGCTTTTCCAGACAGAGAGCTTCAGAGGCTGTGAACAGTGGCTCCCTGTCCGCATGGTGTCAGACAGCTACTACATATCAC
>SRR020739-456
CTTGTATGCGGTACAAATGACATTATTGTGGGAACACCTCCTCCTAAGAGGATGAGTTGGGCTGTGTGAGAGGGTTTGAATCCTAAGAAACCTGCATACACATTGTTTGAAGTACAGTGGACCAATATAACTACTGCAGTAGGTCAAAGCTGTGTGCTGGAAAACCTTGAGTGGAGTAGTGTGTTGCTCATGTGAATTTCCTTTCTTTTTAGGCTTCAGACCAATGCCTACTTCTCACTTTGTTGTGTTTTAATACATTAAGACTCTAAACCTTCTGTGTTTGGACTCCTAGCAAGCACCTGCATATATTCCAATACGTTTCCCATGAGGATGTTGGCAATCTTAACATCACAACTTGGTCAATCTTGGACAAATCCATGCTACTACTACTCTGCCAAGAAGCCGATAACATCCGACCAGGACCCGCAGCACCCTATGAGAAATGCCATCCCTGTCTAATCTATGGCAAAACACATTCCCCCATTCTCAACGGTGGCATTCAGACAAGGCAGGGTTGAAACCAACACCAACAGTTCTAGGTGGTTGCCTGGTGGGAGCTTGGGGTAAAAGTGGGAGCATTTTCTCCCAGAGCTTGAGGGTGGCATGATGTCATGAGAAACCAGTTTTTTGTTGTAAACAAATGTTTGTAGTTACATGAGTTATACTAATTATGCTACCAGGATGGTGGCGGTAGCATAATCACAGTTAAATACTGCAGTGCACTGCGGGTTTGATTGAATTGAACCAAAGATGTCTAAAGGAATAGACTTTCAGCGCAGAGCCAAGATCAACAAGGCTCACTTCCTCTTTGTCCTCCGTTATTAACTCTCCGCGACTGGCATTGTTTTCAAAGACAATGAGGCACTTGCTGTTGTATATAACTATGGCTAGGTAAAAGTAACATCAAAGGAGAGAGTGGATACATTCACACTCCCTTTATATGATGTCATTCTAGTTGAGAAAAATTCTGCCCATGTGTTGACAATTAAATATGATACATGAGTCATATCCCTACTACCTAAGACACCATCTGAAC
>SRR020739-459
CTATACCGGAGAATCTGGTGCTGGGAAGACTGTCAACCAAGAGAGTCGATTTCAATACTAGCCCAGTATTGCAGCTGTAGGGGTAAAGAAGGGACACAGGCCTCTGAAAAAGGGGACTTTGGAGGATCAAATCATCCAGGCTAACCCAGCTCTGGAGGCATTTGGTAACGCCAAGACCATTTAGAAATGACTAACTCTTCAAGATTCGGCAAATTCATCCGAATTCATTTTGCTGCTAGTGAAAGCTAGCCTCCGCAGACATTGAGACCTAATCGTTTAGAGAAGTACCCCGTGTGACTTTCCAGCTCAAGGCTGAGAGAGACTATCACATTTTCTACCAGATTCTGTCCCAAAGGAAACCAGAGTTGCTCGAGATGATGCTCATCACCAACAACCCCTATGACTACCAATTCATCTCCCAAGGAGAGACAACTGTAGCCTCCATCGACGATGGTGATGAGTTGTGTGCCACTGATGAAGCTTTTGATGTCCTGGGCTTCACTCAGGAGGAGAAGAATGGCATTTACAAGCTGACTGGTGCTATCATGCACTATGGCAACATGAAGTTCAAGCTGAAACAGCGCGAGGAGCAGGCAGAGGCTGATGGCACTGAGGATGCTGACAAAGTGTCATATCTGATGGGCCTGAACTCTGCTGACCTCATCAAGGGTCTCTGTCACCCAAGGGTCAAAGTAGGGAACGAGTGGGTCACCAAGGGGCAAACTGTCCAACAGGTGAACTATTCCATTGGTGCACTGTCAAAGTCAGTGTATGAAAAGTGTTCCTTGGATGGTGGTAGAGAATCAACCAATCCTTGGACACCAAGCAGCCTCGCCAGTACTTCATTGGTGTATTGGACATCGCTGGGTTTAGTATCTTTAGACTTACAACTACCTTCGAGCAGCTCTGACATACAACTTACACCAATAGAAACGACTACGACTAACTACGTTTTACAACCACACTAGACGACTACGACCAAGGACACGACGAGGGAAGG
>SRR020739-460
CGTTACTGTGTTCGTGTCGCCTTCCTCTCCACATTGGTCTGTGTATCCATACTTTTAATCTTATTTCTTCCTGCTGCTCTAAATGACATTCCTCTGACAGTTCAGTCCCTGTCCATATAATATAGTATATGATCATTACTGGTCCCTTGCCTCCTTTAAGGCTGCAGACTGAGTGGACTACTCTGACTGTTACCTCATTAAGTTCCTCCATCTCTTCTCTCTTCTGTTGATCTCACCTCCATCCTGCTCCTATATCTCCTACAGCTGTTCTGAGAGCCCGCTAGCTCACCATGCATTATCATCCTTAGGCTATAGATGGAAGAGGAAACCTTGTTTGATCAAGCAAGCTGTAATACAAAATGTACTTTTTGATAATTCATTTTGATCGTTCTCCTATAGTTGGTCAGAGAGCTTGCTGGCTCTAGCCTGGTTAAACCAGATTCAACCATTGTGAGTGCAGCATTCAGTCTGGTCTACCAGGCTCCTGTCTCACCAAGCATCCTTATACTGTAGAGATGCAGAGTAAACTGTTCTGTTTGCTCGTTGTAAGCAAAACACTTACAAGATGTACTTTTGATCATTCTCTTGTTAGTTTGGCACGTGTCATTGTTCTGTTTGTGTTTGATGAGATGGGGTATTGAGATATTTGATTTTAACTACTGAGATAGAAACACATTTTGGACAGGAGTGGTTAATGACTGACAGTGAAACATGTAGCCCTTTCATGGTGTTGTTTTGCTTAAACCTAATGTTTTGGCTATTCAAAGTCCTGTTGTCTCTGCAGCCTTGGTGGCCCCAGCGGGGGACAGTGTTTTTCTGGAGTGGGCACTAGTGCAGATTGTACCAGTTCAAGGAACGGTCACAGATAGGGTCACATAGGCTTACATGTACACTTATTGAGAGTTAGAATTCTCATTATCAAATCGTACACATTTTACACAGCTTCAATACTACGTTTTTTATTAGTTTCCTAATATTGTTGATATTCCTAAGTTGT
>SRR020739-462
TCGGTCGGTTCTCGATGTCGTTCTTCAGTTTCAGACTCTGTCTCTCCATCTTACATTCCTCCTCTAGCTTGTTAGTCTGTGTTCAGCTGGTCGATCTCCAGCTGCAGGTCCCTGCTCCTCATCACAGCCATGTTCTTCTCCTCGCTGAGCGTTGCATACCGCATGGCCAGTTTATAGTTCTCATCCTTCACCCTCAGTAGCTCATCATTGTAGTTGTTCCTATCTTCCTTCATTTTGTTGTATCTCTGCTGGAAGGCTGATAGTTCCTGGTTGGTCAGGCGTAGTTTTTCTGTTCATCCTCCAGGGTGCGCTGTTTCCCAATGAGGTCAACTCTCTGGACATCTTTAGCTTTGGCCTGCTGCTGTAGCTTGATGACTTCATTCATCAGGAACTGGGTTAACCCTTCATGACCCTCCTCCACAACGATAGTGGAGAAGCGTCTGGTGGGCTCCTTGCCAGTCACCAGCTTGTAAAGGTCAGGATAATAGAACTCAAGACTCTCCAGAAAAACCACATAACCTCGCTCTCCTTTACCATGAAGAATGTCTAACAGACGACCTGTGCGGTTGACCTTAGAGACCAGTAGTAGTGAGTTTAAGACCTCATCTTCGTCCTGTTCGTCTAGAACCTTACATTGGCGCAGGTAGGGAGTCAGTTTACCAGGCGAGATGTAGCGACTTAAGATGTAGCGGTTACTCTCCACTGACTCCCACAGAGACTCCGTGTCCTCACCTCCATTCTCCATCTCTGACAAAGACGACGAACTGACAGTAGAGAGTCGCTGACACCCAGGCATCTAATGCTGCTCTGAGAGAGAGAAAGAGAGAGAGAGAGAGAGAGAGAGAGAGAGAGAGTACGTACTACTACTAACTAAACTAACTAGTAGTTTAGTTACTTACTTAGTTAGTACGTACGTACCGAACCGAACGACACGACGGAGGTAGAG
>SRR020739-464
GACGAAGCAGTACTTTGTCTGTGTTATCTTTTTGTATATAGTGTACAGTGTTGTCAAAGTGAGGTAGTTGGCCTCAATGTTGAAAATATAAGATTCAAGCTATTTATTTTCCTACCCTTTGGGGACACAAGAATAGCTAATGTTACCTTCCAGGGGAGCTGCGTTTGAATTGACTTTCACCCCTCTTTTCCTCTATAGTTCCCAATGAGTCTGGGTGGTTCTCAAGGTCCTTGAAGAGGCATTTTATATCCTTTCTTGCAATGGAAGTTGTCTTGTCGTCATTCAGGGGCCAAAACGGATACTCCCTACCTACTACAGAGTGAATTCAGCCAAACCTAAAAAATAAGTATCACTTTATCAGTATTGTGTGAATGCATGTTATGTAACTTCTTGCACAGTTTTGACTGGTTTAAACAAAACAAAAGGAATTGAGACCAATTTTTTTCTCTCACATTAACCACATTGATTCACTATTAGGACAGCTGATGCGTAAAAAATAGCCATATTATGGCATCTGTTTATTTCACCTTTCTCATTGTTCCTATTAGTGATGTCACACACATTGACAATATTTGATTGATTCAATCTTCCTCAGCTTGTCACAAGCCTAGGCCCACCTCTAGACTCGTTGTTTTATGTATTAACATTGGTCATGTATACTGTATAGCCTGGTCCCCTTCTGTAACTGTGCTGTAGCCAACTTTCTATTCTATCCTTGTCAAGCTACACATACACTATATATACATATGGAAACCCCTTCAAATTAGTGGATTTGGCCATAGACAAACATTGGCAGTAGAATGGCCTTACTGAAGAGCTCATTGACTTTCAACATGGCACCGTCATAGGATGCCGACTTTACAGCAAGTTAGTTAATCAAATTTGCCCTGCAAGCGCTACCCGCTCAATTGTACGTGCTGTTATTGTGAAGTGGAAACATGTAGGTGCAACAACGGCTCAGCCGTGAAGTGGTAGGCCACACAAGCTCACAGAACGGGACCGCCGAGTGCTGAAGTGCGCAACGTGTAAAAATCGTCT
>SRR020739-466
ATCCCCAAGGAGATGCCATGTGGGGAATCGCAGGCGGCTCGTTTTCAGCTCGTTTTATTTTTGTTCTTTGACACCATGTCTTGTTTTTGACTGATGCCAATTCTACGCTAATATGGCAAAAAATTCGCTTAGCTAGCTAACCAACAACTGCGACGATGTATTTGAGAGACAAGAGCTCATTCTGCCACTGTATTTATGTTTTCAATTAAACATTGGAGGTGAAATATAGTTGACATATTTGTCAACAATCTAAGCCAGCCCTGTCTGTTTTGCCCCGTAGTTGCGTAACAACCAACCCGTCTATCCAGACAAATAATAAATTATCTCTTCCTCTGAGACGGCAAAATGCAAGAGGTACGTTGTGTTTTCATGACGTTGTGTTTTCATGTCACTGTGACATTCTCAGCTGGATTTAGAGCACATGAACAAATACTAAATCATTTCATTGGTTTGAAGAAAAAGACCAGTTTCTCTTGTTCACAGGCGTGTGAAATCACTTCATACTTCAGGTTAGAATAGTCACCTGTTGGAAAACTTACAACTCCCTGCCACATCGCACAGTTCAGGCTTCATCTGATTTCTCTCAACAGAAGCTGCACATTGAACTCACAGAAAGATAAAGGAAAAAAATAAAATGGAATTCGGAAAACAGACGTCGGTCAATTAGTTGTTTTACAAAAAATAAAATAACTGACATTTCAGTTAGTCGCTCAGCACTAAAGCCCTTTCCAAAAATATGAAACATTATCAGCTACTGTTTATGGCCATCTCATTATAAATGATTATGTTCCGGGATATTTATTTAGGCAAAAATGTTTTTCCCCCTATCATTCAACTGGTTCAACCCAGCAACCTGGCAACCTTGCCAAGAGGTCTGGATCTCTTGGTGTAACGGCTAAGATGTTGGGTTGACGTCACTGGTTCGAGTCCTGGTTGGGACTAAAATCTACATATTTACTATATGTTATTAGTATAAATGAAAAATTGCTATTTATTAGTATTATACGAGTTCAAAATTGGAGTTGATGATCATTGGTTTCTGTGTTCCACTCGCAATGGTATGTACTA
>SRR020739-470
CTGCTGTTAGATTGGTAACCAACACTAGACACTCTACCATGCTGCTGTTAGATTGGAACCATCACAAGCTACTACCAGGATCCGTGCGTTAGATGTACAACACTGCACTCTACCACTGGCTGCGTTAGACTTTGTAACCAATAACCTGACACTTCTACCAGTAGGTACTACGTCGTTACGTACGTACGTAACGTAACGTAACTACTACGTACGTACGTACTACGTACGTAACGTAACGTACGTACGTACTACTACTACTACGTACGTACGTACGTACGTTAACGTAACGTAACGTAACGTAACGTAACGTACGTACGTACTAACGTAACTAACGTACGTACGTACGTACGTACGTACGTACGTACGTACCGTACGTACGTACGTACGTACGTACGTACGTACGTACGTACGTACGTACGTACGTACGTACGTACGTACTACTACGTACTACGTACGTACGTACGTACGTACGTACGTACGTACGTACGTACGTACGTACTACTACGTACTACTACGTACGTACGTACGTACGTACGTACGTACGTACGGTACTAGGTACCTACTCAACTACTACGTACGTAACTACTACGTACGTAGACGTATCGTCTACTCTACTACCAACTACTACGAGTACTACAGTCGAGACGTACTACTCTTAACGCAAACTCTGAAGTACTACAGTCAGCGATGTCCAGTACACAACTACTAAGTCTACACAGGTCAGACTACTCTACAACTCTAGAGTACTACAGGTCAGACCGTATCTCGACTTAACACCAAACTCTAGAGGTTACTACAGGTCAGACCGTATCTCAGGTCAGACCGTATCCCAGGT
>SRR020739-471
CAGAGTCAGAGCAATGAGACTGGAGGGACAGAGTCAGAGCAATGAGACTGAGGACAGTCAGAGCGATGAGACGTGTGGGGACAGCGCAGAGCAGTGAGACGTGGAGGAATAGACGCGAGCAGTGAGATGGAGAGAGAGAGACGACGAGACGAGAGGTAGGTAGGTAGGTAGGAGGAGACGAGAGACGACGAGAGAGTAGGTAGGTAGGTAGGAGGAGAGAGAGAGAGAGAGAGAGAGAGAGAGAGAGACGAGAGAGAGAGAGAGAGAGAGAGAGAGAGAGAGAGAGAGAGAGAGAGAGAGAGAGAGAGAGAGAGAGAGGAGAGAGAGAAGAGAGAGAGAGAGAGAGAGAGAGAGAGAGAGAGAGAGAGAGAGAGAGAGAGAGAGAGAGAGAGAGAGAGAGAGAGAGAGAGAGAGAGAGACGACGACGAGTAGTAGTAGTACGACGACGACGACGTACGTACGTACGTACGTACGTACGTACGTAGTACGTACGTACGACGACGACGACGTACGTACGTACGTACGTACGTACGTACGTACGTACGTACGTACGTAGTACGTACGGTACGTAGTAGTAGTACGTACGTACGTACGACGTACGTACGTACGTACGTACGACGTACGTACGTACGTACGTACGTACGGTACGGTACGGTACGGTAACGGTAACGGTAAACGTAAACGTAAACCGGTAACCGGTAACCGGTAACCGTAACGTAACGGTAACGGTAACGGTAACGGTAACGGTAACGGTAACGGTAACGGTAACGGTAACGGTAACGGTACGGTAACGGTAACGGTAACGGTAACGGTAACGGTAACGGTAACGGTAACGGTAACCGGTAACCGGT
>SRR020739-474
TCAGGTCCACATTGGGTAGACATCAATAGAGAACAGGAATGACTATGAATATATTTCAGTTGTGTATGTTTACTTAGTTTATGTCATTGTACTTTATTCATTGTTCATTCTAAGTTCATCTCGTGCTCAGGCATCAGCCTAGCATATCGTATCGTAGTCTGTGTCCTAGACTAGCGACAGTCCACGTGGACGGCTACTCCCCACTACTATACTACTACGTCTCTCTACGTACGTTACGTACGTACGTACGTACGTACGTACGTACGTACGTACGTACGTACGTACGTACGTACGTACGTACGTACGTACGTACGTACGTACGTACGTACGTTACGTTACGTTACGTTACGTTACGTTACGTTACGTTACGTTACGTACGTACGTACGTACGTACGTACGTACGTACGTACGTACGTACGTACGTACGTACGTACGTACGTACGTACGTACGTACGTACGTACGTACGTACGTACGTACGTACGTACGTTACGTACGTACGTACGTACGGTACGTACGTACGTACGTACGTACGTTACGTACGTACGTTACGTACGTACGTACGTACGTACGTACGTACGTACGTACGTACGTTACGTTACGTTACGTACGTACGTACGTACGGTACGTACGTACGTAACGTACGTTACGTTACGTTACGTTACGTTACGTACGTACGGTACGTACGTACGGTAACGTACGTACGTTACTATAGTGTCGTGAGTCGTGCGCAGCGTTATCCATGTTCGTAGCTGAAATGATCTACTTAATCCCGTCTTGGGATCCCTTGGGACAGTGATACTATATGACTGGATCTGGAGCAGTGATACAATATGTC
>SRR020739-475
CGTCCCCTGTGTGGCCTTGGCACGTCTCAGTTGTGCCGTCAAGATCATGAAGCATGAGGGACCTAAAGCGTTCTATAAGGGTACAGTCCCCAGGCTGGGTAGGGTGTGTATGGACGTAGCTATCGTCTTCATCATCTATGAGGAGGTGGTGAAAGTCCTCAACAAAGTCTGGAAGACGGACTAAGACCACATTTCTGTGACGACCAGCGGAGCAGGGAACGGCCGGGAAGGCCTGTTGACATCATAACTATGGCCTGATTCCAAACCCAATCCCTTTGCCCTTTCCTTAGGTTTACCATGTCTAGCAACCTCCTCACAGATCTGACACGACTCTGTATTTCATTCCAGAAAGTTGTTCTCTGTCCCCTACCCTTGTTTACTTTGATGGTTGAGTGCACTTCACCTAGGGTGCTATAGGATCCTATCAGGGACACTACTATCATATTGGTTATACCTACTGTAGGGGGATTTAGGGGGGGATTTAGCAAGGGCACAGGGGGTAGGGTGAGGAATTGGGCCTATGTGACTGAAATATGGGAACACGGTGTGTCATTCCAGAGAAGTGTAGTAGACGGACAGTGCTTCAGTTCACTAATGGCTATTGTTATCATCTTATGTTATACGTTAACATACTTGACTTAATCAAAAATGAAATGATACTTATAAAACCCCAATAATGTGATGTAGATCAACAGAAAACACTTGAAATGACAGAGGAGGATCTCAGAGGCTTTTAACTCCAAGGGCATTTAACATTTAACAGGAAATAGGTATTACCCGGTGAAATGGGTCTGGTAGAGACCATCGTTTTTCCCTAATAGCAGTATAACAGACATAGTCTGTTTGTTCACGGGTCATATGAGTCTTATTGTCCAGGTTTAATGCAGGTCTGAAATGTTTTAGCTGCTTTACATACCTGAGTGCTATTACATCACAATGCCTTATAGATTGTTATATTCAGTAGATATCTTTATGGTAGAATGCTATTATGGGTCGGTTCGTAAATGTGTCAGTTATTCTGTTC
>SRR020739-476
ACTACTACTACCGTACTTACTACTACTACGTACGTACGTTACGTTACGTTACCGTACCGTTACCGTTACGTTGTTACTACTACTACTACTACGTACGTACGTTACGTTACGTTACGTTACGTTACGTACGTACGTTACGTACGTACGTACGTACTACTACTACTTACTTACTACGTACGTTACGTTACGTTACGTTACGTTACGTACGTACGTTACGTTACGTACTTACTTACTACTACTACTACTACTACTACGTACGTTACGTTACGTACGTACGTACGTCTCGTTACTACTACTACTACTCTACCTTACCTACCCTTCGTTAGGGTTACGTCCCTTTTACGGGTACCTACGTACGTCTTTATGTTATCATCATCCATCTGTTACTGTCAGCCTGGTCATGTTATCATCATCACGTCTGTTAACTCGTCAGCCTTGTCATGTCTATCATCATCAGTCTGTTAACGCCTTGTCACGTTTCATCATCATGTGATAATCAACTGATGAGGGGACAAGTGTCCCTGAAACAGTACTAGTTCTGTAACAGCACTATGATAGGGCCATTGACCTGTAATGTGTAGGATAATCCAGTAGAGGGTATTGAAAGTATAATGTCAACAACATAGAAAGACTGTTTCCTTCAGTTTGTAGGATGCAGACATGGTGGTCCAATCTACTACATGTTGGGTGAGTGTGAAGCTGAGCCCATACAGTAATGTAACATAATAAGTCCTCTCTATAATTTAACATAATAAGTCCTCTCCATAATGTAACATAATAAGTCCTCTCTATAATGTAACATAATAAGTCCTCTCTATAATGTAACATAATAAGTCCTCTCTATAATGTAACATAATAAGTCCTCTCCAATAATGTAACATAATAAGTCCTCTCCATAATGTAACATAATAAG
>SRR020739-477
GTTGGTGTAAGGTAGACTCCACCCACCCTCGGCATTGCCACAGGAACCTGTGTGATTAACTCTGAGCTCGCTGGTCAGGATCTTGGGTAAAATAGCTCTTTCTGAAAATCTGAAGTTAATCACATCTGTATTTCATATCCTGGTGCCGTGTATTGTTTTGTTTGTTCGATTAAATTATTTGTGTTTTTTTGTTGTGAAACCTGTCCAATGATGTGTTTGAACCTCCCTATGAAAATTGCACTTCTGATCATTGTAAACGAGGACTAGCTTTCCGGTAGTCTAAATTTAGTTATTTTACAGATTGTCATTGATACAGTAGATGTCCATGGAAAATGAGAGAAAATGGCACCAGGCTCTAATCCAGTAAAGGCTGGAGGTCTTTAAGTGTTTTTATGTCCCTTGTCCTTACCAACATCTCCTTCTCACGTCGCTGCTCATATTAATACACAATGTTCACCCACACATTCTCTGCAGCACATAAATCAGACATACCTCTACTGTAAAAGGTCTAAAGGGATTGCGTTTTACCACACAATGACTCATGCTAGCAGTTTCTTTATGCGACGCAGTGAATTTAATCTCTTAAGTATCAGAGGTAGATCTTGACGCGTCCTATAATTTTCTGCCGTTTTGACCTGATGTGTTCTATACTGACTGCGCTGTTTTGGACTACATATCTGTGATGTGCAGTGAACTATGGGTAACCTGTCTGTCACGTGTCATATTAGTGTGGAGTATTTCAGAAGTGTAGAAAGTAGCTGGATTTTCTGTGATAATCCGTGACTATGAGATTATTGGTCATTGTGTGTTGATTTGTTTTTTGTTCCACACCTGTCTAATTAAGTGTTTACACCGTGAGTGTAGGACCGTATGAGGGGAGAGGGAAGGACAAACCACACAACAGGAATATGTAAAGGGGATCTGTGTATTGACATCAACTAAATCTGTATATGATGGTGGTTGCATTGAGAATCTGTCTATGTGTTTGTCATTAAACAGGAAAG
>SRR020739-478
GGTCATAACTTCACATTTTACTGTACTGTGTTATAGTAGTATGATCAAGTAGTAAACACTGTCTAGAAACCCATCACACCACTAGGTGGCGTGCTGACACAGCTTCATCTCTATTCATGTGTGCACCCTCCAGTGGTTACACTGTGTATTACCATCTTTACTAACCATAACACAGGTCAAAAATACAGAATACATTCCTTTTTTATTTACCTCACTGATAGCTATGCAACATTTATCTAAGAAGTAGATAACACGTTCTACGGGTACCTTTTCTAAGGGCTTTACTTGATTTTGCATGGTAAGATAAAGGAAAAAGACTGACACGATAACACACATTAGAAGCCAAAGACCAACACATGCATACCATAAGTCATATATTTGTTTATTTAGCGTTGTCAACATTGTCACAGTTGAAGTTTTACGATAACTGGGGGTCTTACTGACTCACTACTCACTGGACAAACTGAATGCACATTGAAATGAGGCATCTCTTGTCTTGCCCTTGTTAAATTGTGTGTCTTGCGCCTGATAGAACAGCTTGCAGCATGGGATGAGAGAAAGAGAGTGTGTGCGCGTGTGTAGGGGCGGGGAACGTTATAACAGTCCGTCAGAGCCACAGCGAGTGACAGTTCTCTAATGTTGCTGGCAGAGACAGGCGATATGTTGAAAATCATATCTTCATCCTCCCATATAAAGGTCGTCACCTCATATGATCTCCACTGCAAATATTGGGATTAGAGTAGTGATAATGTACTCCCTGTGTACAGATTATTTTTCTCCCACCTGGTCCCTTCTCATCATCATTTTAGATAAATCACCCTTTTTAGAATTCCATAATCAGCACTTCTACTCCACTATTTTCAAGCTAAAGCACCCGGGCTCAATAATAACAGAAGTGCGACGTGTTTATGTATTGTTATTTTACAATGACTATGTACTCTACCGCCAAAAGTTTTGAACGCCTCATTCAAGGGGTTTCTCATTTGTACTATTTT
>SRR020739-479
CCGGTTAAACGGTACCGGTAACGGTTCTAACCCCGTTACCGGTACCGGTTAAAACCGGGAAGGGTTAACCGGAAGGGTTAAAACGGGAAAAGTTAAAACCCCGGGAAAAGGGGTAACGGGGTAACCCGGTAAACCGGACCGGTTACCGGAAAACCGGGTAACCGGTACCGGTTAACCGGAACGGAACCGGTACCCCCGGAACCCGGGTACCCGGTTACCGGTAAGGGGGACGGGTAACCCGGGTTTGGGTAAAACCGGGGTAAACGTTTAACCCGGGTTTCCCGGGGGAAAACCCGTTTTCGGTAAACCGGGGTAAAAGGGGGGGTTAACCGGGGGAAACCGGGTAAAAGGGGAAAACCGGAAAGGGAACCGGTAACCCCGGTTCCCGGGAAAAAACCGTAACCGGTAAGGGGGTTAAACCGTACCGGGTTAAGGGGACCGGGTTCGGGTAAGGACGGTCCGTGGAACCGTTGAAGGTAGGTAGGGACGGTGAGGTAGACGAGAAGAAGGAGGTAGTAGGCGAGACTAGGAAGGTACGGTCGAACGGTAAGTTAGTAAGTAGCGACGAAGGTCAAGGGAAGGACCGTACACGTTTACCTACGAACTGTAGAGGAGTAAGAGAACGTTAACAGACTTACAGGAACCTGGTAGATTAAGACTGCAGATGAAAGTGAAGGCCGTACAAGAGGCATCTGAGGAAGCGGAGGAAGCAGCAACAGCACATGTCTAAGTTCAGGAAGGTTCAGCATGAGCTGGAGGAGGCTGAGGAGCGTGCTGACATCGCTGAGACTCAGGTCAACAAGCTCAGAGCCAAGACCCGTGACTCTGGAAAGGTACAGAACTGCTGCTAAACCTGTACCTGACTCATGTTCAGATATGACCACATCAACACCACCTATGATTCAGTCTTCTCAGAGGTCAATACAGACCTTTTACACTCAACTGTATTGAAGATCTCTAAGAAGAACATTTCAGGAAGGGCTAAACAATCTAATGAGAGTAATTCAGTTAGTACTTCAACATCTAATATCCAAGCTGAGTACTGCGCACTAAAGACTTGATCCATTATATTCTATCCATATATTTATCATGTTCATTATTATTACTGATCCATTATATTCTATCCATATATTTATCTATGTTCATTATTATT
>SRR020739-480
CGTTACGTTAACGTAACGTTAACGTTACGTACGTTACGTTTACGTTTATTACTTACGTACGTTACGTTTACGTTACGTACGTTACGTTTAGTTTACGTTACTACGTACGTTACGTTTAGTTACGTACGTTAGTTTACGTTTACTTACGTTACGTACGTTACGTTTACGTTACGTACGTTAGTTTAGTTACTTACTTACGTACGTTACGTTTAAGTTAGTATATTTATATCTAGTACGTTAGTAATATTGTATATCTACGTTAGTAGCATTGTTATACTCAGACGTTTAGTTAGACTTTGTATATCAGTCGTTAGTTAGACTATTGTTATATTCAGTCGTTAGTAACATTGTTATATTCAGTGTTAGTTAGATATTGTTATATTCAGCGTTAGTTAAACATTGTTATATTCAGTGTTAACAAACACATTTGAATAAATACATTATTGATAGAGTAAGATTTCTATTATGACCCCATCAACCTTTTCAACTTTTCTTCAACTAAAATCTAATGTCACTCCTTTCAAGCAACAACATTTATTTGTACCTTTGAATTAACGCTGTGTTTATTAAAGCAGTAGTGTGTTTTGTAGACAAAATTCAATATTCATAGCGTACAGCTGTGATAATGTGTGTTTAGTTTTCCATGTTTCTGTCACTGTTATTGCTGTTGGCAATATTACACATATCTATAATGCACTGTTCATGAACTAACAAAACAAAGTGACCACTTTTCAACTAACAAAATATATTACACACATATCTATAATGCACTGTTCATGAACTAACAAAACAAAGTGACCGCTTTTCAACCAACAAAAAAACAGCTAGGAATGAAGGTGGGTAGAGAGAAATATTGAATATACTGTACTTAATGAAGGTCTCGTAGGGGAAGACTAACGGTACACCTAGAACACCTATGCTTTGTACAGAACAAATTCTTTCTGACTGTGGAGTGTAGGTGGTGGAACATGTAAGAAAATATCAAATAAAGGTGGTTGATGC
>SRR020739-482
TACTATTGTAATTCTACTGTTGGACTAACTCTGTGTTATTTTGCACAGATCTCATTCTCTCACCCAGTTATCTCGGTTCTGATTTCACTGTTAACAGTCTAAATGAGAACCATTCCGGTGGATTAGTTTTGCCAGGAGCCCTTCTAAATGCTTTTGATCATCAAGCCTGGTTTTAAACGGTATTATTGCTGTAATGTTTAGAAACAGGTTCTAGCTTCTTTATGTAACCCTCTCCACATGGCTTATAGACCAGTCTTCCTTTATTTCATCTACAGGAGGTTTCTTATTATTACTGTTCACGGTTATAGTTTCATTCCTGAGATGCCACTCCTTAGATCTGATTCTATATCAATCCAGGCAGTCTTACCCATAGATATAGAACAGTTCTATAGCAGGTATATGTTGTTATAGCTATGTGCTCTTACCACAGAATTCTGAGTGGAACCAACAAGCAATAAGAAATAACCAATCTAGTATTTGTCCTGTAAATAGCGTTTGTTTTAGTAAATACACAACTACAACTAATGAACGTCTAACACTTTGTCATTGTGGCCCTTATGATTATGGCACTTTTGAATTTAGGCTTGTTGTGGGATTGAATGGGATGTTTAAATAAAGTTTCTTTGAAGCGAAATATGAAATGTGATTCCATATCCCTACCAGCCTTTTTCTGCATATGAGAATCAAATCATGCTTAGTAAGAGCCGACCAACCCGCATCTTTAGCAGTAACTGACACCCTTTCTACATGATTTCAATATATACTTCTTCACCCTGATAACCTCCTGGGTAGTAATTATTATTCTCTCCCGATCACACTACTAGGAGACTACTACTACTCTACTACTACTACCCCTCTTTGCCCCAAAGCAAGGCTTAGCTGTTCCTTGTCTTATCTCTCTCTTTTCATTTAAAACATATTTTATTTATCTTCCCTCTTTTCCATCCGCTTCTCACACGCTCTGTTTTTTAAATAAGCACAAGATCTTTTGTGACATGCTAAGTGCTGATGTATGTTAATAAAAGACTTAAAAACC
>SRR020739-484
CTTCCTCCTCGTGTCCGTTCGTCGTACGTACGTTCGTACGTTAACGTAACGGTAAGTAGTACGAGTAACTAGGTTAAAGGTAAGTAGTTAGGTAGTACGTACTACACTATAAACGGACACAAGTTTTTTATAACTATCCTATGAAGAGAACAGTTGAGAAGAGAGTAGAATATAAAGCTCACTTCCCACTTGTGGTAGTTTTTTCTTAAGGTATTGTAGATTGTGTCAGTTCAATCTGAACACTTTCTTTTATCCACTCAGGAGCCAAACGTCAGTAAAACAGTGGGAATGTGAGGCAGAGTTTAATTGTGCATAGTTGTCTTTTACTGCATCTTCAAGCTGGTTCGAGATTGAATTACACATTACCACAGATAGAACAGTAACAAGTCCTAAACAGTCATTGGGGCTTATAAATTCAGGGGATTATAATACTCAAACTCAGTTCTCTTACAGTAAGGATGTACAGCTGTAGTACCAGTAAGTGTTATGTAGTTTTGCAATTCTATAATTTCTATTTTAGTACTATAGAAACTATGATGACATCAGTCACTACCAGACTAAAGTGATAAGTCTACTAATAAAAGCGTATAGTGTAGATGATATAAGTAGTATAGACTACTATACGACCGTATACTAAACTACTACTACCTTACGGGATATAGTACGTAGTACTACTAACCTAAGTTTAATACTATATATCTCTTACTTACTTACTACTAGTCGTACTACGTACCTTACCGTACGTTAGGAGTTACTACTTAACCAAACTTTGAAAGTCCGTACGTACGTTACGTAACGTTAACGTACTTAACGGGGTAACGTATTTAACGGGGGTTTACCGTAAACGACCCGTTAAGTAACTAACCTCCCTTATACCTAACTACTTCACTTACCCAATACCACGTTTTAAAAACGTCGGGGGGGGGGTTAAACTTTAAGGGGGTTTTAAACCCCGTAAAACGTAACGGGTAACGTAACCGGTAACGACGAACGACGGAGAGGAGGAGAGAG
>SRR020739-485
CAAGTAAAGATTCCTGAAACTATTTCAGTTCTGAAAAGGAATCTAAATAAAATTAAAAATTCAGGTTTTCCGAATGTAAAAGGTGTGACAACTGCAAACTTTGGTAGGTTCAGGGAAATTACAATATTTTTCACTCTGATGACAGATGTCATTCATTCAACCAGATCCTACCAAGTATAGACTAGTGCTTTTAACTCAAACTTTTGCCCAAGAAACAGACCTGCTATGAACACAAAAAGAGCAAGCCTGGAGCGCCAAAGAGACCAGAGTCCAGAATTCTAGCGCAAACCCACACAACAATTACATGAAAGCTTCATTCATCAAACCGAACATGGCCAATCCTGATTCTATAAGCTGCTGACATCTGGATTGTTGCCCACTAATCCTTGTTATAAGGAGTGAGAAGGAAGGTGGGGGGAGTGTGAGGGGAGTCATATCTTCTGCTTCATTGTGCAGTAGCCGATCATGTGAGAGTCACATTGGGAAAAGTTCCCAGTTGTTCATGAGAATCAGCCAGGAGAACAGGCTACAGAGCCATACAGAGGCATCTCCATACACATTCAGTCTGAGATTACTGTGTTGAATATGAAAAGGCTAACCAATATTGTCAACACAAAAAACTGAATATTCATTACATTTACGTCAATTAGCAGATGTTCTTATCCAGAGCAACTTACAGGAGCAATTAGGGTTAAGCAGATATTCGAAACAGAAACCAATCTGTTACTGGCCCAACGTCCTTAAACACTAGTCTACCTACCTACCTGCCACCCATTCAACCACAGCCGTGAGGTGAACGTCAAACACACTGGGGGTCTGTTGTCAATTAGAATATTGTGGAGATTTTCTACACGGAGATCAACGACCTGGATGAATAAGGACATTACATACAAAGTAGAGACTTCTAGAATATAATTGACTGACACACACAGCATAGAGATGATAACATGTGTGCTGTGCATAGTTAAGTTGCAAAGTGTGTCAAAGGTTGTGAATAACAATACCTTTGTTTAGACATTCAA
>SRR020739-487
TCAGTTAACCCATCTTATGTTACGACAGTTTAATAACCCATCTGTTATGTTACTCCAGTTTAATAACCCATCTGTTATGTTACGTACAGGTTTATAACCCACTCTGTTATGTTACGTACAGTTTAATAACCCATCTGTTATGTTACGACAGTTAATAACCCATCTGTTATTAGTCAGTATAACACCGTATGTTACTCAGTTGAATAACCACTCTGGTATATGTAGTAGTATACACTACTTTATATACTACGTACGTAACTAACTACTACGTTAGTTAGTTACGTTACGTACGTTACGTAACGTAACGTACTACGTTACGTTAGTTACGTTACGTACGTAACGTTAACGTTAACTAACTACTACGTTAGTTACGTTACGTTAACGTAACGTTAACGTTAACCTAACTACTACGTAGTAGTACGTACGTACGTACGTACGTACGTACGTACGTACGTACGTACGTACGTACGTACGTACGTACGTACTACTACGTACGTACGTACGTACGTACGTACGTACCTACGTACGTACGTAACGTAACGTAACGTAACGTAACGTACGTACGTACGTACGTACGTACGTACGTACGTACCTACTACGTACGTACAACGTACTAGTAACTACTACTATACGTAGTAGTATAACCCGGTCTACATGAACAGTTACAAGTAACTACTACGTAACGTTACGGTAGTAGTACACCTCACTGAACAGTACAGTAACACTTAGTAGTGATAGCCTCACATGAACAGTTACAGTAACTACTGTACGTAGTGAGTACTACCTCACGACAGTTACAGTAACTACTGTAGTAGTGATACACCTCACATGAACAGTTACAGTAACTACTGTAGTAGTGGAGACACCTCACAT
>SRR020739-488
GTTGGATCTTCCTGTAGCCAGCAAAGGTCTGCACTGTGGAGGCGTGCTTAGCGTGTTCAACACTCATCATGTCAACTGGAGAGTGGAACTTCAGCTTGGACTTGTGGTAGTCCTTCTTGTAGTTCTTGTCACTCTGCAACCTGGCCACCTCCATGTAGTGCACCAGTAAGGGGTCATCCTGAAGAGTGCGACAGCCGATTTGTTCCTTCCCTTCACATAGTCTTTCTTGTACTGGATATCACTGGCAATATGTCTGCCGTGCTTAGCATGGATGACAGAGATAGCATCTGGCTTCATGTCGTATCCTTTGGCAATATCTTCCACCCACTTGTGCTTGTAGTGAGACTCGCTCATGGTCTGAGCGTTGTTCATGCCAAGCACGCCTCCACAGTGCAGACCTTTGCTGGCTACAGGAAGATCCAGCACCATTACACTGTGCTTGCTGATGCCATGAACGTGGAGTTGGCTAAGCAGATGCAGACGATCGCCAGTGATAATTTGTACAAAAGTGACTATGAGACAAGCGTCAAAGGCACAGGATGGATTCCCATTGGTTCTCTGGATGTAGAGAGATCCAAAACAGCTGGCCTGATTGGCAGTGAGAAACTGTACCGCCAACACCCCAGCAGCTTTAAGTTTACCAAGGACATGCACTCCATGGACGTCATTCTGGCCAATGCTAACAATGCAATCATGAACAAGCAAACGTACGTTGACGCCTGGAATAAGGATAAGACCTCTGTCCACATCATGCCAGACTCAATGGAGGTGGTGTTGGCCAGAGCCAACAAGATCATCTGCAGTGCTTCACTATATAAGCTTGCCAATGAACAGGACAAGAAGAAGGGTTATGACCTGCGCAATGATGACTATTGCAATCCTGGCAGCCAAACAGGGCACATCCATTGCTAGCGATTTCAAATACAGGGCTGGCTACCGTAAGCAGTTGCCACACAT
>SRR020739-489
ATTCACACTATAGGGCCGAACTGAACCGAACTGGTTATGCTGTCACCATAGTAGCTGGAGCCGTGCTGGAAAGGACAATGTGGAAATAAACATCTGAGTCAGCACAGTACAGGTCAGCCCTATAGTCCAGGATCAGGCAGAGGACAGTAAGGCTAGGGAGCTCTTCATGGTCCCAGGGAAGAGCCACTCTGCCGGGCACTTGGCTGTTCTGTCTCCTGGGATAAGACTGGTCCTCTTCAACCACACATGGTCATATAAAGCCACTCAGTGATGTTCATCTCAGCCACACCTTCTCCCTCTTTGTCTAGTTGCTGGAAAGATCTAAACATGGCTTCCAGTTTGACCAGACAGCAGATGAAGTTGTCAAAGTCTATGGCCTCGTTCTCAGCATAGCGAGCCACCAGGACCTGATTCAGCCTGTTGTTCAGTTTAAAACCTGCCGACTCCACAGCAAGTCGCATCTCATAGGAGCTCATGGATCCTGACTTGTCCATGTCATATTCTCTATAGATGACCAGCCACTTCCTGATCTTATTCCAGAGGATTTGGAACTCTATCAGGCCGAGACGGGCACTGCCATCTTTATCCATGAGATTGACCATGGTCCTACAGGACTCCATACTGAAACCGTCTGTCTTCAGGTCTTTGTGTCTAGTCACCACCCGGTTCAGGATGGTCCTGAGCTCACGGACAGATATCTCCATGTCCTCTCCTGCAAGCTGAGCAAACATGGATCTGAAAGCTTCGTCGACGTCATCTTCACTGATGTGGTCCTCATCTTCCAGGTCTGCAGATATGATGTCATCAAGCTCTCTGGAATGAGAAAACAGACACAATGAAAATCAACACACACAGACCACAGACCCCCACAACACACACTCACTCTGTCTCGGACTGTTTCTCAGTGAAGACTCGGAGGACAAAGTCGGCCTCCTGCCCAGACTCGAAG
>SRR020739-490
TTCTGCTCCTTCATGACGTCCATGTACGACCTGGACTGCAGCTTAGGGTCCGGCGTTTTGCCCCCTGCGCGAAAGAGCACCAACAAGACACAGGGCGAGCCGATTAGAAAACGCCCCCAGGACCCAGCTTCATAACACAGACAGCAAGCACAACAACACAGCCAGCTCAGCTAGGCCCTCACTTTTCTTTAGGAAACATTTACTGGTTTAGTTCCTTAAGCTGAATCACAACAAGACAACCCTAGATACACAACATACAGACAGTCCTCTCTTGCTTGCCTTACATACAAACATAGCTGTCTAAAAAACAAGGCAGATACATTGAGAAACAGCGGAGGTTGTTTTGTCTTTCTTTCAAGGAGATAACAGGAGAGGATAAAGCCATCACTGATGCAGGGGTCCTGGGCTGTGCTCTCCAGAATACGTACACTTTCAGTGCCAAGGGTCCTTCTGCAGTCAGACTTCAACCGGCAGAAAAGAGCCTAGAAAATGTCTCTTTACCATTAGTAACACTTTGGAAAAGGTTGGAACTCACACACATAAGCATACCACCTGTGATTTGTTTTTTAACGTCACAAAAGAAAATCCTCCTGGGGCTCAAACTTCAAAGTAAAATAATAAATATCCCCCAGAGTAGCGAATTACTGATAGCATTTTAAGAAATGAAGTCAAGATTTTTTTTAACCAATCTAGGAATAGTTCTGTGAGATAAATGTAGTAGCTACTTTATGTAACCCAGGCAGGGAGAGTATATCTATATATATATATATATGTAGTACTACGTATACTAGAGGCGTAGTAGGTAGGACTACTTTAGTATACTATACGATACTAACTACTTACGTTACGTAGGACGTGCACATGACTACTAGTAACTAGTAACTGTAAGTACGTACGACCGTAAACGGGACGAACCCTAAACCGGGAAAGGGGGGGTAAACGGGGTTAAACGGGGTAGGTACGACGTACGTACGTACGTACGTACGTACGTACGTACGTACGTACGTACG
>SRR020739-491
CGGTAAGGCTCAGTTCCTACACCTAGTTACCACTCATTCTGACATATTGGGCAGATGAGAATCGTAGGCTGAACAAGTTATAGGATACGGACCTAGAAGTTTATTCAGTAGGCCCATTGTGTAACGACAGGTCGTAAATATATGGTGTAGGGTAGGTTCCTTTAAGGATAGGTCCTGAGTGGAGGTGTTTGTCAGCAAGATACATTAAAATATATGGTGTAGGGTAGGTTCCATTAAGGATAGGTCCAGAGTCGAGCTAGTTCTTTGCGAGATCTGTGAGTGACACTACAGTGTCTGGTAGGTTTCGTTCAGGATAGGTCCCTAGTGGGGGTGTTGCCCTGTATGGATAAATTGTTAGGCTTGTGTACTAGTACGGTAGGTTGTAAAGAAGTAGTCCATGGAGAAGGCCAACCGGAGGTAATGTGGATGGTGATAAGGTTGTCTATAAATTCTGAACAAAAGCCACATTCATGGTTTAAAAAACCAAGATATTCAAATGTGTGTATTCGTAGTAGCAATAAGGAGAGAGGTTGGTTTATGCCCTTTTGGGAGGGGAAACCCTATGTGGAAATAGGAAGACAACTGAATAGTTTTGGTAATGTGTGTTGTCAATGATGAGGCGTAACACTGGTATAAGACATTTGGTCACCCGTAATCTCCAGTCGTAAATCTGCAGATGCTTCAGTATTGGTTCGAAAAACAAGGTATCATGACCAATTAATAGGCACAAAAACCATAACTACTCTCCAGGGGAAGTGGGTATGACTTCCTTGGAAAATTGTTAATAGAAGGCATATATCCCCATAAGATGACGCCGGATATTTGTATACAACAGCTGGAGCGCGAAATCTAAGGAAGTCTCTAGATTTTGCTCACCTGAAGTAGTCTCATGATAAACTTTGATGATAAATCTATATTTTTGTGGCTGTTTATTTACCACCAGAGACAGATGCTGGCATTAAGACGGCACTCGTCAGCTGTATAAGGAAATAAGCAAACAGAAAACTGACTCATGCAGATGC
>SRR020739-492
AGCTTACTTAAAATGTCCCTCTTAAGGTAAATTACCTGCAAGCATAGCATAACCTAAGTGCTACTAAGGCCTATGTGTACTGTGTATGATTTAAGTGCTACTAAGGCACAGGCCTACTTTGTATGAAAGAAAGTATGGATTGTCTTGCTGTACTTTAAACCTGCCATAATAGTTTGTCACTCAGAAACTTGGTATTGTAGCTTCTCAGGGATCCAAATGTAACGTAGATGGCTGATGCAGTCCTACAATCAAATCATTGAGAAAACTTTAGTCTAAGCTGAATGACGAGAAAAGCAACACCAAGAACCTGAAGTACTTACATAGTCTAATATAAACTTGCTGCCTATATTCTATCGTAATCAGATAGTTTTTGTTTCAATAAAATAGAAAATGGTGTATAAGGAAAAGGTGTGAACAACATAAGAGATTGCGTGTCATAAGAACTTTAGTGACTGATAGTCACTGTCAAAGACTGCTGCAATAAGGATGTTTGGACAGTCTTCCTACATTGTCAGGAATGAAAAACACTAATGGCTACATACTTAGAAAACTTGGCTGTTGAACTGATGAGCGATTGCATCAAGACCGAGAACATCGGAGGCAACAAAGACACTTTGAAAAGAATATGAGCGTATGATTCGAATAGCGAAACAGCGAAACAATTCGTAGGAGATTCGAGATATCGTTCGAGTTGAGCATGTCCACACGGGGACTTTGGTCTCACCTGGCACAACATTCTTGATTTTCATGCCCTGCATTGGGACACCATCGCGGACTGCAAAGGCACCAAGGATCTGCTCCATTGTGGCCGTCTTAGGAATTCCAGTGATGCAAATTGTGTGAGTAACCTTGTCCTTCACAGATGCACTCCGGTAATCCTGATCCTGGGAACCAGAGTCACTGAATTTTGGAGCCGGGACTGCTTTGGATTCTTTTAGAACTTTGTCAGGTCCTGGCAGCTCCTCATGTTTGTAGTCAAAGACTATCCCTGGACCTGTTCTAG
>SRR020739-493
ACGGTTATTAACAATAGGAGGTTAACAGAAAGCCAGTTCAAGATGTACATTGAACAAACTAAAACAGTGCGAGGGTCTGGTAGTTCGTATTTAGAAATGAAGACTAGAAAAGTACACAACACCTTACTACGTGCGCCAGGTCAGAAGACTTCATTCGTGCTTCACCAAGACGCACTCAGTATTCTGTTGAAGAAAAGTGCAGAACTCCCCCCCACCACCCTCAACTACCAATCCAAAAGCAAAACAATTGCACAGTCCAAATTACAGCTGCACAGTTGCGCAGTGTTCCTCAGCTACCTTAATTTGGGAACGCTGTCACAGTTGCACGACAGCTGCAAAGGAAACCAATATGCAGTTGAAGAGGAATGGAAGGCTACTACGATACAAGACTGCTTGCTCCTTGCACAGTTGCACAAGTGTTGGTAGCTGAGGAGAGTCAAAAAGCTAACTACAAATAGTCTAATGTAGTGAAGGTGTTCAAACGGTCCTGCCTGTGTAGAGTTCAAAGGAGGGGCGATTCCTGTGGTCATGTCACGGGTAGATGGCAGTCTTCGTTTGGGCTTTTGTAATTCTGAAAGATCAAAACAAACAGCCCTATACCCACCCTCACAGCACTGACATTTGTTACCCGTAGACAAAATATGCTTTATAATTAGCATAAGTTTGAGTTGAGAAGTCTCCACCAGAAGAGATTTGCACTCAGTGAAAGCACATCAGTGCAACTTCTACATACCGCAAGTAGCGGCAGAGTTGTTGTATCGCTAAGTAGATTATTCTCTATTGAAGACGAATCAACTACGGCAGCAATAGGGCCCCTTCAGACAACCAGGTGCCATGTCATAAATTCCCACATTTGGACATACAAGCTGGATTGACTTATCTGAAACCGTCACTTTCCACCTTCGTAAGAGCTGCCATCAAGCCCAGGTCACTTCCGTGATCTAAAAGCACCAAGCTAAGTCATACCTGAAAAAGCACAAGAAAAGCCCCCAACACAAAGAGTACCCCCCATAATAAACC
>SRR020739-494
ACAGAGTTGAACATGTATTCATGAATCTAACACAAACTAATAAGTCATATAATTTGAAAAGCAGACAAAACCATATCAACACACTTTACTGAGCCATTGAATTAACTTATGCAACCACACAAGCCTGACTTGAGTAAAAATGCAACTTTCATATAATAACAACACACGACTGTTTATACCGGACTCGGAAACCATATTATACACTCAAACAAATGGCTTTTTTCTATTTCAGATACAGCTTCACAAATGGATTGTCTATCCAACAGCTGCGTATTCTATAGCCATGGTGTGGAAACAGAGAGAACAACTCTACAACAGAGGGCGTGGGAGAAAGTAAAGAGACAAAAATGTCTGCCTTGTGAAATATTGCTGAATAGCGATATCATGAAATATGCTAGTCTAGTTTAAGCGACATCACTGAATGTAAAAACCTGACCGACTCTCATCATGCTCATTTCCCAAAAATAATCCCATGTCTGTCTTGCAACTGAGAAAGTTGGTTCAACTTTAATACTCCGACTGCATTAATAAAAGGTCTGTGGATCACCAGCTGGGGGAAAAGAGGAGGAATGCCGAGGTAGTCTACCGTGTCTCGTCTCCCAAAAACAAGCCAGTGACTCAGAAATAGAGAGTCTCCGATCACTATGTCTTTGAGAGTTAAATACTTATGTTCACATTGGAATCGGCTCAACGAGGAAAAAACCTGAGGATAGTTAAAGAATGCTGGTCACACCAAAACCCCGCCTTGTCCTGCCCAGTCCTGAAGCAATTAGTGGTTGACTTTTGGTGGCTAAGCATCAGATGTAGTATTGCATTGGATGATGATGAATCAAGAAACACCATTGGAGTGAATCTAGTGTGAAGTTTCTTAGGTGAAGTAAACTAGGGCATGGGGAGGATAGTCAAGGGCATGACCACGGTGCAAATTACAGGGGAGCTCCCCTATAAGGAGAAAATAATGATAATTTGAGTATTGGTGATGTAGTCTATTGTTATTTACCCTATTGAAGTTGATATTCGAT
>SRR020739-495
GGTCCTCTAGCCAGTAGACAGGTTCAATATGATCTGAGTATCAACCCGTCGTCTACACGAGTAGACGTAGTACTACTAGTAGTACGTCTAGTAGGTACTAACCCAACCGCGTCTCACACGTAGTACGTAGGTACGTACTATAGTAGTACCTACGAGGTAGTACCTACCCACCGTCGTTCTTACCGAACCGGTACGTTTAGTACGTACGGTACGTAACTAACGTACGTACGTACGTACGTAGTACGTACGTACGTACGTACGTACGTACGTACGTACGTACGTACGTACGTACGTACGTACGTACGTACGTACGTACGTACGTACGTACGTACGTACGTACGTACGTACCGTACGTACGTACGTACGTACGTACGTACGTACGTACGTACGTACGTACGTACGTACGTACGTACGTACGTACGTACGTACGTACGTACGTACGTACGTACGTACGTACGTACGTACGTACGTACGTACGTACGTACGTACGTACGTACGTACGTACGTACGTACGTACGTACGTACGTACGTACGTACGTACGTAACGTACGTTACGTTAAAACTCGGTTTGGGAACTTTTCGGACCCTTAGGACTTACATCTAAGATTCCAAATACAGTTCCTAGTTATCCGTGGGTTTCCTAGCCTACTGTAACTCTCGAAGTAACTACTAACATCTGATATGTCGTATTCGCCCTAGCTAGTCTCTAATAGTACTTACTACTAGTCGTCGTAAGTGTCGTTGGTCTCCTACTACGATCTCGACTATACTACTACTGTCGATATATGTGTTCACCTTAGCTATCTGAATATACTAACTACTGTGATATGTGGTTGT
>SRR020739-497
CTCACATATCACAGTAGCTGTGGATGGAGCTAGTCCAATGACTCATACAGTACTGTGGAGTTAGGCTAGTCCAACTGACTCAATACACACAGTAGACTGTAGGGACTTGGGAGCTTAGTCCATGACACAGACGTAGCAGTGGAATGGAGTTAGTCCGAACTGGACTCAACACACATTAACACACGTAACGTACGTACGTACGGTACGTACGGTACGGACGTACGTACCGTAACGTACGTACGTACGTAACGAACGAACGACGAACAACGTAACGGTACGTAACGTACGGTACGTAGGTACGACGTACGTACGTACGTACGTACGTACGTACGTACGTACGTACGTACGTACGTACGTACGTACGTACGTAACGTAACGTAACGTAACGTAAGTAGTAGTACGTACGTACGTACGTACGTACGTAACGTAACGTAACGACGAACGTACGTACGTACGTACGTACGTACGTACGTACGTACGACGAGAGTAGAGTAGACGACGTACGTACGTACGTACGTAACGACGAGTAGAGAGTACGACGACGTACGGTCACGTACGACGACGTAGAAGAGTAGACAGTACTACGCGTAACAGAAGAGACAGGCTGGCAGTACGACAGTACAGAGAGAGACAGGCTACGCAGTACACAGTAGAGAGACAGGCTGCAGTAGACGAGTACAGAGAGAGACAGGCTGCAGTACACAGTAGAGAGACAGGCTGCAGTACAGAGTAGAGAGAGAGACAGGCTGCAGTAACACAGTAGAGAGACAGGCTGCAGTAACAGAGTAGAGAGAGAGACAGGCTGCAGTAACACAG
>SRR020739-498
TTCTCCCCGTTAACTTACCCCCCGTTCCCGGTTGGTTGGTCCCTTCGGGTCGGAACGTTACGTTCCCTAAGGGTTACCGTTTGGGTAAACCGGTAAACTTTTAAACCCCGGGGGTTAAAACCCGGAAACGTTAGGGGGTTTCCGGTAAAAGGGGTTAAGGTAAAGGGGGGGGGGGAAAAGGGGGGTAAAAGGTAAGGGGGGGTAAAAAAGGGTTTAAGGGGTTTAGGGGTTCCGTTAACGGGGGGGTTGGGGGGTTTAAGGGTTAGGGTAACCGTAAACGGGGGAAGGGTTACGTAACTAGGGGTTTTCGTTCGGTTGGATTCCCCTACGGCGTTCTTTGGTCTTTCGTTCCAAAACGACGACCTTTTAGGTCGAAACTTACTAACTACTTTTACCTTACGAGGGTTTGGTTTCGTCCACCAAGTAGTCCCACTCAGTCCCCGACTTCTTCCAATAGGTTTTGGTATTTCCTACTTTCTAGACCCCACCTACGGTTTCGTTCGATCTGTCGATCCTTCGAGGCCTTCGTCTGCCTTTCGGGTCCCGGGCCCTCCCTACCCACGTGTATGTTCTGTTGTCTGATGTATGCCACATCATTGTTGTTGCTGCTGGTGTTATTTTCGATGGTTATGCAATTGGTTCCATGAATATCTTGATAACATTGTGCGTGGCATCTTTTCCACTACAGCTATCCAAGTGTTTCTGAGGACTTGCGCTGTTGCTTTTTCTGCAAATGGGTTTGGTGAGTTCAATGCGCTTGCAAATTATTTTGTTGTTCTTCTTGGCTCTGGAAACAGACTGGCGTGTGTGACAGTTTCTGATCATGCTCCTTGTTCTGGAAGAGATCCTTGTCTGGACAGATACTTTTTCCACCACTCGAAGGGGCTTTCCACCCAGTATCTGTCCACAAACTGCTGGTCCAGCATTCTGTTGAGAAGACAAGGAAGGGTGCAGAGTGAAAGGCTTCAGGTTTAACTCACAAGTATTGCTGCTCTTCTCTATTTTGTCATTCTCTTTGGTTGTACAGCAGAGAGCAGCTTGTTCCTTCCTCCACTTGTCTTTGTCTCCACATGTTCAAGCTGGTGCAGCAAGGCCCTCTCTTTTGCTGGTGGGGGTCCTTGCAGCTCAACAAGAAGTTGAACGTGTGGCGCCGGTACTCGGGACCCGAAGGTCCCTC
>SRR020739-499
GACTTTGAATGAAGGTTGGCTAAGGCCTCAGTGAGATTGACTTAAGGTGCTGGGATAACTCTATACTTAAAGATGTGTGGAGAAATCATCTCAAAGTGCTGACAACTCTCTCTCTGTTTATTGTGCATAGTCTTACATTAATGACAACCTCAACACTACCACTGGATGTATGGATGTACACAGAAGTGCTTCAAGTGGTCAATCTAGATGACATTCTCTCAGCGGTGGCAGGACATTCCAATAACAGGCCCATTTTAGAAGGCTGCTCTCAGCCTCATGTGTAGCCCTGCACTGCTAAATTGTCTTTTTATGCCTCCTTTTGCTGTGATTTGAGACTGGTTTTAAAGCTACATACAGGGGGCATTAAAACAGACAAGTCACTCAAATAAAATAACAAGAAAGTATTCATCAACACCACCGTAGTCGTAATAATAACTATTTTCCCGTATGAAATCAAGTTAGAAAAACCACAAAAAATGAACAGGATGTCTGCGTATATTACACAGAGGTGTCGGGTGTAGTAGAGCACGAGGTGAGGACACGTCTAAAGATGGAGGGAGGGAGGGTAGCTAGCCTTTTTATGTTTAGAAAGGTTGTGGACTATGCTGTCGTCCACATTTTCAGAGAGGAAATTAACAATTCTGTTACCACAAAAATAGGTCGCTTAGGGTCATGTCACTTCCATGTAACCATCCACATCGGATGCCGTGACTGCACCCTGCTGGTCAAAGGTGAGCGATTAAGTCTTGATGAATCTTTTGATACATATGGTACAATATCCAAAAACAGTGTAATTACATCTCTTCTGATTCTTAGGAGTCAAGTGGTTATGGTTCCTTTGCTTCTTTAGAATGTGGAGACCAGAGAGCCCACATGTGTAGGAGACTAAGGGAGGGTTAGCAGCTTATATCAGAGAACAGTTTGAGTCGACTACATTAGATAAGTCTGGTTGAAATAGCATATATCAATGTGCATAGATACTGTATAGGGGCCCC
>SRR020739-500
CCTGTAGGCCGACATTCACTGCATACATGTAGACCGACATTTCACTGCATACCTGCGACGTCATCAGGTTCGATACATGGTAGACCGCATTCACTGCATTACTGAGCCACTATTGACTGCATACCGTGTAGGCCCTTTCCAATTTTCAACTGGGGCATTTAAACGGGTAGTTACGTACGGTAACGACCCTAACTATTCCGAACGTTCGTACGTACGTACGTACGTACGTACGTACGTACTACGTACGTACGTACGTACGTACGTACGTACGTACGTACGTACGTACGTACGTACGTACGTACGTACGTACGTACGTACGTACGTACGTACGTACGTACGTACGTACGTACGTACGTACGTACGTACGTACGTACGTACGTACGTACGTACGTACGTACGTACGTACGTACGTACGTACGTACGTACGTACGTACGTACGTACGTACGTACGTACGTACGTACGTACGTACGTACGTACGTACGTACGTACGTACGTACGTACGTACTACGTACGTACGTACGTACGTTACGTTACGTTACCGTTACGTTACGTACGTACGTACGTACGACGACGTACGTACGTACGTACGGTTAACTTCGTAAGTCCGTAGGTACGTACGACCGTACGTACGTAAGTACGTACGGTACGGTACGGGTAACGTAACGTAACTTACCCGTAACCTAACGTACCGTAACCGTAAACGTAGTTTACGGACCTAGTTCGTACTCTCTGCAGCACGGGACTGATTCGTAGCCGGTCAGACTGCAGAGTAGGTACGAAGCTACAAGTCGAACATTAGGTCAGTCCTATCTCACAGCACAGGGAGCTGATTTGATAGGCACGTACA
>SRR020739-502
CATCTTCCACCCAAAATTTAGTAGAACCTGAATGTCAATATTGACAGTTATGTATCACTGGAGTGTGATTGGAGACTTGTTCATCTTACTGAAGGTGGGAAAGACTCACACTGATTAGGGTTAAATTCAAGTTCAGGGTCCTATTCATTAGGCACCAAATGGGAGAAAATGGAACGAAACAGCGAGGTACTACCTGGACTTGTCCAATAAGAAACGCATATGTTCATTTTCCGTTGCAAAACATTTTGTACCTAATGAACATGGCCCAGATCATTGTGAATTTATATCAGAGTCATTGTGAATTCATCTAAACAGAGATCCACTGGGAAGCAGACAGGGTGGAGAATTAGGAAGTCCCTACGTCTCGGTTAGATGACAGGACATAATGTGGTTCTCTTTGCTGGAAGACTGATCATTGGGATGTCCTGGAAGAGTCATTGTAACATTAGAGGGGAAGGAAGCGTTGTCGTCATGTGTTCACTGGTTTATACTCCACTGTACAGGTTGTCCCTCTATGTACAGAATGTGCATCCGTCCGTCTGTCTGTGTATCATGTGTAGGTATGAGTGTGTGTGCGTCTATGTGTGTGCGAGTGTATGAATATGCCTAGTCGTGCATTATTGAAAGCCCTCCACATGTGGTCGTCTGATCTCAGGGGCTCATCCATAATGCATTGGGGGTGAGCAGGGGCCCCTCAAATACTGTATATGTACTGAACACACAATCACACTCCGTCACACACACAATCACACACACAATCACACTCCGTCACACACACAATCACACTCCGTCACACACACAATCACACACACACACACACTACACACACACACACACACACACACACACACGACGTACTAGAACTACGAAACGTACGTACCGGACCCTAGTTCGTACACGTACGACGTACTCGTTACGTTTACGACGTTACAGTAACG
>SRR020739-503
TGTAAATAAAAATAATAATCGTAAATCGGAGCCCAAAATACAGATTGTTATGAAAACTTGAAATCGGCACTAATTAATCTGCCAATCCGATTCTATTCTATTACAAATGTCATATTATGTATATATACAGTGTTGTAACAATGTACAAATGGTTAAAGTACACAAGGGAAAATAAATGAGCATAAATATGGGTTGTATTTACAATGGTGTTTGCTCTTCACTGGTTGCCCTTTTTCTTGTGGCAACAGGTCACAAGTCTTGCTGCTGTGATGGCACACTGTGGTATTTCACCCAGTAGATATGGGAGTTTATTAAAATTGGGTTTGTTTTCGAATTCTTTGTGGATCTGTGTATCTGAGGGAATATGTCTCTCTAATATGGTCATACATTGGGCAGGAGGTTAGGAAGTGCAGCTCAGTTTCCACCTCATTCTGTGGGCAGTGAGCACATAGCCTGTCTTCTCTTGAGAGCCATGTCTGCCTACGGCGGCCTTTCTCAATAGCTCTCTCTCTCTCTCTCTCTCTCTCTCTCTCTCTCTCTCTCTCTCTCTCTCTCTACTCTCTCTCTCTCTCTCTCTCTCTCTCTACTACTACTACTACTCTCTACTACTACTACGTACTACTACTACTACGTACGTACGTACTACGTACGTACGTACGTACGTACGTACGTACGTACGTACGTACGTACGTACGTACGTACGTACGTACGTACGTACGTACGTACGTACGTACGTACGTACGTACGTACGTACGTACGTACGTACGTACGTACGTACGTACGTACGTACGTACGTACGTACGTACGTACGTACGTACGTACGTACGTACGTACGTACGTACGTACGTACGTACGTACGTACGTACGTACGTACGTACGTACG
>SRR020739-504
CAGTGTACCAGGCTGTCTTTGGAACCTGCTGTCTCTCAACAATGTATCCAAGGATTTCACAGCCACCATCATCTGAAGGAGCCTTCCATGTCAACTTAACAGATTGTGCCTGGACGTCTTCGAATCCAAGCGGTCCCTCTGGAGCAGTTGGACGGCCAATAACCTTCACCTTGATGTGAACGTTCTTCTTGCCACACTTGTTCTCAAGCAGTAGGTCATAAGTGCCAGAGTCGTCTCTTTCTGCACCCTTGATTACCAGCTCAGTGCAGTCGTCATTGGAAGCGATCATTGCTCTCTCAGGCACATCAGCGCCTTCCTTTGTCCACTTGCATGTAGGAACTGGTTTACCCTTGATGGGCACTGAGAGTTTGACAACACTGCCATATCTGACGACAAAGATATCCTTGTACTTGGCTTCCAGCTCTTCCTGTGGCAACCAAGATAGGTGCTTACCAAATATCCTCCAAGACGGTGAAGACTGTTGAAACACACGAAACACACATGGAGGAGTCCAGCACATTTAAAGGAAAGAAGACTACTCTACCCGCATCTATCCTAACAAAACCACAGTCCCTCACCTTAAATGAGGGAGAGACTGCAAGATTTGCATGTGATGTTGACGGTGAACCAGTGGCAACTGTAAACCTGGATGCGTGAGGGACAAATTATCGGATCATCTGTTCGCCACCATGTCACTACAGAACAGTACAAGTCTACTTTTGAAATCACCTCTGTTGAGATGTCAGATGAAGGCAGCTACTCAATCATGGTAGGAAAACTCTGAGGGCAGCCAAGAGGCGCACTTCAGTCTAACCATCCGCCGATCGGAAGCCAAAGGGAGGTCTCTTCTACAAGTGACATACTCATACGAAGAGCCTCCAATGCATTCCCCAGTCCAGTCACGTCTCCACCAAGGATGAAAGTCTCCTGAATCAATCAGCTCTCCAAAAGAGAGTTAAGTCACCTACCAGCCCTAC
>SRR020739-505
ATTCAGCCAGTATGTTAACTGACTATAGACCCATTCAGCCAGTATGGTTAACTGACTAGTAGACCCATTCAGCAGTATGTAACTGACTACTAGTACCCTATCCAGTCCAGTACTAGTTAACTAGTAGACCGATCAGTCCAGGTACTAGTTAACCTAGGACCTACGTACGACCCATTCGGACGTACCGTAGGTAACTGGTTAACCTAGTAGGAACCCGAATTACCGTAGGGCCCCACGTTTTTAACTAGTTAACCTAGAACTAACTAGTACCTATCGACGACTAGTATAGTACTTGACTACGTACGTACCTAGTACGTACGTACGTACGTACGTACGTAACGTACGTAACGTAACGTTAACGTAACCGTACGTACGTACGTACGTACGTACGTACGTTAACGTAACGTAACGTAACGTAACGTACGTACGTACGTACGTACGTACGTACGTAACGTAACGTAACGTAACGTACGTACGTACGTACGTACGTACGTACGTACGTACGTACGTACGTAACGTAACGTAACGTAACGTACGTACGTACGTACGTACGTACGTACGTACGTACGTACGTACGTACGTACGTACGTACGTACGTACGTACGTACGTACGTACGTACGGTACGTACGTAACGTACGTACGTACGTACGTACGTACGTACGTCCTATCCCGTAGATGCTTGGCAGCTCAGTCTCGAGTAACAGTAATGAACAGTACGAGTTAGGCCTAAGTACAGGACTAGACAGACTGACCCAGTAGTCGACCTTAGGGGACTGACATAGTCACAGTAAGACCTATCAGGATGACATAGTACACCAGGTAGCTATAGGGATGACATTGTCACCAGGTATGACATAATGACCA
>SRR020739-509
ACCTGCCCAGGACAAGGCTCAATATCCTCCCACCACCAAGCTGGGCAACGTGGATCAAAAGTTAGGACACATCGGGCGCCGAAGGGTCTGGTCTAAACCACTTAAAGTCGGTCGCCGGCGGAAAATGTCCAAAGTACCATGGTTCTGAGGGTCTGACTTCCCTCAAAACTGTCCGTTACTCATTTTCTATTCGGACTGAGCAGTTTGACACCACCCCGTCTCTCTAGGACATGGAAGTCCTGTTGCCAAAACCAGGTTTCTGAAATCGCGCCGGTACCTGTCTGGTCGACCCGCCACTGAGTGTGTAATCCAAAACAGGCCAAATATCGATGAAGCCCTGAACCTCACAGGGCTTCTGTGCGCCCCACATCGGGGGTCAAATTCAACAAAAACGTGATAAATCAAAAAGTACACATCCGATCTTGATGGGGTTTTTTTTGCACGAAAGTGCATAAATAGACGAGCATTTACATTCAATTAAAAACGTTTTGTATAAACATTTTAATAGGAAATCGTGTTTCAAGTTTTGGGAAAAAGTGAATGTCACAGGATGCATAGGTTCCTGTGGATGCGAATTTTTTACATTATGTAATTGTTGCCCATCACGAGAGAGGGTATGAGACGAAATTTGGGACCTCTAGCCCTTCGGGAAGTATTTTTAATCATTTTTTGAAAATTACAGAAATTGGTCGAAAAAATGACAGAGTCCCACTTTTCACAGCCGTGCACCTGGTGATTGAAAACGTGCATCTGGTAACCCAAAAATGCGGTTCTCAATGCGCGTTGCCCGGTGTTACAGTATATACACTGTTCCGATAAGTGAACTGCACCCTATACGGACCTTTTTAACTGGGGGCCGCCTGAAGTATTAGTGGAAGGTATGATACTTTTTTTTTTCCGTGCTAACTGGTAGTATTAGAAATGTACGTACAACTGGTAGATTAGTAAAACGTGCACCTGGTACCAACCCTAAAACGTACCGGTTCTACTTAATCGGTACGGTTAGCGGTAGTACCATCTAGTTCATCGTCCGTCTTAGTCGGCGCCACCTATACGACTGAGACTCGACGACGACG
>SRR020739-510
TCAGTTCCATCTTGGTGAGGTTGGTGATGTGGTCTCCCAGCTTCTTAATGGCCTCCACCTGCTCATTCAGGTAATGGGTCTCCAGGAAGTCACACAGCTAAAGAGGGAAATACAGGTCAGACAAGAGAATGACTACAGACTATTGTAACAGTAACACACAAGTGGTAATGGCATAAGTGTAGATAATGAGGTGTCTATTTTTAACGAGACAAGTCCGTTATCAAACACTTATTTACAATGGCATCCTAATGTGGAAAAATAGGTTAACTGCCTTGTTCTGGGGCAGAACACATTTTTACCTTGTTGCTGGATTGAATCCCAGAGCTGACCTTTGTTAGAGGCCCAAATCTCTAACCACTAGACAACCTGCCGCCCCTTATGCATTAGCTGCATTGTGAGCATCTGGACTATTGTGTGCGTGTGAAGAAGCAGGTCAAACAATCCTGTGTCATTAGTTATCAGAGCTACAACAACCTGATCATCTCCTGGGACAGTACCTGTATTCTATGTGATACATGCATGTGATGTGTGGGTTCACCATAACTTACATGGGGGTCAACCTTGTCAGAGGCAATCTTGTGCAGGTCCAGCAGGGCCTGGTTCACATTCTTCTCCAGCTGCAGAGCACACTGCATGGCCTCCAGCCCATTGCCCCACTCATCACGTTCTGGCTTCTATACAGGACAGAGTGAACACAGAAGTGTTAATGACTACTAGCAGATGTTAAGGTTAAGATAAAGTGAAGAGTTACACCCCTCTCACAGTTTCAGTTCAGTGGTTAGAGCAGTATGTTTAGGACTACTCCAGGTTCTCTTCGAGCAACTAAACTCCGTAGACACTTTCCTCCATGGAGGAAAAACATTCTCTATCAGTCTACAATCTAAATGTGTGTGATGCTCAGGCGCTCACCTTGATGTCCTGGAGTAAAATGCGTCCACCTCTCTTGTTCTGGAAGAGAGAAGCTTCTCGGCG
>SRR020739-512
GAGCTTTGAATCGTTCAAATCCCGCGAGAATTGACCCTATGGGAGTGAAATTAGTGCGTGCCACGAGAGAATAGGCTGTGCGTATGGGCGCGAATTGGTCCCAGCCATTCCTTTGTTCCAGCACTCAAGAGAAGGGCAGACGATGACCGATTGAATTGAAGTTTGTTTTGCGTGTCTAAAACATCATAAAGCTTGCTTCTGCACTTAGTTTGACCTGTTTAGTCGACATATAATATGTAATTTTGAAGTTTTGATGTGCAACTTTTCCGGACCAGAGGACGTTTTGGGTGCATTTCAGCTGATGTTATTAGCAGTAGCTAATACAAAGACGCAAGACTTGAAACCAAACGATGTATTGGGGTAAGTATGAAGCCTTCCAGAACATTCTGAACGAAGACCATCGAAGGTAAGGGAATATTTATGCTTAAATCTGTGTTTCTGTTGACTCCAACATTACGTAGAAATGTAGCTTGGAACTGAGCGCCGTCTCAGCATATTGAATAGTGTGCGATTTCTGTAACGTTAAAAATAAATCTAACAAAGCGGTTGCATAAAGAAGCAGTGTATCTTTTCTAAACTATATGTAGAACATGTATATTTAGTCAAAGTTTATGATGTCTATTTACGTTATCTTTGCCGCGCTACCTAGATTTCCTGCGGTCATTTTTTGAGTAATTTCTGAACGTGAACTCACTGTAAATGGACATTTATGGATATAAATGGCATATTATTGAAAAATAGTACTGTGTAACATGTCATATTACTGTCATCTGATGAAGATTTTCAAAAGGTTAGTGAGCGATTTATTTTTAATCCTGCGTTTGTTGATTGCATGTTTTGGCTATTCAAATGAGCTGTGTCTGGTGGTGGTTTTACATATATATGTGCTATGTTTTCGCCGTAAAACATTTTAGAAATCTGACTCGCTGGCTAGATGAACAAGGTGTTTATCTTTTCATTTTGAGCTATTGGACTTGTTAATGTGTGGAGGTTAAATATTTTTAAGAATATTTTTGTGTTCCATGCG
>SRR020739-513
ATGGAGCTTGGCAGTCTCAGACCAATGTGCTTCAGGCTATTAGAAAACAATCAGTTCTGACTCCTGTGGAAGTTCTCTCTCTACAGTGCCCAGGACTCTCACCTAACCAGTACATGCTAAACACAGACAGCTGAAAAGAGACAGGAGCATATGGCAGCATACAAGCACACATAGCACTTACTTTGTTATCACAAGCACATCCATTGGTTTTACAAATCCAACCATGCTAAACATCTGCATTGATTGGTTATAAAGGCAAAGACATTAAGTGACACAGCTGGAATTGTCAGTCAAATGAAAAATACCTGAAAATATAGTGGGATAACAGTAATTGACGTGTATCAACATCAGTCTTGCTGCAAAATACCAACACTTTCATACCAGCATGGACTTCTGCAGTGCTCCACCATAAACAGATGATTATATTGTGCAATGGTTGCTATGACAATGACTACTCAGACTTGCCAGCACCCAGAGCCTTCTATTACAATAAAGGAGGCTCTGGCTTACACCTGGATATTGTACTATCTATGGAGAGTTTTAGTCTAGTAGGAGAAAATCCTGCACATTAAACCTGTAGATCAACACTGAAACAGAAACCATATCTTTATTCCCCAATGTTACAGGGTACAAACAGATCTCCAGCACGCCTGAGAAACTAAATGGAGCAATGAAAAAATAATCAGGGAATAGAAGTGATTTGCATAAAAATGCATAAAAAATAAGTGAACTTGCATTTGACAAAATATCATTAGTTCATGATTTGGAACAATTCACTGTAAAGTGCTTACTGATTTGAGTTGAGGAAAGCATGTCACTTCCCTTTGAATAATCATACTCATTACAATTACACAGAGAGGTACAGCAATAGCCGCTCAATGGGCAAGCAATTACCAACCAGAAGACATGGGTCACGTTTTATTATTAGATAACTGCTTCCTTAATTTCCTTGTTAATGGTAATAATGAGAATCCTGTACTGGTTGCCAGGACAATTCC
>SRR020739-515
AGATGAATGTGATGAATTCAAACAGTTAAGCAATAGATACATCAAAGTGAGTGTGACAGTAGGTCTTGGAACATGAAACAAGACATTAGAACCACAAAATAATGTATTTCCACACGTCCAACATACCAAAGGGTCAATATTAGGATACCTCAAATATTTTCTCTAAAAACAGAATTGGTCCGGTACTAACAGATTTCTCACTGAAGGAAAAGCTACATTCATTACAGAGAGGAGATACTCAAGAGGTTGGCTTCATCTATTTGTATGGCATTACTATGCCACATTATGTGCTCTTGAAAATCCCCCATTGAAATAGAATGGAGGCGTGAACATCAGTATTTAGAGATGTGATCATCTGTTGTGTTTAGGACAAACTGACATTTTGGATAGGTGAAACCAATTGTGTTCAAAATAGTATACATTATCTGTGAGAATAAATAACTTCTATGCTGGAACGTGTCCATTTCAAATGTATGATTAGCTTAGATGAGTTTACTACTGTTGGCCCGTGTTCTACATGAAGACATCTGGTAGTATACACACCTAACTGTACACTGAGTTCATCCAACAGTTTAACAATGATATACTGTACATCAGAACATCATGTAATCTGGCTCATGGGTGAAAACATCTGTATATGGAGTAGATACTTTCTCAGGACAGAATGAGAAAATATGAAATGTCAAATGCCTACATGAGCATATAGGGATCTGAGCAACAACTGAAAAGTTGTCATTCCATCTGTTTATGTCAATATGTCAAAACAGACTACTGCTTATTGGATATGGAATAGCAGTATCACCTTTAATCTAAAGCAGGGTAGAGCAACATGGGTTCAAATGCATATTCATTTGCATGGAAATGACAGAAGAGGCAAAAACTGTTGGGAGAGTACCTTACAAATGTCATTTTAAAATATTTGTACAAAAACACTTAATATCCATGAACGCTGCATTATTTAAAATTAGTTAAAAAATAGAGTAAACAGAGTAAAAC
>SRR020739-517
TTGAACTGATGAAAGACAAAGGGAAGACTTGACGAGCTTGAAGGCTGAAGCAGAAGCACAGAACGAGGCTATGGAAAAGACTGGAAGGAAAGCTCACGATGGAAAGACAACAACTTGAAGATGTAAAGGAGGAGATACAGAAGGAAAAGAAGCCTTTGAGATAAATAAGGGATTGACCATGAAAGAAAGAGATGAGTATGATCTGATGAAGTCTGAAACACAGGGACAATTGGAGGAAATAGAACAAAACAAACAAGACATTCGTGTGGAGAAGGAAAAGACTGGATCAGATCAAAGCTGAGTTAGAAAGACGGTCTGAAGACATCAATCAGCTCATGGATGAGACAAGACGGGAGAGGGGGAAGGTTGAAGAACTGGCTATCCAAACTCAAAAACAAAGAGAAGAAATGGTGGGTTTATGGAAAGAACAAACAAAAGACAGAACGAACTGGAACTCATGACTGACAAGATTGAAAGAGAGAAACAAGACATCGAAGACAGTCGGGATGTGCTAACAAAGGAGAGAGAAGAGCTGGAACAAATGAGGAGTGAGATACAGCAACAGAGAGAGGAGACAGAATCTCACATGGAAGACCAAAGGAAAGAGAAAGAACATTTGGAACAAATGACGACGGACATGAAAAAACAGTTGCTAGAGGTGGACAATGACAAGGAAATGATACAAAGCTCAATGGGGTGAACTGAGAGTGAAAGAGGCAGAAATGGTGAGAGAAAAAGACAACATGGATAACAAGATGGCTAGGCTCAATGAGGAAGAGGATAGAAAGCGGGAAGAAATAGGAAGGAAAATGGACATCTTAAAGCAGGAAAGTTGTGAAATCACAAGACTTAGAGATGAAATTGACAGTGAAAAGGACCAGCTGAATGCAAAATTGCTTGAGTTGGAGAAAATGCGTGAAGAACTAGAAAGAGAGAAGAAGGAAGTGAACAACAGGAAGGATAGAAAACACTGAAAGAGAAAGATCAGTTGGAAGAGAGGCGAGGTAAGATAAGTAAGGAGAAAGAGGAATTGGATA
>SRR020739-518
TCAGTTGGTGCTATACATGATGTACAGTGGAGTAGTAGTGTTGGTACTATACATGATGTACAGTGTAGTAGTAGTGTTTGGGTACACTAAGTATAGTGATGTACAGTGTTAGTATAGTGTGTACAATAAGTGATCGTAAGTGTATAGTAGGACGTTGTACATGATGATGTACAGTCTATAGATGTTGGTCCTAATACCGAGTAGTAGTAGTAGTAGTAGTAGTAGTAGTAGTAGTAAGTAGTAGTAGTAGTAGTAGTAGTAGTAGTAGTAGTAGTAGTAGTAGTAGTAGTAGTAGTAGTAGTAGTAGTAGTAGTATAGTAGTAGTAGTAGTAGTAGTAGTAGTAGTAGTAGTAGTAGTATAGTAGTAGTAGTAGTAGTAGTAGTAGTAGTAGTAGTAGTAGTATATAGTAGTAGTAGTAGTAGTAGTAGTTAGTAGTAGTAGTAGTAGTAGTAGTAGTAGTAGTAGTAGTAGTAGTAGTAGTAGTAGTAGTAGTAGTAGTAGTAGTAGTAGTAGTAGTAGTAGTAGAGTAGTAGTAGTAGTAGTAGTAGTAGTAGTAGTAGTAGTAGTAGTAGTAGTAGTAGTAGTAGTAGTAGTAGTAGTAGTAGTAGTAGAGTAGTAGTAGTGTAGTACGTAGTAGTAGTATAGTATAAGTAGGAGTTAGTAGTGGTAGTACGGAAGATGTATGATACATGAGGTTATGTCGGGTATCGGAACATGTATGAATGAGTATTGTTCGAATGTATGAAAGTGAAGGTTATGTGGGTATAGGAACATGTTATGAATACAGTGGAAGG
>SRR020739-519
TTAGGTACACCCATCTAGTATGCCCCTTTGCCTCCAGAAATGCCTGTATTCTTCGGGCCAGGGAAACGTTGCTCAGTATCAAGGGACCTAATGTGCCAGGAAAACATTCACGACAACTGGCACAAGCATGTACTCTTGACGGCGGGCAGGCTGGGGCCATGGACTCATGTTGATTTACACAAAATCCTGACTGCCATTAGCATGATTCAACAGGAACTGGGTTTGGTCAGACCTGGCAATGTGTGGTCGTCTCCTGCTATAGCCCAGCCGTGACAAGGACTCACTAGTTGTGTGTTTCAAGATGCTGTTCTGCAAACCACTGTTGTACTGGGTTATTTGCCTGTTTGTGGCATGCCTGTCAGCTTGCATGATTCTTGCCATTCTCCTTCGACCTCAACGAGCTGTTTTTGCTCACGTGACTGCCGCCAATGTTTGTTTAGTTGTCATACCAATTTCGGTAAACCCTAGACACTCGTGCGTGAAAAGCCCAATATGCCGGCCATTTCTGAGGTACCGGAACCGGTGCACCTGACACCTATGATCATACCACGGTCACTTGTTTTGCACATTTCTAACGTTCAACCGAGCAGTATCTGAATTCCTCTTTGCTTTATATAGCAAGCTACGGCCACGTGACTCACTGTCTTGTAGGAGCAAACCATTTTTGTGAATGGGGTGGACTCCTAATATACTGGTTACTGAGTCTTCCACTTAAGAGGGGAACATGGTTTACCACAGTACCATTTTCAATTTTCCCAAATGTCTGACACCTGTGTTTTTGGAGGAGTGTGTCTGGGTTGTCACTTCAAATTCTCTTCAGCAGTGGACTTGAGTGGCACAACTGACTTTTCTTTGCCTTTTTCTCTACCTTGCCTGGTGGACAACAGGACCCATGAACAACGGGGCAGAGCGTGACATGGGGCGCCCTGAGGAGCAGGATGACTCTGAGAACAGCACCATCTACATCACAGGACTCACGGAAAGCGCAACCTTCGGAGGAGATGGGCTGGTTTTTCCTTC
>SRR020739-520
CCGTAATCGGGAAACGTCCCCAGTCCTGCTCATTCTCTATCTCCTAACACACTGTCTGTTTTCAACCAGGACACAGTGCCTGGACTGCCTTCTCCCTCTCAAAACCGTACACTACTGGGTCCTCTTGCTCAGTCTGACACCCTGAGCAGGTGATTGTAACATTGTGTCGAATGCTACATTTGCATCTTAATGTCTTACTAAGTGGATAAATAGGCCCGTGTTAGAGAACCTTGTTTTTATACTTGCTTTTAGAGGAGGATGCCGTTACAATGCTGCTTATGCAACTGTAGACTGCCAGCCTCCCTGCAGTAGTAGCCTCTGGTGCAACATGAGGATCTGCACTGAGTTAAGACATGCGTCAGTCAGGTCAGCTGGCTATTTGTTTTAAAGGAGGCGAGTAGTGTACGTAGCGCAGGGCACACTGCATTCTGTTATTGTCTGCTTTTCTGTCTGTAGTGTTTAGCCATGGCTCATCTAGCTGGGGATCTGTCCCACCTCCCATTTGGCAGCACTGTGCTAAACACAACAGTCACACAGAGTAATGCCACACACACAGCAGCCACGGTAAATGTAATACCAACAACGCTCTCGTATGCTGAGAAGCTTTTGAAGAGGTTTTACACTTGTGTCAACGACTCATCATCTCTGGCTTGAAGAGGACACAGCCGTTGCGTGGCGTCTTGCTTGCTGCTGATGGTCTCGACTCTGTCCCATGAGGAATGGTGGATTGAGGCTCATGCCAGGGGCTGGTTGCAAGGAGGTTGGCAGGAGTTCCTGGTATTTCTGCGCTCTCTCCTCTCCTCTGCTCATGGACATGTAGGGCTTTCAATCCACTTCTCTGTTACCAGCTAGCAGCCAGAGGCCCTACAGTCCAGGACCTCCTACAGGACACATTAGGAACTACCTGTCTGTGAGTGTGTGAAAGCACTGCTGCAACCCATGACTC
>SRR020739-521
CGAGCGTTAACTGTCCTGTGAACACACATTTTGGCTTTCCCACCAGTGACGGTGCAAGTCAATATTATGTAGGCTACTTTAATGCTGTTGTCGCAATCTTTCTTTGCGGAAGCTTGACGTCAATCTATATATAAAAAATAACCGACAACCGACACTCGTGACTTATATGCATTCCACGTGTGTCGTTCAACTGGGATACACACACAACTTTGATCTCGTCTGGAGGAAATGGAAACATACAGCCCTCTCAGGTGTGAAAGGAATTGTGACACAGAAGGTCCTCCTGCATTGCCCCTGCGTAAATAGAAATGTGAGAAAGACAATTATCTGGCAGCTAGAAGAGCATACCATCGTGCTCCGTCATGATGGAAGTAATAACCACACAACCATAGGGACGAGATATGAAAACAGGGTCAGCCTCTTTCTAAATGAAGAGAAGGACAACTGTTCGCTGCTCCTCTCAGGCATCACTGTGGCAGACCACGGGACATACAAATGCTCCTTTACAGCCGACGCTTTTGTCTACGAACAAGTAATTCTACATGTGGCTGCGAGCTACAGTGTCTGTATGGACCTCGTCTCAGACCAGGCTTCGGTGAGTTCCGGAGGGGGAGAGGGGTCGAGGGTGTACCAGTGTAAAGCCTCTGGCTATCCAGAGGGCCAGATTCACTGGGAGCTGGAAGGACATCCTCTGGTGAACCCCTCCAGGAGGGATGTGACCCACCTGGACAACATTACAGGACTCTACAGCCTGACCAGCAACCTGACCATCGAGCTGAGTGAGGGTGAAACACTGCAATGTGTGGTGGAGAACACAGCCTTGGCCTCCAACCTCAACTCCAACTCCAGCTGCAATCAAAAGCATAGTGAGTACATGAGACGAGTGATACCAGTAGATCTACTAACCAGTAGCAGTATATCATGGTAGTCAGGGTCTGGATTTTCACCACCAGGGTGAATACAT
>SRR020739-522
CAAATGGCTAACCCCGGTTGCAGTCATAGGCTCTCTGATCATTGGACTCCTTGCTGCACTGCTGTCTTTAAGAGGCGTTCTGCCCAACGAGCTCGAAGGCAGTCCACCTTCCCATTAATGAGTGGCCACCAACCAGATACCAGGCATGATCAATATGTTGAGGCAGGAGGTCTAAACAGCGACAGGAGCTGATTAGTTAACTGGCAGTCTCTGGAAGGGGCTGTTTCCTTGACCATCAATAAGGAGCTTGTCACCTTCACTGTCCTTTGATGGACTGTTTCCTGTTAAGTGTTCGGTGACAGTCACTTTGGCACTCAGGTCATTCTGATTTGAGGCATTTGTTTCTTCATAATCTACTGAGGATGCCAGCCTTTAAGCACTGTGGTTGATTACAAATGATATAACTCTTTAACAGCCTATGTTTAAAAGCCTAACATAAATTGTTATATACAGAGTTGCCATGGTGTAGGTAAACTGTAGATTCTACCAGCATGATTGTTAAAACTCAGGTCTGCTAAGAGCAAATTTGAATACTGTGAAAATTCTTTGCAACTTCCGGTGCAGGTTTACAGGCTGTTCCTGCTTTTAAGTTAGTTTTAACAGTGGTCAAGTAGGGTACTGTGGCTATTTGATCATAATGTAGGCCTACCAGAGTGGCCTACCATAATAAACAATGGAGAAAATGCATCCCATAACATTATAACATGGAAATAGCTGTTCTATCAATCAGCCAACAGTAGCAGCCAATGTGCGGTGTTCAATGTAAGTCTACATTCCATGAGACTTTTGAAAAAAACATGTAGGACTTGACATGAACCTGTTTATCCACTTGTCCTTCAGACAAGGAGGTGATTGAAAATGTTGTTGTGTTGTTTGATGCAAGAAACCACTTGCATCATTATTCCCATACCATTATGACAGAGAATGACACAAATTATGCTACCCTCTGCCTATTGGCTACTTAGCGTATTCAAGGCTGAAATGCACAAGTTTTGTGTTCTTGTAGGAAGCAA
>SRR020739-523
CACTTGACAGTCTATGTACATTGCCATGCTGATCTGGACATAGTTCACAATCAATGGATTCACTCATGACATCATAGAACCTTACAGACAATAACAGGACATACAATAGATGCACAGTTTGCAAATATTATAGGGCCAACCTCAATCCATCCCTGATTTTAACAAATCCCTGGTTTATAATATAGGGTTCAGATCCATCCTGGTTATACTATACGGTTACGTAGTACTACCAGGTACTGGTTAGACTCACTACGTGTAGTTATAGGATAGGGTTCAACTACGTACGTACGTTACGTTACGTTACGTACGTACGTACGTACGTACGTACGTACGTAGTACGTACGTACGTACGTACGTACGTACGTACGTACGTACGTACGTACGTACGTACGTACGTACGTACGTACGTACGTACGTACGTACGTACGTACGTACGTACGTACGTACGTACGTACGTACGTACGTACGTACGTACGTACGTACGTACGTACGTACGTACGACGACGACAGAGACGACGAGAGACGAGAGAGAGAGAGAGAGAGAGAGAGAGAGAGAGAGAGAGAGAGAGAGAGAGAGAGAGAGAGAGAGAGAGAGAGAGAGAAAGACAAGAGAGAGAGAGAGAGAGAGAGAGAGAGAGAGACACACACACACAAACACACACACACATAGAGAGAGGAGATGGTGGCTTAGAAATGATAACACATAACAAGATTCCAACATACCCCAGTGTGATTGACCCCCATGTTCCCTATACAGTACAGTTAATTCCCCGCTCACCTGGACCAGAGTTGGGAATGGAGGGCGTAGGCACTGCGATGGGAATGCCAATACTGCTGCTTCCGCTGTTCTCCCCTGCTGCCAC
>SRR020739-526
CCTGAGAGACTCTCTGAGCAGCCAGCAGCAGCTGTGTGCCCTGCTCATAGAGGACAAGAACAAACTCATCCATGAGTTGCAGAAGGAGATGAAGTTAAGTGACGATCGCTACGTCAAAGATCTAAAGAAGCAGGCAGAGGATGTGGACCTGATGATTGAGAGGATGGAGGACCAGGTCAAGTTTCTGATGGGCTCCTACAGGGATGAACTGGACCAGATAGAGAATTCCTTTGAGCATGAGCGGAAGATCCTACTCACGGGGAACAGGAAGAAATGGGAACAGTACACGAAGGAGCGCCGGGACAAAGAGCTGGAGAACGTGACGCAGAGGATGAAGAGGGTGGAGGAGTATGAGGTGTTGCTGCAGCAGCTGAGGACAGAGGACACGGAGGAATACAATATGATCAAGATCAAACTGGACACAGATGTTCAGATCTTGGAGCAGCAGCTGCAGCAGATGAAGGCTACGTACCAGCTGAACCAGGAGAAGCTGGAGTACAACTTCCAGGTGCTAAAGAAGAGAGACGAAGAGAACACCATCACCAAGTCCCAGCAGAAGAGAAAGATCACCAGGCTGCAGGATGTTGTCAACAACCTGAAGATTAAGTGTGCCAACCAGGAGAAGCAGTCTCGCGAGGAGAACCAGAACCTCACTGACGACTACACACGCATCATGCAACAGTACAAACACATGCAGAAGAAGATGAGGCACTTTGCGGCCATCGATGCCAAGAAGTTTGAGGAGGTGTGGCTGATGAACGAGGAGGAGGTCAAGGCGCTGGTGGAGAAGGCCCTGGATACAGACCGGCTGGTCCACGAGCAGCAGTTGGGCCTGGCCTGGCAGCGCCCATCACTGGCTTTCATGGAGCGCTGCGGCCCCCTTCAGCCCCCATAGACAGACCCAGAAGACTGCGCACCAGGCAATCTCCGAGCTGCTCCAGCT
>SRR020739-527
CTTTAATTCAGTCTGGCTTGAGGTCTTGTCACGGTTAGCTTTGTCCATTCTTCAGCTTATCAACTCCTTTTCGTCAAAAGGCCAACTTCATAAAGTCTGCTTGCAGGTACTTTCTCGCGGATGCCATCAAAGACAATGTATCCTTCTTACTGTCAACCTCATCCCCAACACTTTTGGCCATTGATAACCTGCTTTGATGTCTCCACCATGGTCATATGGATCAGTTCATCCTCAGGCACATTGTCAGTCTGGATATCGATTTCTCTGGTGTGGGAGATTTGGCTCTTTATGGGCGACCTCGAGCTGCTGCAGTTTCTCGCGAAGTTTCTTGTTCTCCTCGCCAAGCAGCTTTTCCTGTTCAAGTCGTTTCCTTTCAAGCTCCTGCATCTCTTTTTGCTTGTTGAGCATTTCTTTCTCAGCCTCTTTTTGTTTGTTGAGGGCAGCATCCATGGTAGCCTGAAGTTGATTCTTCTCCTCCTCCATTTGCTTCCTCTGCCGTTCCTGTTCTTCTTTGAGGGCCTTGGCCTTCTTGACCTCTTCCTCAAACTGGCTCTCCAGCTTCTTCTTCTCCTCTTCAATTTGTTTCTCCTTCTTCAACAGCGCCGCCTTCTCTGTGGTGAATGTCTGCTGGAGTACTGTCTTCTCGTGTTGGATTTGTTTCTGCTGAGCATTGACCATCTCTTTAGAGTTATTCTGTAGGTCTTCGGCCTCCTTTTTCAGTTTGTCCTTCTCCTTTTCTAGATCAGCGATGGCTTTGCGTAACTCATCAGCCTCTTTGTTGCTGCTCAGTCGCTGCACTTCAAGTTTCTCTACAACAGTCAATTTCTCTTTAGTTGCTAGCTCTGTCTGATGAAGACGGGCACTGATCTCATCTGCTTGCTTCTTGAATTTCTTGGCCTCATTCTCTGCTTTGGACTGAGCATCACTTAGTTGGGACACTTTGACTTTGAGGTTTTCAGCTTCGGCGGTGATCTCCAGCTGTCTCCTGCGCTCAGCTTCCAAGGATTTT
>SRR020739-528
CCTTACCTTACCCCTTTACCCCCCGTTGGGTTTGGTCCGTTCCGGTTTCGGGACGTAACGTTCCTACGTAAGGTAAAGGACGACGTACGGTCGGGGGGCGCCGAGAGGCAGGGGGCTGGGACAGGCGGTAGCTCGCCTCGCGGCGGACCGCCAGCTCGATCCCGAGATCCAACTACGAGCTTTTTAACTGCAGCAACTTTAAGATACGCTATTGGAGCTGGAATTACCGCGGCTGCTGGCACCAGACTTGCCCTCCAATGGATCCTCGTTAAAGGATTTAAAGTGTACTCATTCCAATTACAGGGCCTCGAAAGAGTCCTGTATTGTTATTTTCGTCACTACCTCCCCGAGTCGGGAGTGGGTAATTTGCGCGCCTGCTGCCTTCCTTGGATGTGGTAGCCGTTTCTCAGGCTCCCTCTCCGGAATCGAACCCTGATTCCCCGTTACCCGTGGTCACCATGGTAGGCACAGAAAGTACCATCGAAAGTTGATAGGGCAGACATTCGAATGAGACGTCACCGCCACAAAGGGCGCGCGATCGGCTCGAAGTTATCTAGAGTCACCAAAGCGGCCGTGGCAACCGAGATTGGCCCCGTACGTGGTTTGGTAGTACGTAGAGTAAGTAGTCGTACGTACGACGTACCCGGTACGGTACGTACGGTCGGTCGTACCGGTTCGGTACGTACGTACGGTACGTTACGTACGTACCGTACGGTAAACGTTACGGTAACCGTACCGTAACGGTTAACGTACCGTAACGGTTAACGGTTACGGTACGGTACGTACGTACGTAAACGGTAAACCGTAACGTAAACGTAACGTAACGTTAACGTACGTAACGTACGTACGTACGTACGTACGTTACGTACGTACGTACGTACGTACGTACGTACGTTACGTACGTACGTACGTACGTACGTACGTACGTACGTACGTACGTACGTACGTAACGTACGTACGTACGTAACGGTACGTACGTAC
>SRR020739-533
AAATGACGACGGACATGAAAAAACAGTTGCTAGAGGTGGACAATGACAAGGAAATGATACAAAGTTCAATGGGTGAACTGAGAGTGAAAGAGGCAGAAATGTGAGAGAAAAAGACAACATGGATAACAAGATGGCTAGGCTCAATGAGGAAGAGGATAGAAAGCGGGAAGAAATAGGAAGGAAAATGGACATCTTAAAGCAGGAAAGTTGTGAAATCACAAGACTTAGAGATGAAATTGACAGTGAAAAGGACCAGCTGAATGCAAAATTGCTTGAGTTGGAAAAAATGCGTGAAGAACTAGATAGACAGAAGAAGGAAGTGAAAGACAGGAAGGATGAAACACTGAAAGAGAAAGATCAGTTGGAAGAGAGGCGAGGTAAGATAAGTAAGGAGAAAGAGGAATTGGATATCAGTCTTGAACTGATGAAAAGACAAAGGGAAGACTTGACGAGCTTGATGGCTGAAGCAGAAGTACAGACCGAACCTATGGAAACAGACTGGAAGGAAAAGCTCACGAGGGAAAGACAACAACTTGAAGATGTAAAAGAGGAGATACAGAAGGAAAAAGAAGCCTTTGAGAGAAAGAAGGGATTGACCATGAAAGAAAGAGATGAGTTTGATCTGATGAAGTCTGAAACCCAGGGACAATTGGAGGAAATAGAACAAAACAACAAGACATTCGTGTGGAGAAGGAAAAGCTGGATCAGATCAAAGCTGAGTTAGAAAGACGGTCTAGAAGACATCAATCAGCTCATGGATGAGACAAGACGGGAGAGGGGGAAGGTTGAAGAACTGGCTATCCAAACTCAAAAACAAAGAGAAGGAAATGGTAGGGGTTTTTAATGGAAAAAGAACAAACAAAAGCAGAACGAACTGGATCTACATTACTGACAAGATTGAAAGAGAGAAAACAAGACATACGAAGACAGTCGGGATAGGTGCTAACGAAAGGAGAGAGAGGAGCTGGAACAATGAGGAGTGAGATACAGCAACAGAGAGAGGAGACAGAATCCACATGGAAGACCGAAAAGGAAGAAGAAAACG
>SRR020739-536
CGTACGTACGTACGTACGTACGTACGTACGTAGTAACCCCCCCCCGTTTAACGTTTTTAACCCCCCCCCCCCCGTTTTCCGGGGTTTAACGGGTTTTAGGGGACCCCCCCGTTTTTTAAGGGGGTCCCGTAAAGGTTACCGTTACCGAAGGTTTTAAAAATTTACCGTAAAATTTACGGAAAAAAGGAAGGGGAAAAAAGTAGGAAAGGAAATAGGTGGAACAGAGAAGACGAGGTGGAACAGAGAGCAAGAGCGCAGCAAGAGACGGAAACACTTGAAAAGGTTGAAGGAGGAAAAACAGAAAGTGCGAGAGGAAATAGAAAGAAACAAGGTGGAAACGCAACGAGAAAGAGAGAACCTAGAAAAAATGAAAGCCCGTGTGAAAGACGTAGAAGAACATTGCAGAGAAAATATCAGAAGAGGCCAAGATAAGAATGAGGACTTAACGGAAATGGAGCGTAACCTTCAGGAAGAAAGGGAAGAGATCGAGAGGAGCAAGCAAGTCACAAAGCAAGAGAAGGAAGAGATCGTAGAGATGAAGGCTGAACTCCAAAGACAAATGACAGAAATAGAGAACCGTGTGAAGGAGACAAACAGAGCAAAATATGAGGTGGATCAGGCAAAGCTGGTCGTACAAAAAGTGGAGTCCCAGCTGAAAAAGCAAAGAGACGAGGCTGGAAGAACAAAAGAGGAAATTGAGAAACAGAGATATGAAGCAGTGAAAGAAGAGCTTGAGCAACGAGCTGAAATCCAACGAGAAAGAGAAATGTTGGAGAAAGTAAGGAGACGAGAGTACGGAGACGACGAAGAAGACGTACGAAAGAAAACACGACGTCTTACAGAGACGAAGGAGGGTACTAACAAAGAAGAGTAGATAGAACACAGACAAGAGGAGGGAGTATCGTCGTTAGGACGAACTTAAAAAAACTTAAAAACGAGGGTTTAAGGGGTTTTTTTCGTACGAAAAAGGGGGTAAAAACCGGGGGACCCTAAGTTTGGGTTTAAAAGGAAAAAAACGGTAAACCTAAAAAACGTTCCCTAAGTTAACGGAAAAACCTACGTAGGGAAACGGGTAACCGTTACCGGAACCCCGGAAAAAGGGGAACCCAAAACCCGAACGGGGGAAAGGGGGGGGTAAACGTTAAGGGGAGAGAGAGAACGTAGACGAGAGAGAG
>SRR020739-537
CAGTCACAACGGACAGAACGACTGAGGCTGGCTGGCTGACAAAGCAGTGAGGGTGATGAGACAGAAAGAGGGAAACATTGACAGAGCAAGACAGCATGCCACACAAAACCGAGATTCAGCCATCCAGACAGTGAGACAGACTGAGAGAAAGCGCCAGACAGCCAGACGTACAACACAAAAATGAAAGATTAACATGGTATGAAGGAGCCAAGAGTGGACCAAAAAATTAAGATTTAAGCCCAGAAAATTCTTCTAGCAAATACATCTATTGACATGATAAAAAGCAGTTGTTGGACATAAACAAAAGCAACCGCACCCAATGCTGTAAAGCAACACAAACACCACATTTCATTTAGCAGCATCTTGTGTGTGCTCCGTTACCAGAGGCACTGCAATAGCGGGTGTTTCCGTAGAGCAGACAGATTAAGCCCATTTTCCATTTTCCCGTTCTAAAATGTTGTTCAGATTTTAAACGGACAATAACAGATACTACACTTGATCTTAGCCTAAAGACAGAGATTATCTGCACATTTTGCAACAAACTATCTCCCCTGTGGTTTGGATGTTTGTTTGTGTTGATGTTCAACAACTATCTTCTTTCTATCAAGCTATCAGACCAGGGAGGCAGGCTTTGACTATATGACCTTTGAGTAAGGAACCAAAAGCATGCGTTAAAGTCACATTTCAAAAGGGAAATTAAAACATTTTCTGACTCCATCTGTGCTAAAAATATAATTTTAACTACACAAATTATATTTTCGCTGAGATATCAATTATTTTACAATTGTTGTACGCGTACTTATTAGAATCCATACAATTGAGTGTCTATTGTCCAGTTTACTTATTCGACTATACAATTCGTACCAGAAACGGTAAGTAACTAATTGGTTAGTTTTACTTTACGGTTTAAGGGGGATTGGTTCTAAAGTCTTAAACGAGGTATACGAAGGAAAGGGGTCGGACTAGGGTATTGGGACGTAGGCTAGGGGGTGTTAAACGGCGTACTAAAGTTTAGGGGCTCCAGTCTCATCATCATC
>SRR020739-538
AAATTTGAAATGTATAATAGCTGAAAATGTAGCTAGACTCTTAACCGTACACATGGATGAACGCTTCATGGCAGACTAAAACCCCCTTTTATTTACGTTTTGTTTGTACAGCTTGTTTTTGCTTTGCGTTGTGTCAAGTCACTCCGGCTCACACTGACCATTTTGCAGAAAGTAGTGTATCACAACTTTTTTCCACGGATCTTTGTCGATAGTGCTTGCTAAATTCAGGGCAGAAATGCTCGTGGAGAGCAGTAGCATTTTATGTCATAAAACTACAAAATAATCAGCTTGTTTGAGTGACTACCATTGCATGTGATCACAGAAATACTGGATGACATTTTGCTCCACCACGTAGACCTTGCTTATTTGGGAGCGTCCCATCTTGAGAGCTGCGTTGAGTTGATCACTCAATAACAAAGATTCCCTCTCCTTTCTGGATTGAAATAAAGACACCTTCCCAATAGACACACACTCTCAAATGCACGTACACGGTCTTAAACACACATACACCATCTGTCTATCATTGTGAGTACAGGGAAACGTGCAGAGTGTGGAAGATTGCTTGGTGCGTGTGCATCTCTGAGCAGAAGTAGTCAGAGCCAGAGGTCGTGCAGGAATCTGCTGGGTTAACGACTGGATTAACTGACGGCTCATCTGATTTACCCTGTGTTCTGTCAGTATTCACAAAGAGCCTAGCTGTCACTGACTGTCTGATACTACAACTCTCCCTCAATCCACTGTTGCTTGCCTGTTTGGAGGTTCAGCTCAAGGGGATGCCACTCATACACTGACTGTCATGTGTTAAAGTCTTTGGCACACAATGGCTGCTGTGCATCAGGTGGTGCTGCATTTCGGTGGTGGATGAGGTTCGTTTCCGTACCCCCAAAAAAAAAACTTAAGTGCTAGCTGGTCACAGTATTACAAATGGAATGCATCAGCCTATCACACCAGTACAGACTGAGACG
>SRR020739-539
AACCCCTATAAGGGAAAGGGAGTGCTTCATGTTTGTTCTCTGTGACTACAATTTATGCTTCTCTGCCGTTACCTATAATACTTATTTCCTCAGTTACTTGTTATCACGTCAAGCCTGCAGGTACAAGTTTTAAATGGTTATATAAGTATGTATCTCTATGTATCAACATTTATACTGATACAAAATGGCTGGTATTCGTCTGGGGCATTATGAGATGATTATAAGACATCATAGATGCATTATAAAGACATCATACATGCATTATAAAGACATCATACATGCATTATAAGACATCATATATGCATTATAAGACATCATAATCATATATCATACACATCTTTCAATGCATCAGAGTCATATATTGAGATATATCTGAATATATGGTTATGCGATGCATTATAACAGCATCATAGTGCATTATACCTGCAAGCTTTAAGTAAAATGTTCCCATTTACTTCCTAATTACATAAGCTGGTAGAGAACACATACTCTTTTACTGCCAGTTTTATTGATGGCTTTCCCACCACATTACTGACCTACATTCTTGTTCTCCAGCACCCTGCAGCCCATGGCTTGTTTGACTTCCTGCTGGCAGCATTGCCACATGCCGTCCATCCAGAAGCATGGGTGGTACTTCTGCATCAGGTCCTTGTTGAAACGCACCACATGCTTCAGCTTGTGGAGCCACTGCTTTCGGACCTCGTCGCTCTTGGCGAATATGTAAAGTGGGCCCTCATCGTAGATTATCTGGAACGGGTACTGGCGCTCCGCGGGGGCACTGGGCTCCGGCTGTACTGTCCCCACACACTTGATCTTATCGATGCCCACGGTGCCTTTCAACCCCTTCTTTTTCTGTCACAGAGGATAAGGATTACAGTGAGTGGGGGAACGACAAGACTACTAAACCCAGACCTATTGAGATGACCAACAATACAGGTACTGTAGTATATTTGTGGAAGTC
>SRR020739-541
TCAGTTAAGGAAGTTAGGTCCAAAAACATATTTTCATTAAGTCAAATTAATGTACTGTGTTAGAGGTTTCATTATACTTGTCTTTAAGCCAAAGTAGTTCATTTTAAGAATGTTCTATACATCAGTTGGGGTCTCTATAAGTTTCAATATGGGGTCCTAAACCTAGCATGAAATTGCATCATTCTAGCTCAATGGGTTAATATAGTCAAAATGTTTGTCTTCGGGCAAGTTGTGGCAATCGGAGGAGTTGAGATGGGACTTTGAATACCAGAGGGACAGGCTAATGGCTACTGGCAAGCAGATTGTCCTTTCCGGTCTTATCCCAACATACGATCGTGGAGTTGATCGCTTCTTCCGGCTATTTGCACTGGACTCATGGATGAAATCCTACTCTGACCTGAAAAAGTGTTGGATTTTATCGACAACTTTGATTTATTTTGTGAGCAACCTCAGTTGTCAAAAACGGAAGGCCTGAATAGAAGAGGAGCTAGAATGCTGAGTTCTAATATTGCAAATATACTAAACAAGTGATAGGATTTCAGTCCTGGCCCTCAACAGCTAACCCTCAATTATTCTTGTATCTTATACCATTTCAAGCCAGACCTACAGTATTTTTAAACAAGGGGTTACCTACTGAACATAGCATGTTTGTGCTAGAGACTGACCATCTGATCTGAAATCCTGCAGCTGTAGGCTTGGCCTGATTCATGTAAATACCAGAAAGTTTGTTTATATACATGGATTTTATAGTTATTCTGGCTTCTCAAACCAACGCAAACAGATAGGCTGAAAGATATTTGAACTGAGCTAAACTAACTCAGCTGATAACTAAACCAACCTACCCAATTTAACACCTAGATATGAATCTACTCTTTTAGATATTACTCTGACAAATGTCCCTAAATAAGTATATAGACCAAGTAGGTAAAATTATTTTACGACTTAAATGAACGTCTACGTAAGGTACGTAACCTATTTACGTACCAAAGTTTTCGACCCCTTTAGGTAACCTTTAGGGAAACGGTTAACCCGTTACGGGTAACCCCG
>SRR020739-543
ATGATATTGTGGAGATTCAACTAAACGTAAACCAACGTAGAGGGGAAAATGTCACATGACAAAATAACCAGCAGAGCAGACCAGCAAGTAATGAAAAGAAAGTCATTGATCTATTGTCCTAGTAAGGCTGTTGGGGTCACATCATTTGTTACAGAGTCTGAAATAATCGACAACATAATCTCGTAGAGTGAGGCCAGACTAGGGACAGGAATGTTCTGGACATTACAGGAATGTGCATATTTCAGATATGCTGCGGGTATTGGGTCCTAATCATTTATGACACTAACTTGCCTTATCAATTCAAGGTAGAGAGACACACAATTGGTGAATATTGATTCCAAATCATATTGTAGAGTAACACTCTCATAAAACGATAGATTATGACAAGACTGCTAGCGGTCTGATTCTTGCTCACAAGGACACTTTTAATTACAGCTAGCACTCAGACAAATGCTTGGTACTCTTCATGTAAAACTTGATTGCACTTCTAACTGATATTGCTATGTTGTTGTAGGCTGTAGTAGCTGAAGCAAATATAGCACTGCACTGATGTCACTGATCAAGTACTGTAACGTAGGCGCGCACGTGTAGCTAGCTGCAGGGACCGAGTAGTATCATTGATTGCTAGGTCTGAAACATTCCGAACAGCACAAAGACAATAGTATACACTTTATCCATCATTATGAGCTACAACCAGAGAACAAACACAAGGAATTTGTCAACTGACTGGCATGTCTTATGTGAGATCATAATCACTGTATTCTGAGAGAACAGCTAGGCTATGTCTAAGGACAACATTTGATTGTGGTAGGTATTTTGCATCAAAACAAAATCGAAAGGTAAGAAAATAAGTGGTTTAGTGACTACTATTTATATTATTTTAACAGCAAAACCCCCCAAATGTAATTATAGACATTCAGTGTGGCAGAAGAATGATGGCTGGTGCTGA
>SRR020739-544
ATTTTGAACTTCACTTCCAAGACTAGGCGCCATTTTTTGTTACAGGTGTAGAGAAAACATTTCAACTTCAAAATAGAAAAAAAAAAACTAGTTTTTCAAATACTGCGCATGCGCCCCACTTTCCAAAATGTTTGGAGTTTAAAATAAAATAAAAACACCGCCCAGTTAATGTAGCTAGCGTTTAGTTAACTTTTACTAGCTGCCATAACACTGTCAAGTCAATAGATGTGGAGTAACAACATTGAGTGTTTGTGTTGTTTGTGTTGTTTGAATTAAACCCCAGTGTGCGTTTGTTAGCACGGAGCTTAATGACTTTCAGTGTTAAGAGATCTGGAATGGCTTTTCGAAAGACTACCGTATCCTTTATAGACGAGCCTATCCAGGATAGAGTGAGCAAAAAAGAAAAAGTAATCGAACTCTTCGTCCCTTAAAGATTAGAATACAGTTCTATTAGCCACACTAGGAGAACGGCCCAGTGATGTCGGATGCTACAGTGATGTTAGCTGTTGGAACTCTGGGTTGAACCCGAGAAAAGGCTACATGATGTCACCGCGACAATTTTGAAAGGTTCAAATGGATTCATGACTCGAACGAGCCACAATGCCCCAGTGTTTGCCAAGGTTTGATTAAGTACAAGCAGTTTTTTCTTCTATGCTTCTTTTTTCACCAAATAAATAACAATAATTCAGAGCTCTTGGCCAACATTCATTTGGTGAAATGACACAGAATTAGTCCTGTCTAAATTCAAAAGGCACAGTACATTAACATACAAATGATCCTCAGGTTATTCTTGGGTTCTTTTCCGTTTATACAAAGAAGGATTTGCTGTTTTGGTCCGAGTTGCTATATCAGACCATACATGTCAGCACTCCTTTTATCTGAAAAATGTGCAAATCTCTGCTCTTCTCCAATAGATTGGCGCTGCGCTGGTTGTCTTGGCGTTGCGTCTTGCTCCTTGTGAGAGAAGCGAAAGGGCAGAGAATCACAGTGTGTGCAATGTACTGTGTGTCAGTGAACTACCTGGCCTGGTCGTTTTGTCTCTTCCCCCTG
>SRR020739-546
TCAGGGAGACGATCCAGGCGCCTAAGTTAGCAGAGAATGCCGACGAGTACTCATGACGAGTACTCCTTTAAGGTTGTAGTTACAGTGACCAGAAGTACAAGGGTACGATGACAGTACATAGGGCGAGCATGTCCAAAAACTGAAACATAAAACAACGCTCGCGGGGCACATGGGACATGTAATGGTCGTCCGTTTCATATAATCCATACAGGGTCTTTATTAAGTCTTTATAACGTTCTAGCATAAGGGAAACATGGTTTACGTTTCACAAAACATTCTAAAGAGCTTTGTTTTGGTCCAGGCTTTTGCTACAGTAGATTCCACTCTTCTTCCATGGGAGGATCCATTTGAGTGACAGCTCTGAGAGATTCAGTGATCCAATGAGAAGCGACAGGGGAATGGGTCCAGTGCTACTCCAATCTTAGCATTCATTGATCAGCTGGATCATACTCCAAGCAAGGTAAGTGTGTGTACAGGGTATGCTTGTAAGCAGGGTGTGTGTAAGCACTTCAGAGTGTGTGCATATTTACAATATCTTTGTGTGTGGGCCCTCCATATCACTCTCTCAGGGGTGTGACGTTACATTAGGAATGTAACAAAAGGGTAATATTTGCTTATTCCCCCACTAGGTCCATTGGTTGACCTAGAGAGGTGCAGTCTTCAGACCTGTAGAGACCACAATATCTGAAAATAGTAACAGAATGGCATCACCATCTTAACTAACGGGCGGGGGACCCGAAGGCCGCACAGGGGGTAGGACGTCGTTACTAGTTGTGCCCCATCTTTCTCGTTTTCGTCAGGAAAAAACAAATGAATCGCTCGCTTATTCGGTGCCTATAATGGTTCTTATATAGCAGCTAAAGTGCACAAGTAGGTACACTTTTATGGCAAATCTTTTAATTTTTTGGTCAGAAATTTGGACAATCGGATGAGGTGGAATCTAGTTAAATATTGACTCATTGATCTACAAGCACTGAGGCCCCAATGAAAATCACAGTTTGCCC
>SRR020739-547
TTTCACAACACCAACAAATCGTTGACAAAATGTTTGTCCCTGTTTAAAAGTGTTTATCCAGTGTAGGGTGTGTGGCCCATCCAGAGTGTTTGGTGTTGGTTTTACCCTGTGTCCAGTGTCTCTGTTAGGGATGCACATTATTGAGAAGAGAGTGTAATATTTCAGAACATCCAGATAGAATTGTACTGTTTCAGTTGGAGTGAGGTTGCAGTGTGATTGGCCAGCACGTGATTGACCCTGTGTTAGTCGTTCCACATATCATTAGGTGAGAAGAGAGAGGTGAGAGGTCAGGAGTGAGAGGTTAGGGGTCAGGGCTCACAGGTCTTGCTCATGCTGCATCTGCTGCTGCATCTTCTGAAGCATCTCCTGCATCCTCCTCAACTCCTCGTCCTTCATCTTGATGAGTTTCTCTGTCTCCACGTCTGGGGTGGACAAGGGTAGGATGGGAATCGGGCTCTCCACACGGTTATCTGTATTCATTTTACTGGTCATGGTGTGTATACAATGAGCCCTGTAGTTCTCATAGTGACAGTCACAGGTGATGTCCTTCAGGTCATGCATGTGGGTCCTGATCAGCATGGTCCTCAGCTTCACAAAGTCACAGTGAGACTGGTTCTCCACCTCTACGATGCCCCAGGGGTAGAGTCTCCCTCTGACCTTCTGACCTCTGGTCTCCACCACCATGTTACTGCCGATCACAGCAAACGGAGTGCTCTCCTTGAGTTCTCTGTCCTTCTGTTTGGCCTCCTCATCCTCATCAGAGTCGCAGTCTGGGAACTGGTACACCTTTATCCCAAACTTATCTATCTCCTCACGGACCCGGTCTTTAAGTTTCCTGATCTCGTTGGGAGTAAGGCAGTCAGATTTAGAGATGAGAGGAACCACGTTGACCTTGTCCTGCAGAGCCTTCATAAACTCTATATCTACTGGACGAAGCCCGTGTCCAAAGGGGGGTATG
>SRR020739-548
GTTTCGGCGGTTGTCGTTCTTCGCATTCAATGATGCCGAATTCCTAGCTGCAGACTAGTAATCAAAATACAAGACTTGTTCTTATTCTGTCGGTATCGATAGTCTAAGAGTTTAACCACGTGGTATGGTTAAAATATTCAGCAATGGTCTACAACCTTTGTCCTCCTCATGGAGAAAAACATGGTCTGCAACCTTTTACCCATCTCGTAATTGAGGTAAGCTCGGTCTGCTGATCGAAAACCCCATTGGGGGTTTTATTCGGAAGGCAGAAAAGGGCTGTCCCAGGATGTCTGACCCTAACTGGGCTCAGGGGCGGTCCTCTGATTTAGTTCAAATTATTTAGTTCAAATACAAAAAAATAAATAAACAGTTCTCTTCAACAGGACATAGTGAACCAAATCAGAAGGTTGGGAAAATAAATGAACACATCAGTCACACAGTTAGTTTACCACAGGCATACCACAAGTAGGAAAAGAGACCCTTATGAAGCTTACGATACGTCACTACCGGTAACACAAAGCTAATATAGCGTTTTGGCACAAGTTGAGTGCGTTCACCTTTCATTTGAGATTTATGGAAATACGGACAAATCTATCAGGTATTATTGATTGTAAGACAGAACGTGATGCGGTATCTCCATCTAAAGTAGACAATGAGAACATGGACCTTTATTTGATATGCTTGCAGGACACTGACCCCAGTTCAGATGTAACGTTCACAGAGTGGTGTAATATGCAACGATATGATTTAAGATATGACAGTCACTATTATGAAAGTCCATTGTCAGGTTGAGTCCTGATGAATCTGAGCCAAAATATGAGTTACCGTAGCAACAGCTCAAAGTGTGTTAATGCCGCCCAGGTATAAAACTAGCCTGAAATCAAGAACCTGTTTTGTGCCAACATTCCACTCCTTGGACTCCTTATGATTGCCAAAATGTTGTTTGGTGTGGTAAGGAGTGGAATGTTAGCACAGGCTGGAATTCTCCAGGTTAGTATGAAACCATAAAGGTTTAAGAAATATTTCCA
>SRR020739-549
GGGTACGTAGTAGTGGTGGCTGACTCGAGCCCACCCTTGGCCCCCCTCGAGAGTAATCAGTCCTATTCTCAGATGGAACACTGACAATACATGCAGTTCTGACATGTCTCTGGTAGAATACCGCTGCAAGGATCTATACTGGGAAATAGTCCCAGTTGTCATTGACATAATCCCCGTTCAGTGGGATGAAGGACATCAGCATGTTGGAGATGAGGCTCTGGCTCTCACATTATTTTTGGTACTTGGAGGCAAAGACTCAGGATGGAGAGAGAGAGAGAGAAAGGTGGTCAGTATTAGCCAGTCAAAAGCGTCAGAATTGAAACTCTGTGAATCATGCCAATGAGGGTTAATCACAGGAACCGAGCTGATTCCAGACGGGAAGTAGCATCATACCATCAAGTCGAAACGATAGGGCCATGAAAACGCCACTTTTACAGTGACTCACCTTACACAGAAAAACAAACAATTAAAAGACGTTGAGGGCAAAACAAATATGCGGGTATAAGGGCATGCATCATTGTGATATTAAAGGATGTTAGAATGTTTTGGTAGATCTGTGGGAAAGGGACTACGTGGTATTTTAAGTTGTTTGACTGATCTAAGGGGTTGTATGAAGACGAGGTGCAGTTGCCACATACTTTGCCATGTCAGTACAATTTGGGTCAAACACAGACCAAGTGAATCATTTCTAAGGATGTGAAATGTTAAAATAACTATTTTTTGAAATGGCTTGATGTTTCTGTCAAACCTGTTCTCTGACCCCTGCTGCGACGCAAAGAGTGAGTGTGACTGCAAGTGATGTTGAAGGTTGTTATGTGTGATAGAGTAACCTGGAGGCTGTCGCGTGTCAGATGTTCATATTGTATACATACGGAATGGATGGGTTTTGTGTAGGCTACACCGCTTTTTTTATATCCACTGGGATGCAATGGTAACAACCATTTACGCACAAGGTTAAAGAAAGCATATCTAAAAGTTCACAGTGGACGTTGGTC
>SRR020739-550
ATCATCAACCCTTCAGGCGCCAACACAGACGCCTACATCACAGACAAGGGAGACGGAACCTACAGAGTGGAGTATACCGCCTTCGAGGACGGTATGCACCTGCTGGAGGTGTTGTACGATGACGTGGCGGTCCCTAAGATTCCGTTCAGGGTGTCTGTGGTGGAGGGCTGTGACCCCACCCGGGTCAGGGCCTACGGGCCAGGCCTGGAGGGAGGACTTATCAACAAAGCCAACTGCTTCACCGTCGAGACCAGGGGTGCTGGTACTGGAGGCCTGGGCCTGACCATAGAGGGAGCCTCCGAGGCTAAGATGACCTGTAAAGACAACAAAGATGGCAGCTGCAGCGTAGAGTACGTTCCCTTCACACCTGGAGAGTACGACGTCAACATTAACTTCGGAGGACACCCCATTCCAGGCAGTCCGTTCCGGGTGCCAGTGAAGGATGTGGTGGACCCTAGTAAGGTGAAGTGTTCAGGTCCAGGGCTGGGGGATGGAGTCAGAGCCCACGTACCTCAGGCCTTTACAGTGGACGCTACCCAGGCTGGAAAGGCAAAGGTGGAAGTACAGCTAACAGGACCATCAGGTTCTGCTGAGCCTGTTGCTGTGAAGAACAACGGTGACGGCACACATACGGTCAACTACACGGCTCAGGACGGCCCTTACACTGTGTCTGTCAAATACGGAGATCAGGAGGTCCCTGCAGTCCATTCAAGGTGAGGTCCCAGCCTGGTCATGATGCCAGTAAGGTGCGTGCCAGTGGTCCAGGCCTGGATAAATCAGGTTGGCCGCCAGTCTACCAGTGGAGTTCACCATCGATGCCCGCGACGCAGGAGAGGGGACTGCTCACTGTACAGATACTGGATCCCGAGGGCAAGCCAAGAAGGCCACTATCCATGACAACAGAGATGGGACATACACAGTGTCCTACGTACCAGACTACCACCGGCCCCTACACCACTCACCACTACAAGTATACGG
>SRR020739-554
GGAAAGTGAGTAGACATGACAACAGATGCAAAACACGGGTTTCACACACAACCTCTTCCCCACAGAGGCAAACATGCAGCTGAACACACAGTGACCGTATTGTGACCACTCAGTGGATGGCATGGCATTAAACTATATTAAAGATAATCACACGACTGGTGACCACAACCACACCTTATAAGGTGCAGCTCTGTAACCGTGGATGCAAAACCACACTGTGACCACATTTAGCGCCTAGAGAACTTCAATGTCTGGGAAACATTCATTTAGGCTACACCGCTACTCTGCTCCATTGACAAAGGCATGAGGAGTTGTCTTCAGAGTTATGATACAGTATGATTTCGGATCAGATTTCGGATCAGCTAGACTATTATTTCGGAGACATTTGAGTTATCCAGAGATTGTCATGCTCCTGTTTCACACCTCTATGTTAAGGTCTTACCACATCCAAGCCGTTTTGGATTGTTGATATGTCACAGTCTTCCTCAGTCTCATTGTTCGGTGTCACTGTCGTGCCCTCTACCTCTAACTGATCTGGTTCCTCTACCTTATCACTTAATTCAGCATCTTCTTCAACCTCTGCCTCTGAGTCGACTGATTCCTTAACCTCATTTAAAACCACCGCTTGTTCTCCTGTATCTTCCTATGAGAAGGAACGGGAGTGTCACGTTTTATCAAATCAGATAAACGATCAGCAAACTCCAGCCACCAATCCAATCAATATATCCGTGGTCCTACCTCGTCTCTAGTGTTCTCGTCAATGGATTCCTATGGATAAATAAGGTACATTTTATGAATGAAACATGCCGACGGAAAATGAAGTGAAAATGGGCAGAAAAGTATAAAATAAGAATAGACTGACCTGTTCTCTCATATAGGATCGTCTCGGTTTCTCCTCCACAACCTCTTCCTCCTCTTCCTCTCCCTGCTCAGCCTCTTCCTCCTCCGGAGCAGCCTTTCCCCTCCTCCTCCTT
>SRR020739-555
CCTATCCCCTCGTGTGCCTTGGTCAGTCTCATGGGACGATAGCTAACAACTACTGTCCGAGTTTACTAAATACCGTGTAAACACTAACTAAAATAGGTGGTTAATAGGTGGAGTACATGAAAAGACACTGCTGTCCAAAACAAAAAAAATATTGCAACATGTCTGAAGTTAACAAAAGAGCACTTGGATGTTCCACAGCGCTACTGGCTAAATATTCGGTGAACAGATTAAACTAAAGTTGAGTTGTTTGGACGGAACATAACACTATGTGGAGAAAAAAGGCACAACACCAACATCAAACCTCATCCTGTAAAGTATGGTGGAGGGACTGGGTTTGGGGCTGCTTTCCTGCCTCAGGGCCTGGACAGCTTGCGATCATTGATGGAAAATGTATTCCCAAGTTGGACATTTTTGACAGAGAATGTAAGGCTATCTGTCCGCCAACAGAAGTTTGGGTAATGCAAAAGGCAACGACCCAAAACAGGTAAATCAACAGAATTGTTTAAACAGAAAAAAATAACGCCCTGACCTCAACCCGGTTGAGATGCTGTGCCATGATCTCAAGAGCGGTTCACACCCAAGAATATTGCTGAACTGAAAGTTTTTTAAAGAGGAATGATCCATAATTTCTCCTAACAGTTGTGCAGGTCTGATCCACAACTACAGAAACCGTTTGGTCGAGGTTATTGCTGCCAAAAGAGTCAACCAGTTATTAAATCCAAGGGTTCACATACTTTCTCTTGCCACTGTATAGCCTAGAGGAAATCTATTGGAGATACTGTATCTTCCAATATTGTACATCAATCCACTGTACATTTCACATTTGTTTATTCATCCTTTTTACTATGTTTTTGCTTATAGCTGTATTAATTTACTTTAGTTTGCTCCTCAATTCATGCACCTTGGTTGGAGTGAGTTCCCTTCATATTGCAATAATACTGTACCAAAAAGTGACATTTGGGTAGTGCAATCTGCCATGTTCTGAATCGGGCTAATTCTTGTCACTGAGTTTTAATCAAGTAGGCCTAATTTTTAGTAGAGCAATGCTA
>SRR020739-556
CCAATGGAAATCTGCTTTCATCCAAACCATCCAGATGAACATTAGCTTTACAGGCAGTACGTTTCTTTGCATTGCCTATGTCTAGTTCTGTGTGGAAATAATTTAGAAGTCCAAGCAGACTGTACTGGAGATCTTTGATCACGTTCAGCTCCCGAAAAGGAAGCACAAATATGATATCCACATCTTGATTTGCCTTCCCTTCAGCCCAGTCTAGGATGAACTTCTGCACAGAGACAGTTTTTCCGATGCCAGCGATGCCCTTCGTCAGCACAGTTCTGATGCTTCTCTCCTGGCCAGGTAAGAGTTTAAAGATGTCATTGCAGTGGATTGCTGTGTCATGTGAGGGTGGTGTCCTGGATGCTGTCTCAAGCTGCCACAACTCATGTTCACTGTTAACCCCTTCACTCTCTCCTTCTGTGATGTAGAGCTCTGTGTAAATCCTGTTGAGGGGAGTTTGATTCCCTGATTTTACCATGCCTTCTTTCACACATTCATACCTCCTTGTCAGACTGTCTTTGTGGTCTACTATAGCTCTCTGTAGGCTGTCATCCATATTTTCAGAGCCTCTTGCATCATTGGGTTCACTCAGGTGCACAGGAAGTGTTCTGGATTTCTTTCTACACTGAGGACAGTCATAGTCTCCTGAAGGAGCAGGTTTCTCCCAGTATCTGGTGATGCACTGTCTGCAGAACGTGTGTCCACAGGTGATAGAGACAGGATCCCTCTGCACCTGCTGACACACTGCACAACTGGACTGATCCTCTGGCAGAGAGCTGGGGTCAAAGGTTCCTGTTACATCACTCAAATTAACAGGATGGTCCATAGAGAAGTCACTCTTCATGGACAGATGACTGGTTACTGGAGAGACTGGTCTCTGAGTCCTTTTGACACCTCTGGGGTCAAAAGGTTCCTCTTCCATCACTCAAATTACAGGATGGTACTGAGAC
>SRR020739-558
ATCCAATTGGTGACATCGTTCATCAGCCTGTTGTTCCTCCTCAATCTGACGCTCAATTTCCTCCAAAGCTAATAGTTTCATCCTCTCTTGTAGGACAGCGGTCTGTGAATCACTGAGGGCTAGTGAATGGCGGCTGCCATGGCCACTTCCAAAGGGGTATCCACTGGTCGAACTCCCACTCCGTCTAGAGTGCTTCGAAATGTCCCATTAGTTAAGGGTGAGCGGAGCCTGCCTCAGGAAGCTGAACTCCCACCGCACAGGTAGACATCTCCTCCATAGGTTCTTCATGTAGACCACTTTCCTGCTCCAAAGCAGTTTTCGGTCCTTGGCTCAAAGGAGATGGTTGATGGCTGAAACGTATAGTTGATCCATCAACTCTTTGAGCTCTGGTGGGCTTGCCCTTTGATGTCGGAAACTTGACCACATAATCCTTAAGATAACCAGGTGCTTGCCTGGTTCTTCTGGTGCTGCTGGTGGTTGAGGATGAAGCCTTTTTTGCTTAGGCTTAGCTCCTGGATATTTCCTTTGTTCCAAGACCTTTCCCTCAGCTGCTCTCTCCTCCTCTCTTCTTCCTTCCAGTGGAGACAATTCTTCCCTCTCGCCTCCATTTCCTTTCACCTGTCTTTGGTTCAGTCATGATCCAGCTCGAAGGACCATTAAAAGATTAGTGGAATCTGTGTGGGTAGCTGGACAGGTAGGATGACTGACAGTGACGTGTCAGGTCACGTGTCAGGTGACAGAGAAATGGATGAGACTGAGGCAGGAATTCCTTTAACCATAAAGTGGTATATTTACTGAGTAGTGTGGATTCATGGACGCACAGAACTTCTGGATCAGATGGAGTCAAGGAAAGAAAGCAGCGAGATCAGGCGATGGCAAGTTTTCCTCCGTTTTTATGGTAGTTGGAGTATCTGTCGGACAGTTTCCACTAGACCTAATAACGTCACCCTGCCCCAGCTAGAGTAAATGGACAAGTGAATTAAGGATTACGTACCTAACCG
>SRR020739-559
ATTCAACGGGATGCCTACTGGGACGTCTCAAACTTCTCAGCGACACTCAGAAGTGGAGTATAGACCAATTAGCTGTGAACAGTATCAACATCTACCATCACCCAGGAAGTGGTGGAAGCACAGTGGCAAGGCAGGTGCGTGTGGAACAATAGAAAGACCTAAGATGTGCTGTTGTGAAACCGTCATACTCTGCTACCATAGTCTCTGAGCATGCTGTTCAACTTAGAGAGTACGAAGAAAAGATTCCCAGAAATGCCTCCCAGTACTCCTGTTGGTTGAGGACTGTGACAAAGAACATCTGGATGATTTGAAGCATGAATTAGAGGTTGCAAGCTACACTAAAAAATTGCGCAAGGAACACTGTGTTTCATTCTGTTGAGCTGCAGACGATCCCATAACCCAGAGAAGATGTGCAAGGACTTGCCATTGCAGAATGTAGCTGTCACTCACAAACTATCAAAAAGAAGAGAAGAGACAGTTTGCTGGGAAACGCAGAAGCTTGAAGAACAGTACCAGCCAGAATTCATCTTGACATTCGTCTTGATGAGTGAAGAATTTGAGCACAAAAGATTGTCAAGTATGTTGAACAATTTGTGAAACATCTGCTGCAAGGCATTGACCATGGATCTGTTGTCACTCGCCTCATTCGTTATGTGGCATTGCTGAACACATATGTTCAGAACTCCTTCATTTCCCAGTCCCACTGTGAAACTCTGCTAGCTCTAACTATTCACATGGATAGGTTTCGCCAGCATACGTTTGAGAGATCACTGAGTGAGCCGGCCAAACTCGTCTTCATACACCTGAGAGATGACAGAACATATATTGAATCAATCCGAATCATTCATCCATTTGTAGCAAAGGAAATTCTCCAGCAGCTTTTGGGTGACCACCAGCAAGGTCAAGGGACTCAAGGCAGATTAGCAATGGATCTTCTTCATGAGGATGTGC
>SRR020739-560
AGGCCACTGCAGAGCAGTCTGTATCTGTAATCTGAGGCCACTACAGAGCAGTCTGTATCTGGTAATCTGAGGCCATACAGAGCAGTCTGACTGTAAGGTTACTCGTAGATCTGAGGCCACTACAGAGACGAGTCGTAGTACTACGTAGTAAGTCGTAGACGTAACGACCGTACGTAGACGACGTACGTTACCTAACGTTACTAGGTTAACGTACGTAGTTAACTCGTAGGACGGTACCCTAGTAGACGTACGTACGTACGTACGTACGTACGTACGTACGTACGTACGTACGTACGTACGTACGTACGTACGTACGTACGTACGTACGTACGTACGTACGTACGTACGTACGTACGTACGTACGTACGTACGTACGTACGTACGTACGTACGTACGTACGTACGTACGTACGTACGTACGTACGTACGTACGTACGTACGTACGTACGTACGTACGTACGTACGTACGTACGTACGTACGTACGTACGTACGTACGTACGTACGTACGTACGTACGTACGTACGTACGTACGTACGAGTTTACGGACGACGTTACTAGCCTAGTACGTTAGTAACGTACGTAGGTAACCGTAGTACTAGGTACCAGTACGTAGACTGTAAGAGACGACGCAGTGCAGTGACAGTACGAAGACCAGGCTTAGGACTGGTCAAGGAGCTGGACCAGCAGACCGCGTAGACTGGCAGAGTACGTAGTAGGAACCAGTTAGACGACACGAGAGCTGTAGAACCAGTAAGACAGCTAGATGCAGAGAGCTGTAGGAACCAGTAGAGGACAGCTAGAA
>SRR020739-561
TCATAGTATCCCTGTCATAGGTCATCATAGTATCCCTGTCATAGGTCATCACAGTATCCCTGTCATAGGCATCACGAGTACCTAGGCATCGCAGTACCCGTGTCATGGCATCGCATCCCGGTGTACATGCATCACAGTACTACCTCGTACTACGTACGTACGTACGTACCTACGTACGTACCGTACGTACGTACGTACGTACGTACGTACGTACGTACGTACGTACGTACGTACGTACGTACGTACGTACGTACGTACGTACGTACGTACGTACGTACGTACGTAACGTACGTACGTACGTACGTACGTACGTACGTACGTACGTACGTACGTACGTACGTACGTACGTACGTACGTACGTACGTACGTACGTACGTACGTACGTACGTACGTACGTACGTACGTACGTACGTACGTACGTACGTACGTACGTACGTACGTACGTACGACGACGACGTACGTACGTACGTACGTACGTACGGTACGGTACGTAACGGTAACGGTAACGGTACCGGTAACGGTAACGGGTTTTAACGGTAAACCGGTAACGGGTAAACGTAAACGGGTAAACGTAAACGTAAAAACGGGGGTTAACCGGGTTCCCCCGGGTAAAAAGGGTTAAAACCGGGGTACCCCTTAAAAAACGGGGGTAAACCCTTAACGGGGGGTTAAACCGGGTTTTTTCGGGTAAAAACCGGGGTAAAAACGTTTTTCGGGGGGTAAAAACGGGGTAAAACGTTTTTAAAACCCGGTAAACGGGTAAACGGGGTACCCGTAAAAGGGTACGGTAACGTAGGTAAACCGAAGTTCGGTACTAGGGGGTTCCCAGTTAGGACGACAGTTGGGACAACGGTAAAGGTAACCCGTCGGTAAAAACGTAGTCCCTTGGTGGGACCGAGTACACAGTGGACAGAGAGAGCGAGAATATCTGTGGGTCCAGAACACAGTGGACAGAGAGAGAACATCTGTT
>SRR020739-563
AATTCTAATTGATTCAAATGGGAAGTTCTTAGTCCAGGAAAGATTATTCCCCTAGACACCAGGTGTATAAGTTCTGGTGTCCTACAACTGAGAGTGCAATGCAGCTACTCAGTCAGACCAGGATTGACACCCCTGACAACATCATCATCCACACTGGCACAAACGACCTTCATGCCAAAGGTGAAAATGTATCTGGGGCAGTAAGAAGAGTGGCAGAACGTGCACAGGCTATGTTCCCAACAACCAATATAGTTGTGTCCACCCTCCTACCAAGAAAAGACTTCCCAGAAAAGTTGATCGACAAAATAAATCAACAGATCACTGTGGACTGTGCCTCACTGCTCAACGTCAGAACGGCTCACCACCCCACTCTGACATGTCAACACTTATATGATAATATACATCTTGATCAGGACAGTATCAGAACCTTTGCCAAGGACCTAAAAGATGCAACACTTGGCAGGGACCCACACACCCATCACCCCAGCAACAAAGGTCCCACGCCCCACCTTCTGAAACAACAGTACCTCCACCATCCCGAGGAGAAAAGAGCCAGACATGGCTTATTACAGCACAGCTCTACTAGACCAGGCCCAACACAGCACAGCTCTACTAGACCAGGCCCAACACAGACACACGTCTACTACTAGACCGGCCATCACAACACAGCTACTACAGACCTCGGCCACTACACAACAAAGTCTCTACCTAAGACCTGGCCACTCACAACACAAGCTCACAGCTGCCACCACACACGTACGTCTACTACGTACGTACCGTACGACCGACGACAACAACGAACGTACGTACTACTACGACCGACCGACACACACACACGACGTACTACTACGACCGACCGACACACACACACGACGTACGTACGTACGTACGACGACGACGACGACACACGACGACGACGACGA
>SRR020739-564
GTAATATATTCAGAGTTTATGATCTCCCAAATAGTGACTTTCCTTCCTTTGAAAGGTCCATACGGCAGATCCATAGTTGCCTGGTTCAGGGCATCTTTGATCTGGACCTCAGTGTATTGATGTTCCTCTTTTGACTTATAATGAACAGATGGACAGATTGTAGGCATCTATATGGGCGAATCAAAGGAAAAGGTTAGCATTTATCAAGCAATGAGAAGAACATATTGAGACAAAATACAGGTCTTTCGTTGCTCATGGCACAAGCAGCAACCGGTTTCATTATCGATCCTGTCAAAAACCAGAGGTACACTGTGGATGATGCTGTGAAAGCAGGAGTTGTTGGTCCTGAGGTTCACGAGAAACTTCTGTCAGCAGAGAAAGCAGTGACTGGCTACAGAGATCCATACACGGGCAACACGATTTCCCTCTTCCAAGCCATGAAGAAGGAGCTTGTGCTACGAGAACATGCTATTCCCCTGTTGGAAGCTCAGGTGGCCACAGGAGGGATTATTGATCCAGTCAGCAGCCACTGTGTTCCAAATGATGTGGCCTTCCAACGTGGCTATTTCAATAAGCAAATGGCTAATAACTTCACTGACCCCTCAGGGGATATCAAAGCTTTCATTGATCCCAACAATAATGAAAGTTCCACCTACAAACAACTGCAAGAGAAATGCATAAGAGATGCAGATACCGGTCTGTGCTTCCTGCCGTTATCAAAGGCTGAAGCTCAAAGTCCCGTGGAAAAGTCATACGTATACACTGAAGAAATGGCACAGACAGACTTGACTAACACTCAAGTGGATATCCCTCATCAGAGCTATGCAGGGAAGGTAATGACCCTATGGGATGTCATGGGGGTCAAACCTTCTCCCTGACGGAGGAAAAGCTAAGGCTCCTGGAGCAGTATCGCCTCGGGCAAATCACAAAGGAGAGAATGATCATCATTGTCATTGAAATCATTGAACAAAGGGAGATACTAGAAAGGAGAAG
>SRR020739-565
CCTCTCAGCACTGTGAGAGCACAATCCATCCTTTGTCTATTGAATCCAGCCCTTCCCTGTAATGAATCCTCTCTGTGGACTCGGCTCTTTCCATCTGATCCTCTCCACTCATGCTTACACTTGAGATCCAAATGTTTTCTGAGTTTGATTACTCTCTAGGCCGAGGGCCTGTTTTTCTTACTTCTGTTCCTCGCTTCCATAGTATAAATGGATTACTTTGACTAGGGCTTGAGACTATTTACTGTCTTCAATCCAAGGTCATTGAAGCTATTGAATCTAATCACATACTATTAAGGTAGCCCTTCACACTCGTATCCGTATACGGGTTGAAAATGGCAGATTTGGGCACTGATAAACGCCTGAATTGGAACGCAGTGTCTGTACAGTAACATGCTATACCTGACGTCAGAGCCCTGGCTCTGCGTTTCACAGCTGTGTGGGGGTTTTGACTGACAGACGCTCTGAACTTGAGCACCTTGTGCGACAAGACGTTCCCCCATCACCCCTGCTAATTGGGCAACTTTTGCAAATGTTTTGTTGTCTAAGTGAGGGAACTGCTGTACATTAAGATGAGTCTATGCATTTTTGAAAGATGAGACGTTGAGGATTATAAGAAATACCGCTTGGATGTCATTCAAGCAATCCAAACACTTGTGAGTCCAAATGTGCACTTCACATTTCCAGATCATAAAACTCATGTCATATACAGCACAGTGTCAACGTGTGTATGATCACTGTGCTTGATGTACAGTTCCAAGATTACATGCGTCATACCCTGGGTTGTTCTGAACAGATTGAGCCTGTAGTTGGTTCATTGTGAAGAGAATATGCCGCAGCACACGCACCTTGAATGCACTCATGACTCCTTTCTGTAGCGCGTCAAAATTACGACCGTTTCCCCCTGTAATGCCTTGGCAATAAAACAAGTTTCAAACCATGCCCACCTGACCCAGATGGCCATTTACTAATGGAA
>SRR020739-566
CTTCACCATACAGGTATCTGGCTGTGATCTCCACCACCAGCTCAGTATCATCCAGACGGAGGAAGGGTTTCTTGGGAGTCAGTGTGACATTGAAGCAGGCAGCACGTATTCTTCACGTCAAACTCACTACTGAACTTGTTCTGTTGCCAGTTGTCAAATTTTGCAATGATCTTCCACGTTCCCTCATTGACTATGTCAGGTAGAACGTGAGTATCAGCAAAGATTCCATTCTTAGCTATGGTCCTGGAGGTCTGTTTCACCACGACGCCGTCTGAATTCTGGAATTCAATGGTGATGGAGCTGTTGATGGCCTGGAAGGTAGGTGTAGACACAAAGGCCCTGCAGCGTACAGTGTCTCCAGGTTTGTAGAGGGGCTTGTCTGTCTGGATGAAGATGTATCCAGAGTGGAAGGAGACCATAACAACCTGTTCAGCTTCGTGGTAGCCCCCAAACTCTGCTTTCACATACACATACTGGTTCCTGGAGGACTCCTCATTCCCCCTTGACCAGACGCTTTGAGGGGAGCTTTATGATCTGGAGGTGTGGTAGCTGTTCGCCGGGCCGAGTGTGACGGTGTCCTGCAGGAGCTGGTACCTCCTCTCCGGGTAGTCATGGACTGTTATGGTGACGGTGACAGGGCTGTTAAGGCCATGGGATTCTAAATAGATTGACTCCTCACTGTCTGTTCTCAGAATGTTAGGGCTAGGAGGATGAACCTTGGTTCCAGACTGGTGTGGTCTTTTGGATTTTCTTCTACTGTAAATAAATGAAGCATTGTTTTTTTCCTTAATGCCAACATTTTGGTAGTGCGACATGAGGGTTCAACAAGGTAGAGAAGATTCTGTACTCACTCATGAAGATCAAAATACATGTCAAGGTCCATATATTCAAAATCGGACGACGATCCCGTGGACTCAGTCGCATCCGTTCTCGGTTTGGTGTTGAATATTTGGGCGCAAACAGCTACAGAAAAACACAAAAGC
>SRR020739-567
CGGTCAGTTCTCTAGTACTGTATCTTTTCTCTTTCTAGTTGTTTTCTATTCCCTTTCCCTTGTTGTTTCCTACTTCCTTCTTCTCTCTTTCTAGTTCCTTCTACGCATTTTCTCCAACTCAAGTCTAATTTTGTCATTCAGCTGGTCCTTTCTACTGTCAATTTCATCTCTAAGTCTTGTGATTTTCACAACTTTCCTGCTTTAAGATGTCCATTTTCCTTCCTATTTCTTCCCGCTTTCTATCCTCTTCCTCATTGAGCCTAGCCATCTTGTTATCCATGTTGTCTTTTCTCTCACCATTTCTGCCTCTTTCACTCTCAGTTCACCCATTGAGCTTTGTATCATTTCCTTGTCATTGTCCACCTCTAGCAACTGTTTTTTCATGTCCGTCGTCATTTGTTCCAAATGTTCTTTCTCTTTCCTTTGGTCTTCCATGTGAGATTCTGTCTCCTCTCTCTGTTGCTGTATCTCACTCCTCATTTGTTCCAGCTCCTCTCTCTCCTTTGTTAGCACATCCCGACTGTCTTCGATGTCTTGTTTCTCTCTTTCAATCTTGTCAGTCATGAGTTCCAGTTCGTTCTGCTTTTGTTTGTTCTTTTCCATAAAACCCACCATTTCTTCTCTTTGTTTTGAGTTTGGATAGCCAGTTCTTCAACCTTCCCCCTCTCCCGTCTTGTCTCATCCATGAGCTGATTGATGTCTTCAGACCGTCTTCTAACTCAGCTTTGATCTGATCCAGCTTTTCCTTCTCCACACCAAATGTCTTGTTTGTTTTGTTCTATTTCCTCCAATTGTCCCTGGGTTCTAGACTTCATCAGATCAAACTCATCTCTTTCTTTCATGGTCAATCCCTTCTTCTCTCAAGGCTTCTTTTCCTCTGTATCTCCTCTTCACTTCTAATTGTGTCTTCCTCGTGTAGCTTTTCTTCCTAGTTCTGTTTCCTATACGCTTGTCTGTCTTACTGCTTCAGCCTTTCAACGTCTCATCAGTCTCCTTTACTTTCTCACGTTTCGAAGTAC
>SRR020739-568
AGAGCCTTTCTGCTTCTGTACTACCTGCTCCGCTCCCTTTCTACAACAGATTCTCTGAGACAAAGATCCTGTTCCTACTCCGATTCCTGGCAGACAATGTTCCCGGCGTCGGGCTGGTTGCTCGCCCTCTAATGGATTACCTACCTGTCTGGCAGAAGATCTACTTCTATAACTGGGGCTGAGGGCAAGAGGTGGTTGAAGGTCTCCTGGCCAGCTGGATAGGGATCGACACTAAAGAGGGAGACTCAGTAAACTACAGAGCCAGAGACACACAGGGACTCAAGTCCCCCACAGACTCACTGGAAACCTGTGCTGGTTACGCTGCTGTATTTCAACTGGGGACCCTCAAATCAGATCCAACATGCAGTTCTGTTGCTAGGGCATGCCAGAGTACCTTACGGATCCTTCCGTTCTTGTTGTCGTAGGTCGAGTGTCCAGACGTACCTACGACGGTACTCCTTCCGTTCGTCGTTGTCGTAGGTACGGATGTCCACGAGGTACCTTACGAACGGTACTACCCGTTACGTTCGTTTCCTTACGGTTTACGGGTCGTTAAGGGGGACCTTAGTACGGTCCCCTAAAGGGACGTTTAAACCCGGTCAAACCGGTACTTACCGTTCCTCGTTTACGTACGGTTTAGGTACCGGGGTACGGTACGTACGTACGTACGTACGTACGTACGTACGTACGTACGTCGTTACGTTACGTTACGGTTACGGTTACGGTACGGTACGTACGTACGTACGTACGTACGTACGTACGTACGTACGTACGTACGTTACGTTACGTTACGGTTACGGTTACGTACGTACGTACGTACGTACGTACGTACGTACGTACGTACGTACGTTACGTTACGTTACGTACGTACGTACGTACGTACGTACGTACGTACGTACGTACGTACGTACGTACGTACGTACGTACG
>SRR020739-569
ACTTATTACATCACATTACGCATCTATCCTGCTGTTAGAGACATCCTGCTGTTAGAGACATCCTGCCTGTTACGAGTACATCCTGCCTGTTACGAGTACAGTTCCCTAGTCCCTAGGTTTACCGAGGTACCCAAGTTCCCCGTAAGTTTCCCCTAGGTACCCCTAGGTTTACCGTAGGTAACCCGAGTTCCCGTAAAAGTTTCCCCCTAGGTACCCCTAGGTTTACCCGGAAGGTACCCCGAAGTTTCCCCCTAAGGTACCCCTAGGTTTACCCGTAAGGTACCCCGAAGTTTCCCCCGAAAGTTACCCCTTAGGTACCCCTAGGGTTTACCCGAAAGGTTTACCCCCGAAACGTTTCCCCCCGAAAGTTTTCCCCCCTAAAGGGTACCCCCGTTAAGGTTTTACCCCGGGTAAAGTTACCCCCGAAAGTTTTACCCCCCCGTAGGTTACCCGTAGTTACCGAGTACCGTAGTACCCGTAGTACGTACGTACGTACGTACGTACGTACGTACGTACCGTACGTACGTACGTACGTACGTACGTACGTACGTACGTACGTACGTACGTACGTACGTACGTACGTACGTACGTACGTACGTACGTACGTACGTACGTACGTACGTACGTACGTACGTACGTACGTACGTACGTACGTACGTACGTACGTACGTACGTACGTACGTACGTACGTACGTACGTACGTACGTACGTACGTACGTACGTACGTACGTACGTACGTACGTACGTACGTACGTACGTACGTACGTACGTACGTCGTCGGTAGAGGCGAATACTGAACCCTACGTCTCGGGAGGACGAATCTGAACCCTCGTCTGTAGGAGAGCAATCTGAACCCCTCGTACTGAGGTAGACGCTAATCCTAACCCCTGTTGACGTAGGCATATCACGACCTGTCTGAGGAGACAAATCTGACCCTGTCTGAGGACACTCTAATCTGACCCTGTCT
>SRR020739-570
TGTACGCATGCCTCTCAAGTTATTAGCAAAACTGCCTTGTCCTGCAATCTCTCAGTTTAAACACAAATTCACGGTATGGAAGAACCGCAAACCAAATCCCACTGAGAGACAATGACCCGCACTGGTTGAAATTATCAATGCGATAAAACACCCTACATTAAACAAATCCTCCACCTCTTTCCCCACTTGGCAAAATGAAACACTTCGGACTGAAAACATATGCTTCTCCGTTACTAGTTAGACAAAGTTGTGTCTATACACAAACACACAACATGTATTAAGCTCAACACATAACAATGAAGATTGTCTGTCTTTGCTGATTCGGGATTGCACTCCCTTTAGTTAACCAACGGACACAGGACAACTTCATTTCGAACAATATATTGCACCATTGTCACTGTCTGTTCACATAAAGTGTGTTCACAACATAGTTGTGGTTGAGAAAACTAAAGTACATCTAGTAAATCTATTTACAGATATGGAAATTAGAATAGTGAACATATAGCCCTCTACGTCCAATTGTATTTGCTGGATTTGATTCTCACAAGTCCTACTGTTTATGAGCCAAGCAGATCGAGTTAGCAACAAGACATACAACTATGGGTTTATATTAAGCACAGGTATATCATTGTTTTTTGTTGAGCATTTTTATCGAGGACATCTATCATTTCAAGGAAGAACAGTTACGATGTCTATGTATAGCCTACCGTACATAGTAGTGTAATCGAACAAAATTGAAAACCAGAGTTATTGCCTTAAATATTAATGTATTTCACTTAATCATACCAAATGTAATGGAATTTGTAAATGTACTGTACTCCACAAAATCTATCAACGGCATGCTTGAAAAACATATGTTGTTGAATGAATGATCCATTTTCTTATGGTTTACAACATTGTTACAATTACCAGTATCATTTTCAACATTAAAACCTATGAATGTTTTGGGACAGAGAACAGTATTAAAATGATCATGAAGAACCAATAAAAACTACATGGACTAG
>SRR020739-571
TACATCTGTGACCACAATGTTGGACACCATCAGAGGTTTTCCCAAAGCACGGCTCATATCAATATGGCTGTCAATGTTTAGAAAATCCCAATAGAATATGAAAATAAGGTCCACATGGATATATTTGGCATGATATTCACCAGATTGCTTGTGGCGTAATGCTCCTTTTTAGATCTACACAAGTGCTTAGGAGCGAGGGCTAGAGAGGTCGATTTGGGATTGGACAAATGCTGTCTGAGTATAATTAGCATAGTGAGCACTGTTCCACCTGAACTGTGCTGATGTTTCACTCTGTGGATGGACTAACCCAAACTCTACCTACCCTCAGTCCATCCACATACTGTGATGTTATTGTGTTGGCTGGCATGTTGCACTGTATAGACTCCTTGGGTGCGTTCCAGAGACACATTTTACATGCAGATGATGATGATAATTTGATGGGTGCTTATATTTGTCCTATTTCACTCATTGTATTATACGCATGTGTGAATTGGAATTTAAGGAACCACATCAGTATGTTCTAATAAGAAAATATATGCAGAAAATGTAACTGGAACACACTGTTTATCATGATTATGTTCTTTATATCTGAGTACAGGGTCTGGCATCCAATCAACCTTTTTCCCACTAGCCAGAGCCAATCAGAAGTCAGTGTCATTACCACCGAAAGGAAGCGGTTGCAATAGCAATGTAGAGGTTTTGACCCAATTTAGCCCAAGGTTTCCCGGAGTAGGATGAAGTTGTCCCTAGACACCGATCTGTACTTCCCCCCCCCTATCGTCTTTACATCAATCCCATTTACGCCCTAACCTTCCTTTCCCTTGTCTTTTATCGGTTCTTACGTTCCAACTCGTGGTGGGTAGCGAGTGTCTACTCTCGCATGATGATTCCTGTTTCGCCTACGTCGCTTGTATGTATGGACAAGTAACGGATACACGTTAGGACGTACCTACGGACCCGAAAGGGCCAACGGAACGGAGGGGGTATAGGG
>SRR020739-572
GGTCCTTGGCAGTCTCTAGTTTTTGGTAATTTAGAAAAGAACCAATCCTTATCACTAGCCCCATGCTGAATCTCTTTCAGCACCGACTGAGAAGTAATGATGATGCCATGCTGTTCGTTGTTTATTCCATCATCCAGCCAAAGCCATGGGGAATCACTCTTTAACAAGGATAGGCATTCTTTATTCAGCTCATCATTTTACATGTATCACATCAATCGATTTCCTCATTACTCTCCCTCTCTCATTCCGTCTCCCTCCATCCAAGGACTGAGCTCGTCTGCTGCTGTGCCAAACTGCAGTCAACCTCTCTTCTAACAGCAGCATCTCAGATGTGTGAGATTCTTAACTGGTTTATTCAACAGTTCTATCCATTATGGTAGTTCCTTCTAATTGACGCTTTAAGGCTCTGTTTTTCCCACTCTTTCGATCTCGCTAGTTGCATTCTATCGAGGGGTGGAGAAGGCTATGCTCTGTCAGTGAGACCTGTGTGTACAGTATGTCTCTGTGGGTCTTGTTGCCACATGCAGATTCCCAATGTCTAAAGTCCTACATCTGCCCAGACTCGCTTCGATTAACAAGGCTCATCTGTGTGTGGTCACCAAGTGCTTATGGGGGAGAGTAGAGAAGTGTTTCACAGGCCGCATGTCTCTTGTCTAGTTAAAAACACATTGACAACTTGCTCTTCTATCAGAGAACGATTCCATATCAGTAACACAGAACGGCATTCTGCTGTTGTCAACAGCAGTCTAGCTTGTCTCGTCTCCTTTATGGGTTGCTGCTGATCTAGAGGAGGAAGATATAAAAGAGAGCTTCCCCTCTCTTTACATCACCAGTTACTGTGACTCTATGTACATCACAGGTGTGCCTCAGCTTAAGCACTTGGTTGGTGTCTTTCTTCATAGCTATGTTGTTGAAACCAGGAAGTTTTCTTTTATTTAACCCTTATTTTATCAGGT
>SRR020739-573
GAGCCTATTGAATCAAGGATAATGAGCTCTCTCCGGACTCCTATTTGTTCTTGTCCTGTGGTTGCGTGGAAGGGGGGGAGCTTGAAGCTCAAGGAGGGGGTAGCTTGAAGCACCTAATTTACTTGTGTCAATTTTTCTATTTATTTAGTTTTAATCTGTGTCCTTTCAATTCAGTCTTGTTCTTTATTGTTATTATTGGTGTGATTTTGTAATGTACAGGACATGGTTTTTAATGTTAGATCCAATTCCATTATTATCAGGCGACAAAAAGCACAATTCTCTGAATTTGCAGTTGCTTTGCAGATCCTGTTTTATATGTGTGAAATTTGAGGTCAACGTCAAACGATAAAATCGGTCAGATCTGCAGTCTTTCTCTCTCTGTGTAGGTTATAACTCCCGTTGGATTCTGCGACGGTTTTCCTCCTAATCGAATGGCATAATAAACAGGGTTAAACCTTTGCCAAGTGAGAGATAGACAAGGGTAGCAGAAAATGGGATAGGGGAGAAGAAATGTTAGGATGCCAGCCAGGCTGCCATCACTGAAGTCTTTATGAATATTACTGGGCCAGATGGCCTACAGCCCAAGATTAAAGAGTGGATTTGTCTCCAAAAGTAATTTACAAGATGGTTATAATCCAGGCTTGACTTTGTTTGGGAGAGTAAAACCGACATCAGTGATGATGTCATAGGAAGGGTGACACCACACAGCAAAGAGCCTTCAGTTATATATATATATATTGGGCAGTGGCTTCTTTCTTAACTATTCTTAGCATTTTGCATAAAATCTAATGTCTAAGGTGTTCACACTGGATTTAGCCAGTGGCTCAATGATGTCATCCTTTTGAGCGACCCTGCTGGTTGGCTAGATAGAGGCTGTGCAGTGTCATCTGCTGGTTGTGCAGAGCTGTTCTTGTACATAGTGTTCAGGCCTTTTCAACTAGGGCTTGACTGCGTCATCCCTTGCTCATCCTAACACCTGCAGTAACTTTCCGCAATACACGTGAGACTGCCCAAGG
>SRR020739-575
TGTTGTCTCTTGTTGTGATGTGGAGGCCTTTTGGTAGGCTGTCATTGTAAATAAAACTTGTTCTTAACTGACTTGCCTAGTTAAAGATATTCAATTCCAGCCGTTACAATGAGCTCGTCCTCCTATAGCTCTTCCCACCAGCCTCCACTACTGGTTGGCAACTAACTTTAAGGTGCATTACTGCAACTGACTGGAGTCTGAACCTCTCACCTTTTCAATTACCCACATGGGTATATTCTCCTAAAAACCAATGATGAGAGAGAACAAAATACAGCCCAAGTTATATTTTAGTGGCTGGATATAGACGCTTGCTTGAAATGATTGAATAACATGTATGTGTGCATTTATTTTGCAGCGCATGCAATGCGTCCGGTGTGGTCAGCATGTAACTAGTGCCTATTGAAAAATCTTTTTTTCCTGGGGGACTTTTGTTTAGAATTTCCCGATGCTCATTCTGAACGTGAACACGCATCACTTGCGGTACGGTTTTGGAAACAAGTTCCTTTTCATATTAGCAATAAATCATTTTCAGAACATAATGTTAAAGCTGTAATATGTGACTTTTGGGCGACCCGACCCAAATTGAACTAAATGTGTGTGTGTGTGTGTATAGATCTGTCATTGAAAGCAAGTCCTAAGAAGCGGTAGATCTGTTCTATGTGTGTCTTATTTCTATGCCTTCCCTATTTAAGTTTTTCTTTTTTGCGTTCTTTACGTTTAGGTGTTAGAAACCTACCCGTAGGTCCTTAAGGTAAAAACTTACTAAAATTTTAGTTTTTTTTAGGGGTTAAATTAAGGGGGTAAAAAAAAGTTCGTTTTTTTACCAACCGTTAAGTTTAAGGGGGGTTAAACGGTAAAAACGGGTTTAAAAAAACTTTTTAAAAAAGGTTTTTTTTAAACCGGGGGAAAAAAAAAACCCCCGTTTTAAAAAAACCCCGTTTTTTTAAAAAAAAAAAACCCCCGGTTTTTTTTTAGGGGGTTTTAAACCCCCGTTTTTTTTTTTTAACGGGGGGTTTTTTTTTTTTCCGGGGGTTTTAACCGGGGGGGGTTTTTAAACCCCCGTTAAAAAAAAACCCCCTTTAAAAAAAAAAACCCCGGTTTTTAAACGGGGGTTTTAAAAAAAAAAAAACCTTTTTTTTTTAAAAACCCCGTAAAAAAACCGTTTTTTTTAAAACCCCCTTTTTTTAAAAAACGGTTTTTTTTAAAAAGGGGGGTTTTTTTAAAAAAACCTTTTTTTTTTTTTTTTTAAAAACCCGGGGGAAAAACCCCCCTTTTAAAAAAAAACCCCCCCGGGTTTAAAAAAAAAGGGGGTTTTAAAAAAAAAACCGGGGTTTTTTCGGGGGGGGGGTTTTAAAAGGGGGGGTTTAAAAACCCGGGGTTTTTAACCCCCGGGGGTTTTTTTTAAAAAACCGTTTTTTTTTTTTTTTTTCCCCCCCGTTAAAACCCCCCGGTTTAAAGGGTTTTTTTAAAAACCGGGGGGTTTTAACGGGGTTTTAAACCCCCGTTTTTTAAAAAACGTTTTTTTTTTTTTAAAACCCCCGTTTTTTTTTTTTTTTTTAAAAAAAAAAAACCCGTTTTTAAACCCCGTTTTTAAAAAACCCCCGGGG
>SRR020739-576
TCAGTTCCATGCCATTACCTGTACCCGTGATGCAACTGTAATTGCCCCCATATGCCTTAACACCCCCAAGGGGCCCAGTGAGGAGGTACTGTAGGAAACACAAGGCTCAAAAGAGGAACAGAGGGTTGAATTGGGCTGAACCTGGTAAAAACCTCTCAGAATACACAACCACCCCTCTCCTTCTCCTATAGCAAAATGGGTGTGTAGCCAGAACAAGTCTAGCATGACTACAAATAGTGCAGTCCTTTCTTCTCAGGGTTTTAGCTGTGTACCTCATATAAGACAGCCACAAATTAGTCCCTACCATCAAACCCAGTCTCAGTGCCTAATTGATCAATAGCTGTGTAGTCTCTAACATTAATTACCTGAATAGGATTTTTTAACACAGTGGTGGTAGGTGGCAGGTTCGGTCCAGGGGTGGTAGAGGAGTGTGTCTGGCCCTGGTTCGTCTGGGACCTCTGGTTTTGGCAGCTCCCTAATAGAAAACACACCCATCGTGTCTGTCCCGGTCCTTTGTAGTCCGAGGGTGTAAGTGCCTGCATCAGAGAGCTTAATAGTTTTGATGGTTAGTAGGATTTCATCACCTTTACAAAGTTCAACAGTGCTACCAGGTTTTCCCCATATGATGGAAAACCTATCCACCTTTGTGGGATCCCCTATGCTATAAGAATACCCTCTTCTCCAATCCTAGAATTGTCCCAAGTTGGTTATCATGTAATCCCCATATGGACACCCTCCCCCATTACACAGGTACACTGACACTCCTGTAAAGCCCCCACCCTCTCCCAGAGAACACATCACTAGCAAGAGACAGACACATCTTCACTTCTATGAACAAAAACAGGGGTGACAGGACAGGGAGGGTTACTTCATTCGAGAGATGGCCCCCGGAATTCTGTTAATTCCAGTTCTCCTCTCGAACACTGTTTTTTGTTCGACAGTGTCATGTGTCCTACCCTCCCCCGTGCGATATGAATCCGGGTAGCTCTTTCAGCTAGCTGTCACCAGGAGTCCTTGTATGGTCCCCCCAAC
>SRR020739-580
ACCCTCTCGTGGCACAGGCCGAGGGCCATAGACATGAAATGAACTACCATAGCACCCTACCCTAGTTCAAGCAAGCAACCAGAGAAGTTTCTGACAGTGTATTTGCGAGATGCCGAGCAAAATGCAATTTTAAAACCGTCCTGCGACTCCTGCCGTGTCTATAGACTTCCTCCAAACAAACAAAAACCGTCTCTCGGAGAACAAGTGCACAACTGGTAAATAGTCGCTTATAGATGTGGCAGTCAGTCAGGTGGCTAGCTTCTGGCAGAAACTTATATTGCAGTAACATTGAAGGGCTCCGGCTATGTATTAGCCAGCTAGGATGAAGTAAGAAGCTAACATTAAACGGAGTCTACCTCAACAGGAGTAGAAAAAGAGACTACTAAGTTCTCATAATACCTGGAGAGGCTGAGGCAGGCTGCAATGCATTCAGGAGGAAGCAGAGGAGACATAGAGCGAGAGGAAGCAAGTAGAGAGAGAGAGAGAGAGAGAGAGAGAGAGAGAGTAGTTATACGTAGGTTACCGTAACCGTACGGTTCGGACGGACCCGGACCCGTAGTTACGTTAACTTAAGTAGTCGGACGGGACGGGAGAAGTTAAGTTAGGTAGTACGTAGGTTAGGTAGTAAGGTAACGGCCGACCGAAGGTAACCGTAACCCGTCGGTCGTCCTTCCTACGTACCGTACCGTAGTACGTAACTAATTAATTAGCGAACTTAATTTAATTTAATTTAAGTACGTACTTAGGTTAGTAAGTAAAACTAAACTACTTACGTAAGTTTAACGTTAAACGGTTTAACGTTACGGTAGTAGTCGTTAGTGGTAAGTAGTAAACTAACGAACGTACTACGTAAGTAGGTACGGAACGGTAAAAACGTAAAACGTGGGAAAAACGTAAAAACGTAAAACCCGTTAAACCCGAAAAGGGGTAAAGTAACGGGTAAAAGTAAACTACCGTAGTAAGGTACGTACGCGAACGGACGACAACGAGGAGGTAGGA
>SRR020739-581
ACAAGGGATGAGTCCTTCAAGTACCGCTTCAAGAAGATGGCCGCAAGCACGTCCTCATCATTAATGAGGCAACTAAGGAGGACTGTGGCCACTACACAGTTAAACCAATGGCGGTGAATCTATGTCTGAACTCATGGTGTCGGAGAAGGAACTGGAGGTGTACCAAAACATTGCTGACCTCACGGTGAAGGCAAAGGATGAGGCTGTGTTTAAATGTGAGGTCTCAGATGAGACTGTGAAGGGTATCTGGTACAAGAACGGAGTGGAAGTGAAGGCCGATGCCAGGACCAATATTACACACATTGGCAGGATCCACAAACTCACTATCGATGATGTCAAACCTGAGGACCAGGGTGACTACACCTTTGTTCCAGAGGGATACGCATTCAACCTCTCAGCCAAACTCAACTTCCTGGAGGTCAAGATCGATTATGTGCCTCGCCAAGATCCTCCAAAGATCCACCTTGACTGCATGGGTCACACGTCCGACTCCACCATAATGGTGGTGGCTGGGAACAAGCTGCGACTGGACGTGCCCATCACTGGAGACCCAGCGCCTACTGTGGTCTGGACAAAGGGAGAAAGGTAAGTTGCTGGTTTCCTTATTAGCCACGCAGGCTAGCACATAGCCTCTATTCCAATCTTGGTAGGCCAGAACCAAATCTTGTGTGAATGCTGGCCTCTGACCAGTGGATGTTTAGGAGAGACTACCTCAGTGCCAACGACTGTACAGATGATCAGGTCTTCTAGGTGAGGCTTGCTGTGAGAAGACTGAACCATGTTGTTTTGTCTTCCCCATTAGTACGTCATAAGCTGTCTGATACTTTGTATGTTCACTCATACAATTAACTCTTCCACTACCAGTGGCCATGTACTGTAGACTAGCTTAATTATTAATGTTTCTTTCCTTGTTTTTTCTAATATCAACTATGGTGTTTACCTTGTTTTCCACTTTCAACTATGTGGTTTCCCATG
>SRR020739-582
TCAGTTGGGGACGTAGGTCGTGGTTCCTTGTAAGGATCCGACGGCGAGTAGGTAATCTGCCTCAACCATCAGGCCTATTAGCCAACGTACAATCATTGGATAACAAAATAGACAAGCTACGATCACAAATATCCTACCAACAGGACATTAAAAACTGTAATATCTTATGTTTCACAGAGTCGCGGCTGAAACGACGACATGGATAACATACAGCTGGCGGGTTTAAGTTGCATCAGCAAGATAGAACAGCAACCTCTGGTAAGACAAGGTGTGGCGGTCTGTGTATATTTGTAAACAACAGCTGGTGCACGAAATCTAATATTAAGGAAGTCTCAAGGTTTTGCTCGCCTGAGGTTGAGTATCTCATGATAAGCTGTAGACCACACTATTAACCAAGATTGTTTTCATCTATATGTTTCATAACTGTTTATTTACCACCACAAACCGATGCTGGCACTAAGATCACACTCAATGAGCTGTATAAGGCCATAAGCAAACAGGAAAATGCTCATCCAGAAGCGGCACTCCTAGTGGCCGGGACTTTAATGCAAGAAACCTCATTTCTACCAGCATGTTAAATGTGCAACCAGAGGAATGAAAAAAACTCAAGACCACCTTTACTCCACACACGAAGACGCGTACAAAGCTCTCCCTCGCCCTCCATTGGGCAAATCTGACCATAATTCTATCCTCCTGATTCCTGCTTACGAGCAAAACAAAAGCAGGAAGCACTAGTGACTTGATCAATAAAGAAGTGGTCAGATATCGCAGATGCTAAGCTCCAAGACTGTTTTGCTAGCACAGGATCCAGGATTCTTCCAATGGCATTGAGGAGTACACCAGTCACTGACTTCATCAATAAGTCCATCGATGACATCGTACAAAGGGAAGCACAGCCGTGAGCTGCATAGTGACACGAGCCAAACAGACAAGCTAATTAACTTCTAGGCATGCTTCGAGGCAAG
>SRR020739-583
TACTTAAACATTGCTCCTAATAGAAATATGCCACATTTTTTGATTGACAATCTCTTTACTCGCCTGTTTGGTATGCCGAAATGATGGAATTAGGTGGTTAATGCCGAAGTTGTTTGTGCAGAAACACTTTGAAATCTTGGAGGCAACAGAGTGGGTTAAAGTATAGTCATCAAAAGAGATTAATAAAGTTAATCTTGGCTCGTGTGTCAGTCTGAACATCTAAAATTAGTGAAGAGCACAAACAAGAGGAAAGAACTGCGGGAGAACACCCAGACAGAAATGAGACGTTAGTACTCTGCGTAGTCGGATTTCAAAGCGACAAATCAAAGCTAACATCTATTCCTGAAGAATTCATCAAATTTAACCCCAAAGTGTTTGCATTGTCAACACCTAAGATTACACTTTTGGGAAAAGGCAGAATACTTGTATCAGCATTATGGGTACTCCCTTCTAGTATTACATCATGTCTGATCTAGTCTATGAATCTACAATTCACACTGGTAATACCCAACAATGGTCAAAAGGCACAATTACCCTAATAAAGCAAACTAATGAGTTTACCCTATGGAGAATGGCTGGTGCCGAGTGAAACAGCCCTATGCAAGCATTACAATCAATAGAATAATTATAGTATAGAAACCCTGTTATTTTTATATTAATGCATAGCCTTTTCAAGGATTGTATAGTGACTATGCATCAGATGACAGTCCAATTAAACAGTCGCATGCAGGAACAGTTCAGTTTGAATGGGTCGTAATAACACGTTTTAAGTTTTATGAATATCTCCTGCTCTACAGTGTGTATATATATAAATATATACACACAGTAACAGTCAAAAGTCTGAACACCCCTACTCATTAAAGGGTTTCTTATTTTTACTATTTTCTACATTGTAGAATAGTGAAGATACCAAAGTGTCTGTGTTAAATAAACATATATTTTACATTTGAGATTCTTCAAAGTAGCCACCCTTTGCCTTGACTGCTTTGCACACTTGGCATTCTCTC
>SRR020739-584
CCTTTGGCAGTCTCTAGTAATTGCTGTTTTATTCATCAATGCTTTTTTTAAACTATATATCTAATGTACTTGTCTTTTTTTTAAAATACCTGCAGACAGGTATAGTTTTAAATTTGTTTAATTTCATTTGTCTGTTTTAATTTGAATTTTTAATATTACATAAATAAACAACAAATTTATGGATACTGATTAGTTTTTTTGGACTATGTCTAATAAATGTCTAAAGGATAGTGTATGTGTATTCACTGTGTATGGATAAGTCATATCAGAGTTTAGAGACACATTTGACAATGTTATGAGAATGCATCAGAAAGAGACTATTCTTAAAGTCTGAGAGGACATGTATTACTTGATGTCAATACACAAAGGGCCAGTAAGGTTAACACTCACATGAATAAACATTTTGCAACTCAATGTCAAACATTTACTTCTTGTTGTACAAATGTATGAATTTGCTCAATTCATTGTTCTGTGCTATCAGCAATGGCACAAGCAATACTCAACTCAATTTATTTTGGACAACCGTGGAGACTAAGACCTAGATTCAAACTGTGGCACAGAAGATCCTCTGTATAGCACAATTTAAATGTAAAGGTCATTTACGATTTAGTCAACATATGCAGGGTTTACCGTGAATGCAGTCTCCGCGAACGCAGGAACATGGCCTTCCACTCTGCAGATTTAATCCAACCCTAGAAGTCAAAAGAAATTGCAGAGCTGTTCCAGTTTGGCCTTACAGTTGATTAATTTGGTGAAATGTTCACACTATTCCATGTAATTTATAGTCACATATTGCCAGATTATGTATAACACTCTCTATATTAGGTATATATTTTATTTTAGTATATATTCAGTGACTCTCACCTCTTCTATTTACCAAGGGGTTGTACTTGATCCTTCTCTAAAGTGTGTAGTTGTTGGAAAAAGTGTTGACCTTGTATCATGTATTTTGTTGCGAAAACACAAAAGCAGAGACCATTATAAGAATGCAGATATGTAAACCACATTTTT
>SRR020739-587
CTCAACACAACAGGACTACTCATCCGAGATACTCAGGAATGAATGCTTGACAAACTACAGGCTACTTTTCCTTTTAAAAAAGCTAAATTAAACATTTAAAAAAACACAAAGGACACCATTATTGCATACAGTTCAGAATCACTGATTCACTTGGGTTTTGAGGTGGTTCTGTAGCTATTGTGTGATGTACTAAGCATAGGGTGACATTTACTTAGTGCATGCATACGTACAAGTTCTGCAAAGGGTTCAGCCAATTATCTTCTCTGAGATCCAGCTTATTACTTACGTATTGTACACTCATTTTCCAATTTCAAATGTTCAATATACTGCAAACTGCCTGCACACTTATATTACATGAATAACATGAGCACAGATTAGGAACCTTGTTTCTTTAAATAGTTTGTTTCTGCGCTTTAAGCCTGCAGAATGTCCATCCCTCCAAAGACAACCAACATCACCACATACACAAGCCCTCTCTTTTACGTCCCCGTTCCGGACTCAATCGAAACACATTCTTCATGTACCTTCAACCGTCTCAAGTCATGTATTCTAACTAGTAACATCCTATTTCTCACAAAAGCTCTTCGGCATACCGCCACGTTTCTCAGTCCTAGCGTTCAACATAGGTTTACTCTTTCTTTGACAGTGGGGCTGTAGACAAGAATCACTGGAGAATAACTGACCAGTGCAGAGGAAGCAGTGCCTTCAGCACTGACAAACAAGAAATGATCAAACGCTCCTTAGTTTCCTTTCTGGGCCTATCTGCGCCATTTCCGTCATATACTGTAACACCCATAACATTGGAAAAGAAATTCAGACAAAATTCAACAACAAAATAAATACTAAAATGTCTTCTCTTACCAAAAGAGAAAATGGTTCAGGAATCTAACAGCATTTTTGAGATATTTTAAGACTAAACTAATGAGAAAAGAAAAGAAAGACGGTTTGATAAAACTGTTTTGTTTTCTAAAGGAGGTAGTGACTCACGAGGAAAACTGTTTTTTGTTTGTTTTTACTAAATAAATCTAAAGT
>SRR020739-588
CGTCTTCTACTCCTCTATATCGGCAGATTTTGCACCGAGTGTGCTTTTTCCTCATTGGGTAAGTTTCAAACTTATCATCAGTCGTCAACTTCATTGAGATCCCTTGAACCAACGGAAGTCTCTTAGGTCTCTTGACACTCACACTCAAATCTGCTCATCTTTTTCATACACTTGCAACATCACTCAAAGGTTGCAATGTATGTCTTTTCAGTCATTCTTGCAGAATCATCCGCAGGCTGTGACAAATCCACGTGTGCTTTGCACCGTCCTCTATGATTTCAATGTCAGGGGATTGAGTAAGGACTTCTCCGTTCAGTTTCCACTGGCCATGGACATCGTCTTCAGAGATTTCTACCTCAAACGAGCGGTCTCGCCATCAAAGACCTCAACGCCATACATTGGGCGAGTTATCTTTATATCTCGAGCCTCGATGTTAATATTTGCCATGGTTTTGTCCGTTCCACAATCACATATGTATTGTCCCTTATCTCTGTCATCCACTTTCTTAATGGACAACACTCTTCGATTCGCTTCAGCACTTATGGTTACCATTTTAGAGGCCTTAATTTCAGTCTCATTATGGTACCACATGACGGGGACATCTTTGCTGAGTTCACAGTCCAGAGTTACCTCGTCTTTCTCGACTGCAGTATAATCCTGCAACTTCACTACGAAGTATGCATCACCCTCTATCACCGTCAGGTTTGCCATTGAGGGAATTCCTTTAGCCTCTGCCTTAATCTGGCAGATATCATCTAGAGTCAACTCCTTGATTTCTAGTGTATGTTTCTTTTCCACGACTATAGATGAGCACGGTTTCGGCTCACATGGAGTTTGGTTTCATTTTTGTACCATGTCACAGGTACATTCTCATGAGAGAGCTCAAGCTCAAACCGAGCAGTGTTACCTCTTCTCAGTTTGGTCCTGAAGTGGCAATTCAAATTTGAGCCTGATACCCTC
>SRR020739-591
ATCTGTGTCTCAGACCACAGGCAGGGAGAACACTGTGCCGAGGGGACCCCAGGCACCGGTCACCAGTTAAAGGTCAAAGGTCAACAGCTAATGGATGCTAATGCTAATGAGCATCCACAAGGGGAAGAGGATTCCCAGCCAAACGGTGCTATCACATCTGAATACAGTGGCAATAAGCACCAGGGAGATGTGTTGCCTCGCTTGAGTGGTGGAGTGTCCCATGAGAAACCAGGTATCCATGGTGATGGTGGGGATATTATTCAAATAACGAGAGCGAGTCATGAGTATGAGTCTGTCTCAGGGAAAACAAATGAAAACAAAGATCAGGTGCTCGGCACTTCAGGGGACAATGGTTGTAACGCGGTGCTAGGCGTTAAAGAAACACAGGTAGGAGACAGAGTAGTCCACGTAGCCAAAGATGATATCGAAAGCAATAGACATAGTCCTAAACAAGATGGTAAGGCTCAATATGGTCCTGTTTCTGTGTCCAATAACTCTGAAAGTCCTAATAAGCTCAACAGCAGTCTGAATGACAATACTTCCTTCAAAAACCAAACAGCATTTCCTGAGACTGATCTGCTTAGGAAAGGTTCCAAACCTGAAGCTAAGGGCAATTCTGAGACAGACCTTATGTCAGTCAGACCAAAACACGCCCAAAAACTCCCTACAACCATCTCAAGTCAGACATGCTAAAGGGTTGAGGCCTATTGCCTGTATAACTCTTCATGATGAAGACCAAGAGAGCGGTCCTGAAATAACGCTGAATGTTCCTCAGACTGAGACCAATGGGTCGAATGGCACTATGGTCAGTGGGGATCAAGGCTTTGTCCTGGTTGAGACTTACTTAGCCTCTGTAGTCTCAGAGGGCTCTGACTCTGGGAGGTGAGGAAGGTAGGTCGGGGGGACCCGAACGAGGCGAACCGGAACCCCCAACGACGGGTACCCAAACCCTAAACGTAGGAACGGTAACCGTCGACCCGAAGGCCACACGGAGGGATAGG
>SRR020739-592
TATACTTCTGAAGGGCTAATATTCAAAACAACATAAGGTGGATTTGTAGATTCCACACAATGGACCTAAATGTGGAGAACCTAAAATGTAACTACACACTAAACATGAAAATAATAATCTACACATGGTACATAAAGCTTAACATTCTATTGTAGCCAGTGTTATGAAACCTTCAATTGTTTTTTGTTGTTGTTTTTACATTTTATTTGAATTTTTACAGATTTTTGATCAGTTAATTTCAATAACATCCAGGTATTGTGCATATTCCCAGTGAAATAATTTAACCCCATTAACCCGATGGAAAATGCAGTGCGATGCAAAAACTCTAAATCACAAGGTATAAAATTGAGGAGGGGAATTTATCACGTCATTATTGCATCTCACTGCATTAGTTTATTGTGTCACACATTTCTACTCTTCTCCGACAATTCCATCTAGTAGTGCTAAAATACCCCATCCTTTTTTCTCTCTCTCTCGTTTTCAGTCTTCTGAAGTGAAATCCACATCTAGTGTTCTTGAACACTCTTTTCCCCAATACACTCTCTCTCTCTTTGCTATCGGCCAATTGATGTATGTGCAATCTGAGAACCAGATCTAGCCACACACTCACACGATCTCAATCGCTTTCTCTCTCATACACCCATGAAACACACAAACAAAACAAAGATGTGAAGCACTGTGCCCTGCTCATCACTGACACAACATAATAAGACAGTTAGCATTCCATGTAAAGAATTTGTCTCAGAAGCTTCAGCTTTATCCTTAAACAATTCCAAATGAGTAATAGTCCCTTGTTTTAGCATATGGATAGAGATTCATAATTTTTTTAGATGTTCCTGTTTGAAAAGCTATTAAAGTGCTTGGATTTGCCTATCTGCGTATAGGAGACTCGCAGGTTGTAATGTAACAAAATAGTGGTACAAGATGTACCCCATATTCAGTTCTGGTCACTTGGTGCCAAAAATTGTCTGCAGAGGCAGAAGTTGCCATGGTGCTGGGGGAAATGTAAGCCCATC
>SRR020739-593
TAGTCCATCCTGTCTGAAGTACGGCTTCAGTCTAGTCATCCTGTCTAGGACTACGCTGGATTCGTATCATCCTGTCTAAAGTCGCTTCAGGTCTTAGTCCATCCCTGGTTCTAAAACCTAACGGGGCTTTCCACGTTCGGTTAAGTTTACCGATCCCTGGTTCTAAAAACTACGGGGACCTTTCAGTTCTAGTTCATCCTGGTCTAGAAAGTACGGCTTTCAGTCGTAGTCCATCTCTCTACTAGACTCTGTCTAGTACGTACTACTCGTCGTACGTACGTACGTACGTACGTACGTACGTACGTACGTACGTACCGTACGTACGTACGTACGTACGTACGTACGTACGTACGTACGTACGTACTACGTACGTACGTACGTACGTACGTACGTACGTACGTACGTACGTACGTACGTACGTACGTACGTACGTACGTACGTACGTACGTACGTACGTACGTACGTACGTACGTACGTACGTACGTACGTACGTACGTACGTACGTACGTACGTACGTACGTACGTACGTACGTACGTTACGTACGTACGTAGTAGTTACGTACGTACGTTACGTACGTACGTACGTAGTACGTACGTACTACGTACGTACGTACGTACGTACGTAGTAGTTAGTACAGAGTAGTACAGGTAGAGACAGAGAGAGAGAGGAGAGAGAGAGAGAGACTGACAGCATTTTATGGGGAATGTTCGCCTGGTCCACACACACACTCTCTTATACACATATATACAGATGAAATAAGGCACATGCCATAGTGGACACTCAGCGAGTTATTCTGTACACAAGTCAAAGGCAAACAACCAAAACATA
>SRR020739-597
TCAGTTTGGCAATAACCTCTCTGAAATGGAGCAGAGGCAGTTCGAGAAAAACTGGAGGAGATTGAGAAGACCTACAAGAATGCAGACACATTCTACGCTTTCATGATCATGAAAAAGAACTTTTCACCCGAGTATATACAGGGTGTGGCTCGCAACACCCTAAAGAGCTTCAACATAAATCACAAACATGCACAACTCATTGCTGTTCTGGTCTTGTTGAATGTCTACTGCAAGGGTGCAACACTCTCAGTCTCTCTCTGTGAAGAGTTTCTTGGCCTCCAGACCAAGCCTTATAGTGGGTCCTCTGATGTTAAGGCTGGATTTGGGAAGTTTTCCACTCTAGTGACCTGCTGCACAGAGGAGACTAAGGTTGTATTCGAGGCAGTGAGAATGATCCACTCAAGCATGGCCGTGCACTGTTTGAAGGAGCTTACAACCACATACAGTGTAACCAAAGCTGAGATCACTGATCTACTGCTCACCACAGACAAGCTTTATGAGTGCATACAGGGCAAAGGTAAACTCATAAAGGATGTTTACACCATGTTAGTGAAAAGACATCACTCAGTCAAGGGTGAAGATTCTAAATTTTCACCTCTCATCCAGGATATTGCAAAGGAGACACCAGGTGTTGAAGAAAATGTTCTATTCAATGCAGCCAAGCGCTTTGAAAAAGATGCTGTCATCTCTCAGCTTCTTGCCAGATACCAATACCTGAAGAAAAAGGATTTCAGGGAGGCAAAGGACTGGGCAAAGATTGCAAAAGATCTTTCCAGAGATAACTCCTACATTTCTGACACATCTGCACAAGTGATCAAGCATGAGCTAAAGAGTGAAATACAAAGTGACAAAGAAGATCCCATAAGACCTGAAAGGCTCAAAGGCTATCTTAGAATGGCCCAGTCAGCAACAGAGGCCTTCAGGGATACACAGGAAATTGCAAAGAAGGAGGCTACTCTGAGAGTACAAAACAA
>SRR020739-598
GAGCAATCCAGTATGGCCTATCGGATGGCTTCTACGCTGGACGAGCCAGACACCTTAGAGTCCATTAACGAGGGCAGTGTGGGGATCCTGCCGGGAGCAGAGGAGGTGTTCTGTGCCAAAAACCTGTTGTTCCCTCACAACACAGAACCCAACAACCTGTCTGGCTTCGTAGTCAACATCTGTACCAGTACATTAGGAGTGTTGGTGTGTATCTTCTGTGTGGTAGCAGTGCAGGGAGGCTTTGCTTCCTGGTCTGTCTCTCTACTGAGCCTCATATTTACAGCCTGTCTGGCAGTCACTCTACTGGTCTGGAGACAGCCTGAGAGCAAGACCAATCTCTCTTTCAAGGTGCCCCTGCTTCCCTTCCTCCCAGTGGCCAGTATGTTTATCAACATCTTCCTGATGTGTCAGCTGGCCGAGGAACCTGGATACGCTTCTCTTTCTGGATGATCATAGGTTTCATCATCTACTTTGGCTATGGGATCCGTAACAGTGTAGAAGCTGCTTTAGCCAATACTGACGGTAACCTGCACAGATACAAGCCAGACTGCACTCTCAGCGGGCAGCCAATGGACATCGAGAAGGAAGTGTTCCTACACAACGGCCTGGACCTGGACAACACAGTGGACGAGGAGGACGGGGACCTCTAGAGGTTGGGAGGTGCAGTGCACTTTCCTAATGCTACTATCCGATTACTTTATCTATCTTTTAACTGTCAGATTAGTGCCAAATACTGTCAGAAATATCTTCACGTGAAGGGGGACATTCATGTACAATCAGAACGAGCTCTATTAGGATCTCGTAGTATCAAACCAGACACGGGGTCTCTTCACATTGGGCCATTGGTCCACCATACCAGTTCCACGTCCACTGCTCATGACTCTGTTAGTGATGTCGGTAGTGAGCACCAAACCAACCAGTCCGTCTGTCATTGTTAGC
>SRR020739-601
[truncated: 24,186,526 more chars]
