# Supplementary material for: Transcriptome profiling in fast versus slow-growing rainbow trout across seasonal gradients
Source: BMC Genomics. 2016 Jan 15;17:60. doi: 10.1186/s12864-016-2363-5 (PMC4714434; doi:10.1186/s12864-016-2363-5)
Supplement: Additional file 19: — Possible annotations for the de novo assembled contigs from the current study. (XLSX 3810 kb) [file 12864_2016_2363_MOESM19_ESM.xlsx]

## Sheet: UUMPSF0X013-Alignment-Set1-new
NODE_1	XM_013134966.1| PREDICTED: Esox lucius InaD-like (Drosophila) (inadl) mRNA Length=8486
NODE_2	XM_013134966.1| PREDICTED: Esox lucius InaD-like (Drosophila) (inadl) mRNA Length=8486
NODE_3	XM_013134966.1| PREDICTED: Esox lucius InaD-like (Drosophila) (inadl) mRNA Length=8486
NODE_10	NM_001141617.1| Salmo salar somatolactin receptor (slr) mRNA gb|EU242505.1| Salmo salar somatolactin receptor precursor (SLR) mRNA complete cds Length=2369
NODE_11	XM_423667.4| PREDICTED: Gallus gallus lysyl oxidase-like 3 (LOXL3) mRNA Length=3299
NODE_12	XM_011620589.1| PREDICTED: Takifugu rubripes lysyl oxidase homolog 3-like (LOC101070648) mRNA Length=2082
NODE_17	XM_010866846.1| PREDICTED: Esox lucius kelch-like family member 8 (klhl8) transcript variant X1 mRNA Length=4804
NODE_17	XM_010866848.2| PREDICTED: Esox lucius kelch-like family member 8 (klhl8) transcript variant X3 mRNA Length=5045
NODE_17	XM_010866847.1| PREDICTED: Esox lucius kelch-like family member 8 (klhl8) transcript variant X2 mRNA Length=4776
NODE_17	XM_010866849.1| PREDICTED: Esox lucius kelch-like family member 8 (klhl8) transcript variant X4 mRNA Length=4660
NODE_17	XM_010740338.1| PREDICTED: Larimichthys crocea kelch-like family member 8 (klhl8) transcript variant X2 mRNA Length=3561
NODE_17	XM_010740337.1| PREDICTED: Larimichthys crocea kelch-like family member 8 (klhl8) transcript variant X1 mRNA Length=3596
NODE_17	XM_010781663.1| PREDICTED: Notothenia coriiceps kelch-like family member 8 (klhl8) transcript variant X3 mRNA Length=3572
NODE_17	XM_010781662.1| PREDICTED: Notothenia coriiceps kelch-like family member 8 (klhl8) transcript variant X2 mRNA Length=3814
NODE_17	XM_010781661.1| PREDICTED: Notothenia coriiceps kelch-like family member 8 (klhl8) transcript variant X1 mRNA Length=3582
NODE_17	XM_007252741.1| PREDICTED: Astyanax mexicanus kelch-like family member 8 (klhl8) transcript variant X3 mRNA Length=2725
NODE_33	XM_013140164.1| PREDICTED: Esox lucius TSC22 domain family protein 2-like (LOC105028935) mRNA Length=3008
NODE_34	XM_010880435.1| PREDICTED: Esox lucius zinc fingers and homeoboxes 2 (zhx2) transcript variant X2 mRNA Length=3335
NODE_34	XM_010880434.1| PREDICTED: Esox lucius zinc fingers and homeoboxes 2 (zhx2) transcript variant X1 mRNA Length=3571
NODE_34	XM_007558257.1| PREDICTED: Poecilia formosa zinc fingers and homeoboxes 2 (zhx2) transcript variant X2 mRNA Length=5308
NODE_34	XM_007558186.1| PREDICTED: Poecilia formosa zinc fingers and homeoboxes 2 (zhx2) transcript variant X1 mRNA Length=4829
NODE_34	XM_012541806.1| PREDICTED: Sarcophilus harrisii zinc fingers and homeoboxes 2 (ZHX2) transcript variant X2 mRNA Length=3899
NODE_34	XM_003760362.2| PREDICTED: Sarcophilus harrisii zinc fingers and homeoboxes 2 (ZHX2) transcript variant X1 mRNA Length=2776
NODE_34	XM_004607763.1| PREDICTED: Sorex araneus zinc fingers and homeoboxes 2 (ZHX2) mRNA Length=2550
NODE_34	XM_006045612.1| PREDICTED: Bubalus bubalis zinc fingers and homeoboxes 2 (ZHX2) transcript variant X2 mRNA Length=3130
NODE_34	XM_006045611.1| PREDICTED: Bubalus bubalis zinc fingers and homeoboxes 2 (ZHX2) transcript variant X1 mRNA Length=3276
NODE_38	XM_010890692.1| PREDICTED: Esox lucius probable G-protein coupled receptor 173 (LOC105022373) transcript variant X2 mRNA Length=1489
NODE_38	XM_010890691.1| PREDICTED: Esox lucius probable G-protein coupled receptor 173 (LOC105022373) transcript variant X1 mRNA Length=1866
NODE_38	XM_010747294.1| PREDICTED: Larimichthys crocea probable G-protein coupled receptor 173 (LOC104932132) mRNA Length=1317
NODE_38	XM_003963541.2| PREDICTED: Takifugu rubripes probable G-protein coupled receptor 173 (LOC101075360) mRNA Length=2812
NODE_38	XM_012875454.1| PREDICTED: Fundulus heteroclitus probable G-protein coupled receptor 173 (LOC105935170) mRNA Length=2831
NODE_38	XM_006794152.1| PREDICTED: Neolamprologus brichardi probable G-protein coupled receptor 173-like (LOC102795772) mRNA Length=4210
NODE_38	XM_005448523.1| PREDICTED: Oreochromis niloticus probable G-protein coupled receptor 173-like (LOC100702509) transcript variant X2 mRNA Length=2763
NODE_38	XM_005448522.1| PREDICTED: Oreochromis niloticus probable G-protein coupled receptor 173-like (LOC100702509) transcript variant X1 mRNA Length=3647
NODE_38	XM_005930703.1| PREDICTED: Haplochromis burtoni probable G-protein coupled receptor 173-like (LOC102292176) transcript variant X2 mRNA Length=3338
NODE_38	XM_005930702.1| PREDICTED: Haplochromis burtoni probable G-protein coupled receptor 173-like (LOC102292176) transcript variant X1 mRNA Length=3290
NODE_39	XM_010878592.1| PREDICTED: Esox lucius tyrosyl-DNA phosphodiesterase 1 (tdp1) mRNA Length=2784
NODE_39	XM_012836686.1| PREDICTED: Clupea harengus tyrosyl-DNA phosphodiesterase 1 (tdp1) mRNA Length=2202
NODE_61	XM_010885793.2| PREDICTED: Esox lucius thioredoxin domain containing 5 (endoplasmic reticulum) (txndc5) transcript variant X2 mRNA Length=3245
NODE_61	XM_013139682.1| PREDICTED: Esox lucius thioredoxin domain containing 5 (endoplasmic reticulum) (txndc5) transcript variant X1 mRNA Length=3258
NODE_61	XM_007547952.1| PREDICTED: Poecilia formosa thioredoxin domain containing 5 (endoplasmic reticulum) (txndc5) mRNA Length=1625
NODE_61	XM_008438686.1| PREDICTED: Poecilia reticulata thioredoxin domain containing 5 (endoplasmic reticulum) (txndc5) mRNA Length=2567
NODE_61	XM_005162503.2| PREDICTED: Danio rerio thioredoxin domain containing 5 (txndc5) transcript variant X1 mRNA Length=3235
NODE_61	NM_213016.1| Danio rerio thioredoxin domain containing 5 (txndc5) mRNA gb|BC057499.1| Danio rerio thioredoxin domain containing 5 mRNA (cDNA clone MGC:66265 IMAGE:5410287) complete cds Length=3047
NODE_61	XM_004546470.2| PREDICTED: Maylandia zebra thioredoxin domain containing 5 (endoplasmic reticulum) (txndc5) mRNA Length=2977
NODE_61	XM_006794729.1| PREDICTED: Neolamprologus brichardi thioredoxin domain-containing protein 5-like (LOC102783894) mRNA Length=3289
NODE_61	XM_005722428.1| PREDICTED: Pundamilia nyererei thioredoxin domain-containing protein 5-like (LOC102207554) transcript variant X2 mRNA Length=1784
NODE_62	XM_013139740.1| PREDICTED: Esox lucius KIAA1468 ortholog (kiaa1468) mRNA Length=1404
NODE_62	XM_008306469.1| PREDICTED: Stegastes partitus lisH domain and HEAT repeat-containing protein KIAA1468 homolog (LOC103376106) partial mRNA Length=3832
NODE_62	XM_004546528.2| PREDICTED: Maylandia zebra KIAA1468 ortholog (kiaa1468) transcript variant X7 mRNA Length=4809
NODE_62	XM_004546527.2| PREDICTED: Maylandia zebra KIAA1468 ortholog (kiaa1468) transcript variant X6 mRNA Length=4833
NODE_62	XM_004546526.2| PREDICTED: Maylandia zebra KIAA1468 ortholog (kiaa1468) transcript variant X5 mRNA Length=4881
NODE_62	XM_004546525.2| PREDICTED: Maylandia zebra KIAA1468 ortholog (kiaa1468) transcript variant X4 mRNA Length=4881
NODE_62	XM_004546524.2| PREDICTED: Maylandia zebra KIAA1468 ortholog (kiaa1468) transcript variant X3 mRNA Length=4902
NODE_62	XM_004546523.2| PREDICTED: Maylandia zebra KIAA1468 ortholog (kiaa1468) transcript variant X2 mRNA Length=4905
NODE_62	XM_004546522.2| PREDICTED: Maylandia zebra KIAA1468 ortholog (kiaa1468) transcript variant X1 mRNA Length=4905
NODE_62	XM_006794685.1| PREDICTED: Neolamprologus brichardi lisH domain and HEAT repeat-containing protein KIAA1468 homolog (LOC102797256) transcript variant X2 mRNA Length=4954
NODE_64	XM_010888706.2| PREDICTED: Esox lucius URB2 ribosome biogenesis 2 homolog (S. cerevisiae) (urb2) transcript variant X2 mRNA Length=4482
NODE_64	XM_010888705.1| PREDICTED: Esox lucius URB2 ribosome biogenesis 2 homolog (S. cerevisiae) (urb2) transcript variant X1 mRNA Length=4895
NODE_65	XM_010901829.1| PREDICTED: Esox lucius beta 3-glucosyltransferase (b3glct) transcript variant X1 mRNA Length=2483
NODE_65	NM_001173800.1| Salmo salar Beta-1 3-glucosyltransferase (b3glt) mRNA gb|BT059532.1| Salmo salar clone ssal-rgf-517-329 Beta-1 3-glucosyltransferase putative mRNA complete cds Length=2442
NODE_65	XM_010901831.1| PREDICTED: Esox lucius beta 3-glucosyltransferase (b3glct) transcript variant X3 mRNA Length=2282
NODE_65	XM_010901830.1| PREDICTED: Esox lucius beta 3-glucosyltransferase (b3glct) transcript variant X2 mRNA Length=2294
NODE_65	XM_011608580.1| PREDICTED: Takifugu rubripes beta-1 3-glucosyltransferase-like (LOC101079148) mRNA Length=2033
NODE_66	NM_001173800.1| Salmo salar Beta-1 3-glucosyltransferase (b3glt) mRNA gb|BT059532.1| Salmo salar clone ssal-rgf-517-329 Beta-1 3-glucosyltransferase putative mRNA complete cds Length=2442
NODE_66	XM_010901831.1| PREDICTED: Esox lucius beta 3-glucosyltransferase (b3glct) transcript variant X3 mRNA Length=2282
NODE_66	XM_010901829.1| PREDICTED: Esox lucius beta 3-glucosyltransferase (b3glct) transcript variant X1 mRNA Length=2483
NODE_66	XM_010901830.1| PREDICTED: Esox lucius beta 3-glucosyltransferase (b3glct) transcript variant X2 mRNA Length=2294
NODE_66	XM_004560615.2| PREDICTED: Maylandia zebra beta-1 3-glucosyltransferase-like (LOC101486534) mRNA Length=2125
NODE_66	XM_005926431.1| PREDICTED: Haplochromis burtoni beta-1 3-glucosyltransferase-like (LOC102293080) mRNA Length=2069
NODE_66	XM_005736036.1| PREDICTED: Pundamilia nyererei beta-1 3-glucosyltransferase-like (LOC102210923) mRNA Length=1936
NODE_66	XM_005455003.1| PREDICTED: Oreochromis niloticus beta-1 3-glucosyltransferase-like (LOC100690575) transcript variant X2 mRNA Length=2229
NODE_66	XM_005455002.1| PREDICTED: Oreochromis niloticus beta-1 3-glucosyltransferase-like (LOC100690575) transcript variant X1 mRNA Length=2539
NODE_66	XM_005455004.1| PREDICTED: Oreochromis niloticus beta-1 3-glucosyltransferase-like (LOC100690575) transcript variant X3 mRNA Length=2119
NODE_67	XM_013137682.1| PREDICTED: Esox lucius collagen alpha-3(VI) chain (LOC105008273) transcript variant X3 mRNA Length=9315
NODE_67	XM_013137681.1| PREDICTED: Esox lucius collagen alpha-3(VI) chain (LOC105008273) transcript variant X2 mRNA Length=9437
NODE_67	XM_013137680.1| PREDICTED: Esox lucius collagen alpha-3(VI) chain (LOC105008273) transcript variant X1 mRNA Length=9432
NODE_67	XM_010768414.1| PREDICTED: Notothenia coriiceps collagen alpha-3(VI) chain-like (LOC104943095) transcript variant X2 mRNA Length=5684
NODE_67	XM_010768413.1| PREDICTED: Notothenia coriiceps collagen alpha-3(VI) chain-like (LOC104943095) transcript variant X1 mRNA Length=5897
NODE_67	XM_010755189.1| PREDICTED: Larimichthys crocea collagen type VI alpha 3 (col6a3) partial mRNA Length=6173
NODE_67	XM_008295691.1| PREDICTED: Stegastes partitus collagen type VI alpha 3 (col6a3) partial mRNA Length=7275
NODE_67	XM_012857688.1| PREDICTED: Fundulus heteroclitus collagen type VI alpha 3 (col6a3) mRNA Length=6758
NODE_67	XM_005919384.1| PREDICTED: Haplochromis burtoni collagen alpha-3(VI) chain-like (LOC102305041) partial mRNA Length=7177
NODE_67	XM_012922406.1| PREDICTED: Maylandia zebra collagen type VI alpha 3 (col6a3) transcript variant X1 mRNA Length=10049
NODE_68	XM_010903360.1| PREDICTED: Esox lucius diacylglycerol kinase delta 130kDa (dgkd) transcript variant X3 mRNA Length=3817
NODE_68	XM_010903359.1| PREDICTED: Esox lucius diacylglycerol kinase delta 130kDa (dgkd) transcript variant X2 mRNA Length=3858
NODE_68	XM_010903358.1| PREDICTED: Esox lucius diacylglycerol kinase delta 130kDa (dgkd) transcript variant X1 mRNA Length=3747
NODE_68	XM_012856985.1| PREDICTED: Fundulus heteroclitus diacylglycerol kinase delta 130kDa (dgkd) mRNA Length=4386
NODE_68	XM_008426739.1| PREDICTED: Poecilia reticulata diacylglycerol kinase delta 130kDa (dgkd) mRNA Length=3743
NODE_68	XM_007573684.1| PREDICTED: Poecilia formosa diacylglycerol kinase delta 130kDa (dgkd) transcript variant X3 mRNA Length=3739
NODE_68	XM_005813622.1| PREDICTED: Xiphophorus maculatus diacylglycerol kinase delta-like (LOC102218911) mRNA Length=3679
NODE_68	XM_007573685.1| PREDICTED: Poecilia formosa diacylglycerol kinase delta 130kDa (dgkd) transcript variant X4 mRNA Length=5617
NODE_68	XR_477764.1| PREDICTED: Poecilia formosa diacylglycerol kinase delta 130kDa (dgkd) transcript variant X2 misc_RNA Length=5870
NODE_68	XM_007573683.1| PREDICTED: Poecilia formosa diacylglycerol kinase delta 130kDa (dgkd) transcript variant X1 mRNA Length=5930
NODE_72	NM_001170835.1| Danio rerio peroxisomal biogenesis factor 1 (pex1) mRNA gb|EF546798.1| Danio rerio peroxin 1 (pex1) mRNA complete cds Length=3714
NODE_81	XM_010743087.1| PREDICTED: Larimichthys crocea ECSIT signalling integrator (ecsit) mRNA Length=1982
NODE_81	XM_006809284.1| PREDICTED: Neolamprologus brichardi evolutionarily conserved signaling intermediate in Toll pathway mitochondrial-like (LOC102795354) transcript variant X2 mRNA Length=1734
NODE_81	XM_006809283.1| PREDICTED: Neolamprologus brichardi evolutionarily conserved signaling intermediate in Toll pathway mitochondrial-like (LOC102795354) transcript variant X1 mRNA Length=1802
NODE_81	XM_005463397.1| PREDICTED: Oreochromis niloticus evolutionarily conserved signaling intermediate in Toll pathway mitochondrial-like (LOC100700056) transcript variant X2 mRNA Length=2436
NODE_81	XR_267767.1| PREDICTED: Oreochromis niloticus evolutionarily conserved signaling intermediate in Toll pathway mitochondrial-like (LOC100700056) transcript variant X3 misc_RNA Length=2393
NODE_81	XM_003458403.2| PREDICTED: Oreochromis niloticus evolutionarily conserved signaling intermediate in Toll pathway mitochondrial-like (LOC100700056) transcript variant X1 mRNA Length=2478
NODE_81	XM_008434934.1| PREDICTED: Poecilia reticulata ECSIT signalling integrator (ecsit) mRNA Length=1647
NODE_81	XM_007567867.1| PREDICTED: Poecilia formosa ECSIT signalling integrator (ecsit) transcript variant X2 mRNA Length=1562
NODE_81	XM_007567866.1| PREDICTED: Poecilia formosa ECSIT signalling integrator (ecsit) transcript variant X1 mRNA Length=1647
NODE_81	XM_005807933.1| PREDICTED: Xiphophorus maculatus evolutionarily conserved signaling intermediate in Toll pathway mitochondrial-like (LOC102220020) mRNA Length=1356
NODE_83	XM_013134971.1| PREDICTED: Esox lucius seizure threshold 2 homolog (mouse) (szt2) mRNA Length=13105
NODE_83	XM_012821715.1| PREDICTED: Clupea harengus seizure threshold 2 homolog (mouse) (szt2) transcript variant X2 mRNA Length=11593
NODE_83	XM_012821714.1| PREDICTED: Clupea harengus seizure threshold 2 homolog (mouse) (szt2) transcript variant X1 mRNA Length=11731
NODE_83	XM_010735687.1| PREDICTED: Larimichthys crocea seizure threshold 2 homolog (mouse) (szt2) partial mRNA Length=9829
NODE_83	XM_008278149.1| PREDICTED: Stegastes partitus seizure threshold 2 homolog (mouse) (szt2) mRNA Length=14348
NODE_83	XM_007244380.1| PREDICTED: Astyanax mexicanus seizure threshold 2 homolog (mouse) (szt2) mRNA Length=13590
NODE_83	XM_012921909.1| PREDICTED: Maylandia zebra seizure threshold 2 homolog (mouse) (szt2) transcript variant X10 mRNA Length=13190
NODE_83	XM_012921908.1| PREDICTED: Maylandia zebra seizure threshold 2 homolog (mouse) (szt2) transcript variant X8 mRNA Length=13214
NODE_83	XM_012921907.1| PREDICTED: Maylandia zebra seizure threshold 2 homolog (mouse) (szt2) transcript variant X7 mRNA Length=13217
NODE_83	XM_012921905.1| PREDICTED: Maylandia zebra seizure threshold 2 homolog (mouse) (szt2) transcript variant X5 mRNA Length=13259
NODE_87	NM_001139562.1| Salmo salar homeobox protein HoxA5aa (hoxa5aa) mRNA gb|EF695305.1| Salmo salar homeobox protein HoxA5aa (HoxA5aa) mRNA complete cds Length=1462
NODE_87	NM_001139568.1| Salmo salar homeobox protein HoxA5ab (hoxa5ab) mRNA Length=1506
NODE_87	XM_010893043.2| PREDICTED: Esox lucius homeobox A5 (hoxa5) mRNA Length=2350
NODE_87	XM_005928634.1| PREDICTED: Haplochromis burtoni homeobox protein Hox-A5-like (LOC102310762) mRNA Length=2280
NODE_87	XM_003448866.2| PREDICTED: Oreochromis niloticus homeobox protein Hox-A5-like (LOC100695226) mRNA Length=2240
NODE_90	XM_010897399.2| PREDICTED: Esox lucius decapping exoribonuclease (dxo) transcript variant X2 mRNA Length=4421
NODE_90	XM_010897398.2| PREDICTED: Esox lucius decapping exoribonuclease (dxo) transcript variant X1 mRNA Length=4317
NODE_91	XM_010772972.1| PREDICTED: Notothenia coriiceps RNA binding motif protein 24 (rbm24) mRNA Length=3015
NODE_91	XM_008306606.1| PREDICTED: Stegastes partitus RNA binding motif protein 24 (rbm24) mRNA Length=3322
NODE_91	XM_005159793.2| PREDICTED: Danio rerio RNA binding motif protein 24a (rbm24a) transcript variant X1 mRNA Length=2712
NODE_94	XM_010903349.2| PREDICTED: Esox lucius cleavage stimulation factor 3' pre-RNA subunit 2 64kDa (cstf2) transcript variant X3 mRNA Length=1680
NODE_94	XM_010903341.2| PREDICTED: Esox lucius cleavage stimulation factor 3' pre-RNA subunit 2 64kDa (cstf2) transcript variant X2 mRNA Length=1879
NODE_94	XM_010903332.2| PREDICTED: Esox lucius cleavage stimulation factor 3' pre-RNA subunit 2 64kDa (cstf2) transcript variant X1 mRNA Length=1942
NODE_95	XM_004076202.2| PREDICTED: Oryzias latipes ALG5 dolichyl-phosphate beta-glucosyltransferase (alg5) mRNA Length=1661
NODE_99	XM_010886466.1| PREDICTED: Esox lucius sex comb on midleg-like 2 (Drosophila) (scml2) transcript variant X4 mRNA Length=3819
NODE_99	XM_010886465.1| PREDICTED: Esox lucius sex comb on midleg-like 2 (Drosophila) (scml2) transcript variant X3 mRNA Length=3963
NODE_99	XM_010886464.1| PREDICTED: Esox lucius sex comb on midleg-like 2 (Drosophila) (scml2) transcript variant X2 mRNA Length=3969
NODE_99	XM_010886463.1| PREDICTED: Esox lucius sex comb on midleg-like 2 (Drosophila) (scml2) transcript variant X1 mRNA Length=3972
NODE_105	XM_013135727.1| PREDICTED: Esox lucius PR domain containing 10 (prdm10) mRNA Length=5734
NODE_105	XM_012868302.1| PREDICTED: Fundulus heteroclitus PR domain containing 10 (prdm10) mRNA Length=3953
NODE_105	XM_006642185.1| PREDICTED: Lepisosteus oculatus PR domain zinc finger protein 10-like (LOC102697003) mRNA Length=3471
NODE_105	XM_008259216.1| PREDICTED: Oryctolagus cuniculus PR domain containing 10 (PRDM10) transcript variant X3 mRNA Length=6280
NODE_105	XM_002708840.2| PREDICTED: Oryctolagus cuniculus PR domain containing 10 (PRDM10) transcript variant X2 mRNA Length=6475
NODE_105	XM_008259200.1| PREDICTED: Oryctolagus cuniculus PR domain containing 10 (PRDM10) transcript variant X1 mRNA Length=6628
NODE_105	XM_012053405.1| PREDICTED: Cercocebus atys PR domain containing 10 (PRDM10) transcript variant X14 mRNA Length=5407
NODE_105	XM_012053404.1| PREDICTED: Cercocebus atys PR domain containing 10 (PRDM10) transcript variant X13 mRNA Length=7956
NODE_105	XM_012053403.1| PREDICTED: Cercocebus atys PR domain containing 10 (PRDM10) transcript variant X12 mRNA Length=5954
NODE_106	XM_010866498.1| PREDICTED: Esox lucius dual specificity phosphatase 3 (dusp3) mRNA Length=4602
NODE_106	XM_010795756.1| PREDICTED: Notothenia coriiceps dual specificity protein phosphatase 3-like (LOC104966574) mRNA Length=6593
NODE_106	XM_003961045.2| PREDICTED: Takifugu rubripes dual specificity phosphatase 3 (dusp3) mRNA Length=2789
NODE_106	XM_005913663.1| PREDICTED: Haplochromis burtoni dual specificity protein phosphatase 3-like (LOC102303899) transcript variant X1 mRNA Length=9111
NODE_106	XM_004556786.2| PREDICTED: Maylandia zebra dual specificity phosphatase 3 (dusp3) mRNA Length=9123
NODE_106	XR_436989.1| PREDICTED: Neolamprologus brichardi dual specificity protein phosphatase 3-like (LOC102781754) transcript variant X2 misc_RNA Length=1350
NODE_106	XM_006793157.1| PREDICTED: Neolamprologus brichardi dual specificity protein phosphatase 3-like (LOC102781754) transcript variant X1 mRNA Length=1357
NODE_106	XR_311525.1| PREDICTED: Pundamilia nyererei dual specificity protein phosphatase 3-like (LOC102211924) transcript variant X5 misc_RNA Length=1794
NODE_106	XR_311524.1| PREDICTED: Pundamilia nyererei dual specificity protein phosphatase 3-like (LOC102211924) transcript variant X4 misc_RNA Length=1501
NODE_106	XR_311523.1| PREDICTED: Pundamilia nyererei dual specificity protein phosphatase 3-like (LOC102211924) transcript variant X3 misc_RNA Length=1844
NODE_108	XM_013132366.1| PREDICTED: Esox lucius SEC22 vesicle trafficking protein homolog C (S. cerevisiae) (sec22c) mRNA Length=1623
NODE_111	XM_010877422.1| PREDICTED: Esox lucius uncharacterized LOC105014805 (LOC105014805) transcript variant X1 mRNA Length=1428
NODE_111	XM_013136481.1| PREDICTED: Esox lucius uncharacterized LOC105014805 (LOC105014805) transcript variant X2 mRNA Length=1236
NODE_117	XM_010889107.1| PREDICTED: Esox lucius zinc finger CCHC domain containing 24 (zcchc24) mRNA Length=1875
NODE_117	XM_012838540.1| PREDICTED: Clupea harengus zinc finger CCHC domain containing 24 (zcchc24) mRNA Length=971
NODE_117	XM_003964002.2| PREDICTED: Takifugu rubripes zinc finger CCHC domain-containing protein 24-like (LOC101070883) mRNA Length=3040
NODE_117	XM_010745449.1| PREDICTED: Larimichthys crocea zinc finger CCHC domain-containing protein 24-like (LOC104930610) mRNA Length=2076
NODE_117	XM_008278798.1| PREDICTED: Stegastes partitus zinc finger CCHC domain containing 24 (zcchc24) mRNA Length=6546
NODE_117	XM_010784366.1| PREDICTED: Notothenia coriiceps zinc finger CCHC domain containing 24 (zcchc24) transcript variant X5 mRNA Length=4756
NODE_117	XM_010784358.1| PREDICTED: Notothenia coriiceps zinc finger CCHC domain containing 24 (zcchc24) transcript variant X4 mRNA Length=5069
NODE_117	XM_010784351.1| PREDICTED: Notothenia coriiceps zinc finger CCHC domain containing 24 (zcchc24) transcript variant X3 mRNA Length=4789
NODE_117	XM_010784344.1| PREDICTED: Notothenia coriiceps zinc finger CCHC domain containing 24 (zcchc24) transcript variant X2 mRNA Length=4917
NODE_117	XM_010784336.1| PREDICTED: Notothenia coriiceps zinc finger CCHC domain containing 24 (zcchc24) transcript variant X1 mRNA Length=4950
NODE_118	XM_010865471.1| PREDICTED: Esox lucius semaphorin-6D (LOC105006790) transcript variant X3 mRNA Length=3590
NODE_118	XM_010865470.1| PREDICTED: Esox lucius semaphorin-6D (LOC105006790) transcript variant X2 mRNA Length=3568
NODE_118	XM_010865469.1| PREDICTED: Esox lucius semaphorin-6D (LOC105006790) transcript variant X1 mRNA Length=3728
NODE_118	XM_008170388.1| PREDICTED: Chrysemys picta bellii semaphorin-6D-like (LOC103306244) mRNA Length=1884
NODE_118	XM_006113976.1| PREDICTED: Pelodiscus sinensis semaphorin-6D-like (LOC102460550) partial mRNA Length=3044
NODE_118	XM_006275412.1| PREDICTED: Alligator mississippiensis sema domain transmembrane domain (TM) and cytoplasmic domain (semaphorin) 6C (SEMA6C) mRNA Length=3892
NODE_118	XM_006032736.1| PREDICTED: Alligator sinensis sema domain transmembrane domain (TM) and cytoplasmic domain (semaphorin) 6C (SEMA6C) mRNA Length=3033
NODE_123	XM_010884268.1| PREDICTED: Esox lucius integrin alpha-11-like (LOC105018661) mRNA Length=4762
NODE_128	XM_012868869.1| PREDICTED: Fundulus heteroclitus G protein-coupled receptor 119 (gpr119) mRNA Length=1218
NODE_129	XM_012832147.1| PREDICTED: Clupea harengus zinc fingers and homeoboxes 3 (zhx3) mRNA Length=4901
NODE_129	XM_007557672.1| PREDICTED: Poecilia formosa zinc fingers and homeoboxes protein 3-like (LOC103141864) transcript variant X2 mRNA Length=4139
NODE_129	XM_007557671.1| PREDICTED: Poecilia formosa zinc fingers and homeoboxes protein 3-like (LOC103141864) transcript variant X1 mRNA Length=3922
NODE_129	XM_008413891.1| PREDICTED: Poecilia reticulata zinc fingers and homeoboxes 3 (zhx3) transcript variant X4 mRNA Length=4512
NODE_129	XM_008413890.1| PREDICTED: Poecilia reticulata zinc fingers and homeoboxes 3 (zhx3) transcript variant X3 mRNA Length=4262
NODE_129	XM_008413889.1| PREDICTED: Poecilia reticulata zinc fingers and homeoboxes 3 (zhx3) transcript variant X2 mRNA Length=4370
NODE_129	XM_008413888.1| PREDICTED: Poecilia reticulata zinc fingers and homeoboxes 3 (zhx3) transcript variant X1 mRNA Length=4649
NODE_129	XM_009873636.1| PREDICTED: Apaloderma vittatum zinc fingers and homeoboxes 3 (ZHX3) partial mRNA Length=1104
NODE_129	XM_007057209.1| PREDICTED: Chelonia mydas zinc fingers and homeoboxes 3 (ZHX3) mRNA Length=2808
NODE_129	XM_004661362.1| PREDICTED: Jaculus jaculus zinc fingers and homeoboxes 2 (Zhx2) mRNA Length=2502
NODE_137	XM_010890727.1| PREDICTED: Esox lucius uncharacterized LOC105022384 (LOC105022384) transcript variant X2 mRNA Length=3885
NODE_137	XM_010890717.1| PREDICTED: Esox lucius uncharacterized LOC105022384 (LOC105022384) transcript variant X1 mRNA Length=3941
NODE_138	XM_010769429.1| PREDICTED: Notothenia coriiceps tensin-like C1 domain-containing phosphatase (LOC104943960) mRNA Length=3587
NODE_138	XM_006629365.1| PREDICTED: Lepisosteus oculatus tensin-like C1 domain-containing phosphatase-like (LOC102698133) mRNA Length=4911
NODE_138	XM_004053205.1| PREDICTED: Gorilla gorilla gorilla tensin like C1 domain containing phosphatase (tensin 2) transcript variant 3 (TENC1) mRNA Length=4747
NODE_138	XM_004053204.1| PREDICTED: Gorilla gorilla gorilla tensin like C1 domain containing phosphatase (tensin 2) transcript variant 2 (TENC1) mRNA Length=4952
NODE_138	XM_004053203.1| PREDICTED: Gorilla gorilla gorilla tensin like C1 domain containing phosphatase (tensin 2) transcript variant 1 (TENC1) mRNA Length=5017
NODE_138	XM_009247775.1| PREDICTED: Pongo abelii tensin like C1 domain containing phosphatase (tensin 2) (TENC1) transcript variant X2 mRNA Length=4776
NODE_138	XM_009247774.1| PREDICTED: Pongo abelii tensin like C1 domain containing phosphatase (tensin 2) (TENC1) transcript variant X1 mRNA Length=4895
NODE_138	XM_012048158.1| PREDICTED: Cercocebus atys tensin 2 (TNS2) transcript variant X4 mRNA Length=4691
NODE_138	XM_012048157.1| PREDICTED: Cercocebus atys tensin 2 (TNS2) transcript variant X3 mRNA Length=5229
NODE_138	XM_012048156.1| PREDICTED: Cercocebus atys tensin 2 (TNS2) transcript variant X2 mRNA Length=5250
NODE_144	XM_008296071.1| PREDICTED: Stegastes partitus neurofascin (nfasc) transcript variant X10 mRNA Length=9727
NODE_144	XR_520636.1| PREDICTED: Stegastes partitus uncharacterized LOC103365812 (LOC103365812) ncRNA Length=5666
NODE_144	XM_013132005.1| PREDICTED: Esox lucius myosin heavy chain fast skeletal muscle-like (LOC105025170) mRNA Length=6000
NODE_144	XM_010904643.2| PREDICTED: Esox lucius myosin heavy chain fast skeletal muscle-like (LOC105030654) transcript variant X2 mRNA Length=6023
NODE_144	XM_010904642.2| PREDICTED: Esox lucius myosin heavy chain fast skeletal muscle-like (LOC105030654) transcript variant X1 mRNA Length=6034
NODE_144	XM_013134087.1| PREDICTED: Esox lucius myosin heavy chain fast skeletal muscle-like (LOC105009107) mRNA Length=3062
NODE_144	XM_013134107.1| PREDICTED: Esox lucius myosin heavy chain fast skeletal muscle-like (LOC105010121) transcript variant X2 mRNA Length=5886
NODE_146	XM_010876627.1| PREDICTED: Esox lucius low molecular weight neuronal intermediate filament-like (LOC105014359) mRNA Length=3862
NODE_146	XM_012869448.1| PREDICTED: Fundulus heteroclitus neurofilament medium polypeptide (nefm) transcript variant X2 mRNA Length=3799
NODE_146	XM_012869447.1| PREDICTED: Fundulus heteroclitus neurofilament medium polypeptide (nefm) transcript variant X1 mRNA Length=3859
NODE_146	XM_004665819.1| PREDICTED: Jaculus jaculus neurofilament medium polypeptide (Nefm) transcript variant X3 mRNA Length=2515
NODE_146	XM_004665818.1| PREDICTED: Jaculus jaculus neurofilament medium polypeptide (Nefm) transcript variant X2 mRNA Length=2584
NODE_146	XM_004665817.1| PREDICTED: Jaculus jaculus neurofilament medium polypeptide (Nefm) transcript variant X1 mRNA Length=3207
NODE_146	XM_012817726.1| PREDICTED: Clupea harengus desmin-like (LOC105891554) mRNA Length=2135
NODE_146	XM_012805513.1| PREDICTED: Otolemur garnettii keratin 7 type II (KRT7) mRNA Length=1606
NODE_146	XM_007502895.1| PREDICTED: Monodelphis domestica peripherin (PRPH) transcript variant X2 mRNA Length=1934
NODE_146	XM_001373874.3| PREDICTED: Monodelphis domestica peripherin (PRPH) transcript variant X1 mRNA Length=1998
NODE_149	XM_013138349.1| PREDICTED: Esox lucius forkhead box P4 (foxp4) transcript variant X12 mRNA Length=3650
NODE_149	XM_013138348.1| PREDICTED: Esox lucius forkhead box P4 (foxp4) transcript variant X11 mRNA Length=3655
NODE_149	XM_013138347.1| PREDICTED: Esox lucius forkhead box P4 (foxp4) transcript variant X10 mRNA Length=3647
NODE_149	XM_013138346.1| PREDICTED: Esox lucius forkhead box P4 (foxp4) transcript variant X9 mRNA Length=3659
NODE_149	XM_013138345.1| PREDICTED: Esox lucius forkhead box P4 (foxp4) transcript variant X8 mRNA Length=3662
NODE_149	XM_013138344.1| PREDICTED: Esox lucius forkhead box P4 (foxp4) transcript variant X7 mRNA Length=3668
NODE_149	XM_013138343.1| PREDICTED: Esox lucius forkhead box P4 (foxp4) transcript variant X6 mRNA Length=3671
NODE_149	XM_013138342.1| PREDICTED: Esox lucius forkhead box P4 (foxp4) transcript variant X5 mRNA Length=3724
NODE_149	XM_013138341.1| PREDICTED: Esox lucius forkhead box P4 (foxp4) transcript variant X4 mRNA Length=3723
NODE_149	XM_013138340.1| PREDICTED: Esox lucius forkhead box P4 (foxp4) transcript variant X3 mRNA Length=3729
NODE_151	XM_010888825.2| PREDICTED: Esox lucius retinol dehydrogenase 13 (all-trans/9-cis) (rdh13) transcript variant X4 mRNA Length=1645
NODE_151	XM_010888822.2| PREDICTED: Esox lucius retinol dehydrogenase 13 (all-trans/9-cis) (rdh13) transcript variant X1 mRNA Length=1635
NODE_151	XM_010888824.1| PREDICTED: Esox lucius retinol dehydrogenase 13 (all-trans/9-cis) (rdh13) transcript variant X3 mRNA Length=1437
NODE_151	XM_010888823.1| PREDICTED: Esox lucius retinol dehydrogenase 13 (all-trans/9-cis) (rdh13) transcript variant X2 mRNA Length=1570
NODE_160	XM_010878053.2| PREDICTED: Esox lucius phosphoinositide-3-kinase regulatory subunit 1 (alpha) (pik3r1) transcript variant X6 mRNA Length=2142
NODE_160	XM_010878052.2| PREDICTED: Esox lucius phosphoinositide-3-kinase regulatory subunit 1 (alpha) (pik3r1) transcript variant X5 mRNA Length=2269
NODE_160	XM_010878051.2| PREDICTED: Esox lucius phosphoinositide-3-kinase regulatory subunit 1 (alpha) (pik3r1) transcript variant X4 mRNA Length=1903
NODE_160	XM_013137135.1| PREDICTED: Esox lucius phosphoinositide-3-kinase regulatory subunit 1 (alpha) (pik3r1) transcript variant X3 mRNA Length=3246
NODE_160	XM_010878050.2| PREDICTED: Esox lucius phosphoinositide-3-kinase regulatory subunit 1 (alpha) (pik3r1) transcript variant X2 mRNA Length=3233
NODE_160	XM_010878049.2| PREDICTED: Esox lucius phosphoinositide-3-kinase regulatory subunit 1 (alpha) (pik3r1) transcript variant X1 mRNA Length=3154
NODE_160	XM_008325731.1| PREDICTED: Cynoglossus semilaevis phosphoinositide-3-kinase regulatory subunit 1 (alpha) (pik3r1) transcript variant X3 mRNA Length=2848
NODE_160	XM_008325730.1| PREDICTED: Cynoglossus semilaevis phosphoinositide-3-kinase regulatory subunit 1 (alpha) (pik3r1) transcript variant X2 mRNA Length=2850
NODE_160	XM_008325729.1| PREDICTED: Cynoglossus semilaevis phosphoinositide-3-kinase regulatory subunit 1 (alpha) (pik3r1) transcript variant X1 mRNA Length=3808
NODE_164	XM_012856395.1| PREDICTED: Fundulus heteroclitus protein FAM222B-like (LOC105920763) transcript variant X2 mRNA Length=2233
NODE_164	XM_012856394.1| PREDICTED: Fundulus heteroclitus protein FAM222B-like (LOC105920763) transcript variant X1 mRNA Length=2154
NODE_166	XM_013136274.1| PREDICTED: Esox lucius heat shock 70 kDa protein-like (LOC106024571) mRNA Length=721
NODE_166	XM_013136273.1| PREDICTED: Esox lucius heat shock 70 kDa protein-like (LOC105029202) transcript variant X2 mRNA Length=2187
NODE_166	XM_013136272.1| PREDICTED: Esox lucius heat shock 70 kDa protein-like (LOC105029202) transcript variant X1 mRNA Length=1953
NODE_171	NM_001141501.1| Salmo salar Docking protein 5 (dok5) mRNA gb|BT049892.1| Salmo salar clone ssal-evd-569-126 Docking protein 5 putative mRNA complete cds Length=1002
NODE_173	XM_010875955.1| PREDICTED: Esox lucius leucine-rich repeats and transmembrane domains 1 (lrtm1) transcript variant X2 mRNA Length=2349
NODE_173	XM_010875953.1| PREDICTED: Esox lucius leucine-rich repeats and transmembrane domains 1 (lrtm1) transcript variant X1 mRNA Length=1623
NODE_184	XM_003230603.2| PREDICTED: Anolis carolinensis cell division cycle 25A (cdc25a) mRNA Length=1977
NODE_188	XM_010878499.1| PREDICTED: Esox lucius Abelson helper integration site 1 (ahi1) transcript variant X2 mRNA Length=4068
NODE_188	XM_010878498.1| PREDICTED: Esox lucius Abelson helper integration site 1 (ahi1) transcript variant X1 mRNA Length=4071
NODE_188	XM_010878500.1| PREDICTED: Esox lucius Abelson helper integration site 1 (ahi1) transcript variant X3 mRNA Length=4011
NODE_188	XM_008287462.1| PREDICTED: Stegastes partitus Abelson helper integration site 1 (ahi1) mRNA Length=4209
NODE_189	XM_010883180.1| PREDICTED: Esox lucius glypican-5 (LOC105018053) transcript variant X2 mRNA Length=6788
NODE_189	XM_010883172.1| PREDICTED: Esox lucius glypican-5 (LOC105018053) transcript variant X1 mRNA Length=6848
NODE_190	XM_010871459.2| PREDICTED: Esox lucius nicalin (ncln) transcript variant X4 mRNA Length=3289
NODE_190	XM_010871457.2| PREDICTED: Esox lucius nicalin (ncln) transcript variant X2 mRNA Length=3338
NODE_190	XM_010871458.2| PREDICTED: Esox lucius nicalin (ncln) transcript variant X3 mRNA Length=3293
NODE_190	XM_010871456.2| PREDICTED: Esox lucius nicalin (ncln) transcript variant X1 mRNA Length=3341
NODE_190	XM_006639839.1| PREDICTED: Lepisosteus oculatus nicalin-1-like (LOC102697578) mRNA Length=1686
NODE_190	XM_007994757.1| PREDICTED: Chlorocebus sabaeus nicalin (NCLN) transcript variant X2 mRNA Length=3765
NODE_190	XM_009193130.1| PREDICTED: Papio anubis nicalin (NCLN) transcript variant X2 mRNA Length=4024
NODE_190	XM_007994756.1| PREDICTED: Chlorocebus sabaeus nicalin (NCLN) transcript variant X1 mRNA Length=3766
NODE_190	XM_009193131.1| PREDICTED: Papio anubis nicalin (NCLN) transcript variant X3 mRNA Length=3946
NODE_190	XM_003914644.2| PREDICTED: Papio anubis nicalin (NCLN) transcript variant X1 mRNA Length=4027
NODE_191	XM_013134442.1| PREDICTED: Esox lucius Rap guanine nucleotide exchange factor (GEF) 6 (rapgef6) transcript variant X2 mRNA Length=7706
NODE_191	XM_013134441.1| PREDICTED: Esox lucius Rap guanine nucleotide exchange factor (GEF) 6 (rapgef6) transcript variant X1 mRNA Length=8582
NODE_192	XM_010890509.2| PREDICTED: Esox lucius phosphodiesterase 3B cGMP-inhibited (pde3b) transcript variant X2 mRNA Length=6265
NODE_192	XM_010890508.2| PREDICTED: Esox lucius phosphodiesterase 3B cGMP-inhibited (pde3b) transcript variant X1 mRNA Length=6268
NODE_192	XM_003969958.2| PREDICTED: Takifugu rubripes phosphodiesterase 3B cGMP-inhibited (pde3b) mRNA Length=5432
NODE_192	XM_010731063.1| PREDICTED: Larimichthys crocea phosphodiesterase 3B cGMP-inhibited (pde3b) mRNA Length=4388
NODE_192	XM_007239460.1| PREDICTED: Astyanax mexicanus cGMP-inhibited 3' 5'-cyclic phosphodiesterase B-like (LOC103038322) mRNA Length=2666
NODE_192	XM_009303180.1| PREDICTED: Danio rerio phosphodiesterase 3B cGMP-inhibited (pde3b) transcript variant X2 mRNA Length=3118
NODE_192	XM_686791.7| PREDICTED: Danio rerio phosphodiesterase 3B cGMP-inhibited (pde3b) transcript variant X1 mRNA Length=5063
NODE_192	XM_005936520.1| PREDICTED: Haplochromis burtoni cGMP-inhibited 3' 5'-cyclic phosphodiesterase B-like (LOC102307782) transcript variant X2 mRNA Length=6168
NODE_192	XM_005936519.1| PREDICTED: Haplochromis burtoni cGMP-inhibited 3' 5'-cyclic phosphodiesterase B-like (LOC102307782) transcript variant X1 mRNA Length=6170
NODE_192	XM_005724312.1| PREDICTED: Pundamilia nyererei cGMP-inhibited 3' 5'-cyclic phosphodiesterase B-like (LOC102207364) mRNA Length=6140
NODE_201	XM_010876352.1| PREDICTED: Esox lucius aspartate beta-hydroxylase domain containing 2 (asphd2) mRNA Length=3226
NODE_201	XM_011479456.1| PREDICTED: Oryzias latipes aspartate beta-hydroxylase domain containing 2 (asphd2) transcript variant X3 mRNA Length=2133
NODE_201	XM_011479455.1| PREDICTED: Oryzias latipes aspartate beta-hydroxylase domain containing 2 (asphd2) transcript variant X2 mRNA Length=2137
NODE_201	XM_004072548.2| PREDICTED: Oryzias latipes aspartate beta-hydroxylase domain containing 2 (asphd2) transcript variant X1 mRNA Length=2194
NODE_202	XM_013138460.1| PREDICTED: Esox lucius DEAH (Asp-Glu-Ala-His) box polypeptide 38 (dhx38) mRNA Length=5763
NODE_202	XM_010793666.1| PREDICTED: Notothenia coriiceps DEAH (Asp-Glu-Ala-His) box polypeptide 38 (dhx38) mRNA Length=2852
NODE_202	XM_010731494.1| PREDICTED: Larimichthys crocea DEAH (Asp-Glu-Ala-His) box polypeptide 38 (dhx38) mRNA Length=4792
NODE_202	XM_008288191.1| PREDICTED: Stegastes partitus DEAH (Asp-Glu-Ala-His) box polypeptide 38 (dhx38) transcript variant X2 mRNA Length=5361
NODE_202	XM_008288190.1| PREDICTED: Stegastes partitus DEAH (Asp-Glu-Ala-His) box polypeptide 38 (dhx38) transcript variant X1 mRNA Length=5364
NODE_202	XM_007570443.1| PREDICTED: Poecilia formosa DEAH (Asp-Glu-Ala-His) box polypeptide 38 (dhx38) mRNA Length=5236
NODE_202	XM_004543118.2| PREDICTED: Maylandia zebra DEAH (Asp-Glu-Ala-His) box polypeptide 38 (dhx38) transcript variant X2 mRNA Length=4037
NODE_202	XM_005929553.1| PREDICTED: Haplochromis burtoni pre-mRNA-splicing factor ATP-dependent RNA helicase PRP16-like (LOC102312212) transcript variant X2 mRNA Length=5229
NODE_202	XM_005929552.1| PREDICTED: Haplochromis burtoni pre-mRNA-splicing factor ATP-dependent RNA helicase PRP16-like (LOC102312212) transcript variant X1 mRNA Length=5232
NODE_202	XM_004543117.1| PREDICTED: Maylandia zebra DEAH (Asp-Glu-Ala-His) box polypeptide 38 (dhx38) transcript variant X1 mRNA Length=5160
NODE_204	XM_013136957.1| PREDICTED: Esox lucius BMP2 inducible kinase (bmp2k) mRNA Length=5671
NODE_209	XM_010892343.2| PREDICTED: Esox lucius thioredoxin domain containing 16 (txndc16) transcript variant X2 mRNA Length=3910
NODE_209	XM_010892342.2| PREDICTED: Esox lucius thioredoxin domain containing 16 (txndc16) transcript variant X1 mRNA Length=3958
NODE_209	XM_010892344.1| PREDICTED: Esox lucius thioredoxin domain containing 16 (txndc16) transcript variant X3 mRNA Length=3837
NODE_210	XM_010898904.2| PREDICTED: Esox lucius protein phosphatase 5 catalytic subunit (ppp5c) mRNA Length=1881
NODE_212	XM_010868839.2| PREDICTED: Esox lucius piggyBac transposable element-derived protein 4-like (LOC105009414) mRNA Length=2056
NODE_212	XM_013135534.1| PREDICTED: Esox lucius piggyBac transposable element-derived protein 4-like (LOC106024473) mRNA Length=2964
NODE_213	XR_001198236.1| PREDICTED: Esox lucius discs large homolog 2 (Drosophila) (dlg2) transcript variant X12 misc_RNA Length=2656
NODE_213	XM_013134489.1| PREDICTED: Esox lucius discs large homolog 2 (Drosophila) (dlg2) transcript variant X11 mRNA Length=3076
NODE_213	XM_013134488.1| PREDICTED: Esox lucius discs large homolog 2 (Drosophila) (dlg2) transcript variant X10 mRNA Length=3051
NODE_213	XM_013134487.1| PREDICTED: Esox lucius discs large homolog 2 (Drosophila) (dlg2) transcript variant X8 mRNA Length=3226
NODE_213	XM_013134486.1| PREDICTED: Esox lucius discs large homolog 2 (Drosophila) (dlg2) transcript variant X6 mRNA Length=3322
NODE_213	XM_013134485.1| PREDICTED: Esox lucius discs large homolog 2 (Drosophila) (dlg2) transcript variant X5 mRNA Length=3361
NODE_213	XM_013134484.1| PREDICTED: Esox lucius discs large homolog 2 (Drosophila) (dlg2) transcript variant X4 mRNA Length=3504
NODE_213	XM_013134483.1| PREDICTED: Esox lucius discs large homolog 2 (Drosophila) (dlg2) transcript variant X3 mRNA Length=3608
NODE_213	XM_013134481.1| PREDICTED: Esox lucius discs large homolog 2 (Drosophila) (dlg2) transcript variant X1 mRNA Length=3662
NODE_213	XM_010870760.1| PREDICTED: Esox lucius discs large homolog 2 (Drosophila) (dlg2) transcript variant X13 mRNA Length=3479
NODE_215	XM_013138827.1| PREDICTED: Esox lucius transcription factor E2F4 (LOC105018215) mRNA Length=2810
NODE_217	XM_010882784.2| PREDICTED: Esox lucius sorting nexin 14 (snx14) transcript variant X7 mRNA Length=2725
NODE_217	XM_010882783.2| PREDICTED: Esox lucius sorting nexin 14 (snx14) transcript variant X6 mRNA Length=3303
NODE_217	XM_010882782.2| PREDICTED: Esox lucius sorting nexin 14 (snx14) transcript variant X5 mRNA Length=3362
NODE_217	XM_010882781.2| PREDICTED: Esox lucius sorting nexin 14 (snx14) transcript variant X4 mRNA Length=3365
NODE_217	XM_010882780.2| PREDICTED: Esox lucius sorting nexin 14 (snx14) transcript variant X3 mRNA Length=3324
NODE_217	XM_010882779.2| PREDICTED: Esox lucius sorting nexin 14 (snx14) transcript variant X2 mRNA Length=3389
NODE_217	XM_010882777.2| PREDICTED: Esox lucius sorting nexin 14 (snx14) transcript variant X1 mRNA Length=3392
NODE_217	XM_013137644.1| PREDICTED: Esox lucius sorting nexin-14-like (LOC105016047) mRNA Length=4880
NODE_217	NM_001140456.1| Salmo salar sorting nexin 14 (snx14) mRNA gb|BT045895.1| Salmo salar clone ssal-rgf-536-002 Sorting nexin-14 putative mRNA complete cds Length=3091
NODE_217	XM_010742843.1| PREDICTED: Larimichthys crocea sorting nexin-14-like (LOC104928538) mRNA Length=2987
NODE_220	XM_004075618.2| PREDICTED: Oryzias latipes DEAH (Asp-Glu-Ala-His) box polypeptide 36 (dhx36) mRNA Length=3748
NODE_220	XM_008300096.1| PREDICTED: Stegastes partitus DEAH (Asp-Glu-Ala-His) box polypeptide 36 (dhx36) mRNA Length=3848
NODE_220	XM_010786259.1| PREDICTED: Notothenia coriiceps DEAH (Asp-Glu-Ala-His) box polypeptide 36 (dhx36) mRNA Length=2347
NODE_220	XM_007566673.1| PREDICTED: Poecilia formosa DEAH (Asp-Glu-Ala-His) box polypeptide 36 (dhx36) mRNA Length=3824
NODE_221	XM_013140721.1| PREDICTED: Esox lucius DEAH (Asp-Glu-Ala-His) box polypeptide 36 (dhx36) mRNA Length=3600
NODE_221	XM_010786259.1| PREDICTED: Notothenia coriiceps DEAH (Asp-Glu-Ala-His) box polypeptide 36 (dhx36) mRNA Length=2347
NODE_221	XM_008300096.1| PREDICTED: Stegastes partitus DEAH (Asp-Glu-Ala-His) box polypeptide 36 (dhx36) mRNA Length=3848
NODE_221	XM_004075618.2| PREDICTED: Oryzias latipes DEAH (Asp-Glu-Ala-His) box polypeptide 36 (dhx36) mRNA Length=3748
NODE_221	XM_007566673.1| PREDICTED: Poecilia formosa DEAH (Asp-Glu-Ala-His) box polypeptide 36 (dhx36) mRNA Length=3824
NODE_223	XM_010889467.1| PREDICTED: Esox lucius protein-lysine 6-oxidase-like (LOC105021664) transcript variant X1 mRNA Length=1850
NODE_225	NM_001173650.1| Salmo salar RNA methyltransferase NOL1 (nol1) mRNA gb|BT059165.1| Salmo salar clone ssal-rgf-529-254 RNA methyltransferase NOL1 putative mRNA complete cds Length=2844
NODE_226	NM_001173650.1| Salmo salar RNA methyltransferase NOL1 (nol1) mRNA gb|BT059165.1| Salmo salar clone ssal-rgf-529-254 RNA methyltransferase NOL1 putative mRNA complete cds Length=2844
NODE_229	XM_010865852.1| PREDICTED: Esox lucius LON peptidase N-terminal domain and RING finger protein 1-like (LOC105007072) transcript variant X1 mRNA Length=2770
NODE_229	XM_684170.7| PREDICTED: Danio rerio LON peptidase N-terminal domain and RING finger protein 1-like (LOC560773) mRNA Length=5589
NODE_229	XM_004065861.2| PREDICTED: Oryzias latipes LON peptidase N-terminal domain and ring finger 1 (lonrf1) mRNA Length=3858
NODE_230	XM_013135518.1| PREDICTED: Esox lucius tubulointerstitial nephritis antigen-like 1 (tinagl1) mRNA Length=3024
NODE_230	XM_010773119.1| PREDICTED: Notothenia coriiceps tubulointerstitial nephritis antigen-like 1 (tinagl1) mRNA Length=4108
NODE_232	NM_001140402.1| Salmo salar vacuolar protein sorting 45 homolog (S. cerevisiae) (vps45) mRNA gb|BT045798.1| Salmo salar clone ssal-rgf-531-252 Vacuolar protein sorting-associated protein 45 putative mRNA complete cds Length=2618
NODE_232	XM_010873704.1| PREDICTED: Esox lucius vacuolar protein sorting 45 homolog (S. cerevisiae) (vps45) mRNA Length=2463
NODE_232	XM_005463581.1| PREDICTED: Oreochromis niloticus vacuolar protein sorting-associated protein 45-like (LOC100709835) transcript variant X2 mRNA Length=2343
NODE_232	XM_003458512.2| PREDICTED: Oreochromis niloticus vacuolar protein sorting-associated protein 45-like (LOC100709835) transcript variant X1 mRNA Length=2712
NODE_232	XM_004573661.2| PREDICTED: Maylandia zebra vacuolar protein sorting 45 homolog (S. cerevisiae) (vps45) mRNA Length=2656
NODE_232	XM_005944966.1| PREDICTED: Haplochromis burtoni vacuolar protein sorting-associated protein 45-like (LOC102308246) mRNA Length=2576
NODE_232	XM_008330937.1| PREDICTED: Cynoglossus semilaevis vacuolar protein sorting 45 homolog (S. cerevisiae) (vps45) mRNA Length=2018
NODE_232	XM_005754129.1| PREDICTED: Pundamilia nyererei vacuolar protein sorting-associated protein 45-like (LOC102214591) mRNA Length=1446
NODE_232	XM_010198490.1| PREDICTED: Colius striatus vacuolar protein sorting 45 homolog (S. cerevisiae) (VPS45) partial mRNA Length=876
NODE_232	XM_008504589.1| PREDICTED: Calypte anna vacuolar protein sorting 45 homolog (S. cerevisiae) (VPS45) mRNA Length=1674
NODE_233	XM_013131740.1| PREDICTED: Esox lucius transcriptional coactivator YAP1 (LOC105006428) mRNA Length=1841
NODE_233	XM_010750221.1| PREDICTED: Larimichthys crocea transcriptional coactivator YAP1-like (LOC104934526) transcript variant X2 mRNA Length=4339
NODE_233	XM_010750213.1| PREDICTED: Larimichthys crocea transcriptional coactivator YAP1-like (LOC104934526) transcript variant X1 mRNA Length=4441
NODE_233	XM_006800026.1| PREDICTED: Neolamprologus brichardi yorkie homolog (LOC102794458) mRNA Length=1680
NODE_233	XM_005945359.1| PREDICTED: Haplochromis burtoni yorkie homolog (LOC102297164) transcript variant X2 mRNA Length=5995
NODE_233	XM_005945358.1| PREDICTED: Haplochromis burtoni yorkie homolog (LOC102297164) transcript variant X1 mRNA Length=6100
NODE_233	XM_005751041.1| PREDICTED: Pundamilia nyererei yorkie homolog (LOC102205401) transcript variant X2 mRNA Length=3062
NODE_233	XM_005751040.1| PREDICTED: Pundamilia nyererei yorkie homolog (LOC102205401) transcript variant X1 mRNA Length=3166
NODE_233	XM_005472196.1| PREDICTED: Oreochromis niloticus yorkie homolog (LOC100705595) transcript variant X2 mRNA Length=5179
NODE_233	XM_005472195.1| PREDICTED: Oreochromis niloticus yorkie homolog (LOC100705595) transcript variant X1 mRNA Length=5285
NODE_235	NM_001139645.1| Salmo salar myosin binding protein H-like (LOC100194559) mRNA gb|BT043604.1| Salmo salar clone HM4_3274 myosin binding protein H-like mRNA complete cds Length=2004
NODE_235	XM_012921164.1| PREDICTED: Maylandia zebra myosin-binding protein H-like (LOC101479080) transcript variant X1 mRNA Length=2062
NODE_235	XM_006785813.1| PREDICTED: Neolamprologus brichardi myosin-binding protein H-like (LOC102786632) mRNA Length=1384
NODE_235	XM_005914991.1| PREDICTED: Haplochromis burtoni myosin-binding protein H-like (LOC102302078) mRNA Length=1475
NODE_235	XM_005732521.1| PREDICTED: Pundamilia nyererei myosin-binding protein H-like (LOC102208783) mRNA Length=1976
NODE_235	XM_004558831.1| PREDICTED: Maylandia zebra myosin-binding protein H-like (LOC101479080) transcript variant X2 mRNA Length=2002
NODE_235	XM_005478024.1| PREDICTED: Oreochromis niloticus myosin-binding protein H-like (LOC100689758) transcript variant X4 mRNA Length=1844
NODE_235	XM_005478023.1| PREDICTED: Oreochromis niloticus myosin-binding protein H-like (LOC100689758) transcript variant X3 mRNA Length=2054
NODE_235	XM_005478022.1| PREDICTED: Oreochromis niloticus myosin-binding protein H-like (LOC100689758) transcript variant X2 mRNA Length=2135
NODE_235	XM_005478021.1| PREDICTED: Oreochromis niloticus myosin-binding protein H-like (LOC100689758) transcript variant X1 mRNA Length=2108
NODE_239	XM_010866208.2| PREDICTED: Esox lucius cat eye syndrome critical region protein 5 homolog (LOC105007322) mRNA Length=2726
NODE_239	XM_005170667.2| PREDICTED: Danio rerio zgc:175154 (zgc:175154) mRNA Length=1829
NODE_239	XM_007229646.1| PREDICTED: Astyanax mexicanus cat eye syndrome critical region protein 5-like (LOC103034476) mRNA Length=3025
NODE_239	XM_008287101.1| PREDICTED: Stegastes partitus cat eye syndrome critical region protein 5 homolog (LOC103361098) mRNA Length=2478
NODE_240	XM_010872929.1| PREDICTED: Esox lucius solute carrier family 2 facilitated glucose transporter member 5-like (LOC105012240) mRNA Length=1585
NODE_240	XM_008288932.1| PREDICTED: Stegastes partitus solute carrier family 2 facilitated glucose transporter member 5-like (LOC103362553) mRNA Length=2310
NODE_240	XM_010790977.1| PREDICTED: Notothenia coriiceps solute carrier family 2 facilitated glucose transporter member 5-like (LOC104962528) mRNA Length=2690
NODE_240	XM_008409754.1| PREDICTED: Poecilia reticulata solute carrier family 2 facilitated glucose transporter member 9-like (LOC103465135) transcript variant X3 mRNA Length=1627
NODE_240	XM_008409746.1| PREDICTED: Poecilia reticulata solute carrier family 2 facilitated glucose transporter member 9-like (LOC103465135) transcript variant X2 mRNA Length=2035
NODE_240	XM_008409737.1| PREDICTED: Poecilia reticulata solute carrier family 2 facilitated glucose transporter member 9-like (LOC103465135) transcript variant X1 mRNA Length=2052
NODE_240	XM_007543021.1| PREDICTED: Poecilia formosa solute carrier family 2 facilitated glucose transporter member 5-like (LOC103131388) mRNA Length=2202
NODE_240	XM_005810354.1| PREDICTED: Xiphophorus maculatus solute carrier family 2 facilitated glucose transporter member 9-like (LOC102229110) mRNA Length=1764
NODE_240	NM_001278846.1| Oryzias latipes solute carrier family 2 facilitated glucose transporter member 9-like (slc2a15b) mRNA dbj|AB824736.1| Oryzias latipes slc2a15b mRNA for solute carrier family 2 member 15b complete cds Length=1542
NODE_240	XM_007577634.1| PREDICTED: Poecilia formosa solute carrier family 2 facilitated glucose transporter member 9-like (LOC103155793) transcript variant X2 mRNA Length=2463
NODE_242	XM_010898936.2| PREDICTED: Esox lucius matrix-remodeling-associated protein 5-like (LOC105027051) mRNA Length=7844
NODE_246	XM_006782868.1| PREDICTED: Neolamprologus brichardi ankyrin repeat and SAM domain-containing protein 1A-like (LOC102795232) transcript variant X3 mRNA Length=4485
NODE_246	XR_797271.1| PREDICTED: Larimichthys crocea ankyrin repeat and SAM domain-containing protein 1A-like (LOC104928079) transcript variant X1 misc_RNA Length=4535
NODE_246	XM_010742299.1| PREDICTED: Larimichthys crocea ankyrin repeat and SAM domain-containing protein 1A-like (LOC104928079) transcript variant X4 mRNA Length=3962
NODE_246	XM_010742298.1| PREDICTED: Larimichthys crocea ankyrin repeat and SAM domain-containing protein 1A-like (LOC104928079) transcript variant X3 mRNA Length=4003
NODE_255	NM_001173859.1| Salmo salar mediator complex subunit 17 (med17) mRNA gb|BT059662.1| Salmo salar clone ssal-rgf-541-222 Mediator of RNA polymerase II transcription subunit 17 putative mRNA complete cds Length=2216
NODE_255	XM_010877570.2| PREDICTED: Esox lucius mediator complex subunit 17 (med17) transcript variant X2 mRNA Length=2267
NODE_255	XM_010877486.2| PREDICTED: Esox lucius mediator complex subunit 17 (med17) transcript variant X1 mRNA Length=2267
NODE_257	XM_010880101.2| PREDICTED: Esox lucius sperm specific antigen 2 (ssfa2) transcript variant X2 mRNA Length=7093
NODE_257	XM_010880100.2| PREDICTED: Esox lucius sperm specific antigen 2 (ssfa2) transcript variant X1 mRNA Length=7436
NODE_258	NM_001173887.1| Salmo salar cardiolipin synthase 1 (crls1) mRNA gb|BT059747.1| Salmo salar clone ssal-rgf-512-376 Cardiolipin synthetase putative mRNA complete cds Length=2824
NODE_259	NM_001146370.1| Salmo salar DnaJ homolog subfamily C member 5 (dnjc5) mRNA gb|BT056418.1| Salmo salar clone ssal-eve-539-204 DnaJ homolog subfamily C member 5 putative mRNA complete cds Length=1431
NODE_259	XM_010895897.2| PREDICTED: Esox lucius cryptochrome-2-like (LOC105025302) transcript variant X1 mRNA Length=3666
NODE_259	XM_010895898.1| PREDICTED: Esox lucius cryptochrome-2-like (LOC105025302) transcript variant X2 mRNA Length=2343
NODE_260	XM_010890864.2| PREDICTED: Esox lucius TRAF family member-associated NFKB activator (tank) transcript variant X1 mRNA Length=1571
NODE_260	XR_828898.2| PREDICTED: Esox lucius TRAF family member-associated NFKB activator (tank) transcript variant X3 misc_RNA Length=1793
NODE_260	XR_828897.2| PREDICTED: Esox lucius TRAF family member-associated NFKB activator (tank) transcript variant X2 misc_RNA Length=1696
NODE_265	XM_005873020.1| PREDICTED: Myotis brandtii protein Jumonji-like (LOC102252500) transcript variant X2 mRNA Length=4672
NODE_265	XM_005873019.1| PREDICTED: Myotis brandtii protein Jumonji-like (LOC102252500) transcript variant X1 mRNA Length=5343
NODE_265	NM_001139702.1| Salmo salar triosephosphate isomerase 1b (tpi1b) mRNA gb|BT043772.1| Salmo salar clone HM6_1211 triosephosphate isomerase 1b (tpi1b) mRNA complete cds Length=1383
NODE_265	XM_010900844.2| PREDICTED: Esox lucius triosephosphate isomerase 1 (tpi1) transcript variant X1 mRNA Length=1354
NODE_265	NM_001304003.1| Esox lucius triosephosphate isomerase 1 (tpi1) mRNA Length=1331
NODE_267	XM_010905599.2| PREDICTED: Esox lucius ATP synthase mitochondrial F1 complex assembly factor 2 (atpaf2) mRNA Length=1501
NODE_267	XM_001159122.4| PREDICTED: Pan troglodytes ATP synthase mitochondrial F1 complex assembly factor 2 (ATPAF2) transcript variant X1 mRNA Length=1352
NODE_267	XM_002827109.3| PREDICTED: Pongo abelii ATP synthase mitochondrial F1 complex assembly factor 2 (ATPAF2) mRNA Length=1356
NODE_267	XM_003808790.2| PREDICTED: Pan paniscus ATP synthase mitochondrial F1 complex assembly factor 2 (ATPAF2) mRNA Length=1342
NODE_267	XM_004042159.1| PREDICTED: Gorilla gorilla gorilla ATP synthase mitochondrial F1 complex assembly factor 2 (ATPAF2) mRNA Length=1755
NODE_269	XM_008289904.1| PREDICTED: Stegastes partitus podocalyxin-like (podxl) mRNA Length=2211
NODE_269	XM_010887032.2| PREDICTED: Esox lucius podocalyxin-like (podxl) transcript variant X3 mRNA Length=2893
NODE_269	XM_010887031.1| PREDICTED: Esox lucius podocalyxin-like (podxl) transcript variant X2 mRNA Length=2465
NODE_269	XM_010887030.1| PREDICTED: Esox lucius podocalyxin-like (podxl) transcript variant X1 mRNA Length=2966
NODE_272	NM_001141513.1| Salmo salar Lymphokine-activated killer T-cell-originated protein kinase homolog (topk) mRNA gb|BT049941.1| Salmo salar clone ssal-evd-547-115 Lymphokine-activated killer T-cell-originated protein kinase homolog putative mRNA complete cds Length=1284
NODE_272	XM_010882565.1| PREDICTED: Esox lucius PDZ binding kinase (pbk) transcript variant X1 mRNA Length=1308
NODE_272	XM_010882567.2| PREDICTED: Esox lucius PDZ binding kinase (pbk) transcript variant X3 mRNA Length=1133
NODE_272	XM_010882566.2| PREDICTED: Esox lucius PDZ binding kinase (pbk) transcript variant X2 mRNA Length=1133
NODE_273	XM_010889859.1| PREDICTED: Esox lucius EF-hand domain family member B (efhb) transcript variant X2 mRNA Length=3053
NODE_273	XM_010889858.1| PREDICTED: Esox lucius EF-hand domain family member B (efhb) transcript variant X1 mRNA Length=3143
NODE_273	XM_005923727.1| PREDICTED: Haplochromis burtoni EF-hand domain-containing family member B-like (LOC102311455) mRNA Length=1832
NODE_277	XM_013135983.1| PREDICTED: Esox lucius topoisomerase (DNA) III alpha (top3a) mRNA Length=4040
NODE_278	NM_001124510.1| Oncorhynchus mykiss valosin containing protein (LOC100136246) mRNA gb|AY606032.1| Oncorhynchus mykiss valosin containing protein mRNA complete cds Length=2681
NODE_278	XM_010864454.2| PREDICTED: Esox lucius transitional endoplasmic reticulum ATPase (LOC105006106) mRNA Length=3012
NODE_278	XM_008582411.1| PREDICTED: Galeopterus variegatus valosin containing protein (VCP) mRNA Length=3847
NODE_278	XM_003800253.2| PREDICTED: Otolemur garnettii valosin containing protein (VCP) mRNA Length=3325
NODE_278	XM_007522898.1| PREDICTED: Erinaceus europaeus valosin containing protein (VCP) mRNA Length=2969
NODE_278	XM_006863066.1| PREDICTED: Chrysochloris asiatica valosin containing protein (VCP) mRNA Length=3339
NODE_278	XM_013131084.1| PREDICTED: Esox lucius myosin heavy chain fast skeletal muscle-like (LOC105027477) mRNA Length=5888
NODE_280	XM_010881184.2| PREDICTED: Esox lucius microspherule protein 1 (mcrs1) transcript variant X3 mRNA Length=2299
NODE_280	XM_010881183.2| PREDICTED: Esox lucius microspherule protein 1 (mcrs1) transcript variant X2 mRNA Length=2232
NODE_280	XM_010881182.2| PREDICTED: Esox lucius microspherule protein 1 (mcrs1) transcript variant X1 mRNA Length=2278
NODE_280	XM_006629323.1| PREDICTED: Lepisosteus oculatus microspherule protein 1-like (LOC102689785) mRNA Length=1371
NODE_280	XM_007540739.1| PREDICTED: Poecilia formosa microspherule protein 1 (mcrs1) mRNA Length=1817
NODE_280	XM_008410012.1| PREDICTED: Poecilia reticulata microspherule protein 1 (mcrs1) mRNA Length=1792
NODE_280	XM_005814601.1| PREDICTED: Xiphophorus maculatus microspherule protein 1-like (LOC102222735) mRNA Length=1748
NODE_280	XM_012441367.1| PREDICTED: Aotus nancymaae microspherule protein 1 (MCRS1) mRNA Length=1917
NODE_280	XM_006755460.1| PREDICTED: Myotis davidii microspherule protein 1 (MCRS1) mRNA Length=1938
NODE_285	XM_013138029.1| PREDICTED: Esox lucius zinc finger protein 710-like (LOC105016668) transcript variant X2 mRNA Length=4695
NODE_285	XM_013138028.1| PREDICTED: Esox lucius zinc finger protein 710-like (LOC105016668) transcript variant X1 mRNA Length=4622
NODE_285	XM_010753339.1| PREDICTED: Larimichthys crocea zinc finger protein 710-like (LOC104936257) transcript variant X2 mRNA Length=3882
NODE_285	XM_010752621.1| PREDICTED: Larimichthys crocea zinc finger protein 710-like (LOC104936257) transcript variant X1 mRNA Length=3822
NODE_285	XM_012850936.1| PREDICTED: Fundulus heteroclitus zinc finger protein 710-like (LOC105916413) transcript variant X2 mRNA Length=3137
NODE_285	XM_012850934.1| PREDICTED: Fundulus heteroclitus zinc finger protein 710-like (LOC105916413) transcript variant X1 mRNA Length=3006
NODE_285	NM_001173737.1| Salmo salar Zinc finger protein 710 (zn710) mRNA gb|BT059384.1| Salmo salar clone ssal-rgf-517-372 Zinc finger protein 710 putative mRNA complete cds Length=2775
NODE_285	XM_010792889.1| PREDICTED: Notothenia coriiceps zinc finger protein 710-like (LOC104964169) mRNA Length=2029
NODE_285	XM_011606847.1| PREDICTED: Takifugu rubripes zinc finger protein 710 (znf710) mRNA Length=3238
NODE_285	XM_012871461.1| PREDICTED: Fundulus heteroclitus zinc finger protein 710-like (LOC105932344) mRNA Length=3151
NODE_296	XM_010876547.1| PREDICTED: Esox lucius polymerase (DNA directed) kappa (polk) mRNA Length=2852
NODE_304	XM_008301163.1| PREDICTED: Stegastes partitus dishevelled segment polarity protein 2 (dvl2) mRNA Length=3833
NODE_304	XM_004594825.1| PREDICTED: Ochotona princeps dishevelled segment polarity protein 2 (DVL2) transcript variant X3 mRNA Length=2300
NODE_304	XM_004594824.1| PREDICTED: Ochotona princeps dishevelled segment polarity protein 2 (DVL2) transcript variant X2 mRNA Length=2647
NODE_304	XM_004594823.1| PREDICTED: Ochotona princeps dishevelled segment polarity protein 2 (DVL2) transcript variant X1 mRNA Length=3030
NODE_304	XM_004760355.2| PREDICTED: Mustela putorius furo dishevelled segment polarity protein 2 (DVL2) transcript variant X3 mRNA Length=2841
NODE_304	XM_004760354.2| PREDICTED: Mustela putorius furo dishevelled segment polarity protein 2 (DVL2) transcript variant X2 mRNA Length=2853
NODE_304	XM_004760353.2| PREDICTED: Mustela putorius furo dishevelled segment polarity protein 2 (DVL2) transcript variant X1 mRNA Length=2859
NODE_305	NM_001173860.1| Salmo salar FAM114A2 (f1142) mRNA gb|BT059673.1| Salmo salar clone ssal-rgf-526-241 FAM114A2 putative mRNA complete cds Length=2369
NODE_308	XM_010901632.1| PREDICTED: Esox lucius neuropilin and tolloid-like protein 2 (LOC105028711) mRNA Length=2519
NODE_309	NM_001139869.1| Salmo salar choline/ethanolamine phosphotransferase 1 (cept1) mRNA gb|BT044797.1| Salmo salar clone ssal-rgf-504-039 Choline/ethanolaminephosphotransferase 1 putative mRNA complete cds Length=3386
NODE_309	XM_010880912.1| PREDICTED: Esox lucius choline/ethanolaminephosphotransferase 1-like (LOC105016824) mRNA Length=3784
NODE_309	XM_008298647.1| PREDICTED: Stegastes partitus choline/ethanolamine phosphotransferase 1 (cept1) mRNA Length=2757
NODE_309	XM_006782955.1| PREDICTED: Neolamprologus brichardi choline/ethanolaminephosphotransferase 1-like (LOC102793813) mRNA Length=2027
NODE_309	XM_010741998.1| PREDICTED: Larimichthys crocea choline/ethanolamine phosphotransferase 1 (cept1) mRNA Length=3304
NODE_309	XM_005469678.1| PREDICTED: Oreochromis niloticus choline/ethanolaminephosphotransferase 1-like (LOC100697159) transcript variant X4 mRNA Length=2733
NODE_309	XM_005469677.1| PREDICTED: Oreochromis niloticus choline/ethanolaminephosphotransferase 1-like (LOC100697159) transcript variant X3 mRNA Length=2792
NODE_309	XM_005469676.1| PREDICTED: Oreochromis niloticus choline/ethanolaminephosphotransferase 1-like (LOC100697159) transcript variant X2 mRNA Length=2745
NODE_309	XM_003447709.2| PREDICTED: Oreochromis niloticus choline/ethanolaminephosphotransferase 1-like (LOC100697159) transcript variant X1 mRNA Length=3022
NODE_309	XM_005917800.1| PREDICTED: Haplochromis burtoni choline/ethanolaminephosphotransferase 1-like (LOC102304015) mRNA Length=2949
NODE_312	XM_013135629.1| PREDICTED: Esox lucius zinc finger protein 493-like (LOC105025853) transcript variant X7 mRNA Length=2102
NODE_312	XM_010896861.1| PREDICTED: Esox lucius zinc finger protein 493-like (LOC105025853) transcript variant X6 mRNA Length=2994
NODE_312	XM_010896860.1| PREDICTED: Esox lucius zinc finger protein 493-like (LOC105025853) transcript variant X5 mRNA Length=3101
NODE_312	XM_010896859.1| PREDICTED: Esox lucius zinc finger protein 493-like (LOC105025853) transcript variant X4 mRNA Length=4998
NODE_312	XM_010896858.1| PREDICTED: Esox lucius zinc finger protein 493-like (LOC105025853) transcript variant X3 mRNA Length=6339
NODE_312	XM_010896857.1| PREDICTED: Esox lucius zinc finger protein 493-like (LOC105025853) transcript variant X2 mRNA Length=7155
NODE_312	XM_010896855.1| PREDICTED: Esox lucius zinc finger protein 493-like (LOC105025853) transcript variant X1 mRNA Length=7236
NODE_314	XM_010905226.2| PREDICTED: Esox lucius calcium-transporting ATPase type 2C member 1-like (LOC105031036) transcript variant X5 mRNA Length=2834
NODE_314	XM_010905225.2| PREDICTED: Esox lucius calcium-transporting ATPase type 2C member 1-like (LOC105031036) transcript variant X4 mRNA Length=2944
NODE_314	XM_010905224.2| PREDICTED: Esox lucius calcium-transporting ATPase type 2C member 1-like (LOC105031036) transcript variant X3 mRNA Length=2872
NODE_314	XM_010905223.2| PREDICTED: Esox lucius calcium-transporting ATPase type 2C member 1-like (LOC105031036) transcript variant X2 mRNA Length=2888
NODE_314	XM_010905222.2| PREDICTED: Esox lucius calcium-transporting ATPase type 2C member 1-like (LOC105031036) transcript variant X1 mRNA Length=2940
NODE_314	XM_012837488.1| PREDICTED: Clupea harengus ATPase Ca++ transporting type 2C member 1 (atp2c1) mRNA Length=2825
NODE_314	XM_008430628.1| PREDICTED: Poecilia reticulata ATPase Ca++ transporting type 2C member 1 (atp2c1) transcript variant X4 mRNA Length=4124
NODE_314	XM_008430627.1| PREDICTED: Poecilia reticulata ATPase Ca++ transporting type 2C member 1 (atp2c1) transcript variant X3 mRNA Length=4073
NODE_314	XM_008430626.1| PREDICTED: Poecilia reticulata ATPase Ca++ transporting type 2C member 1 (atp2c1) transcript variant X2 mRNA Length=4225
NODE_314	XM_008430624.1| PREDICTED: Poecilia reticulata ATPase Ca++ transporting type 2C member 1 (atp2c1) transcript variant X1 mRNA Length=4174
NODE_315	XM_010905226.2| PREDICTED: Esox lucius calcium-transporting ATPase type 2C member 1-like (LOC105031036) transcript variant X5 mRNA Length=2834
NODE_315	XM_010905225.2| PREDICTED: Esox lucius calcium-transporting ATPase type 2C member 1-like (LOC105031036) transcript variant X4 mRNA Length=2944
NODE_315	XM_010905224.2| PREDICTED: Esox lucius calcium-transporting ATPase type 2C member 1-like (LOC105031036) transcript variant X3 mRNA Length=2872
NODE_315	XM_010905223.2| PREDICTED: Esox lucius calcium-transporting ATPase type 2C member 1-like (LOC105031036) transcript variant X2 mRNA Length=2888
NODE_315	XM_010905222.2| PREDICTED: Esox lucius calcium-transporting ATPase type 2C member 1-like (LOC105031036) transcript variant X1 mRNA Length=2940
NODE_315	XM_012837488.1| PREDICTED: Clupea harengus ATPase Ca++ transporting type 2C member 1 (atp2c1) mRNA Length=2825
NODE_315	XM_008430628.1| PREDICTED: Poecilia reticulata ATPase Ca++ transporting type 2C member 1 (atp2c1) transcript variant X4 mRNA Length=4124
NODE_315	XM_008430627.1| PREDICTED: Poecilia reticulata ATPase Ca++ transporting type 2C member 1 (atp2c1) transcript variant X3 mRNA Length=4073
NODE_315	XM_008430626.1| PREDICTED: Poecilia reticulata ATPase Ca++ transporting type 2C member 1 (atp2c1) transcript variant X2 mRNA Length=4225
NODE_315	XM_008430624.1| PREDICTED: Poecilia reticulata ATPase Ca++ transporting type 2C member 1 (atp2c1) transcript variant X1 mRNA Length=4174
NODE_318	XM_013135484.1| PREDICTED: Esox lucius trafficking kinesin-binding protein 1-like (LOC105012516) mRNA Length=4813
NODE_319	XM_013135484.1| PREDICTED: Esox lucius trafficking kinesin-binding protein 1-like (LOC105012516) mRNA Length=4813
NODE_319	XM_008331825.1| PREDICTED: Cynoglossus semilaevis trafficking kinesin-binding protein 1-like (LOC103394497) mRNA Length=3063
NODE_319	XM_011480891.1| PREDICTED: Oryzias latipes trafficking kinesin-binding protein 1-like (LOC101156988) mRNA Length=2976
NODE_331	XM_013136984.1| PREDICTED: Esox lucius solute carrier family 36 (proton/amino acid symporter) member 4 (slc36a4) transcript variant X2 mRNA Length=3888
NODE_331	XM_013136965.1| PREDICTED: Esox lucius solute carrier family 36 (proton/amino acid symporter) member 4 (slc36a4) transcript variant X1 mRNA Length=3948
NODE_333	XM_010898829.1| PREDICTED: Esox lucius transcriptional regulator ATRX-like (LOC105026975) mRNA Length=6502
NODE_333	XM_012831784.1| PREDICTED: Clupea harengus alpha thalassemia/mental retardation syndrome X-linked (atrx) mRNA Length=7102
NODE_333	XM_010768979.1| PREDICTED: Notothenia coriiceps alpha thalassemia/mental retardation syndrome X-linked (atrx) transcript variant X3 mRNA Length=7973
NODE_333	XM_010768978.1| PREDICTED: Notothenia coriiceps alpha thalassemia/mental retardation syndrome X-linked (atrx) transcript variant X2 mRNA Length=7983
NODE_333	XM_010768977.1| PREDICTED: Notothenia coriiceps alpha thalassemia/mental retardation syndrome X-linked (atrx) transcript variant X1 mRNA Length=8009
NODE_333	XM_010754670.1| PREDICTED: Larimichthys crocea alpha thalassemia/mental retardation syndrome X-linked (atrx) transcript variant X2 mRNA Length=6463
NODE_333	XM_010754662.1| PREDICTED: Larimichthys crocea alpha thalassemia/mental retardation syndrome X-linked (atrx) transcript variant X1 mRNA Length=6466
NODE_333	XM_013133686.1| PREDICTED: Esox lucius alpha thalassemia/mental retardation syndrome X-linked (atrx) transcript variant X6 mRNA Length=6328
NODE_333	XM_013133685.1| PREDICTED: Esox lucius alpha thalassemia/mental retardation syndrome X-linked (atrx) transcript variant X5 mRNA Length=6309
NODE_333	XM_013133684.1| PREDICTED: Esox lucius alpha thalassemia/mental retardation syndrome X-linked (atrx) transcript variant X4 mRNA Length=6340
NODE_335	XM_010895005.2| PREDICTED: Esox lucius SERPINE1 mRNA binding protein 1 (serbp1) transcript variant X5 mRNA Length=3102
NODE_335	XM_013131943.1| PREDICTED: Esox lucius SERPINE1 mRNA binding protein 1 (serbp1) transcript variant X4 mRNA Length=1354
NODE_335	XM_013131932.1| PREDICTED: Esox lucius SERPINE1 mRNA binding protein 1 (serbp1) transcript variant X1 mRNA Length=1662
NODE_335	XM_008288746.1| PREDICTED: Stegastes partitus 3-keto-steroid reductase-like (LOC103362378) mRNA Length=2399
NODE_335	XM_012861057.1| PREDICTED: Fundulus heteroclitus 3-keto-steroid reductase-like (LOC105925291) mRNA Length=1369
NODE_335	XM_010796599.1| PREDICTED: Notothenia coriiceps 3-keto-steroid reductase-like (LOC104967182) mRNA Length=761
NODE_336	XM_010900160.2| PREDICTED: Esox lucius kelch-like family member 13 (klhl13) transcript variant X4 mRNA Length=2805
NODE_336	XM_010900156.2| PREDICTED: Esox lucius kelch-like family member 13 (klhl13) transcript variant X1 mRNA Length=2881
NODE_336	XM_005735480.1| PREDICTED: Pundamilia nyererei kelch-like protein 13-like (LOC102209939) transcript variant X3 mRNA Length=2850
NODE_336	XM_010772799.1| PREDICTED: Notothenia coriiceps kelch-like protein 13 (LOC104946894) transcript variant X1 mRNA Length=2800
NODE_336	XM_008276210.1| PREDICTED: Stegastes partitus kelch-like family member 13 (klhl13) transcript variant X1 mRNA Length=2781
NODE_336	XM_005922182.1| PREDICTED: Haplochromis burtoni kelch-like protein 13-like (LOC102311768) transcript variant X2 mRNA Length=2861
NODE_336	XM_003446860.2| PREDICTED: Oreochromis niloticus kelch-like protein 13-like (LOC100692078) transcript variant X1 mRNA Length=2837
NODE_336	XM_006802234.1| PREDICTED: Neolamprologus brichardi kelch-like protein 13-like (LOC102794736) transcript variant X1 mRNA Length=2855
NODE_336	XM_004563955.1| PREDICTED: Maylandia zebra kelch-like family member 13 (klhl13) transcript variant X2 mRNA Length=2839
NODE_336	XM_008333322.1| PREDICTED: Cynoglossus semilaevis kelch-like family member 13 (klhl13) mRNA Length=1487
NODE_337	XM_010741681.1| PREDICTED: Larimichthys crocea Gse1 coiled-coil protein (gse1) transcript variant X4 mRNA Length=6274
NODE_337	XM_010741674.1| PREDICTED: Larimichthys crocea Gse1 coiled-coil protein (gse1) transcript variant X3 mRNA Length=6345
NODE_337	XM_010741665.1| PREDICTED: Larimichthys crocea Gse1 coiled-coil protein (gse1) transcript variant X2 mRNA Length=6465
NODE_337	XM_010741658.1| PREDICTED: Larimichthys crocea Gse1 coiled-coil protein (gse1) transcript variant X1 mRNA Length=6388
NODE_337	XM_008294761.1| PREDICTED: Stegastes partitus Gse1 coiled-coil protein (gse1) transcript variant X3 mRNA Length=6485
NODE_337	XM_008294760.1| PREDICTED: Stegastes partitus Gse1 coiled-coil protein (gse1) transcript variant X2 mRNA Length=6539
NODE_337	XM_008294759.1| PREDICTED: Stegastes partitus Gse1 coiled-coil protein (gse1) transcript variant X1 mRNA Length=6733
NODE_337	XM_004539396.2| PREDICTED: Maylandia zebra Gse1 coiled-coil protein (gse1) transcript variant X3 mRNA Length=6515
NODE_337	XM_004539395.2| PREDICTED: Maylandia zebra Gse1 coiled-coil protein (gse1) transcript variant X2 mRNA Length=6878
NODE_337	XM_004539394.2| PREDICTED: Maylandia zebra Gse1 coiled-coil protein (gse1) transcript variant X1 mRNA Length=9309
NODE_344	NM_001139882.1| Salmo salar cleavage and polyadenylation specific factor 3 (cpsf3) mRNA gb|BT044819.1| Salmo salar clone ssal-rgf-504-252 Cleavage and polyadenylation specificity factor subunit 3 putative mRNA complete cds Length=2637
NODE_344	XM_010882707.2| PREDICTED: Esox lucius cleavage and polyadenylation specific factor 3 73kDa (cpsf3) mRNA Length=2538
NODE_344	XM_010780565.1| PREDICTED: Notothenia coriiceps cleavage and polyadenylation specific factor 3 73kDa (cpsf3) mRNA Length=2261
NODE_344	XM_007564849.1| PREDICTED: Poecilia formosa cleavage and polyadenylation specificity factor subunit 3-like (LOC103146800) mRNA Length=2363
NODE_344	XM_005808685.1| PREDICTED: Xiphophorus maculatus cleavage and polyadenylation specificity factor subunit 3-like (LOC102220704) mRNA Length=2170
NODE_344	XM_012853827.1| PREDICTED: Fundulus heteroclitus cleavage and polyadenylation specificity factor subunit 3-like (LOC105918688) mRNA Length=2349
NODE_344	XM_010734885.1| PREDICTED: Larimichthys crocea cleavage and polyadenylation specific factor 3 73kDa (cpsf3) mRNA Length=2459
NODE_344	XM_008397116.1| PREDICTED: Poecilia reticulata cleavage and polyadenylation specificity factor subunit 3-like (LOC103457156) mRNA Length=2273
NODE_344	XM_008286313.1| PREDICTED: Stegastes partitus cleavage and polyadenylation specific factor 3 73kDa (cpsf3) mRNA Length=2482
NODE_344	XR_266257.1| PREDICTED: Oreochromis niloticus cleavage and polyadenylation specificity factor subunit 3-like (LOC100692710) misc_RNA Length=2319
NODE_351	XM_010864075.2| PREDICTED: Esox lucius gap junction gamma-1 protein-like (LOC105005863) transcript variant X2 mRNA Length=3780
NODE_351	XM_010864074.2| PREDICTED: Esox lucius gap junction gamma-1 protein-like (LOC105005863) transcript variant X1 mRNA Length=3557
NODE_351	XM_013106278.1| PREDICTED: Anas platyrhynchos gap junction gamma-1 protein (LOC101801472) partial mRNA Length=837
NODE_351	XM_422042.4| PREDICTED: Gallus gallus gap junction protein delta 3 31.9kDa (GJD3) partial mRNA Length=862
NODE_351	XM_012836489.1| PREDICTED: Clupea harengus gap junction gamma-1 protein-like (LOC105908035) mRNA Length=2159
NODE_351	XM_010886211.1| PREDICTED: Esox lucius gap junction protein gamma 2 47kDa (gjc2) transcript variant X3 mRNA Length=2285
NODE_351	XM_010886203.1| PREDICTED: Esox lucius gap junction protein gamma 2 47kDa (gjc2) transcript variant X2 mRNA Length=2885
NODE_351	XM_010886194.1| PREDICTED: Esox lucius gap junction protein gamma 2 47kDa (gjc2) transcript variant X1 mRNA Length=2328
NODE_357	XM_010905147.2| PREDICTED: Esox lucius ATP-binding cassette sub-family C (CFTR/MRP) member 8 (abcc8) transcript variant X2 mRNA Length=4852
NODE_357	XM_010905145.2| PREDICTED: Esox lucius ATP-binding cassette sub-family C (CFTR/MRP) member 8 (abcc8) transcript variant X1 mRNA Length=4858
NODE_357	XM_008287096.1| PREDICTED: Stegastes partitus ATP-binding cassette sub-family C (CFTR/MRP) member 8 (abcc8) mRNA Length=5236
NODE_357	XM_004570835.1| PREDICTED: Maylandia zebra ATP-binding cassette sub-family C (CFTR/MRP) member 8 (abcc8) transcript variant X2 mRNA Length=5353
NODE_357	XM_005947405.1| PREDICTED: Haplochromis burtoni ATP-binding cassette sub-family C member 8-like (LOC102313038) transcript variant X3 mRNA Length=4955
NODE_357	XM_005947404.1| PREDICTED: Haplochromis burtoni ATP-binding cassette sub-family C member 8-like (LOC102313038) transcript variant X2 mRNA Length=5360
NODE_357	XM_005947403.1| PREDICTED: Haplochromis burtoni ATP-binding cassette sub-family C member 8-like (LOC102313038) transcript variant X1 mRNA Length=5015
NODE_357	XM_005734877.1| PREDICTED: Pundamilia nyererei ATP-binding cassette sub-family C member 8-like (LOC102194142) transcript variant X5 mRNA Length=3982
NODE_357	XM_005734876.1| PREDICTED: Pundamilia nyererei ATP-binding cassette sub-family C member 8-like (LOC102194142) transcript variant X4 mRNA Length=4828
NODE_357	XM_005734875.1| PREDICTED: Pundamilia nyererei ATP-binding cassette sub-family C member 8-like (LOC102194142) transcript variant X3 mRNA Length=5350
NODE_358	XM_010872739.1| PREDICTED: Esox lucius adenylate cyclase type 9 (LOC105012108) mRNA Length=6995
NODE_359	XM_010884809.2| PREDICTED: Esox lucius threonyl-tRNA synthetase 2 mitochondrial (putative) (tars2) mRNA Length=2291
NODE_360	XM_010875209.2| PREDICTED: Esox lucius mothers against decapentaplegic homolog 3 (LOC105013596) mRNA Length=2091
NODE_360	XM_008276051.1| PREDICTED: Stegastes partitus mothers against decapentaplegic homolog 3 (LOC103353199) mRNA Length=4175
NODE_360	XM_010776274.1| PREDICTED: Notothenia coriiceps mothers against decapentaplegic homolog 3 (LOC104949845) mRNA Length=4339
NODE_360	XM_012834640.1| PREDICTED: Clupea harengus mothers against decapentaplegic homolog 3 (LOC105906487) mRNA Length=1385
NODE_360	XM_007563963.1| PREDICTED: Poecilia formosa mothers against decapentaplegic homolog 3 (LOC103146174) transcript variant X2 mRNA Length=1870
NODE_360	XM_007563962.1| PREDICTED: Poecilia formosa mothers against decapentaplegic homolog 3 (LOC103146174) transcript variant X1 mRNA Length=1951
NODE_360	XM_006628738.1| PREDICTED: Lepisosteus oculatus mothers against decapentaplegic homolog 3-like (LOC102692333) transcript variant X2 mRNA Length=1281
NODE_360	XM_006628737.1| PREDICTED: Lepisosteus oculatus mothers against decapentaplegic homolog 3-like (LOC102692333) transcript variant X1 mRNA Length=1314
NODE_360	XM_010741890.1| PREDICTED: Larimichthys crocea mothers against decapentaplegic homolog 3 (LOC104927744) mRNA Length=2783
NODE_360	XM_012877154.1| PREDICTED: Fundulus heteroclitus mothers against decapentaplegic homolog 3 (LOC105936361) mRNA Length=1980
NODE_364	XM_012831980.1| PREDICTED: Clupea harengus ring finger protein 20 E3 ubiquitin protein ligase (rnf20) transcript variant X2 mRNA Length=3919
NODE_364	XM_012831972.1| PREDICTED: Clupea harengus ring finger protein 20 E3 ubiquitin protein ligase (rnf20) transcript variant X1 mRNA Length=3940
NODE_364	XM_008293147.1| PREDICTED: Stegastes partitus ring finger protein 20 E3 ubiquitin protein ligase (rnf20) mRNA Length=3723
NODE_364	XM_006012247.1| PREDICTED: Latimeria chalumnae ring finger protein 20 E3 ubiquitin protein ligase (RNF20) mRNA Length=3914
NODE_364	XM_006774083.1| PREDICTED: Myotis davidii ring finger protein 40 E3 ubiquitin protein ligase (RNF40) mRNA Length=3432
NODE_364	XM_006103477.1| PREDICTED: Myotis lucifugus ring finger protein 40 E3 ubiquitin protein ligase (RNF40) transcript variant X4 mRNA Length=3309
NODE_364	XM_006103476.1| PREDICTED: Myotis lucifugus ring finger protein 40 E3 ubiquitin protein ligase (RNF40) transcript variant X3 mRNA Length=3553
NODE_365	NM_001140551.1| Salmo salar cleavage and polyadenylation specific factor 2 (cpsf2) mRNA gb|BT046067.1| Salmo salar clone ssal-rgf-540-254 Cleavage and polyadenylation specificity factor subunit 2 putative mRNA complete cds Length=3043
NODE_366	NM_001140097.1| Salmo salar transglutaminase 1 (K polypeptide epidermal type I protein-glutamine-gamma-glutamyltransferase) (tgm1) mRNA gb|BT045232.1| Salmo salar clone ssal-rgf-515-349 Protein-glutamine gamma-glutamyltransferase K putative mRNA complete cds Length=3408
NODE_366	XM_012851902.1| PREDICTED: Fundulus heteroclitus protein-glutamine gamma-glutamyltransferase K-like (LOC105917176) mRNA Length=4070
NODE_366	XM_007552605.1| PREDICTED: Poecilia formosa transglutaminase 1 (tgm1) mRNA Length=4065
NODE_366	XM_008433004.1| PREDICTED: Poecilia reticulata protein-glutamine gamma-glutamyltransferase K-like (LOC103478902) mRNA Length=3323
NODE_366	XM_005811048.1| PREDICTED: Xiphophorus maculatus protein-glutamine gamma-glutamyltransferase K-like (LOC102236787) mRNA Length=2361
NODE_371	XM_013137101.1| PREDICTED: Esox lucius fibrillin 1 (fbn1) transcript variant X3 mRNA Length=10585
NODE_371	XM_013137100.1| PREDICTED: Esox lucius fibrillin 1 (fbn1) transcript variant X2 mRNA Length=10588
NODE_371	XM_013137098.1| PREDICTED: Esox lucius fibrillin 1 (fbn1) transcript variant X1 mRNA Length=10588
NODE_371	XM_005799791.1| PREDICTED: Xiphophorus maculatus fibrillin-1-like (LOC102222084) mRNA Length=5682
NODE_371	XM_005461585.1| PREDICTED: Oreochromis niloticus fibrillin 1 (fbn1) transcript variant X2 mRNA Length=9999
NODE_371	XM_003456785.2| PREDICTED: Oreochromis niloticus fibrillin 1 (fbn1) transcript variant X1 mRNA Length=10160
NODE_371	XM_008404597.1| PREDICTED: Poecilia reticulata fibrillin 1 (fbn1) mRNA Length=10274
NODE_371	XM_007563930.1| PREDICTED: Poecilia formosa fibrillin 1 (fbn1) mRNA Length=10183
NODE_371	XM_010412260.1| PREDICTED: Corvus cornix cornix fibrillin-2-like (LOC104697407) mRNA Length=8631
NODE_371	XM_008639926.1| PREDICTED: Corvus brachyrhynchos fibrillin 3 (FBN3) mRNA Length=8166
NODE_375	XM_013134815.1| PREDICTED: Esox lucius E3 ubiquitin-protein ligase HERC2 (LOC105027381) mRNA Length=15735
NODE_375	XM_009302643.1| PREDICTED: Danio rerio HECT and RLD domain containing E3 ubiquitin protein ligase 2 (herc2) partial mRNA Length=11720
NODE_375	XM_005410406.1| PREDICTED: Chinchilla lanigera HECT and RLD domain containing E3 ubiquitin protein ligase 2 (Herc2) transcript variant X5 mRNA Length=14984
NODE_375	XM_005410405.1| PREDICTED: Chinchilla lanigera HECT and RLD domain containing E3 ubiquitin protein ligase 2 (Herc2) transcript variant X4 mRNA Length=15182
NODE_375	XM_005410404.1| PREDICTED: Chinchilla lanigera HECT and RLD domain containing E3 ubiquitin protein ligase 2 (Herc2) transcript variant X3 mRNA Length=15200
NODE_375	XM_005410403.1| PREDICTED: Chinchilla lanigera HECT and RLD domain containing E3 ubiquitin protein ligase 2 (Herc2) transcript variant X2 mRNA Length=15200
NODE_375	XM_005410402.1| PREDICTED: Chinchilla lanigera HECT and RLD domain containing E3 ubiquitin protein ligase 2 (Herc2) transcript variant X1 mRNA Length=15203
NODE_375	XM_004644472.1| PREDICTED: Octodon degus HECT and RLD domain containing E3 ubiquitin protein ligase 2 (Herc2) mRNA Length=14368
NODE_375	XM_006753481.1| PREDICTED: Myotis davidii E3 ubiquitin-protein ligase HERC2-like (LOC102756512) mRNA Length=14209
NODE_375	XM_008160954.1| PREDICTED: Eptesicus fuscus E3 ubiquitin-protein ligase HERC2 (LOC103304002) mRNA Length=14511
NODE_380	XM_010884730.2| PREDICTED: Esox lucius oxysterol binding protein-like 1A (osbpl1a) transcript variant X1 mRNA Length=4385
NODE_380	XM_010884739.2| PREDICTED: Esox lucius oxysterol binding protein-like 1A (osbpl1a) transcript variant X2 mRNA Length=4370
NODE_383	XM_009984537.1| PREDICTED: Tauraco erythrolophus glutamine-rich 1 (QRICH1) mRNA Length=3165
NODE_383	XM_005507552.1| PREDICTED: Columba livia glutamine-rich 1 (QRICH1) mRNA Length=3158
NODE_383	XM_009478048.1| PREDICTED: Pelecanus crispus glutamine-rich 1 (QRICH1) mRNA Length=3143
NODE_385	XM_013136325.1| PREDICTED: Esox lucius POU class 6 homeobox 1 (pou6f1) transcript variant X2 mRNA Length=2432
NODE_385	XM_010890552.1| PREDICTED: Esox lucius POU class 6 homeobox 1 (pou6f1) transcript variant X4 mRNA Length=2560
NODE_385	XM_010890551.1| PREDICTED: Esox lucius POU class 6 homeobox 1 (pou6f1) transcript variant X3 mRNA Length=2231
NODE_385	XM_010890550.1| PREDICTED: Esox lucius POU class 6 homeobox 1 (pou6f1) transcript variant X1 mRNA Length=2515
NODE_385	XM_009425382.1| PREDICTED: Pan troglodytes POU class 6 homeobox 1 (POU6F1) transcript variant X6 mRNA Length=6244
NODE_385	XM_001148929.4| PREDICTED: Pan troglodytes POU class 6 homeobox 1 (POU6F1) transcript variant X5 mRNA Length=5480
NODE_385	XM_009425381.1| PREDICTED: Pan troglodytes POU class 6 homeobox 1 (POU6F1) transcript variant X4 mRNA Length=2824
NODE_385	XM_009425380.1| PREDICTED: Pan troglodytes POU class 6 homeobox 1 (POU6F1) transcript variant X3 mRNA Length=3792
NODE_385	XM_009425379.1| PREDICTED: Pan troglodytes POU class 6 homeobox 1 (POU6F1) transcript variant X2 mRNA Length=3996
NODE_386	NM_001133354.1| Pongo abelii actin beta (ACTB) mRNA emb|CR860982.1| Pongo abelii mRNA; cDNA DKFZp459A196 (from clone DKFZp459A196) Length=1844
NODE_386	XM_010882284.2| PREDICTED: Esox lucius actin alpha cardiac muscle 1 (LOC105017577) mRNA Length=1254
NODE_386	XM_010198610.1| PREDICTED: Colius striatus actin cytoplasmic type 5 (LOC104552336) transcript variant X2 mRNA Length=1011
NODE_386	XM_010198609.1| PREDICTED: Colius striatus actin cytoplasmic type 5 (LOC104552336) transcript variant X1 mRNA Length=1160
NODE_386	XM_009469647.1| PREDICTED: Nipponia nippon actin cytoplasmic type 5 (LOC104016716) transcript variant X2 mRNA Length=1150
NODE_386	XM_009469646.1| PREDICTED: Nipponia nippon actin cytoplasmic type 5 (LOC104016716) transcript variant X1 mRNA Length=1284
NODE_386	XM_007079268.1| PREDICTED: Panthera tigris altaica actin alpha 2 smooth muscle aorta (ACTA2) mRNA Length=1243
NODE_386	XM_006765694.1| PREDICTED: Myotis davidii actin alpha 2 smooth muscle aorta (ACTA2) mRNA Length=1504
NODE_386	XM_006096622.1| PREDICTED: Myotis lucifugus actin alpha 2 smooth muscle aorta (ACTA2) mRNA Length=1504
NODE_387	XR_829272.2| PREDICTED: Esox lucius uncharacterized LOC105027224 (LOC105027224) ncRNA Length=1160
NODE_387	NR_039203.1| Danio rerio microRNA mir-145 (mir145) microRNA tpe|LM609199.1| TPA: Danio rerio microRNA dre-mir-145 precursor Length=113
NODE_387	XR_965048.1| PREDICTED: Takifugu rubripes uncharacterized LOC105417308 (LOC105417308) ncRNA Length=1062
NODE_387	NR_129864.1| Anolis carolinensis microRNA mir-145 (mir145) microRNA Length=96
NODE_391	XM_010893480.1| PREDICTED: Esox lucius premature ovarian failure 1B (pof1b) transcript variant X2 mRNA Length=2934
NODE_391	XM_010893479.1| PREDICTED: Esox lucius premature ovarian failure 1B (pof1b) transcript variant X1 mRNA Length=3057
NODE_398	XM_010865271.1| PREDICTED: Esox lucius V-set and transmembrane domain-containing protein 4-like (LOC105006634) mRNA Length=4369
NODE_399	XM_010891825.1| PREDICTED: Esox lucius transient receptor potential cation channel subfamily C member 4 associated protein (trpc4ap) mRNA Length=2367
NODE_399	XM_008410540.1| PREDICTED: Poecilia reticulata transient receptor potential cation channel subfamily C member 4 associated protein (trpc4ap) mRNA Length=3017
NODE_399	XM_007565658.1| PREDICTED: Poecilia formosa transient receptor potential cation channel subfamily C member 4 associated protein (trpc4ap) mRNA Length=3426
NODE_399	XM_005800628.1| PREDICTED: Xiphophorus maculatus short transient receptor potential channel 4-associated protein-like (LOC102223803) mRNA Length=2670
NODE_399	XM_012816713.1| PREDICTED: Clupea harengus short transient receptor potential channel 4-associated protein-like (LOC105890651) mRNA Length=2980
NODE_399	XM_011614319.1| PREDICTED: Takifugu rubripes transient receptor potential cation channel subfamily C member 4 associated protein (trpc4ap) transcript variant X3 mRNA Length=3203
NODE_399	XR_965349.1| PREDICTED: Takifugu rubripes transient receptor potential cation channel subfamily C member 4 associated protein (trpc4ap) transcript variant X2 misc_RNA Length=3883
NODE_399	XM_003973666.2| PREDICTED: Takifugu rubripes transient receptor potential cation channel subfamily C member 4 associated protein (trpc4ap) transcript variant X1 mRNA Length=4383
NODE_399	XM_012841232.1| PREDICTED: Clupea harengus short transient receptor potential channel 4-associated protein-like (LOC105912284) mRNA Length=2717
NODE_399	XM_012858480.1| PREDICTED: Fundulus heteroclitus transient receptor potential cation channel subfamily C member 4 associated protein (trpc4ap) mRNA Length=3208
NODE_406	XM_010882308.1| PREDICTED: Esox lucius thrombomodulin (LOC105017602) mRNA Length=2375
NODE_410	XM_013140006.1| PREDICTED: Esox lucius protein S (alpha) (pros1) mRNA Length=3834
NODE_410	XM_010786645.1| PREDICTED: Notothenia coriiceps protein S (alpha) (pros1) mRNA Length=3169
NODE_410	XM_008292454.1| PREDICTED: Stegastes partitus protein S (alpha) (pros1) transcript variant X2 mRNA Length=2938
NODE_410	XM_008292446.1| PREDICTED: Stegastes partitus protein S (alpha) (pros1) transcript variant X1 mRNA Length=3053
NODE_410	XM_012873497.1| PREDICTED: Fundulus heteroclitus protein S (alpha) (pros1) mRNA Length=2819
NODE_410	XM_005806752.1| PREDICTED: Xiphophorus maculatus vitamin K-dependent protein S-like (LOC102234973) mRNA Length=2267
NODE_410	XM_008292461.1| PREDICTED: Stegastes partitus protein S (alpha) (pros1) transcript variant X3 mRNA Length=1717
NODE_411	XM_013134934.1| PREDICTED: Esox lucius PH domain leucine-rich repeat-containing protein phosphatase 1-like (LOC105011967) mRNA Length=5964
NODE_411	XM_008297504.1| PREDICTED: Stegastes partitus PH domain leucine-rich repeat protein phosphatase 1-like (LOC103368950) mRNA Length=6816
NODE_411	XM_009296464.1| PREDICTED: Danio rerio si:ch73-40a17.1 (si:ch73-40a17.1) partial mRNA Length=3843
NODE_411	XM_006786984.1| PREDICTED: Neolamprologus brichardi PH domain leucine-rich repeat-containing protein phosphatase 1-like (LOC102785278) mRNA Length=5959
NODE_411	XM_005721406.1| PREDICTED: Pundamilia nyererei PH domain leucine-rich repeat-containing protein phosphatase 1-like (LOC102207086) mRNA Length=6953
NODE_411	XM_005912677.1| PREDICTED: Haplochromis burtoni PH domain leucine-rich repeat-containing protein phosphatase 1-like (LOC102291376) transcript variant X2 mRNA Length=6227
NODE_411	XM_005912676.1| PREDICTED: Haplochromis burtoni PH domain leucine-rich repeat-containing protein phosphatase 1-like (LOC102291376) transcript variant X1 mRNA Length=6508
NODE_411	XM_005476369.1| PREDICTED: Oreochromis niloticus PH domain leucine-rich repeat protein phosphatase 1-like (LOC100705906) mRNA Length=6956
NODE_411	XM_004542752.1| PREDICTED: Maylandia zebra PH domain leucine-rich repeat protein phosphatase 1-like (LOC101477421) mRNA Length=6946
NODE_411	XM_010796233.1| PREDICTED: Notothenia coriiceps PH domain leucine-rich repeat-containing protein phosphatase 1-like (LOC104966896) mRNA Length=5143
NODE_415	XM_010884738.2| PREDICTED: Esox lucius protein tyrosine phosphatase non-receptor type 3 (ptpn3) mRNA Length=3941
NODE_415	XM_010736014.1| PREDICTED: Larimichthys crocea protein tyrosine phosphatase non-receptor type 3 (ptpn3) mRNA Length=3464
NODE_415	XM_005472729.1| PREDICTED: Oreochromis niloticus protein tyrosine phosphatase non-receptor type 3 (ptpn3) transcript variant X3 mRNA Length=3380
NODE_415	XM_003450941.2| PREDICTED: Oreochromis niloticus protein tyrosine phosphatase non-receptor type 3 (ptpn3) transcript variant X1 mRNA Length=3530
NODE_415	XM_005472728.1| PREDICTED: Oreochromis niloticus protein tyrosine phosphatase non-receptor type 3 (ptpn3) transcript variant X2 mRNA Length=3526
NODE_415	XM_012925222.1| PREDICTED: Maylandia zebra protein tyrosine phosphatase non-receptor type 3 (ptpn3) transcript variant X2 mRNA Length=3519
NODE_415	XM_005937597.1| PREDICTED: Haplochromis burtoni tyrosine-protein phosphatase non-receptor type 3-like (LOC102306846) transcript variant X2 mRNA Length=3536
NODE_415	XM_005937596.1| PREDICTED: Haplochromis burtoni tyrosine-protein phosphatase non-receptor type 3-like (LOC102306846) transcript variant X1 mRNA Length=3532
NODE_415	XM_005738591.1| PREDICTED: Pundamilia nyererei tyrosine-protein phosphatase non-receptor type 3-like (LOC102202216) transcript variant X2 mRNA Length=3498
NODE_415	XM_005738590.1| PREDICTED: Pundamilia nyererei tyrosine-protein phosphatase non-receptor type 3-like (LOC102202216) transcript variant X1 mRNA Length=3494
NODE_416	XM_013137139.1| PREDICTED: Esox lucius cip1-interacting zinc finger protein-like (LOC105015006) transcript variant X2 mRNA Length=2440
NODE_416	XM_010877792.2| PREDICTED: Esox lucius cip1-interacting zinc finger protein-like (LOC105015006) transcript variant X1 mRNA Length=2505
NODE_417	XM_013137139.1| PREDICTED: Esox lucius cip1-interacting zinc finger protein-like (LOC105015006) transcript variant X2 mRNA Length=2440
NODE_417	XM_010877792.2| PREDICTED: Esox lucius cip1-interacting zinc finger protein-like (LOC105015006) transcript variant X1 mRNA Length=2505
NODE_417	XM_008325996.1| PREDICTED: Cynoglossus semilaevis CDKN1A interacting zinc finger protein 1 (ciz1) transcript variant X2 mRNA Length=2473
NODE_417	XM_008325995.1| PREDICTED: Cynoglossus semilaevis CDKN1A interacting zinc finger protein 1 (ciz1) transcript variant X1 mRNA Length=2473
NODE_417	XM_010738736.1| PREDICTED: Larimichthys crocea CDKN1A interacting zinc finger protein 1 (ciz1) mRNA Length=4388
NODE_417	XM_010780597.1| PREDICTED: Notothenia coriiceps CDKN1A interacting zinc finger protein 1 (ciz1) mRNA Length=4370
NODE_417	XM_005470358.1| PREDICTED: Oreochromis niloticus cip1-interacting zinc finger protein-like (LOC100709243) mRNA Length=4824
NODE_417	XM_005720475.1| PREDICTED: Pundamilia nyererei cip1-interacting zinc finger protein-like (LOC102204324) mRNA Length=3490
NODE_417	XM_006788962.1| PREDICTED: Neolamprologus brichardi cip1-interacting zinc finger protein-like (LOC102786449) mRNA Length=4509
NODE_417	XM_005930100.1| PREDICTED: Haplochromis burtoni cip1-interacting zinc finger protein-like (LOC102308411) mRNA Length=2933
NODE_418	XM_010882227.2| PREDICTED: Esox lucius CLOCK-interacting pacemaker (LOC105017539) mRNA Length=4450
NODE_420	XM_010877012.2| PREDICTED: Esox lucius cell migration inducing protein hyaluronan binding (cemip) mRNA Length=5633
NODE_421	XM_010877012.2| PREDICTED: Esox lucius cell migration inducing protein hyaluronan binding (cemip) mRNA Length=5633
NODE_421	XM_010775640.1| PREDICTED: Notothenia coriiceps cell migration-inducing and hyaluronan-binding protein-like (LOC104949298) partial mRNA Length=3960
NODE_421	XM_008292738.1| PREDICTED: Stegastes partitus cell migration inducing protein hyaluronan binding (cemip) mRNA Length=8383
NODE_421	XM_005463547.1| PREDICTED: Oreochromis niloticus protein KIAA1199-like (LOC102083001) mRNA Length=2665
NODE_425	XM_010896931.1| PREDICTED: Esox lucius potassium channel subfamily M regulatory beta subunit 2 (kcnmb2) transcript variant X2 mRNA Length=1894
NODE_425	XM_010896930.1| PREDICTED: Esox lucius potassium channel subfamily M regulatory beta subunit 2 (kcnmb2) transcript variant X1 mRNA Length=1882
NODE_425	XM_011474339.1| PREDICTED: Oryzias latipes potassium channel subfamily M regulatory beta subunit 2 (kcnmb2) mRNA Length=3416
NODE_425	XM_007235829.1| PREDICTED: Astyanax mexicanus calcium-activated potassium channel subunit beta-2-like (LOC103042220) mRNA Length=1351
NODE_428	XM_006809583.1| PREDICTED: Neolamprologus brichardi TSC22 domain family protein 4-like (LOC102789967) mRNA Length=1202
NODE_430	XM_013139413.1| PREDICTED: Esox lucius adenosine deaminase RNA-specific (adar) transcript variant X1 mRNA Length=4527
NODE_430	XM_013139415.1| PREDICTED: Esox lucius adenosine deaminase RNA-specific (adar) transcript variant X3 mRNA Length=4308
NODE_430	XM_013139414.1| PREDICTED: Esox lucius adenosine deaminase RNA-specific (adar) transcript variant X2 mRNA Length=4533
NODE_438	NM_001140530.1| Salmo salar GC-rich sequence DNA-binding factor (gcf) mRNA gb|BT046030.1| Salmo salar clone ssal-rgf-539-295 GC-rich sequence DNA-binding factor putative mRNA complete cds Length=2692
NODE_442	XM_010896541.1| PREDICTED: Esox lucius S-phase cyclin A-associated protein in the ER (scaper) transcript variant X2 mRNA Length=4981
NODE_442	XM_010896540.1| PREDICTED: Esox lucius S-phase cyclin A-associated protein in the ER (scaper) transcript variant X1 mRNA Length=4999
NODE_448	XM_008286843.1| PREDICTED: Stegastes partitus T-lymphoma invasion and metastasis-inducing protein 1-like (LOC103360909) mRNA Length=6191
NODE_449	NM_001141742.1| Salmo salar Bardet-Biedl syndrome 2 (bbs2) mRNA gb|BT045102.1| Salmo salar clone ssal-rgf-512-026 Bardet-Biedl syndrome 2 protein homolog putative mRNA complete cds Length=2673
NODE_449	XM_010883969.2| PREDICTED: Esox lucius Bardet-Biedl syndrome 2 (bbs2) transcript variant X2 mRNA Length=4163
NODE_449	XM_010883970.1| PREDICTED: Esox lucius Bardet-Biedl syndrome 2 (bbs2) transcript variant X3 mRNA Length=4132
NODE_449	XM_010883968.1| PREDICTED: Esox lucius Bardet-Biedl syndrome 2 (bbs2) transcript variant X1 mRNA Length=4195
NODE_449	XM_007249254.1| PREDICTED: Astyanax mexicanus Bardet-Biedl syndrome 2 protein homolog (LOC103030563) partial mRNA Length=2257
NODE_449	XM_008295791.1| PREDICTED: Stegastes partitus Bardet-Biedl syndrome 2 (bbs2) transcript variant X2 mRNA Length=3352
NODE_449	XM_008295790.1| PREDICTED: Stegastes partitus Bardet-Biedl syndrome 2 (bbs2) transcript variant X1 mRNA Length=3168
NODE_451	XM_010872514.1| PREDICTED: Esox lucius hemicentin 1 (hmcn1) mRNA Length=17696
NODE_451	XM_010734519.1| PREDICTED: Larimichthys crocea hemicentin 1 (hmcn1) mRNA Length=17610
NODE_451	XM_008333038.1| PREDICTED: Cynoglossus semilaevis hemicentin 1 (hmcn1) mRNA Length=17547
NODE_451	XM_008292865.1| PREDICTED: Stegastes partitus hemicentin 1 (hmcn1) mRNA Length=17256
NODE_451	XM_009294755.1| PREDICTED: Danio rerio hemicentin 1 (hmcn1) transcript variant X4 mRNA Length=10933
NODE_451	XM_009294753.1| PREDICTED: Danio rerio hemicentin 1 (hmcn1) transcript variant X2 mRNA Length=18149
NODE_451	XM_005160720.2| PREDICTED: Danio rerio hemicentin 1 (hmcn1) transcript variant X1 mRNA Length=18512
NODE_451	NM_001190304.2| Danio rerio hemicentin 1 (hmcn1) mRNA Length=17769
NODE_452	XM_010872514.1| PREDICTED: Esox lucius hemicentin 1 (hmcn1) mRNA Length=17696
NODE_452	XM_008333038.1| PREDICTED: Cynoglossus semilaevis hemicentin 1 (hmcn1) mRNA Length=17547
NODE_452	XM_008292865.1| PREDICTED: Stegastes partitus hemicentin 1 (hmcn1) mRNA Length=17256
NODE_452	XM_012839458.1| PREDICTED: Clupea harengus hemicentin 1 (hmcn1) mRNA Length=19789
NODE_452	XM_007238291.1| PREDICTED: Astyanax mexicanus hemicentin 1 (hmcn1) mRNA Length=17701
NODE_452	XM_011619760.1| PREDICTED: Takifugu rubripes hemicentin 1 (hmcn1) mRNA Length=18398
NODE_452	XM_013021737.1| PREDICTED: Dipodomys ordii hemicentin 1 (Hmcn1) mRNA Length=17624
NODE_454	XM_010870558.2| PREDICTED: Esox lucius bromodomain containing 8 (brd8) transcript variant X2 mRNA Length=4238
NODE_454	XM_010870559.2| PREDICTED: Esox lucius bromodomain containing 8 (brd8) transcript variant X3 mRNA Length=4199
NODE_454	XM_010870557.2| PREDICTED: Esox lucius bromodomain containing 8 (brd8) transcript variant X1 mRNA Length=4244
NODE_454	XM_010870560.2| PREDICTED: Esox lucius bromodomain containing 8 (brd8) transcript variant X4 mRNA Length=4097
NODE_455	XM_010883290.2| PREDICTED: Esox lucius acylglycerol kinase (agk) transcript variant X1 mRNA Length=2203
NODE_455	XM_010883291.1| PREDICTED: Esox lucius acylglycerol kinase (agk) transcript variant X2 mRNA Length=2121
NODE_455	XM_010756832.1| PREDICTED: Larimichthys crocea acylglycerol kinase (agk) mRNA Length=1504
NODE_455	XM_010773518.1| PREDICTED: Notothenia coriiceps acylglycerol kinase (agk) mRNA Length=1831
NODE_455	XM_008292343.1| PREDICTED: Stegastes partitus acylglycerol kinase (agk) mRNA Length=1767
NODE_455	XM_012833101.1| PREDICTED: Clupea harengus acylglycerol kinase (agk) mRNA Length=1834
NODE_465	NM_001173942.1| Salmo salar Integrator complex subunit 8 (int8) mRNA gb|BT059326.1| Salmo salar clone ssal-rgf-541-248 Integrator complex subunit 8 putative mRNA complete cds Length=4056
NODE_465	NM_001165374.1| Salmo salar lysosomal-associated membrane protein 1 (lamp1) mRNA gb|BT058886.1| Salmo salar clone ssal-rgf-511-138 Lysosome-associated membrane glycoprotein 1 precursor putative mRNA complete cds Length=2805
NODE_466	XM_010868500.2| PREDICTED: Esox lucius SUN domain-containing ossification factor-like (LOC105009096) transcript variant X2 mRNA Length=5394
NODE_466	XM_010868499.2| PREDICTED: Esox lucius SUN domain-containing ossification factor-like (LOC105009096) transcript variant X1 mRNA Length=5415
NODE_466	XM_008293882.1| PREDICTED: Stegastes partitus SUN domain-containing ossification factor-like (LOC103366132) transcript variant X2 mRNA Length=4390
NODE_466	XM_008293810.1| PREDICTED: Stegastes partitus SUN domain-containing ossification factor-like (LOC103366132) transcript variant X1 mRNA Length=4411
NODE_466	XM_010741490.1| PREDICTED: Larimichthys crocea SUN domain-containing ossification factor-like (LOC104927413) mRNA Length=4330
NODE_466	XM_011616672.1| PREDICTED: Takifugu rubripes SUN domain-containing ossification factor-like (LOC101067064) mRNA Length=4093
NODE_466	XM_010795321.1| PREDICTED: Notothenia coriiceps SUN domain-containing ossification factor-like (LOC104966167) mRNA Length=1697
NODE_466	XM_012839403.1| PREDICTED: Clupea harengus SUN domain containing ossification factor (suco) mRNA Length=4515
NODE_466	XM_008307122.1| PREDICTED: Cynoglossus semilaevis SUN domain containing ossification factor (suco) mRNA Length=5218
NODE_468	NM_001173633.1| Salmo salar Nucleolar transcription factor 1 (ubf1) mRNA gb|BT059116.1| Salmo salar clone ssal-rgf-526-136 Nucleolar transcription factor 1 putative mRNA complete cds Length=2689
NODE_468	XM_010895385.2| PREDICTED: Esox lucius nucleolar transcription factor 1-A-like (LOC105025011) transcript variant X12 mRNA Length=3533
NODE_468	XM_010895384.2| PREDICTED: Esox lucius nucleolar transcription factor 1-A-like (LOC105025011) transcript variant X11 mRNA Length=3579
NODE_468	XM_010895382.2| PREDICTED: Esox lucius nucleolar transcription factor 1-A-like (LOC105025011) transcript variant X10 mRNA Length=3583
NODE_468	XM_010895381.2| PREDICTED: Esox lucius nucleolar transcription factor 1-A-like (LOC105025011) transcript variant X9 mRNA Length=3597
NODE_468	XM_010895373.2| PREDICTED: Esox lucius nucleolar transcription factor 1-A-like (LOC105025011) transcript variant X1 mRNA Length=3600
NODE_468	XM_010895380.2| PREDICTED: Esox lucius nucleolar transcription factor 1-A-like (LOC105025011) transcript variant X8 mRNA Length=3551
NODE_468	XM_010895379.2| PREDICTED: Esox lucius nucleolar transcription factor 1-A-like (LOC105025011) transcript variant X7 mRNA Length=3485
NODE_468	XM_010895378.2| PREDICTED: Esox lucius nucleolar transcription factor 1-A-like (LOC105025011) transcript variant X6 mRNA Length=4037
NODE_469	XM_013137888.1| PREDICTED: Esox lucius sushi-repeat containing protein X-linked (srpx) mRNA Length=2956
NODE_469	XM_008328025.1| PREDICTED: Cynoglossus semilaevis sushi-repeat containing protein X-linked (srpx) transcript variant X1 mRNA Length=1995
NODE_469	XM_008328027.1| PREDICTED: Cynoglossus semilaevis sushi-repeat containing protein X-linked (srpx) transcript variant X3 mRNA Length=1879
NODE_469	XM_008328026.1| PREDICTED: Cynoglossus semilaevis sushi-repeat containing protein X-linked (srpx) transcript variant X2 mRNA Length=1941
NODE_471	XM_005945406.1| PREDICTED: Haplochromis burtoni schwannomin-interacting protein 1-like (LOC102310732) mRNA Length=629
NODE_471	XM_005752988.1| PREDICTED: Pundamilia nyererei schwannomin-interacting protein 1-like (LOC102198682) mRNA Length=2121
NODE_471	XR_191879.2| PREDICTED: Maylandia zebra schwannomin-interacting protein 1-like (LOC101478675) transcript variant X4 misc_RNA Length=2886
NODE_471	XM_006809059.1| PREDICTED: Neolamprologus brichardi uncharacterized LOC102786954 (LOC102786954) mRNA Length=2708
NODE_488	XM_010870117.2| PREDICTED: Esox lucius phosphatidylinositol 3 4 5-trisphosphate 3-phosphatase and dual-specificity protein phosphatase PTEN (LOC105010650) transcript variant X1 mRNA Length=2391
NODE_488	XM_010870118.2| PREDICTED: Esox lucius phosphatidylinositol 3 4 5-trisphosphate 3-phosphatase and dual-specificity protein phosphatase PTEN (LOC105010650) transcript variant X2 mRNA Length=2325
NODE_489	XM_010748985.1| PREDICTED: Larimichthys crocea ataxin 10 (atxn10) mRNA Length=3279
NODE_489	XM_008294862.1| PREDICTED: Stegastes partitus ataxin 10 (atxn10) transcript variant X2 mRNA Length=3289
NODE_489	XM_008294861.1| PREDICTED: Stegastes partitus ataxin 10 (atxn10) transcript variant X1 mRNA Length=3287
NODE_496	XM_010892757.2| PREDICTED: Esox lucius KIAA0196 ortholog (kiaa0196) transcript variant X1 mRNA Length=4143
NODE_496	XM_010892758.2| PREDICTED: Esox lucius KIAA0196 ortholog (kiaa0196) transcript variant X2 mRNA Length=4110
NODE_496	XM_010740035.1| PREDICTED: Larimichthys crocea KIAA0196 ortholog (kiaa0196) mRNA Length=3865
NODE_496	XM_008276987.1| PREDICTED: Stegastes partitus KIAA0196 ortholog (kiaa0196) mRNA Length=4373
NODE_496	XM_007547873.1| PREDICTED: Poecilia formosa KIAA0196 ortholog (kiaa0196) mRNA Length=4011
NODE_496	XM_008323669.1| PREDICTED: Cynoglossus semilaevis KIAA0196 ortholog (kiaa0196) mRNA Length=3873
NODE_497	XM_010903328.2| PREDICTED: Esox lucius E3 ubiquitin-protein ligase ZFP91 (LOC105029798) mRNA Length=3478
NODE_497	XM_012865473.1| PREDICTED: Fundulus heteroclitus E3 ubiquitin-protein ligase ZFP91-like (LOC105928288) transcript variant X3 mRNA Length=3562
NODE_497	XM_012865472.1| PREDICTED: Fundulus heteroclitus E3 ubiquitin-protein ligase ZFP91-like (LOC105928288) transcript variant X2 mRNA Length=3561
NODE_497	XM_012865471.1| PREDICTED: Fundulus heteroclitus E3 ubiquitin-protein ligase ZFP91-like (LOC105928288) transcript variant X1 mRNA Length=3564
NODE_497	XM_003430010.2| PREDICTED: Ornithorhynchus anatinus ZFP91 zinc finger protein (ZFP91) partial mRNA Length=971
NODE_497	XM_006634074.1| PREDICTED: Lepisosteus oculatus E3 ubiquitin-protein ligase ZFP91-like (LOC102691019) partial mRNA Length=1233
NODE_497	XM_006012248.1| PREDICTED: Latimeria chalumnae ZFP91 zinc finger protein (ZFP91) mRNA Length=1390
NODE_497	XM_009897486.1| PREDICTED: Picoides pubescens ZFP91 zinc finger protein (ZFP91) mRNA Length=1509
NODE_497	XM_007497517.1| PREDICTED: Monodelphis domestica ZFP91 zinc finger protein (ZFP91) transcript variant X4 mRNA Length=4973
NODE_497	XM_007497516.1| PREDICTED: Monodelphis domestica ZFP91 zinc finger protein (ZFP91) transcript variant X3 mRNA Length=5075
NODE_498	NM_001124367.1| Oncorhynchus mykiss CC chemokine (LOC100136057) mRNA emb|AJ315149.2| Oncorhynchus mykiss mRNA for CC chemokine Length=507
NODE_498	XM_010894181.2| PREDICTED: Esox lucius actin alpha cardiac (LOC105024319) transcript variant X1 mRNA Length=1296
NODE_498	XM_010889231.2| PREDICTED: Esox lucius actin alpha cardiac-like (LOC105021500) mRNA Length=1616
NODE_498	XM_012880982.1| PREDICTED: Fundulus heteroclitus actin alpha 1 skeletal muscle (acta1) mRNA Length=1577
NODE_498	XM_010894183.1| PREDICTED: Esox lucius actin alpha cardiac (LOC105024319) transcript variant X3 mRNA Length=1299
NODE_498	XM_010894182.1| PREDICTED: Esox lucius actin alpha cardiac (LOC105024319) transcript variant X2 mRNA Length=1316
NODE_498	XM_008405806.1| PREDICTED: Poecilia reticulata actin alpha 1 skeletal muscle (acta1) mRNA Length=1595
NODE_498	XM_008174717.1| PREDICTED: Chrysemys picta bellii actin-like 8 (ACTL8) transcript variant X2 mRNA Length=1002
NODE_498	XM_008174716.1| PREDICTED: Chrysemys picta bellii actin-like 8 (ACTL8) transcript variant X1 mRNA Length=1131
NODE_498	XM_005804217.1| PREDICTED: Xiphophorus maculatus actin alpha skeletal muscle A-like (LOC102225200) transcript variant X2 mRNA Length=1091
NODE_501	XM_008288547.1| PREDICTED: Stegastes partitus suppressor of variegation 3-9 homolog 1 (Drosophila) (suv39h1) mRNA Length=1592
NODE_502	XM_005519986.1| PREDICTED: Pseudopodoces humilis galactosidase beta 1-like (GLB1L) mRNA Length=1962
NODE_502	XM_009996269.1| PREDICTED: Chaetura pelagica galactosidase beta 1-like (GLB1L) mRNA Length=1890
NODE_505	XM_010881298.2| PREDICTED: Esox lucius piezo-type mechanosensitive ion channel component 1 (piezo1) mRNA Length=8704
NODE_505	XM_012819210.1| PREDICTED: Clupea harengus piezo-type mechanosensitive ion channel component 1 (piezo1) mRNA Length=8947
NODE_507	NM_001141633.1| Salmo salar apolipoprotein F (apof) mRNA gb|BT044914.1| Salmo salar clone ssal-rgf-507-072 Apolipoprotein F precursor putative mRNA complete cds Length=1818
NODE_507	XM_010881549.2| PREDICTED: Esox lucius apolipoprotein F (apof) mRNA Length=1855
NODE_509	XM_013133256.1| PREDICTED: Esox lucius neuronal acetylcholine receptor subunit alpha-3-like (LOC106024226) mRNA Length=1848
NODE_509	XM_010878818.1| PREDICTED: Esox lucius neuronal acetylcholine receptor subunit alpha-3-like (LOC105015556) mRNA Length=2170
NODE_511	XM_010899577.1| PREDICTED: Esox lucius fragile X mental retardation 1 (fmr1) transcript variant X2 mRNA Length=4452
NODE_511	XM_010899570.1| PREDICTED: Esox lucius fragile X mental retardation 1 (fmr1) transcript variant X1 mRNA Length=4461
NODE_511	XM_007233022.1| PREDICTED: Astyanax mexicanus fragile X mental retardation protein 1 homolog B-like (LOC103032165) mRNA Length=2382
NODE_512	XM_010875774.2| PREDICTED: Esox lucius glucocorticoid modulatory element binding protein 2 (gmeb2) transcript variant X6 mRNA Length=2773
NODE_512	XM_010875773.2| PREDICTED: Esox lucius glucocorticoid modulatory element binding protein 2 (gmeb2) transcript variant X5 mRNA Length=2800
NODE_512	XM_010875775.1| PREDICTED: Esox lucius glucocorticoid modulatory element binding protein 2 (gmeb2) transcript variant X7 mRNA Length=2636
NODE_512	XM_010875772.1| PREDICTED: Esox lucius glucocorticoid modulatory element binding protein 2 (gmeb2) transcript variant X4 mRNA Length=2704
NODE_512	XM_010875771.1| PREDICTED: Esox lucius glucocorticoid modulatory element binding protein 2 (gmeb2) transcript variant X3 mRNA Length=2683
NODE_512	XM_010875770.1| PREDICTED: Esox lucius glucocorticoid modulatory element binding protein 2 (gmeb2) transcript variant X2 mRNA Length=2765
NODE_512	XM_010875769.1| PREDICTED: Esox lucius glucocorticoid modulatory element binding protein 2 (gmeb2) transcript variant X1 mRNA Length=2748
NODE_512	XM_009297110.1| PREDICTED: Danio rerio si:ch73-302a13.2 (si:ch73-302a13.2) mRNA Length=3921
NODE_514	XM_013136672.1| PREDICTED: Esox lucius AP2 associated kinase 1 (aak1) transcript variant X9 mRNA Length=4435
NODE_514	XM_013136671.1| PREDICTED: Esox lucius AP2 associated kinase 1 (aak1) transcript variant X8 mRNA Length=4508
NODE_514	XM_013136670.1| PREDICTED: Esox lucius AP2 associated kinase 1 (aak1) transcript variant X7 mRNA Length=4613
NODE_514	XM_013136669.1| PREDICTED: Esox lucius AP2 associated kinase 1 (aak1) transcript variant X6 mRNA Length=4619
NODE_514	XM_013136668.1| PREDICTED: Esox lucius AP2 associated kinase 1 (aak1) transcript variant X5 mRNA Length=3984
NODE_514	XM_013136667.1| PREDICTED: Esox lucius AP2 associated kinase 1 (aak1) transcript variant X4 mRNA Length=4724
NODE_514	XM_013136666.1| PREDICTED: Esox lucius AP2 associated kinase 1 (aak1) transcript variant X3 mRNA Length=4812
NODE_514	XM_013136665.1| PREDICTED: Esox lucius AP2 associated kinase 1 (aak1) transcript variant X2 mRNA Length=4887
NODE_514	XM_010876411.2| PREDICTED: Esox lucius AP2 associated kinase 1 (aak1) transcript variant X1 mRNA Length=4917
NODE_517	XM_010882410.2| PREDICTED: Esox lucius nesprin-2-like (LOC105017653) mRNA Length=12611
NODE_518	XM_010902953.2| PREDICTED: Esox lucius G protein-coupled receptor 17 (gpr17) transcript variant X2 mRNA Length=2765
NODE_518	XM_010902952.1| PREDICTED: Esox lucius G protein-coupled receptor 17 (gpr17) transcript variant X1 mRNA Length=2671
NODE_519	XM_010877993.2| PREDICTED: Esox lucius G-protein signaling modulator 1 (gpsm1) mRNA Length=3841
NODE_519	XM_010372736.1| PREDICTED: Rhinopithecus roxellana G-protein signaling modulator 1 (GPSM1) transcript variant X2 mRNA Length=2222
NODE_519	XM_010372735.1| PREDICTED: Rhinopithecus roxellana G-protein signaling modulator 1 (GPSM1) transcript variant X1 mRNA Length=3333
NODE_519	XM_004593646.2| PREDICTED: Ochotona princeps G-protein signaling modulator 1 (GPSM1) mRNA Length=2034
NODE_519	XM_007521461.1| PREDICTED: Erinaceus europaeus G-protein signaling modulator 1 (GPSM1) transcript variant X2 mRNA Length=2081
NODE_519	XM_007521460.1| PREDICTED: Erinaceus europaeus G-protein signaling modulator 1 (GPSM1) transcript variant X1 mRNA Length=2180
NODE_519	XM_003422798.2| PREDICTED: Loxodonta africana G-protein signaling modulator 1 (GPSM1) mRNA Length=3402
NODE_519	XM_009245031.1| PREDICTED: Pongo abelii G-protein signaling modulator 1 (GPSM1) mRNA Length=3537
NODE_519	XM_006900573.1| PREDICTED: Elephantulus edwardii G-protein signaling modulator 1 (GPSM1) transcript variant X2 mRNA Length=1959
NODE_519	XM_006900572.1| PREDICTED: Elephantulus edwardii G-protein signaling modulator 1 (GPSM1) transcript variant X1 mRNA Length=2103
NODE_520	XM_010887433.2| PREDICTED: Esox lucius alpha/beta hydrolase domain-containing protein 17A (LOC105020419) transcript variant X1 mRNA Length=4270
NODE_520	XM_010887441.2| PREDICTED: Esox lucius alpha/beta hydrolase domain-containing protein 17A (LOC105020419) transcript variant X2 mRNA Length=4267
NODE_520	XM_010778059.1| PREDICTED: Notothenia coriiceps abhydrolase domain containing 17A (abhd17a) mRNA Length=1719
NODE_520	XM_012864786.1| PREDICTED: Fundulus heteroclitus abhydrolase domain containing 17A (abhd17a) mRNA Length=2563
NODE_520	XM_009570506.1| PREDICTED: Cuculus canorus abhydrolase domain containing 17A (ABHD17A) mRNA Length=1098
NODE_520	XM_005051861.1| PREDICTED: Ficedula albicollis abhydrolase domain containing 17C (ABHD17C) transcript variant X2 mRNA Length=2975
NODE_520	XM_005051860.1| PREDICTED: Ficedula albicollis abhydrolase domain containing 17C (ABHD17C) transcript variant X1 mRNA Length=3086
NODE_520	XR_477037.1| PREDICTED: Poecilia formosa alpha/beta hydrolase domain-containing protein 17B (LOC103145623) transcript variant X2 misc_RNA Length=3619
NODE_520	XM_007563132.1| PREDICTED: Poecilia formosa alpha/beta hydrolase domain-containing protein 17B (LOC103145623) transcript variant X1 mRNA Length=2569
NODE_520	XM_005808498.1| PREDICTED: Xiphophorus maculatus alpha/beta hydrolase domain-containing protein 17B-like (LOC102237120) mRNA Length=1327
NODE_522	NM_001146436.1| Salmo salar neuroblastoma suppression of tumorigenicity 1 (nbl1) mRNA gb|BT056734.1| Salmo salar clone ssal-rgb2-552-313 Neuroblastoma suppressor of tumorigenicity 1 precursor putative mRNA complete cds Length=1336
NODE_526	XM_010875586.1| PREDICTED: Esox lucius TOX high mobility group box family member 2-like (LOC105013801) mRNA Length=2840
NODE_526	XM_013138095.1| PREDICTED: Esox lucius TOX high mobility group box family member 2 (tox2) mRNA Length=3520
NODE_526	XM_008275734.1| PREDICTED: Stegastes partitus TOX high mobility group box family member 2-like (LOC103353001) mRNA Length=3246
NODE_526	XM_011602369.1| PREDICTED: Takifugu rubripes TOX high mobility group box family member 2-like (LOC101061934) transcript variant X3 mRNA Length=3561
NODE_526	XM_011602368.1| PREDICTED: Takifugu rubripes TOX high mobility group box family member 2-like (LOC101061934) transcript variant X2 mRNA Length=3651
NODE_526	XM_011602367.1| PREDICTED: Takifugu rubripes TOX high mobility group box family member 2-like (LOC101061934) transcript variant X1 mRNA Length=3654
NODE_526	XM_010731440.1| PREDICTED: Larimichthys crocea thymocyte selection-associated high mobility group box protein TOX-like (LOC104919424) transcript variant X2 mRNA Length=2819
NODE_526	XM_010731439.1| PREDICTED: Larimichthys crocea thymocyte selection-associated high mobility group box protein TOX-like (LOC104919424) transcript variant X1 mRNA Length=2822
NODE_526	XM_012919854.1| PREDICTED: Maylandia zebra TOX high mobility group box family member 2-like (LOC101480694) transcript variant X4 mRNA Length=2611
NODE_528	XM_010892912.2| PREDICTED: Esox lucius zinc finger protein 839 (znf839) transcript variant X2 mRNA Length=3795
NODE_528	XM_010892911.2| PREDICTED: Esox lucius zinc finger protein 839 (znf839) transcript variant X1 mRNA Length=3795
NODE_537	XM_012823581.1| PREDICTED: Clupea harengus protein tyrosine phosphatase non-receptor type 21 (ptpn21) transcript variant X2 mRNA Length=4140
NODE_537	XM_012823573.1| PREDICTED: Clupea harengus protein tyrosine phosphatase non-receptor type 21 (ptpn21) transcript variant X1 mRNA Length=4451
NODE_537	XM_010767550.1| PREDICTED: Notothenia coriiceps protein tyrosine phosphatase non-receptor type 21 (ptpn21) mRNA Length=5566
NODE_537	XM_010737401.1| PREDICTED: Larimichthys crocea protein tyrosine phosphatase non-receptor type 21 (ptpn21) mRNA Length=5034
NODE_537	XM_011717300.1| PREDICTED: Macaca nemestrina protein tyrosine phosphatase non-receptor type 21 (PTPN21) transcript variant X3 mRNA Length=6392
NODE_537	XM_011717299.1| PREDICTED: Macaca nemestrina protein tyrosine phosphatase non-receptor type 21 (PTPN21) transcript variant X2 mRNA Length=6316
NODE_537	XM_011717298.1| PREDICTED: Macaca nemestrina protein tyrosine phosphatase non-receptor type 21 (PTPN21) transcript variant X1 mRNA Length=6161
NODE_537	XM_011949452.1| PREDICTED: Colobus angolensis palliatus protein tyrosine phosphatase non-receptor type 21 (PTPN21) transcript variant X2 mRNA Length=6132
NODE_537	XM_011949451.1| PREDICTED: Colobus angolensis palliatus protein tyrosine phosphatase non-receptor type 21 (PTPN21) transcript variant X1 mRNA Length=6327
NODE_538	XM_013140565.1| PREDICTED: Esox lucius G protein-coupled receptor kinase 4 (grk4) mRNA Length=2125
NODE_538	XM_010771861.1| PREDICTED: Notothenia coriiceps G protein-coupled receptor kinase 5-like (LOC104946103) mRNA Length=851
NODE_538	XM_005797240.1| PREDICTED: Xiphophorus maculatus G protein-coupled receptor kinase 4-like (LOC102237931) mRNA Length=5383
NODE_538	XM_008408554.1| PREDICTED: Poecilia reticulata G protein-coupled receptor kinase 4 (grk4) transcript variant X2 mRNA Length=5456
NODE_538	XM_010771871.1| PREDICTED: Notothenia coriiceps huntingtin-like (LOC104946108) mRNA Length=7357
NODE_538	XM_012870188.1| PREDICTED: Fundulus heteroclitus G protein-coupled receptor kinase 4 (grk4) mRNA Length=5423
NODE_538	XM_007543896.1| PREDICTED: Poecilia formosa G protein-coupled receptor kinase 4 (grk4) transcript variant X4 mRNA Length=5569
NODE_538	XM_007543881.1| PREDICTED: Poecilia formosa G protein-coupled receptor kinase 4 (grk4) transcript variant X2 mRNA Length=5676
NODE_538	XM_008408546.1| PREDICTED: Poecilia reticulata G protein-coupled receptor kinase 4 (grk4) transcript variant X1 mRNA Length=5409
NODE_538	XM_007543888.1| PREDICTED: Poecilia formosa G protein-coupled receptor kinase 4 (grk4) transcript variant X3 mRNA Length=5521
NODE_539	XM_004066309.2| PREDICTED: Oryzias latipes G protein-coupled receptor kinase 6-like (LOC101173769) transcript variant X2 mRNA Length=2270
NODE_539	XM_011480712.1| PREDICTED: Oryzias latipes G protein-coupled receptor kinase 6-like (LOC101173769) transcript variant X1 mRNA Length=2223
NODE_543	XM_010888297.2| PREDICTED: Esox lucius protein arginine methyltransferase 9 (prmt9) transcript variant X3 mRNA Length=3029
NODE_543	XM_010888296.2| PREDICTED: Esox lucius protein arginine methyltransferase 9 (prmt9) transcript variant X2 mRNA Length=2855
NODE_543	XM_010888295.1| PREDICTED: Esox lucius protein arginine methyltransferase 9 (prmt9) transcript variant X1 mRNA Length=2938
NODE_543	XM_008316443.1| PREDICTED: Cynoglossus semilaevis protein arginine methyltransferase 9 (prmt9) mRNA Length=3797
NODE_544	XM_010898106.2| PREDICTED: Esox lucius protein quaking-A-like (LOC105026572) transcript variant X2 mRNA Length=2998
NODE_544	XM_010898105.2| PREDICTED: Esox lucius protein quaking-A-like (LOC105026572) transcript variant X1 mRNA Length=3021
NODE_551	XM_010789625.1| PREDICTED: Notothenia coriiceps vinculin-like (LOC104961346) transcript variant X6 mRNA Length=5111
NODE_551	XM_010789624.1| PREDICTED: Notothenia coriiceps vinculin-like (LOC104961346) transcript variant X5 mRNA Length=5114
NODE_551	XM_010789623.1| PREDICTED: Notothenia coriiceps vinculin-like (LOC104961346) transcript variant X4 mRNA Length=5141
NODE_551	XM_010789622.1| PREDICTED: Notothenia coriiceps vinculin-like (LOC104961346) transcript variant X3 mRNA Length=5287
NODE_551	XM_010789621.1| PREDICTED: Notothenia coriiceps vinculin-like (LOC104961346) transcript variant X2 mRNA Length=5290
NODE_551	XM_010789619.1| PREDICTED: Notothenia coriiceps vinculin-like (LOC104961346) transcript variant X1 mRNA Length=5318
NODE_551	XM_010756166.1| PREDICTED: Larimichthys crocea vinculin-like (LOC104939608) mRNA Length=4395
NODE_551	XM_008297588.1| PREDICTED: Stegastes partitus vinculin-like (LOC103369010) transcript variant X4 mRNA Length=5517
NODE_551	XM_008297587.1| PREDICTED: Stegastes partitus vinculin-like (LOC103369010) transcript variant X3 mRNA Length=5520
NODE_551	XM_008297585.1| PREDICTED: Stegastes partitus vinculin-like (LOC103369010) transcript variant X2 mRNA Length=5695
NODE_557	XM_013134737.1| PREDICTED: Esox lucius ring finger protein 145 (rnf145) mRNA Length=4316
NODE_557	XM_012822996.1| PREDICTED: Clupea harengus ring finger protein 145 (rnf145) mRNA Length=3339
NODE_557	XM_006631723.1| PREDICTED: Lepisosteus oculatus RING finger protein 145-like (LOC102697224) mRNA Length=2250
NODE_557	XM_008333275.1| PREDICTED: Cynoglossus semilaevis ring finger protein 145 (rnf145) mRNA Length=2528
NODE_557	XM_005805983.1| PREDICTED: Xiphophorus maculatus RING finger protein 145-like (LOC102227024) mRNA Length=3199
NODE_557	XM_004587482.2| PREDICTED: Ochotona princeps ring finger protein 145 (RNF145) transcript variant X2 mRNA Length=2375
NODE_557	XM_004587481.2| PREDICTED: Ochotona princeps ring finger protein 145 (RNF145) transcript variant X1 mRNA Length=2546
NODE_557	XM_004076254.2| PREDICTED: Oryzias latipes ring finger protein 145 (rnf145) mRNA Length=4957
NODE_557	XM_008427476.1| PREDICTED: Poecilia reticulata ring finger protein 145 (rnf145) mRNA Length=2680
NODE_557	XM_007553415.1| PREDICTED: Poecilia formosa ring finger protein 145 (rnf145) mRNA Length=7221
NODE_560	XM_010889715.1| PREDICTED: Esox lucius ATM serine/threonine kinase (atm) mRNA Length=10395
NODE_562	XM_013133594.1| PREDICTED: Esox lucius ankyrin repeat domain 50 (ankrd50) transcript variant X2 mRNA Length=6572
NODE_562	XM_013133593.1| PREDICTED: Esox lucius ankyrin repeat domain 50 (ankrd50) transcript variant X1 mRNA Length=6917
NODE_562	XM_008291147.1| PREDICTED: Stegastes partitus ankyrin repeat domain 50 (ankrd50) transcript variant X4 mRNA Length=6561
NODE_562	XM_008291140.1| PREDICTED: Stegastes partitus ankyrin repeat domain 50 (ankrd50) transcript variant X3 mRNA Length=6965
NODE_562	XM_008291132.1| PREDICTED: Stegastes partitus ankyrin repeat domain 50 (ankrd50) transcript variant X2 mRNA Length=7035
NODE_562	XM_008291124.1| PREDICTED: Stegastes partitus ankyrin repeat domain 50 (ankrd50) transcript variant X1 mRNA Length=7273
NODE_562	XM_010747322.1| PREDICTED: Larimichthys crocea ankyrin repeat domain 50 (ankrd50) mRNA Length=6253
NODE_562	XM_003970664.2| PREDICTED: Takifugu rubripes ankyrin repeat domain 50 (ankrd50) mRNA Length=6627
NODE_562	XM_008326594.1| PREDICTED: Cynoglossus semilaevis ankyrin repeat domain 50 (ankrd50) mRNA Length=7330
NODE_562	XM_012834729.1| PREDICTED: Clupea harengus ankyrin repeat domain 50 (ankrd50) mRNA Length=5312
NODE_567	NM_001044776.1| Danio rerio milk fat globule-EGF factor 8 protein a (mfge8a) transcript variant 2 mRNA Length=2495
NODE_567	NM_001014299.1| Danio rerio milk fat globule-EGF factor 8 protein a (mfge8a) transcript variant 1 mRNA gb|BC091925.1| Danio rerio milk fat globule-EGF factor 8 protein like mRNA (cDNA clone MGC:110846 IMAGE:7155844) complete cds Length=2150
NODE_567	XM_011609992.1| PREDICTED: Takifugu rubripes EGF-like repeat and discoidin I-like domain-containing protein 3 (LOC101079303) transcript variant X4 mRNA Length=2174
NODE_567	XM_011609991.1| PREDICTED: Takifugu rubripes EGF-like repeat and discoidin I-like domain-containing protein 3 (LOC101079303) transcript variant X3 mRNA Length=2177
NODE_567	XM_011609990.1| PREDICTED: Takifugu rubripes EGF-like repeat and discoidin I-like domain-containing protein 3 (LOC101079303) transcript variant X2 mRNA Length=2192
NODE_567	XM_011609989.1| PREDICTED: Takifugu rubripes EGF-like repeat and discoidin I-like domain-containing protein 3 (LOC101079303) transcript variant X1 mRNA Length=2195
NODE_567	XM_009992249.1| PREDICTED: Tauraco erythrolophus lactadherin-like (LOC104383950) mRNA Length=1350
NODE_569	XM_008322314.1| PREDICTED: Cynoglossus semilaevis serum response factor (c-fos serum response element-binding transcription factor) (srf) transcript variant X3 mRNA Length=1911
NODE_569	XM_008322313.1| PREDICTED: Cynoglossus semilaevis serum response factor (c-fos serum response element-binding transcription factor) (srf) transcript variant X2 mRNA Length=2101
NODE_569	XM_008322309.1| PREDICTED: Cynoglossus semilaevis serum response factor (c-fos serum response element-binding transcription factor) (srf) transcript variant X1 mRNA Length=2076
NODE_579	XM_010897994.1| PREDICTED: Esox lucius fibroblast growth factor 20 (LOC105026497) mRNA Length=957
NODE_579	XM_004563221.2| PREDICTED: Maylandia zebra fibroblast growth factor 20-like (LOC101478433) mRNA Length=1619
NODE_579	XM_006781809.1| PREDICTED: Neolamprologus brichardi fibroblast growth factor 20-like (LOC102786604) mRNA Length=624
NODE_579	XM_005719497.1| PREDICTED: Pundamilia nyererei fibroblast growth factor 20-like (LOC102198360) mRNA Length=1577
NODE_579	NM_001279689.1| Oreochromis niloticus fibroblast growth factor 20-like (fgf20b) mRNA Length=1905
NODE_579	XM_005916576.1| PREDICTED: Haplochromis burtoni calcium uptake protein 3 mitochondrial-like (LOC102303388) transcript variant X3 mRNA Length=2331
NODE_579	XM_005916575.1| PREDICTED: Haplochromis burtoni calcium uptake protein 3 mitochondrial-like (LOC102303388) transcript variant X2 mRNA Length=2424
NODE_579	XM_005916574.1| PREDICTED: Haplochromis burtoni calcium uptake protein 3 mitochondrial-like (LOC102303388) transcript variant X1 mRNA Length=2427
NODE_581	XM_010878663.1| PREDICTED: Esox lucius NRDE-2 necessary for RNA interference domain containing (nrde2) transcript variant X2 mRNA Length=4378
NODE_581	XM_010878662.1| PREDICTED: Esox lucius NRDE-2 necessary for RNA interference domain containing (nrde2) transcript variant X1 mRNA Length=4496
NODE_584	XM_013133406.1| PREDICTED: Esox lucius ubiquitin specific peptidase 33 (usp33) transcript variant X2 mRNA Length=3789
NODE_584	XM_013133405.1| PREDICTED: Esox lucius ubiquitin specific peptidase 33 (usp33) transcript variant X1 mRNA Length=3992
NODE_584	XM_007250729.1| PREDICTED: Astyanax mexicanus ubiquitin specific peptidase 33 (usp33) mRNA Length=3514
NODE_584	XR_523387.1| PREDICTED: Cynoglossus semilaevis ubiquitin specific peptidase 33 (usp33) transcript variant X2 misc_RNA Length=3330
NODE_584	XM_008334895.1| PREDICTED: Cynoglossus semilaevis ubiquitin specific peptidase 33 (usp33) transcript variant X1 mRNA Length=3905
NODE_584	XM_010741561.1| PREDICTED: Larimichthys crocea ubiquitin specific peptidase 33 (usp33) mRNA Length=4037
NODE_584	XM_006634682.1| PREDICTED: Lepisosteus oculatus ubiquitin carboxyl-terminal hydrolase 33-like (LOC102697820) mRNA Length=2727
NODE_584	XR_545109.1| PREDICTED: Equus przewalskii ubiquitin specific peptidase 20 (USP20) transcript variant X4 misc_RNA Length=2673
NODE_584	XM_008521589.1| PREDICTED: Equus przewalskii ubiquitin specific peptidase 20 (USP20) transcript variant X3 mRNA Length=4109
NODE_584	XM_008521588.1| PREDICTED: Equus przewalskii ubiquitin specific peptidase 20 (USP20) transcript variant X2 mRNA Length=4350
NODE_587	XM_010895595.1| PREDICTED: Esox lucius chromosome unknown open reading frame human C7orf25 (LOC105025123) mRNA Length=2114
NODE_587	XM_005365439.1| PREDICTED: Microtus ochrogaster chromosome unknown open reading frame human C7orf25 (LOC101989992) transcript variant X2 mRNA Length=1932
NODE_587	XM_005365438.1| PREDICTED: Microtus ochrogaster chromosome unknown open reading frame human C7orf25 (LOC101989992) transcript variant X1 mRNA Length=1998
NODE_588	XM_010885358.2| PREDICTED: Esox lucius glycosylphosphatidylinositol anchor attachment 1 (gpaa1) transcript variant X3 mRNA Length=2595
NODE_588	XM_010885350.1| PREDICTED: Esox lucius glycosylphosphatidylinositol anchor attachment 1 (gpaa1) transcript variant X2 mRNA Length=2545
NODE_588	XM_010885344.1| PREDICTED: Esox lucius glycosylphosphatidylinositol anchor attachment 1 (gpaa1) transcript variant X1 mRNA Length=2553
NODE_588	XM_006634171.1| PREDICTED: Lepisosteus oculatus glycosylphosphatidylinositol anchor attachment 1 protein-like (LOC102696576) mRNA Length=1866
NODE_589	XM_012856160.1| PREDICTED: Fundulus heteroclitus ATP-binding cassette sub-family A member 1-like (LOC105920552) mRNA Length=5552
NODE_589	XM_008420964.1| PREDICTED: Poecilia reticulata ATP-binding cassette sub-family A member 1-like (LOC103471778) mRNA Length=8180
NODE_589	XM_007577894.1| PREDICTED: Poecilia formosa ATP-binding cassette sub-family A member 1-like (LOC103155995) partial mRNA Length=6315
NODE_589	XM_005812284.1| PREDICTED: Xiphophorus maculatus ATP-binding cassette sub-family A member 1-like (LOC102236954) mRNA Length=6597
NODE_589	XM_010587788.1| PREDICTED: Loxodonta africana ATP-binding cassette sub-family A (ABC1) member 1 (ABCA1) transcript variant X2 mRNA Length=9711
NODE_589	XM_003407821.2| PREDICTED: Loxodonta africana ATP-binding cassette sub-family A (ABC1) member 1 (ABCA1) transcript variant X1 mRNA Length=9919
NODE_589	XM_011480256.1| PREDICTED: Oryzias latipes ATP-binding cassette sub-family A member 1-like (LOC101163147) transcript variant X3 mRNA Length=7496
NODE_589	XM_011480250.1| PREDICTED: Oryzias latipes ATP-binding cassette sub-family A member 1-like (LOC101163147) transcript variant X2 mRNA Length=7502
NODE_589	XM_004066268.2| PREDICTED: Oryzias latipes ATP-binding cassette sub-family A member 1-like (LOC101163147) transcript variant X1 mRNA Length=7505
NODE_590	XM_010884648.2| PREDICTED: Esox lucius phosphatidylinositol 4-kinase beta-like (LOC105018870) transcript variant X1 mRNA Length=2933
NODE_590	XM_010884649.2| PREDICTED: Esox lucius phosphatidylinositol 4-kinase beta-like (LOC105018870) transcript variant X2 mRNA Length=2930
NODE_590	XM_010884650.2| PREDICTED: Esox lucius phosphatidylinositol 4-kinase beta-like (LOC105018870) transcript variant X3 mRNA Length=2995
NODE_590	XM_007543071.1| PREDICTED: Poecilia formosa phosphatidylinositol 4-kinase beta-like (LOC103131430) transcript variant X2 mRNA Length=3485
NODE_590	XM_008430596.1| PREDICTED: Poecilia reticulata phosphatidylinositol 4-kinase beta-like (LOC103477466) mRNA Length=2894
NODE_590	XM_007543073.1| PREDICTED: Poecilia formosa phosphatidylinositol 4-kinase beta-like (LOC103131430) transcript variant X3 mRNA Length=3363
NODE_590	XM_007543070.1| PREDICTED: Poecilia formosa phosphatidylinositol 4-kinase beta-like (LOC103131430) transcript variant X1 mRNA Length=3530
NODE_590	XM_011473358.1| PREDICTED: Oryzias latipes phosphatidylinositol 4-kinase catalytic beta (pi4kb) mRNA Length=2951
NODE_590	XM_012837483.1| PREDICTED: Clupea harengus phosphatidylinositol 4-kinase catalytic beta (pi4kb) mRNA Length=4993
NODE_590	XM_005813301.1| PREDICTED: Xiphophorus maculatus phosphatidylinositol 4-kinase beta-like (LOC102222307) mRNA Length=3157
NODE_593	NM_001141915.1| Salmo salar RNA polymerase II-associated protein 3 (rpap3) mRNA gb|BT045894.1| Salmo salar clone ssal-rgf-535-381 RNA polymerase II-associated protein 3 putative mRNA complete cds Length=2499
NODE_594	XM_009094999.1| PREDICTED: Serinus canaria WD repeat and SOCS box containing 1 (WSB1) mRNA Length=2294
NODE_594	XM_005424377.1| PREDICTED: Geospiza fortis WD repeat and SOCS box containing 1 (WSB1) transcript variant X2 mRNA Length=2091
NODE_594	XM_005424376.1| PREDICTED: Geospiza fortis WD repeat and SOCS box containing 1 (WSB1) transcript variant X1 mRNA Length=2124
NODE_600	XM_005914840.1| PREDICTED: Haplochromis burtoni cyclic AMP-dependent transcription factor ATF-7-like (LOC102312666) transcript variant X4 mRNA Length=4280
NODE_600	XM_005914839.1| PREDICTED: Haplochromis burtoni cyclic AMP-dependent transcription factor ATF-7-like (LOC102312666) transcript variant X3 mRNA Length=4361
NODE_600	XM_005914838.1| PREDICTED: Haplochromis burtoni cyclic AMP-dependent transcription factor ATF-7-like (LOC102312666) transcript variant X2 mRNA Length=4684
NODE_600	XM_005914837.1| PREDICTED: Haplochromis burtoni cyclic AMP-dependent transcription factor ATF-7-like (LOC102312666) transcript variant X1 mRNA Length=4468
NODE_600	XM_005478122.1| PREDICTED: Oreochromis niloticus cyclic AMP-dependent transcription factor ATF-7-like (LOC100701923) transcript variant X2 mRNA Length=5179
NODE_600	XM_005478121.1| PREDICTED: Oreochromis niloticus cyclic AMP-dependent transcription factor ATF-7-like (LOC100701923) transcript variant X1 mRNA Length=4338
NODE_600	XM_010748374.1| PREDICTED: Larimichthys crocea activating transcription factor 7 (atf7) mRNA Length=4411
NODE_600	XM_008296585.1| PREDICTED: Stegastes partitus activating transcription factor 7 (atf7) transcript variant X2 mRNA Length=4870
NODE_600	XM_008296576.1| PREDICTED: Stegastes partitus activating transcription factor 7 (atf7) transcript variant X1 mRNA Length=5500
NODE_600	XM_010766311.1| PREDICTED: Notothenia coriiceps cyclic AMP-dependent transcription factor ATF-7-like (LOC104941241) transcript variant X2 mRNA Length=4939
NODE_612	XM_010900547.2| PREDICTED: Esox lucius Alport syndrome mental retardation midface hypoplasia and elliptocytosis chromosomal region gene 1 (ammecr1) mRNA Length=7185
NODE_612	XM_007247058.1| PREDICTED: Astyanax mexicanus Alport syndrome mental retardation midface hypoplasia and elliptocytosis chromosomal region gene 1 (ammecr1) mRNA Length=7605
NODE_612	XM_005471947.1| PREDICTED: Oreochromis niloticus AMME syndrome candidate gene 1 protein-like (LOC100708365) transcript variant X2 mRNA Length=7568
NODE_612	XM_003450479.2| PREDICTED: Oreochromis niloticus AMME syndrome candidate gene 1 protein-like (LOC100708365) transcript variant X1 mRNA Length=7678
NODE_612	XM_008290091.1| PREDICTED: Stegastes partitus Alport syndrome mental retardation midface hypoplasia and elliptocytosis chromosomal region gene 1 (ammecr1) mRNA Length=6901
NODE_612	XM_005931933.1| PREDICTED: Haplochromis burtoni AMME syndrome candidate gene 1 protein-like (LOC102293197) mRNA Length=7556
NODE_612	XR_437216.1| PREDICTED: Neolamprologus brichardi AMME syndrome candidate gene 1 protein-like (LOC102783526) transcript variant X2 misc_RNA Length=7218
NODE_612	XM_003971175.2| PREDICTED: Takifugu rubripes AMME syndrome candidate gene 1 protein (LOC101076432) mRNA Length=4545
NODE_613	NM_001141086.1| Salmo salar Apoptosis regulator Bcl-X (bclx) mRNA gb|BT048202.1| Salmo salar clone ssal-rgb2-633-222 Apoptosis regulator Bcl-X putative mRNA complete cds Length=1387
NODE_620	NM_001140771.1| Salmo salar Coiled-coil domain-containing protein 124 (cc124) mRNA gb|BT046954.1| Salmo salar clone ssal-evf-518-300 Coiled-coil domain-containing protein 124 putative mRNA complete cds Length=1120
NODE_620	XM_010871432.2| PREDICTED: Esox lucius coiled-coil domain containing 124 (ccdc124) mRNA Length=2460
NODE_620	XM_008279401.1| PREDICTED: Stegastes partitus coiled-coil domain containing 124 (ccdc124) mRNA Length=1133
NODE_620	XM_010742141.1| PREDICTED: Larimichthys crocea coiled-coil domain containing 124 (ccdc124) mRNA Length=1115
NODE_620	XM_012882407.1| PREDICTED: Fundulus heteroclitus coiled-coil domain containing 124 (ccdc124) mRNA Length=1148
NODE_620	XM_008406767.1| PREDICTED: Poecilia reticulata coiled-coil domain containing 124 (ccdc124) mRNA Length=1144
NODE_620	XM_007541226.1| PREDICTED: Poecilia formosa coiled-coil domain containing 124 (ccdc124) mRNA Length=1153
NODE_620	XM_005815046.1| PREDICTED: Xiphophorus maculatus coiled-coil domain-containing protein 124-like (LOC102232159) mRNA Length=1078
NODE_620	XM_010774385.1| PREDICTED: Notothenia coriiceps coiled-coil domain containing 124 (ccdc124) mRNA Length=681
NODE_626	NM_001141285.1| Salmo salar Signal transducer and activator of transcription 1 (stat1) mRNA gb|BT048927.1| Salmo salar clone ssal-evf-519-071 Signal transducer and activator of transcription 1 putative mRNA complete cds Length=1316
NODE_627	NM_001141285.1| Salmo salar Signal transducer and activator of transcription 1 (stat1) mRNA gb|BT048927.1| Salmo salar clone ssal-evf-519-071 Signal transducer and activator of transcription 1 putative mRNA complete cds Length=1316
NODE_628	XM_010903177.2| PREDICTED: Esox lucius ATH1 acid trehalase-like 1 (yeast) (athl1) transcript variant X2 mRNA Length=2799
NODE_628	XM_010903179.1| PREDICTED: Esox lucius ATH1 acid trehalase-like 1 (yeast) (athl1) transcript variant X4 mRNA Length=2670
NODE_628	XM_010903178.1| PREDICTED: Esox lucius ATH1 acid trehalase-like 1 (yeast) (athl1) transcript variant X3 mRNA Length=2980
NODE_628	XM_010903176.1| PREDICTED: Esox lucius ATH1 acid trehalase-like 1 (yeast) (athl1) transcript variant X1 mRNA Length=2948
NODE_628	XM_012851992.1| PREDICTED: Fundulus heteroclitus ATH1 acid trehalase-like 1 (yeast) (athl1) mRNA Length=2481
NODE_632	XM_013134691.1| PREDICTED: Esox lucius large neutral amino acids transporter small subunit 4 (LOC105024105) mRNA Length=5605
NODE_632	XM_012828852.1| PREDICTED: Clupea harengus large neutral amino acids transporter small subunit 4-like (LOC105901405) transcript variant X2 mRNA Length=5536
NODE_632	XM_012828851.1| PREDICTED: Clupea harengus large neutral amino acids transporter small subunit 4-like (LOC105901405) transcript variant X1 mRNA Length=5554
NODE_632	XM_009993296.1| PREDICTED: Chaetura pelagica solute carrier family 43 (amino acid system L transporter) member 2 (SLC43A2) mRNA Length=1935
NODE_632	XM_006127027.1| PREDICTED: Pelodiscus sinensis solute carrier family 43 (amino acid system L transporter) member 2 (SLC43A2) transcript variant X2 mRNA Length=4550
NODE_632	XM_007896517.1| PREDICTED: Callorhinchus milii solute carrier family 43 (amino acid system L transporter) member 2 (slc43a2) mRNA Length=3411
NODE_632	XM_003416810.2| PREDICTED: Loxodonta africana solute carrier family 43 (amino acid system L transporter) member 2 (SLC43A2) mRNA Length=3297
NODE_632	XM_003929335.2| PREDICTED: Saimiri boliviensis boliviensis solute carrier family 43 (amino acid system L transporter) member 2 (SLC43A2) transcript variant X2 mRNA Length=2873
NODE_632	XM_012448348.1| PREDICTED: Aotus nancymaae large neutral amino acids transporter small subunit 4 (LOC105714389) mRNA Length=2558
NODE_632	XM_008996380.1| PREDICTED: Callithrix jacchus solute carrier family 43 (amino acid system L transporter) member 2 (SLC43A2) transcript variant X5 mRNA Length=3352
NODE_634	XM_010874029.2| PREDICTED: Esox lucius F-box and WD repeat domain containing 9 (fbxw9) transcript variant X6 mRNA Length=3436
NODE_634	XM_010874027.2| PREDICTED: Esox lucius F-box and WD repeat domain containing 9 (fbxw9) transcript variant X4 mRNA Length=3518
NODE_634	XM_010874028.1| PREDICTED: Esox lucius F-box and WD repeat domain containing 9 (fbxw9) transcript variant X5 mRNA Length=4011
NODE_634	XM_010874026.1| PREDICTED: Esox lucius F-box and WD repeat domain containing 9 (fbxw9) transcript variant X3 mRNA Length=4041
NODE_634	XM_010874025.1| PREDICTED: Esox lucius F-box and WD repeat domain containing 9 (fbxw9) transcript variant X2 mRNA Length=3874
NODE_634	XM_010874024.1| PREDICTED: Esox lucius F-box and WD repeat domain containing 9 (fbxw9) transcript variant X1 mRNA Length=4408
NODE_636	XM_010881791.2| PREDICTED: Esox lucius endothelin converting enzyme 1 (ece1) transcript variant X4 mRNA Length=3215
NODE_636	XM_010881790.2| PREDICTED: Esox lucius endothelin converting enzyme 1 (ece1) transcript variant X3 mRNA Length=3252
NODE_636	XM_010881789.2| PREDICTED: Esox lucius endothelin converting enzyme 1 (ece1) transcript variant X2 mRNA Length=3247
NODE_636	XM_010881788.2| PREDICTED: Esox lucius endothelin converting enzyme 1 (ece1) transcript variant X1 mRNA Length=3582
NODE_636	XM_008306265.1| PREDICTED: Stegastes partitus endothelin converting enzyme 1 (ece1) transcript variant X2 mRNA Length=3156
NODE_636	XM_008306264.1| PREDICTED: Stegastes partitus endothelin converting enzyme 1 (ece1) transcript variant X1 mRNA Length=3542
NODE_636	XM_010767293.1| PREDICTED: Notothenia coriiceps endothelin-converting enzyme 1-like (LOC104942096) mRNA Length=1854
NODE_636	XM_012828162.1| PREDICTED: Clupea harengus endothelin converting enzyme 1 (ece1) transcript variant X2 mRNA Length=2947
NODE_636	XM_012828155.1| PREDICTED: Clupea harengus endothelin converting enzyme 1 (ece1) transcript variant X1 mRNA Length=2885
NODE_636	XM_011475663.1| PREDICTED: Oryzias latipes endothelin converting enzyme 1 (ece1) transcript variant X2 mRNA Length=2869
NODE_641	XM_010873210.2| PREDICTED: Esox lucius protein phosphatase 1 regulatory subunit 10 (ppp1r10) mRNA Length=6622
NODE_643	NM_001141904.1| Salmo salar fibroblast growth factor 1 (fgf1) mRNA gb|BT050232.1| Salmo salar clone ssal-rgb2-580-163 heparin-binding growth factor 1 putative mRNA complete cds Length=1214
NODE_643	NM_001140264.1| Salmo salar Acyl-CoA dehydrogenase family member 10 (acd10) mRNA gb|BT045545.1| Salmo salar clone ssal-rgf-524-244 Acyl-CoA dehydrogenase family member 10 putative mRNA complete cds Length=3542
NODE_644	XM_012836529.1| PREDICTED: Clupea harengus mediator complex subunit 12 (med12) mRNA Length=6729
NODE_644	XM_010794179.1| PREDICTED: Notothenia coriiceps mediator complex subunit 12 (med12) mRNA Length=6219
NODE_644	XM_007571925.1| PREDICTED: Poecilia formosa mediator complex subunit 12 (med12) mRNA Length=6761
NODE_644	XM_010896784.2| PREDICTED: Esox lucius mediator complex subunit 12 (med12) mRNA Length=8278
NODE_644	XM_008326496.1| PREDICTED: Cynoglossus semilaevis mediator of RNA polymerase II transcription subunit 12-like (LOC103390580) mRNA Length=6903
NODE_644	XM_008420568.1| PREDICTED: Poecilia reticulata mediator complex subunit 12 (med12) mRNA Length=6965
NODE_644	XM_012853723.1| PREDICTED: Fundulus heteroclitus mediator of RNA polymerase II transcription subunit 12-like (LOC105918607) partial mRNA Length=2622
NODE_644	XM_006633041.1| PREDICTED: Lepisosteus oculatus mediator of RNA polymerase II transcription subunit 12-like (LOC102690543) mRNA Length=6561
NODE_644	XM_010738967.1| PREDICTED: Larimichthys crocea mediator complex subunit 12 (med12) mRNA Length=6814
NODE_644	XM_008294947.1| PREDICTED: Stegastes partitus mediator complex subunit 12 (med12) transcript variant X9 mRNA Length=7709
NODE_645	XM_008326496.1| PREDICTED: Cynoglossus semilaevis mediator of RNA polymerase II transcription subunit 12-like (LOC103390580) mRNA Length=6903
NODE_645	XM_010896784.2| PREDICTED: Esox lucius mediator complex subunit 12 (med12) mRNA Length=8278
NODE_645	XM_004646802.1| PREDICTED: Octodon degus mediator complex subunit 12 (Med12) transcript variant X2 mRNA Length=6540
NODE_645	XM_004646801.1| PREDICTED: Octodon degus mediator complex subunit 12 (Med12) transcript variant X1 mRNA Length=6549
NODE_645	XM_006024458.1| PREDICTED: Alligator sinensis mediator complex subunit 12 (MED12) mRNA Length=6363
NODE_646	XM_013139266.1| PREDICTED: Esox lucius zinc finger protein 628-like (LOC106024816) mRNA Length=4364
NODE_649	XM_010746637.1| PREDICTED: Larimichthys crocea ETS domain-containing transcription factor ERF-like (LOC104931593) mRNA Length=3646
NODE_649	XM_007250863.1| PREDICTED: Astyanax mexicanus ETS domain-containing transcription factor ERF-like (LOC103036165) mRNA Length=6290
NODE_651	XM_013132949.1| PREDICTED: Esox lucius ATP-binding cassette sub-family C (CFTR/MRP) member 5 (abcc5) mRNA Length=5022
NODE_651	XM_012839804.1| PREDICTED: Clupea harengus ATP-binding cassette sub-family C (CFTR/MRP) member 5 (abcc5) mRNA Length=5705
NODE_651	XM_010157255.1| PREDICTED: Eurypyga helias ATP-binding cassette sub-family C (CFTR/MRP) member 5 (ABCC5) partial mRNA Length=3363
NODE_651	XM_009089093.1| PREDICTED: Serinus canaria ATP-binding cassette sub-family C (CFTR/MRP) member 5 (ABCC5) mRNA Length=5820
NODE_651	XM_005751634.1| PREDICTED: Pundamilia nyererei multidrug resistance-associated protein 5-like (LOC102199247) mRNA Length=5434
NODE_651	XM_005466445.1| PREDICTED: Oreochromis niloticus multidrug resistance-associated protein 5-like (LOC100709848) mRNA Length=4629
NODE_651	XM_005466415.1| PREDICTED: Oreochromis niloticus multidrug resistance-associated protein 5-like (LOC100700437) mRNA Length=4628
NODE_651	XM_007534052.1| PREDICTED: Erinaceus europaeus ATP-binding cassette sub-family C (CFTR/MRP) member 5 (ABCC5) mRNA Length=4173
NODE_651	XM_005947849.1| PREDICTED: Haplochromis burtoni multidrug resistance-associated protein 5-like (LOC102313644) mRNA Length=5278
NODE_651	XM_003770279.2| PREDICTED: Sarcophilus harrisii ATP-binding cassette sub-family C (CFTR/MRP) member 5 (ABCC5) partial mRNA Length=4799
NODE_652	XM_010884462.2| PREDICTED: Esox lucius cadherin 2 type 1 N-cadherin (neuronal) (cdh2) mRNA Length=4246
NODE_652	XM_010787171.1| PREDICTED: Notothenia coriiceps cadherin 2 type 1 N-cadherin (neuronal) (cdh2) mRNA Length=2605
NODE_652	XM_010735686.1| PREDICTED: Larimichthys crocea cadherin-2-like (LOC104922761) mRNA Length=5746
NODE_652	XM_008279295.1| PREDICTED: Stegastes partitus cadherin-2-like (LOC103355473) mRNA Length=3668
NODE_652	XM_008338467.1| PREDICTED: Cynoglossus semilaevis cadherin-2-like (LOC103399842) mRNA Length=3416
NODE_652	XM_010743813.1| PREDICTED: Larimichthys crocea cadherin 2 type 1 N-cadherin (neuronal) (cdh2) mRNA Length=4133
NODE_652	XM_008334377.1| PREDICTED: Cynoglossus semilaevis cadherin 2 type 1 N-cadherin (neuronal) (cdh2) mRNA Length=4256
NODE_652	XM_008300308.1| PREDICTED: Stegastes partitus cadherin-2-like (LOC103371087) mRNA Length=3585
NODE_652	XM_004542736.2| PREDICTED: Maylandia zebra cadherin 2 type 1 N-cadherin (neuronal) (cdh2) mRNA Length=4349
NODE_652	XM_006786442.1| PREDICTED: Neolamprologus brichardi cadherin-2-like (LOC102787731) transcript variant X2 mRNA Length=4386
NODE_654	XM_013131562.1| PREDICTED: Esox lucius nuclear receptor coactivator 2 (LOC105019647) mRNA Length=5755
NODE_654	XM_008434655.1| PREDICTED: Poecilia reticulata nuclear receptor coactivator 2-like (LOC103479938) transcript variant X4 mRNA Length=8612
NODE_654	XM_008434653.1| PREDICTED: Poecilia reticulata nuclear receptor coactivator 2-like (LOC103479938) transcript variant X3 mRNA Length=8624
NODE_654	XM_008434652.1| PREDICTED: Poecilia reticulata nuclear receptor coactivator 2-like (LOC103479938) transcript variant X2 mRNA Length=8789
NODE_654	XM_008434651.1| PREDICTED: Poecilia reticulata nuclear receptor coactivator 2-like (LOC103479938) transcript variant X1 mRNA Length=8801
NODE_656	XM_010897233.2| PREDICTED: Esox lucius LIM and calponin homology domains 1 (limch1) transcript variant X12 mRNA Length=5733
NODE_656	XM_010897232.2| PREDICTED: Esox lucius LIM and calponin homology domains 1 (limch1) transcript variant X11 mRNA Length=5772
NODE_656	XM_010897230.2| PREDICTED: Esox lucius LIM and calponin homology domains 1 (limch1) transcript variant X8 mRNA Length=5961
NODE_656	XM_010897229.2| PREDICTED: Esox lucius LIM and calponin homology domains 1 (limch1) transcript variant X7 mRNA Length=6042
NODE_656	XM_010897228.2| PREDICTED: Esox lucius LIM and calponin homology domains 1 (limch1) transcript variant X6 mRNA Length=6045
NODE_656	XM_010897227.2| PREDICTED: Esox lucius LIM and calponin homology domains 1 (limch1) transcript variant X5 mRNA Length=6084
NODE_656	XM_010897226.2| PREDICTED: Esox lucius LIM and calponin homology domains 1 (limch1) transcript variant X4 mRNA Length=6084
NODE_656	XM_010897225.2| PREDICTED: Esox lucius LIM and calponin homology domains 1 (limch1) transcript variant X3 mRNA Length=6126
NODE_656	XM_010897223.2| PREDICTED: Esox lucius LIM and calponin homology domains 1 (limch1) transcript variant X2 mRNA Length=6162
NODE_656	XM_010897222.2| PREDICTED: Esox lucius LIM and calponin homology domains 1 (limch1) transcript variant X1 mRNA Length=6165
NODE_657	XM_010888299.2| PREDICTED: Esox lucius endothelin B receptor-like (LOC105020933) mRNA Length=2134
NODE_657	XM_008316441.1| PREDICTED: Cynoglossus semilaevis endothelin receptor type A (ednra) mRNA Length=2553
NODE_657	XR_001166239.1| PREDICTED: Fundulus heteroclitus endothelin receptor type A (ednra) transcript variant X1 misc_RNA Length=4183
NODE_657	XM_008302764.1| PREDICTED: Stegastes partitus endothelin receptor type A (ednra) transcript variant X2 mRNA Length=3976
NODE_657	XM_008302756.1| PREDICTED: Stegastes partitus endothelin receptor type A (ednra) transcript variant X1 mRNA Length=3721
NODE_657	NM_001309968.1| Fundulus heteroclitus endothelin receptor type A (ednra) mRNA gb|EU391601.1| Fundulus heteroclitus endothelin A receptor mRNA complete cds Length=2513
NODE_657	XM_012831288.1| PREDICTED: Clupea harengus endothelin receptor type A (ednra) mRNA Length=3059
NODE_657	XM_007231565.1| PREDICTED: Astyanax mexicanus endothelin receptor type A (ednra) mRNA Length=2910
NODE_657	XM_007436628.1| PREDICTED: Python bivittatus endothelin B receptor-like (LOC103060646) mRNA Length=1444
NODE_661	XM_013138938.1| PREDICTED: Esox lucius TAF3 RNA polymerase II TATA box binding protein (TBP)-associated factor 140kDa (taf3) transcript variant X3 mRNA Length=4487
NODE_661	XM_013138937.1| PREDICTED: Esox lucius TAF3 RNA polymerase II TATA box binding protein (TBP)-associated factor 140kDa (taf3) transcript variant X2 mRNA Length=4500
NODE_661	XM_010889753.2| PREDICTED: Esox lucius TAF3 RNA polymerase II TATA box binding protein (TBP)-associated factor 140kDa (taf3) transcript variant X1 mRNA Length=4501
NODE_673	XM_010898580.2| PREDICTED: Esox lucius peroxisomal biogenesis factor 6 (pex6) mRNA Length=4652
NODE_673	XM_010217051.1| PREDICTED: Tinamus guttatus peroxisome assembly factor 2-like (LOC104570051) mRNA Length=903
NODE_673	XM_005359728.1| PREDICTED: Microtus ochrogaster peroxisomal biogenesis factor 6 (Pex6) mRNA Length=3195
NODE_673	XM_003746584.1| PREDICTED: Metaseiulus occidentalis peroxisome assembly factor 2-like (LOC100906460) mRNA Length=2939
NODE_674	XM_010875866.1| PREDICTED: Esox lucius DNA topoisomerase 1-like (LOC105013965) mRNA Length=3456
NODE_674	XR_001162884.1| PREDICTED: Clupea harengus DNA topoisomerase 1-like (LOC105912260) transcript variant X2 misc_RNA Length=2696
NODE_674	XM_012841200.1| PREDICTED: Clupea harengus DNA topoisomerase 1-like (LOC105912260) transcript variant X1 mRNA Length=3005
NODE_674	XM_005147513.1| PREDICTED: Melopsittacus undulatus topoisomerase (DNA) I (LOC101874804) mRNA Length=3551
NODE_674	XM_002190004.3| PREDICTED: Taeniopygia guttata topoisomerase (DNA) I (TOP1) mRNA Length=3624
NODE_674	XM_007057183.1| PREDICTED: Chelonia mydas topoisomerase (DNA) I (TOP1) transcript variant X2 mRNA Length=2203
NODE_674	XM_007057182.1| PREDICTED: Chelonia mydas topoisomerase (DNA) I (TOP1) transcript variant X1 mRNA Length=3751
NODE_674	XM_006275845.1| PREDICTED: Alligator mississippiensis topoisomerase (DNA) I (TOP1) transcript variant X3 mRNA Length=2171
NODE_674	XM_006275844.1| PREDICTED: Alligator mississippiensis topoisomerase (DNA) I (TOP1) transcript variant X2 mRNA Length=2874
NODE_674	XM_006275843.1| PREDICTED: Alligator mississippiensis topoisomerase (DNA) I (TOP1) transcript variant X1 mRNA Length=2940
NODE_682	XM_013136912.1| PREDICTED: Esox lucius ataxin 2 (atxn2) transcript variant X10 mRNA Length=4267
NODE_682	XM_013136911.1| PREDICTED: Esox lucius ataxin 2 (atxn2) transcript variant X9 mRNA Length=4208
NODE_682	XM_013136910.1| PREDICTED: Esox lucius ataxin 2 (atxn2) transcript variant X8 mRNA Length=4196
NODE_682	XM_013136908.1| PREDICTED: Esox lucius ataxin 2 (atxn2) transcript variant X6 mRNA Length=4231
NODE_682	XM_013136907.1| PREDICTED: Esox lucius ataxin 2 (atxn2) transcript variant X5 mRNA Length=4264
NODE_682	XM_013136906.1| PREDICTED: Esox lucius ataxin 2 (atxn2) transcript variant X4 mRNA Length=4271
NODE_682	XM_013136905.1| PREDICTED: Esox lucius ataxin 2 (atxn2) transcript variant X3 mRNA Length=4273
NODE_682	XM_013136904.1| PREDICTED: Esox lucius ataxin 2 (atxn2) transcript variant X2 mRNA Length=4283
NODE_682	XM_013136903.1| PREDICTED: Esox lucius ataxin 2 (atxn2) transcript variant X1 mRNA Length=4289
NODE_687	NM_001141715.1| Salmo salar ubiquitin-like modifier activating enzyme 3 (uba3) mRNA gb|BT044748.1| Salmo salar clone ssal-rgf-502-205 NEDD8-activating enzyme E1 catalytic subunit putative mRNA complete cds Length=2282
NODE_688	XM_010889810.2| PREDICTED: Esox lucius neuronal cell adhesion molecule-like (LOC105021842) transcript variant X19 mRNA Length=6230
NODE_688	XM_010889809.2| PREDICTED: Esox lucius neuronal cell adhesion molecule-like (LOC105021842) transcript variant X18 mRNA Length=6349
NODE_688	XM_010889808.2| PREDICTED: Esox lucius neuronal cell adhesion molecule-like (LOC105021842) transcript variant X17 mRNA Length=6358
NODE_688	XM_010889806.2| PREDICTED: Esox lucius neuronal cell adhesion molecule-like (LOC105021842) transcript variant X16 mRNA Length=6407
NODE_688	XM_010889805.2| PREDICTED: Esox lucius neuronal cell adhesion molecule-like (LOC105021842) transcript variant X15 mRNA Length=6637
NODE_688	XM_010889804.2| PREDICTED: Esox lucius neuronal cell adhesion molecule-like (LOC105021842) transcript variant X14 mRNA Length=6690
NODE_688	XM_010889803.2| PREDICTED: Esox lucius neuronal cell adhesion molecule-like (LOC105021842) transcript variant X13 mRNA Length=6697
NODE_688	XM_010889802.2| PREDICTED: Esox lucius neuronal cell adhesion molecule-like (LOC105021842) transcript variant X12 mRNA Length=6739
NODE_688	XM_010889801.2| PREDICTED: Esox lucius neuronal cell adhesion molecule-like (LOC105021842) transcript variant X11 mRNA Length=6748
NODE_688	XM_010889800.2| PREDICTED: Esox lucius neuronal cell adhesion molecule-like (LOC105021842) transcript variant X10 mRNA Length=6757
NODE_689	NM_001281384.1| Oncorhynchus mykiss CD93 antigen precursor (cd93) mRNA gb|GQ203286.1| Oncorhynchus mykiss CD93 antigen precursor (CD93) mRNA complete cds Length=2099
NODE_691	XM_013135536.1| PREDICTED: Esox lucius DEAH (Asp-Glu-Ala-His) box polypeptide 34 (dhx34) transcript variant X2 mRNA Length=3629
NODE_691	XM_013135535.1| PREDICTED: Esox lucius DEAH (Asp-Glu-Ala-His) box polypeptide 34 (dhx34) transcript variant X1 mRNA Length=3983
NODE_692	XM_010864484.2| PREDICTED: Esox lucius spectrin beta chain non-erythrocytic 1-like (LOC105006131) transcript variant X1 mRNA Length=8534
NODE_692	XM_010864485.1| PREDICTED: Esox lucius spectrin beta chain non-erythrocytic 1-like (LOC105006131) transcript variant X2 mRNA Length=8524
NODE_694	XM_013140425.1| PREDICTED: Esox lucius nuclear factor I/B (nfib) transcript variant X5 mRNA Length=4322
NODE_694	XM_013140424.1| PREDICTED: Esox lucius nuclear factor I/B (nfib) transcript variant X4 mRNA Length=5253
NODE_694	XM_013140423.1| PREDICTED: Esox lucius nuclear factor I/B (nfib) transcript variant X3 mRNA Length=5288
NODE_694	XM_013140422.1| PREDICTED: Esox lucius nuclear factor I/B (nfib) transcript variant X2 mRNA Length=5158
NODE_694	XM_013140421.1| PREDICTED: Esox lucius nuclear factor I/B (nfib) transcript variant X1 mRNA Length=5342
NODE_699	XM_010902596.1| PREDICTED: Esox lucius cartilage oligomeric matrix protein (comp) mRNA Length=3035
NODE_699	XM_010787237.1| PREDICTED: Notothenia coriiceps cartilage oligomeric matrix protein (comp) mRNA Length=2662
NODE_699	XM_012828273.1| PREDICTED: Clupea harengus cartilage oligomeric matrix protein (comp) mRNA Length=2758
NODE_699	XM_007574792.1| PREDICTED: Poecilia formosa cartilage oligomeric matrix protein (comp) transcript variant X2 mRNA Length=2414
NODE_699	XM_007574791.1| PREDICTED: Poecilia formosa cartilage oligomeric matrix protein (comp) transcript variant X1 mRNA Length=2513
NODE_699	XR_533474.1| PREDICTED: Poecilia reticulata thrombospondin-4-like (LOC103463136) transcript variant X3 misc_RNA Length=2324
NODE_699	XM_008406323.1| PREDICTED: Poecilia reticulata thrombospondin-4-like (LOC103463136) transcript variant X2 mRNA Length=2463
NODE_699	XM_008406322.1| PREDICTED: Poecilia reticulata thrombospondin-4-like (LOC103463136) transcript variant X1 mRNA Length=2973
NODE_699	XM_008333404.1| PREDICTED: Cynoglossus semilaevis cartilage oligomeric matrix protein (comp) mRNA Length=2713
NODE_699	XM_005453989.1| PREDICTED: Oreochromis niloticus thrombospondin-4-like (LOC100705606) mRNA Length=2748
NODE_702	XM_010882143.1| PREDICTED: Esox lucius pleckstrin homology domain containing family G (with RhoGef domain) member 1 (plekhg1) transcript variant X3 mRNA Length=7532
NODE_702	XM_010882142.1| PREDICTED: Esox lucius pleckstrin homology domain containing family G (with RhoGef domain) member 1 (plekhg1) transcript variant X2 mRNA Length=7714
NODE_702	XM_010882141.1| PREDICTED: Esox lucius pleckstrin homology domain containing family G (with RhoGef domain) member 1 (plekhg1) transcript variant X1 mRNA Length=7693
NODE_705	XM_013139231.1| PREDICTED: Esox lucius trafficking protein kinesin binding 1 (trak1) mRNA Length=2520
NODE_705	XM_005799034.1| PREDICTED: Xiphophorus maculatus trafficking kinesin-binding protein 1-like (LOC102219808) mRNA Length=5498
NODE_705	XM_011485075.1| PREDICTED: Oryzias latipes trafficking kinesin-binding protein 1-like (LOC101170301) transcript variant X5 mRNA Length=5042
NODE_705	XM_011485074.1| PREDICTED: Oryzias latipes trafficking kinesin-binding protein 1-like (LOC101170301) transcript variant X4 mRNA Length=5467
NODE_705	XM_011485073.1| PREDICTED: Oryzias latipes trafficking kinesin-binding protein 1-like (LOC101170301) transcript variant X3 mRNA Length=8625
NODE_705	XM_011485072.1| PREDICTED: Oryzias latipes trafficking kinesin-binding protein 1-like (LOC101170301) transcript variant X2 mRNA Length=5797
NODE_705	XM_011485071.1| PREDICTED: Oryzias latipes trafficking kinesin-binding protein 1-like (LOC101170301) transcript variant X1 mRNA Length=5140
NODE_705	XR_265998.1| PREDICTED: Oreochromis niloticus trafficking kinesin-binding protein 1-like (LOC100698931) transcript variant X6 misc_RNA Length=2871
NODE_705	XM_005450614.1| PREDICTED: Oreochromis niloticus trafficking kinesin-binding protein 1-like (LOC100698931) transcript variant X5 mRNA Length=2837
NODE_705	XM_005450613.1| PREDICTED: Oreochromis niloticus trafficking kinesin-binding protein 1-like (LOC100698931) transcript variant X4 mRNA Length=6337
NODE_706	XM_010896945.2| PREDICTED: Esox lucius ATPase class VI type 11B (atp11b) transcript variant X5 mRNA Length=5646
NODE_706	XM_010896944.2| PREDICTED: Esox lucius ATPase class VI type 11B (atp11b) transcript variant X4 mRNA Length=4209
NODE_706	XM_010896943.2| PREDICTED: Esox lucius ATPase class VI type 11B (atp11b) transcript variant X3 mRNA Length=4296
NODE_706	XM_010896942.2| PREDICTED: Esox lucius ATPase class VI type 11B (atp11b) transcript variant X2 mRNA Length=3966
NODE_706	XM_010896941.2| PREDICTED: Esox lucius ATPase class VI type 11B (atp11b) transcript variant X1 mRNA Length=5782
NODE_706	XM_012842185.1| PREDICTED: Clupea harengus ATPase class VI type 11B (atp11b) mRNA Length=4613
NODE_706	XM_010878837.1| PREDICTED: Esox lucius reticulon 1 (rtn1) transcript variant X3 mRNA Length=1405
NODE_708	XM_010889254.2| PREDICTED: Esox lucius aprataxin and PNKP like factor (aplf) mRNA Length=1895
NODE_710	XM_010894877.2| PREDICTED: Esox lucius muscleblind-like protein 2a (LOC105024751) transcript variant X9 mRNA Length=4871
NODE_710	XM_010894898.1| PREDICTED: Esox lucius muscleblind-like protein 2a (LOC105024751) transcript variant X28 mRNA Length=4689
NODE_710	XM_010894896.1| PREDICTED: Esox lucius muscleblind-like protein 2a (LOC105024751) transcript variant X27 mRNA Length=5563
NODE_710	XM_010894895.1| PREDICTED: Esox lucius muscleblind-like protein 2a (LOC105024751) transcript variant X26 mRNA Length=5590
NODE_710	XM_010894894.1| PREDICTED: Esox lucius muscleblind-like protein 2a (LOC105024751) transcript variant X25 mRNA Length=5595
NODE_710	XM_010894890.1| PREDICTED: Esox lucius muscleblind-like protein 2a (LOC105024751) transcript variant X21 mRNA Length=4780
NODE_710	XM_010894885.1| PREDICTED: Esox lucius muscleblind-like protein 2a (LOC105024751) transcript variant X16 mRNA Length=4816
NODE_710	XM_010894880.1| PREDICTED: Esox lucius muscleblind-like protein 2a (LOC105024751) transcript variant X12 mRNA Length=4852
NODE_710	XM_010894879.1| PREDICTED: Esox lucius muscleblind-like protein 2a (LOC105024751) transcript variant X11 mRNA Length=4855
NODE_710	XM_010894876.1| PREDICTED: Esox lucius muscleblind-like protein 2a (LOC105024751) transcript variant X8 mRNA Length=4873
NODE_713	XM_010893724.1| PREDICTED: Esox lucius RAB38 member RAS oncogene family (rab38) mRNA Length=1674
NODE_714	XM_010897470.2| PREDICTED: Esox lucius eukaryotic peptide chain release factor subunit 1-like (LOC105026176) transcript variant X2 mRNA Length=2183
NODE_714	XM_010897471.1| PREDICTED: Esox lucius eukaryotic peptide chain release factor subunit 1-like (LOC105026176) transcript variant X3 mRNA Length=2064
NODE_714	XM_010897469.1| PREDICTED: Esox lucius eukaryotic peptide chain release factor subunit 1-like (LOC105026176) transcript variant X1 mRNA Length=2186
NODE_714	XM_010749613.1| PREDICTED: Larimichthys crocea eukaryotic translation termination factor 1 (etf1) transcript variant X2 mRNA Length=1764
NODE_714	XM_010749612.1| PREDICTED: Larimichthys crocea eukaryotic translation termination factor 1 (etf1) transcript variant X1 mRNA Length=1601
NODE_714	XM_012834075.1| PREDICTED: Clupea harengus eukaryotic peptide chain release factor subunit 1 (LOC105905986) transcript variant X2 mRNA Length=1913
NODE_714	XM_012834074.1| PREDICTED: Clupea harengus eukaryotic peptide chain release factor subunit 1 (LOC105905986) transcript variant X1 mRNA Length=1905
NODE_714	XM_006631704.1| PREDICTED: Lepisosteus oculatus eukaryotic peptide chain release factor subunit 1-like (LOC102693294) mRNA Length=1314
NODE_715	XM_008284570.1| PREDICTED: Stegastes partitus eukaryotic translation termination factor 1 (etf1) transcript variant X2 mRNA Length=2093
NODE_715	XM_008284569.1| PREDICTED: Stegastes partitus eukaryotic translation termination factor 1 (etf1) transcript variant X1 mRNA Length=2113
NODE_715	XM_012834075.1| PREDICTED: Clupea harengus eukaryotic peptide chain release factor subunit 1 (LOC105905986) transcript variant X2 mRNA Length=1913
NODE_715	XM_012834074.1| PREDICTED: Clupea harengus eukaryotic peptide chain release factor subunit 1 (LOC105905986) transcript variant X1 mRNA Length=1905
NODE_715	XM_006631704.1| PREDICTED: Lepisosteus oculatus eukaryotic peptide chain release factor subunit 1-like (LOC102693294) mRNA Length=1314
NODE_715	XM_009896912.1| PREDICTED: Picoides pubescens eukaryotic translation termination factor 1 (ETF1) mRNA Length=1225
NODE_715	XM_008930911.1| PREDICTED: Manacus vitellinus eukaryotic translation termination factor 1 (ETF1) mRNA Length=2160
NODE_715	XM_005144159.2| PREDICTED: Melopsittacus undulatus eukaryotic translation termination factor 1 (LOC101870479) mRNA Length=2347
NODE_719	XM_013131392.1| PREDICTED: Esox lucius voltage-dependent T-type calcium channel subunit alpha-1H-like (LOC105029636) transcript variant X2 mRNA Length=5320
NODE_719	XM_010903111.1| PREDICTED: Esox lucius voltage-dependent T-type calcium channel subunit alpha-1H-like (LOC105029636) transcript variant X1 mRNA Length=4589
NODE_720	XM_010890672.2| PREDICTED: Esox lucius translocase of inner mitochondrial membrane 17 homolog B (yeast) (timm17b) transcript variant X4 mRNA Length=1036
NODE_720	XM_010890671.2| PREDICTED: Esox lucius translocase of inner mitochondrial membrane 17 homolog B (yeast) (timm17b) transcript variant X3 mRNA Length=1013
NODE_720	XM_010890670.2| PREDICTED: Esox lucius translocase of inner mitochondrial membrane 17 homolog B (yeast) (timm17b) transcript variant X2 mRNA Length=1044
NODE_720	XM_010890669.2| PREDICTED: Esox lucius translocase of inner mitochondrial membrane 17 homolog B (yeast) (timm17b) transcript variant X1 mRNA Length=957
NODE_720	XM_010890673.1| PREDICTED: Esox lucius translocase of inner mitochondrial membrane 17 homolog B (yeast) (timm17b) transcript variant X5 mRNA Length=889
NODE_725	NM_001173676.1| Salmo salar Queuine tRNA-ribosyltransferase (tgt) mRNA gb|BT059225.1| Salmo salar clone ssal-rgf-534-320 Queuine tRNA-ribosyltransferase putative mRNA complete cds Length=3430
NODE_725	NM_001173863.1| Salmo salar jagunal homolog 1-A (jgn1a) mRNA gb|BT059685.1| Salmo salar clone ssal-rgf-001-019 jagunal homolog 1-A putative mRNA complete cds Length=2425
NODE_729	XM_013136957.1| PREDICTED: Esox lucius BMP2 inducible kinase (bmp2k) mRNA Length=5671
NODE_741	XM_010879296.2| PREDICTED: Esox lucius lysyl oxidase-like 3 (loxl3) transcript variant X3 mRNA Length=4381
NODE_741	XM_010879295.2| PREDICTED: Esox lucius lysyl oxidase-like 3 (loxl3) transcript variant X2 mRNA Length=4223
NODE_741	XM_010879294.2| PREDICTED: Esox lucius lysyl oxidase-like 3 (loxl3) transcript variant X1 mRNA Length=4341
NODE_741	XM_011620589.1| PREDICTED: Takifugu rubripes lysyl oxidase homolog 3-like (LOC101070648) mRNA Length=2082
NODE_745	NM_001140251.1| Salmo salar Sugar phosphate exchanger 2 (spx2) mRNA gb|BT045519.1| Salmo salar clone ssal-rgf-523-372 Sugar phosphate exchanger 2 putative mRNA complete cds Length=2206
NODE_745	XM_010870312.2| PREDICTED: Esox lucius solute carrier family 37 (glucose-6-phosphate transporter) member 2 (slc37a2) mRNA Length=2828
NODE_746	XM_010872952.2| PREDICTED: Esox lucius RAB11 family interacting protein 4 (class II) (rab11fip4) transcript variant X2 mRNA Length=2022
NODE_746	XM_010872951.2| PREDICTED: Esox lucius RAB11 family interacting protein 4 (class II) (rab11fip4) transcript variant X1 mRNA Length=2109
NODE_746	XM_008415823.1| PREDICTED: Poecilia reticulata RAB11 family interacting protein 4 (class II) (rab11fip4) transcript variant X2 mRNA Length=4569
NODE_746	XM_008415812.1| PREDICTED: Poecilia reticulata RAB11 family interacting protein 4 (class II) (rab11fip4) transcript variant X1 mRNA Length=4931
NODE_746	XM_007551647.1| PREDICTED: Poecilia formosa RAB11 family interacting protein 4 (class II) (rab11fip4) transcript variant X3 mRNA Length=4667
NODE_746	XM_007551646.1| PREDICTED: Poecilia formosa RAB11 family interacting protein 4 (class II) (rab11fip4) transcript variant X2 mRNA Length=4912
NODE_746	XM_007551645.1| PREDICTED: Poecilia formosa RAB11 family interacting protein 4 (class II) (rab11fip4) transcript variant X1 mRNA Length=4995
NODE_758	NM_001139829.1| Salmo salar Transforming growth factor-beta-inducible early growth response protein 3 (tieg3) mRNA gb|BT044733.1| Salmo salar clone ssal-rgf-502-095 Transforming growth factor-beta-inducible early growth response protein 3 putative mRNA complete cds Length=2427
NODE_758	XM_010882714.2| PREDICTED: Esox lucius Krueppel-like factor 11 (LOC105017809) mRNA Length=1814
NODE_758	XM_008397123.1| PREDICTED: Poecilia reticulata Krueppel-like factor 11 (LOC103457159) mRNA Length=2267
NODE_758	XM_008300705.1| PREDICTED: Stegastes partitus Krueppel-like factor 11 (LOC103371393) mRNA Length=2616
NODE_758	XM_005808711.1| PREDICTED: Xiphophorus maculatus Krueppel-like factor 11-like (LOC102227805) mRNA Length=1392
NODE_758	XM_004457214.1| PREDICTED: Dasypus novemcinctus Kruppel-like factor 11 (KLF11) transcript variant X2 mRNA Length=3534
NODE_758	XM_004457213.1| PREDICTED: Dasypus novemcinctus Kruppel-like factor 11 (KLF11) transcript variant X1 mRNA Length=3918
NODE_758	XM_012853826.1| PREDICTED: Fundulus heteroclitus Krueppel-like factor 11 (LOC105918687) mRNA Length=2051
NODE_758	XM_013137517.1| PREDICTED: Esox lucius myosin heavy chain fast skeletal muscle-like (LOC105010233) mRNA Length=5799
NODE_758	XM_010904643.2| PREDICTED: Esox lucius myosin heavy chain fast skeletal muscle-like (LOC105030654) transcript variant X2 mRNA Length=6023
NODE_759	XM_010865736.2| PREDICTED: Esox lucius chondroadherin (chad) transcript variant X2 mRNA Length=4128
NODE_759	XM_013133925.1| PREDICTED: Esox lucius chondroadherin (chad) transcript variant X1 mRNA Length=4123
NODE_759	XM_008301291.1| PREDICTED: Stegastes partitus chondroadherin (chad) mRNA Length=2089
NODE_759	XM_008437471.1| PREDICTED: Poecilia reticulata chondroadherin (chad) mRNA Length=2774
NODE_759	XM_006635081.1| PREDICTED: Lepisosteus oculatus chondroadherin-like (LOC102692897) mRNA Length=1086
NODE_759	XM_005805370.1| PREDICTED: Xiphophorus maculatus chondroadherin-like (LOC102222628) mRNA Length=1123
NODE_761	NM_001140021.1| Salmo salar RILP-like protein 1 (ripl1) mRNA gb|BT045082.1| Salmo salar clone ssal-rgf-511-217 RILP-like protein 1 putative mRNA complete cds Length=2105
NODE_761	XM_010867656.2| PREDICTED: Esox lucius Rab interacting lysosomal protein (rilp) transcript variant X4 mRNA Length=2242
NODE_761	XM_010867582.2| PREDICTED: Esox lucius Rab interacting lysosomal protein (rilp) transcript variant X3 mRNA Length=2185
NODE_761	XM_010867512.2| PREDICTED: Esox lucius Rab interacting lysosomal protein (rilp) transcript variant X2 mRNA Length=2847
NODE_761	XM_010867432.2| PREDICTED: Esox lucius Rab interacting lysosomal protein (rilp) transcript variant X1 mRNA Length=2851
NODE_761	XM_010795952.1| PREDICTED: Notothenia coriiceps RILP-like protein 1 (LOC104966718) mRNA Length=2742
NODE_763	NM_001146626.1| Salmo salar Ran-binding protein 10 (rbp10) mRNA gb|BT057789.1| Salmo salar clone ssal-evf-548-113 Ran-binding protein 10 putative mRNA complete cds Length=942
NODE_764	XM_013134611.1| PREDICTED: Esox lucius rabaptin RAB GTPase binding effector protein 1 (rabep1) transcript variant X5 mRNA Length=6421
NODE_764	XM_013134610.1| PREDICTED: Esox lucius rabaptin RAB GTPase binding effector protein 1 (rabep1) transcript variant X4 mRNA Length=6739
NODE_764	XM_013134609.1| PREDICTED: Esox lucius rabaptin RAB GTPase binding effector protein 1 (rabep1) transcript variant X3 mRNA Length=6742
NODE_764	XM_013134608.1| PREDICTED: Esox lucius rabaptin RAB GTPase binding effector protein 1 (rabep1) transcript variant X2 mRNA Length=6751
NODE_764	XM_010870875.2| PREDICTED: Esox lucius rabaptin RAB GTPase binding effector protein 1 (rabep1) transcript variant X1 mRNA Length=6754
NODE_764	XM_012864396.1| PREDICTED: Fundulus heteroclitus rabaptin RAB GTPase binding effector protein 1 (rabep1) transcript variant X2 mRNA Length=2724
NODE_764	XM_012864386.1| PREDICTED: Fundulus heteroclitus rabaptin RAB GTPase binding effector protein 1 (rabep1) transcript variant X1 mRNA Length=2736
NODE_764	XM_012822002.1| PREDICTED: Clupea harengus rabaptin RAB GTPase binding effector protein 1 (rabep1) transcript variant X4 mRNA Length=5508
NODE_764	XM_012822001.1| PREDICTED: Clupea harengus rabaptin RAB GTPase binding effector protein 1 (rabep1) transcript variant X3 mRNA Length=5520
NODE_764	XM_012822000.1| PREDICTED: Clupea harengus rabaptin RAB GTPase binding effector protein 1 (rabep1) transcript variant X2 mRNA Length=5556
NODE_767	XM_013137981.1| PREDICTED: Esox lucius exportin 4 (xpo4) mRNA Length=5156
NODE_767	XM_012880072.1| PREDICTED: Fundulus heteroclitus exportin 4 (xpo4) mRNA Length=4794
NODE_767	XM_007578390.1| PREDICTED: Poecilia formosa exportin 4 (xpo4) mRNA Length=4777
NODE_767	XM_008431584.1| PREDICTED: Poecilia reticulata exportin 4 (xpo4) mRNA Length=5017
NODE_767	XM_005806236.1| PREDICTED: Xiphophorus maculatus exportin-4-like (LOC102227795) mRNA Length=3494
NODE_767	XM_008305763.1| PREDICTED: Stegastes partitus exportin 4 (xpo4) mRNA Length=5044
NODE_767	XM_011489523.1| PREDICTED: Oryzias latipes exportin 4 (xpo4) mRNA Length=4463
NODE_767	XM_006793722.1| PREDICTED: Neolamprologus brichardi exportin-4-like (LOC102777180) mRNA Length=4025
NODE_767	XM_005932522.1| PREDICTED: Haplochromis burtoni exportin-4-like (LOC102302261) transcript variant X1 mRNA ref|XM_005932523.1| PREDICTED: Haplochromis burtoni exportin-4-like (LOC102302261) transcript variant X2 mRNA Length=4309
NODE_767	XM_005745291.1| PREDICTED: Pundamilia nyererei exportin-4-like (LOC102209108) mRNA Length=4336
NODE_769	XM_010886927.1| PREDICTED: Esox lucius protein-methionine sulfoxide oxidase mical3b-like (LOC105020163) transcript variant X7 mRNA Length=3529
NODE_769	XM_010886926.1| PREDICTED: Esox lucius protein-methionine sulfoxide oxidase mical3b-like (LOC105020163) transcript variant X6 mRNA Length=6954
NODE_769	XM_010886925.1| PREDICTED: Esox lucius protein-methionine sulfoxide oxidase mical3b-like (LOC105020163) transcript variant X5 mRNA Length=7059
NODE_769	XM_010886924.1| PREDICTED: Esox lucius protein-methionine sulfoxide oxidase mical3b-like (LOC105020163) transcript variant X4 mRNA Length=7110
NODE_769	XM_010886923.1| PREDICTED: Esox lucius protein-methionine sulfoxide oxidase mical3b-like (LOC105020163) transcript variant X3 mRNA Length=7119
NODE_769	XM_010886922.1| PREDICTED: Esox lucius protein-methionine sulfoxide oxidase mical3b-like (LOC105020163) transcript variant X2 mRNA Length=7146
NODE_769	XM_010886921.1| PREDICTED: Esox lucius protein-methionine sulfoxide oxidase mical3b-like (LOC105020163) transcript variant X1 mRNA Length=7197
NODE_769	XM_010883545.2| PREDICTED: Esox lucius protein-methionine sulfoxide oxidase mical2b-like (LOC105018257) transcript variant X5 mRNA Length=5820
NODE_769	XM_010883544.2| PREDICTED: Esox lucius protein-methionine sulfoxide oxidase mical2b-like (LOC105018257) transcript variant X4 mRNA Length=5368
NODE_769	XM_010883540.2| PREDICTED: Esox lucius protein-methionine sulfoxide oxidase mical2b-like (LOC105018257) transcript variant X1 mRNA Length=6371
NODE_770	XM_010886927.1| PREDICTED: Esox lucius protein-methionine sulfoxide oxidase mical3b-like (LOC105020163) transcript variant X7 mRNA Length=3529
NODE_770	XM_010886926.1| PREDICTED: Esox lucius protein-methionine sulfoxide oxidase mical3b-like (LOC105020163) transcript variant X6 mRNA Length=6954
NODE_770	XM_010886925.1| PREDICTED: Esox lucius protein-methionine sulfoxide oxidase mical3b-like (LOC105020163) transcript variant X5 mRNA Length=7059
NODE_770	XM_010886924.1| PREDICTED: Esox lucius protein-methionine sulfoxide oxidase mical3b-like (LOC105020163) transcript variant X4 mRNA Length=7110
NODE_770	XM_010886923.1| PREDICTED: Esox lucius protein-methionine sulfoxide oxidase mical3b-like (LOC105020163) transcript variant X3 mRNA Length=7119
NODE_770	XM_010886922.1| PREDICTED: Esox lucius protein-methionine sulfoxide oxidase mical3b-like (LOC105020163) transcript variant X2 mRNA Length=7146
NODE_770	XM_010886921.1| PREDICTED: Esox lucius protein-methionine sulfoxide oxidase mical3b-like (LOC105020163) transcript variant X1 mRNA Length=7197
NODE_770	XM_008294191.1| PREDICTED: Stegastes partitus protein-methionine sulfoxide oxidase mical3a-like (LOC103366455) mRNA Length=4706
NODE_770	XM_012877670.1| PREDICTED: Fundulus heteroclitus protein-methionine sulfoxide oxidase mical3b-like (LOC105936711) mRNA Length=4568
NODE_770	XM_007955238.1| PREDICTED: Orycteropus afer afer microtubule associated monooxygenase calponin and LIM domain containing 2 (MICAL2) transcript variant X2 mRNA Length=2961
NODE_773	XM_010874354.2| PREDICTED: Esox lucius CD97 antigen-like (LOC105013074) transcript variant X3 mRNA Length=3077
NODE_773	XM_013135864.1| PREDICTED: Esox lucius CD97 antigen-like (LOC105013074) transcript variant X2 mRNA Length=3283
NODE_773	XM_010874351.2| PREDICTED: Esox lucius CD97 antigen-like (LOC105013074) transcript variant X1 mRNA Length=3373
NODE_774	XM_010885829.1| PREDICTED: Esox lucius GRB2 associated regulator of MAPK1 (garem) transcript variant X2 mRNA Length=3201
NODE_774	XM_010885828.1| PREDICTED: Esox lucius GRB2 associated regulator of MAPK1 (garem) transcript variant X1 mRNA Length=3204
NODE_774	XM_010768566.1| PREDICTED: Notothenia coriiceps GRB2 associated regulator of MAPK1 (garem) transcript variant X3 mRNA Length=5364
NODE_774	XR_798093.1| PREDICTED: Notothenia coriiceps GRB2 associated regulator of MAPK1 (garem) transcript variant X2 misc_RNA Length=3074
NODE_774	XM_010768565.1| PREDICTED: Notothenia coriiceps GRB2 associated regulator of MAPK1 (garem) transcript variant X1 mRNA Length=3534
NODE_774	XM_012855854.1| PREDICTED: Fundulus heteroclitus GRB2 associated regulator of MAPK1 (garem) transcript variant X2 mRNA Length=3765
NODE_774	XM_012855853.1| PREDICTED: Fundulus heteroclitus GRB2 associated regulator of MAPK1 (garem) transcript variant X1 mRNA Length=3768
NODE_774	XM_005946014.1| PREDICTED: Haplochromis burtoni GRB2-associated and regulator of MAPK protein-like (LOC102300381) transcript variant X2 mRNA Length=3831
NODE_774	XM_005946013.1| PREDICTED: Haplochromis burtoni GRB2-associated and regulator of MAPK protein-like (LOC102300381) transcript variant X1 mRNA Length=3834
NODE_774	XM_005744873.1| PREDICTED: Pundamilia nyererei GRB2-associated and regulator of MAPK protein-like (LOC102193989) transcript variant X2 mRNA Length=4277
NODE_775	XM_010899923.1| PREDICTED: Esox lucius sperm-associated antigen 1A (LOC105027709) mRNA Length=2477
NODE_775	XM_008292087.1| PREDICTED: Stegastes partitus sperm associated antigen 1 (spag1) mRNA Length=4316
NODE_783	XM_010879027.1| PREDICTED: Esox lucius latent transforming growth factor beta binding protein 2 (ltbp2) transcript variant X2 mRNA Length=7994
NODE_783	XM_010879026.1| PREDICTED: Esox lucius latent transforming growth factor beta binding protein 2 (ltbp2) transcript variant X1 mRNA Length=8120
NODE_783	XM_010792256.1| PREDICTED: Notothenia coriiceps latent transforming growth factor beta binding protein 2 (ltbp2) mRNA Length=8350
NODE_783	XM_006865607.1| PREDICTED: Chrysochloris asiatica latent transforming growth factor beta binding protein 2 (LTBP2) mRNA Length=5835
NODE_783	XM_012513905.1| PREDICTED: Octodon degus latent transforming growth factor beta binding protein 1 (Ltbp1) transcript variant X3 mRNA Length=4179
NODE_783	XM_012513904.1| PREDICTED: Octodon degus latent transforming growth factor beta binding protein 1 (Ltbp1) transcript variant X1 mRNA Length=4191
NODE_783	XM_004627606.1| PREDICTED: Octodon degus latent transforming growth factor beta binding protein 1 (Ltbp1) transcript variant X6 mRNA Length=4038
NODE_783	XM_004627605.1| PREDICTED: Octodon degus latent transforming growth factor beta binding protein 1 (Ltbp1) transcript variant X5 mRNA Length=3906
NODE_783	XM_004627604.1| PREDICTED: Octodon degus latent transforming growth factor beta binding protein 1 (Ltbp1) transcript variant X4 mRNA Length=4065
NODE_783	XM_004627602.1| PREDICTED: Octodon degus latent transforming growth factor beta binding protein 1 (Ltbp1) transcript variant X2 mRNA Length=4867
NODE_787	XM_013135511.1| PREDICTED: Esox lucius programmed cell death 6 interacting protein (pdcd6ip) mRNA Length=3629
NODE_787	XM_008290700.1| PREDICTED: Stegastes partitus programmed cell death 6 interacting protein (pdcd6ip) transcript variant X1 mRNA Length=2963
NODE_787	XM_008290496.1| PREDICTED: Stegastes partitus programmed cell death 6-interacting protein-like (LOC103363656) transcript variant X1 mRNA Length=3729
NODE_787	XM_010734807.1| PREDICTED: Larimichthys crocea programmed cell death 6 interacting protein (pdcd6ip) transcript variant X1 mRNA Length=3665
NODE_787	XM_011608907.1| PREDICTED: Takifugu rubripes programmed cell death 6 interacting protein (pdcd6ip) transcript variant X1 mRNA Length=3569
NODE_787	XM_008290701.1| PREDICTED: Stegastes partitus programmed cell death 6 interacting protein (pdcd6ip) transcript variant X2 mRNA Length=2948
NODE_787	XM_008290497.1| PREDICTED: Stegastes partitus programmed cell death 6-interacting protein-like (LOC103363656) transcript variant X2 mRNA Length=3714
NODE_787	XM_010796842.1| PREDICTED: Notothenia coriiceps programmed cell death 6 interacting protein (pdcd6ip) transcript variant X1 mRNA Length=3627
NODE_787	XM_010734809.1| PREDICTED: Larimichthys crocea programmed cell death 6 interacting protein (pdcd6ip) transcript variant X2 mRNA Length=3650
NODE_787	XM_012836081.1| PREDICTED: Clupea harengus programmed cell death 6 interacting protein (pdcd6ip) transcript variant X1 mRNA Length=3544
NODE_788	XM_010890001.2| PREDICTED: Esox lucius fms-related tyrosine kinase 1 (flt1) mRNA Length=5399
NODE_789	XM_010896645.2| PREDICTED: Esox lucius zinc finger and BTB domain containing 14 (zbtb14) transcript variant X2 mRNA Length=2176
NODE_789	XM_010896644.2| PREDICTED: Esox lucius zinc finger and BTB domain containing 14 (zbtb14) transcript variant X1 mRNA Length=2149
NODE_789	XM_006891427.1| PREDICTED: Elephantulus edwardii zinc finger and BTB domain containing 14 (ZBTB14) mRNA Length=2088
NODE_789	XM_007236004.1| PREDICTED: Astyanax mexicanus zinc finger and BTB domain containing 14 (zbtb14) transcript variant X3 mRNA Length=1942
NODE_789	XM_007236003.1| PREDICTED: Astyanax mexicanus zinc finger and BTB domain containing 14 (zbtb14) transcript variant X2 mRNA Length=3137
NODE_789	XM_007236002.1| PREDICTED: Astyanax mexicanus zinc finger and BTB domain containing 14 (zbtb14) transcript variant X1 mRNA Length=2010
NODE_789	XM_008535075.1| PREDICTED: Equus przewalskii zinc finger and BTB domain containing 14 (ZBTB14) mRNA Length=3309
NODE_789	XM_005612795.1| PREDICTED: Equus caballus zinc finger and BTB domain containing 14 (ZBTB14) transcript variant X3 mRNA Length=3366
NODE_789	XM_005612794.1| PREDICTED: Equus caballus zinc finger and BTB domain containing 14 (ZBTB14) transcript variant X2 mRNA Length=3782
NODE_789	XM_001493386.4| PREDICTED: Equus caballus zinc finger and BTB domain containing 14 (ZBTB14) transcript variant X1 mRNA Length=3544
NODE_790	XM_013137325.1| PREDICTED: Esox lucius cyclin D binding myb-like transcription factor 1 (dmtf1) mRNA Length=2380
NODE_790	XM_013123193.1| PREDICTED: Mesocricetus auratus cyclin D binding myb-like transcription factor 1 (Dmtf1) transcript variant X3 mRNA Length=3146
NODE_790	XM_005083591.2| PREDICTED: Mesocricetus auratus cyclin D binding myb-like transcription factor 1 (Dmtf1) transcript variant X2 mRNA Length=3478
NODE_790	XM_005083590.2| PREDICTED: Mesocricetus auratus cyclin D binding myb-like transcription factor 1 (Dmtf1) transcript variant X1 mRNA Length=3688
NODE_790	XM_008261799.1| PREDICTED: Oryctolagus cuniculus cyclin D binding myb-like transcription factor 1 (DMTF1) transcript variant X2 mRNA Length=2632
NODE_790	XM_002713840.2| PREDICTED: Oryctolagus cuniculus cyclin D binding myb-like transcription factor 1 (DMTF1) transcript variant X1 mRNA Length=2755
NODE_790	XM_006929150.2| PREDICTED: Felis catus cyclin D binding myb-like transcription factor 1 (DMTF1) transcript variant X5 mRNA Length=3392
NODE_790	XM_006929149.2| PREDICTED: Felis catus cyclin D binding myb-like transcription factor 1 (DMTF1) transcript variant X4 mRNA Length=4186
NODE_790	XM_003982713.3| PREDICTED: Felis catus cyclin D binding myb-like transcription factor 1 (DMTF1) transcript variant X3 mRNA Length=3783
NODE_790	XM_006929148.2| PREDICTED: Felis catus cyclin D binding myb-like transcription factor 1 (DMTF1) transcript variant X2 mRNA Length=3923
NODE_793	XM_010881525.2| PREDICTED: Esox lucius spastic paraplegia 7 (pure and complicated autosomal recessive) (spg7) transcript variant X1 mRNA Length=3378
NODE_793	XM_010881533.1| PREDICTED: Esox lucius spastic paraplegia 7 (pure and complicated autosomal recessive) (spg7) transcript variant X2 mRNA Length=2631
NODE_793	XM_004543282.2| PREDICTED: Maylandia zebra spastic paraplegia 7 (pure and complicated autosomal recessive) (spg7) mRNA Length=4122
NODE_793	XM_005937185.1| PREDICTED: Haplochromis burtoni paraplegin-like (LOC102292917) mRNA Length=3679
NODE_793	XM_005724242.1| PREDICTED: Pundamilia nyererei paraplegin-like (LOC102214101) mRNA Length=3668
NODE_793	XM_005466917.1| PREDICTED: Oreochromis niloticus paraplegin-like (LOC100707281) mRNA Length=3679
NODE_793	XM_012819252.1| PREDICTED: Clupea harengus spastic paraplegia 7 (pure and complicated autosomal recessive) (spg7) mRNA Length=3407
NODE_793	XM_006780287.1| PREDICTED: Neolamprologus brichardi paraplegin-like (LOC102788369) transcript variant X2 mRNA Length=2809
NODE_793	XM_006780286.1| PREDICTED: Neolamprologus brichardi paraplegin-like (LOC102788369) transcript variant X1 mRNA Length=3674
NODE_793	XM_004842642.2| PREDICTED: Heterocephalus glaber spastic paraplegia 7 (pure and complicated autosomal recessive) (Spg7) transcript variant X3 mRNA Length=2394
NODE_794	XM_010872199.2| PREDICTED: Esox lucius G elongation factor mitochondrial 1 (gfm1) mRNA Length=2932
NODE_794	XM_010746310.1| PREDICTED: Larimichthys crocea G elongation factor mitochondrial 1 (gfm1) transcript variant X2 mRNA Length=2778
NODE_794	XM_010746302.1| PREDICTED: Larimichthys crocea G elongation factor mitochondrial 1 (gfm1) transcript variant X1 mRNA ref|XM_010746317.1| PREDICTED: Larimichthys crocea G elongation factor mitochondrial 1 (gfm1) transcript variant X3 mRNA Length=2823
NODE_794	XM_012838425.1| PREDICTED: Clupea harengus G elongation factor mitochondrial 1 (gfm1) transcript variant X2 mRNA Length=2924
NODE_794	XM_012838424.1| PREDICTED: Clupea harengus G elongation factor mitochondrial 1 (gfm1) transcript variant X1 mRNA Length=2606
NODE_794	XM_010797356.1| PREDICTED: Notothenia coriiceps G elongation factor mitochondrial 1 (gfm1) partial mRNA Length=2358
NODE_794	XM_003968412.2| PREDICTED: Takifugu rubripes G elongation factor mitochondrial 1 (gfm1) mRNA Length=2741
NODE_794	XM_011399920.1| Auxenochlorella protothecoides Elongation factor G 1 mitochondrial partial mRNA Length=2217
NODE_795	XM_013137125.1| PREDICTED: Esox lucius smoothelin (smtn) transcript variant X2 mRNA Length=1525
NODE_795	XM_010877504.2| PREDICTED: Esox lucius smoothelin (smtn) transcript variant X1 mRNA Length=1535
NODE_795	XM_013137126.1| PREDICTED: Esox lucius smoothelin (smtn) transcript variant X3 mRNA Length=1532
NODE_801	XM_013134356.1| PREDICTED: Esox lucius EH domain binding protein 1-like 1 (ehbp1l1) mRNA Length=7345
NODE_802	XM_010890504.2| PREDICTED: Esox lucius caprin-1-like (LOC105022260) mRNA Length=3233
NODE_802	XM_008278918.1| PREDICTED: Stegastes partitus cell cycle associated protein 1 (caprin1) transcript variant X2 mRNA Length=2761
NODE_802	XM_008278917.1| PREDICTED: Stegastes partitus cell cycle associated protein 1 (caprin1) transcript variant X1 mRNA Length=2764
NODE_802	XM_011489512.1| PREDICTED: Oryzias latipes caprin-1-like (LOC101165381) transcript variant X2 mRNA Length=2489
NODE_802	XM_011489509.1| PREDICTED: Oryzias latipes caprin-1-like (LOC101165381) transcript variant X1 mRNA Length=2621
NODE_802	NM_001246303.1| Xenopus laevis uncharacterized LOC100653491 (LOC100653491) mRNA gb|BC169985.1| Xenopus laevis cDNA clone MGC:196712 IMAGE:9041620 complete cds Length=2250
NODE_802	NM_001090912.1| Xenopus laevis cytoplasmic activation/proliferation-associated protein 1 (LOC402786) mRNA Length=2302
NODE_808	XM_012920798.1| PREDICTED: Maylandia zebra nucleophosmin-like (LOC101483499) mRNA Length=2744
NODE_808	XM_012924718.1| PREDICTED: Maylandia zebra cohesin subunit SA-2-like (LOC101472688) transcript variant X2 mRNA Length=6063
NODE_808	XM_008278143.1| PREDICTED: Stegastes partitus cohesin subunit SA-2 (LOC103354693) transcript variant X3 mRNA Length=5981
NODE_808	XM_008278142.1| PREDICTED: Stegastes partitus cohesin subunit SA-2 (LOC103354693) transcript variant X2 mRNA Length=5979
NODE_808	XM_008278141.1| PREDICTED: Stegastes partitus cohesin subunit SA-2 (LOC103354693) transcript variant X1 mRNA Length=5984
NODE_808	XR_269061.1| PREDICTED: Oreochromis niloticus cohesin subunit SA-2-like (LOC100703806) misc_RNA Length=6152
NODE_808	XM_004541151.1| PREDICTED: Maylandia zebra cohesin subunit SA-2-like (LOC101472688) transcript variant X3 mRNA Length=6020
NODE_808	XM_004541150.1| PREDICTED: Maylandia zebra cohesin subunit SA-2-like (LOC101472688) transcript variant X1 mRNA Length=6023
NODE_808	XM_005916495.1| PREDICTED: Haplochromis burtoni cohesin subunit SA-2-like (LOC102307802) transcript variant X3 mRNA Length=6064
NODE_808	XM_005916494.1| PREDICTED: Haplochromis burtoni cohesin subunit SA-2-like (LOC102307802) transcript variant X2 mRNA Length=6043
NODE_810	XM_010882120.1| PREDICTED: Esox lucius methyltransferase like 24 (mettl24) mRNA Length=2611
NODE_810	XM_010790343.1| PREDICTED: Notothenia coriiceps methyltransferase like 24 (mettl24) mRNA Length=2481
NODE_810	XM_010734711.1| PREDICTED: Larimichthys crocea methyltransferase like 24 (mettl24) mRNA Length=1605
NODE_810	XM_008298252.1| PREDICTED: Stegastes partitus methyltransferase like 24 (mettl24) mRNA Length=2381
NODE_810	XM_012867243.1| PREDICTED: Fundulus heteroclitus methyltransferase like 24 (mettl24) mRNA Length=1722
NODE_810	XM_006626329.1| PREDICTED: Lepisosteus oculatus methyltransferase-like protein 24-like (LOC102695051) mRNA Length=1146
NODE_811	XM_010895317.2| PREDICTED: Esox lucius mitochondrial fission factor homolog A (LOC105024973) transcript variant X8 mRNA Length=1385
NODE_811	XM_010895318.2| PREDICTED: Esox lucius mitochondrial fission factor homolog A (LOC105024973) transcript variant X9 mRNA Length=1346
NODE_811	XM_010895316.2| PREDICTED: Esox lucius mitochondrial fission factor homolog A (LOC105024973) transcript variant X7 mRNA Length=1429
NODE_811	XM_010895315.2| PREDICTED: Esox lucius mitochondrial fission factor homolog A (LOC105024973) transcript variant X6 mRNA Length=1404
NODE_811	XM_010895314.2| PREDICTED: Esox lucius mitochondrial fission factor homolog A (LOC105024973) transcript variant X5 mRNA Length=1402
NODE_811	XM_010895313.2| PREDICTED: Esox lucius mitochondrial fission factor homolog A (LOC105024973) transcript variant X4 mRNA Length=1421
NODE_811	XM_010895312.2| PREDICTED: Esox lucius mitochondrial fission factor homolog A (LOC105024973) transcript variant X3 mRNA Length=1521
NODE_811	XM_010895311.2| PREDICTED: Esox lucius mitochondrial fission factor homolog A (LOC105024973) transcript variant X2 mRNA Length=1613
NODE_811	XM_010895310.2| PREDICTED: Esox lucius mitochondrial fission factor homolog A (LOC105024973) transcript variant X1 mRNA Length=1517
NODE_811	XM_005944675.1| PREDICTED: Haplochromis burtoni mitochondrial fission factor homolog B-like (LOC102304942) transcript variant X3 mRNA Length=1368
NODE_812	XM_010890876.2| PREDICTED: Esox lucius growth factor receptor-bound protein 14 (grb14) transcript variant X1 mRNA Length=3832
NODE_812	XM_010890879.1| PREDICTED: Esox lucius growth factor receptor-bound protein 14 (grb14) transcript variant X3 mRNA Length=2954
NODE_812	XM_010890878.1| PREDICTED: Esox lucius growth factor receptor-bound protein 14 (grb14) transcript variant X2 mRNA Length=3302
NODE_812	XM_011610247.1| PREDICTED: Takifugu rubripes growth factor receptor-bound protein 14 (grb14) transcript variant X2 mRNA Length=2059
NODE_812	XM_003961958.2| PREDICTED: Takifugu rubripes growth factor receptor-bound protein 14 (grb14) transcript variant X1 mRNA Length=2300
NODE_817	XM_013132984.1| PREDICTED: Esox lucius son of sevenless homolog 1 (Drosophila) (sos1) mRNA Length=6140
NODE_817	XM_012833836.1| PREDICTED: Clupea harengus son of sevenless homolog 1 (Drosophila) (sos1) partial mRNA Length=3974
NODE_817	XM_006638537.1| PREDICTED: Lepisosteus oculatus son of sevenless homolog 1-like (LOC102692301) transcript variant X2 mRNA Length=3960
NODE_817	XM_006638536.1| PREDICTED: Lepisosteus oculatus son of sevenless homolog 1-like (LOC102692301) transcript variant X1 mRNA Length=4005
NODE_817	NM_001082993.1| Danio rerio son of sevenless homolog 1 (Drosophila) (sos1) mRNA gb|BC131870.1| Danio rerio zgc:158274 mRNA (cDNA clone MGC:158274 IMAGE:6801138) complete cds Length=3878
NODE_817	XM_002435856.1| Ixodes scapularis ras GTP exchange factor son of sevenless putative mRNA Length=3102
NODE_818	XM_010876352.1| PREDICTED: Esox lucius aspartate beta-hydroxylase domain containing 2 (asphd2) mRNA Length=3226
NODE_818	XM_010772079.1| PREDICTED: Notothenia coriiceps aspartate beta-hydroxylase domain containing 2 (asphd2) mRNA Length=3717
NODE_818	XM_008276675.1| PREDICTED: Stegastes partitus aspartate beta-hydroxylase domain containing 2 (asphd2) mRNA Length=4249
NODE_818	XM_010752434.1| PREDICTED: Larimichthys crocea aspartate beta-hydroxylase domain containing 2 (asphd2) mRNA Length=1829
NODE_818	XM_012817744.1| PREDICTED: Clupea harengus aspartate beta-hydroxylase domain-containing protein 2-like (LOC105891569) transcript variant X2 mRNA Length=1279
NODE_818	XR_001162022.1| PREDICTED: Clupea harengus aspartate beta-hydroxylase domain-containing protein 2-like (LOC105891569) transcript variant X1 misc_RNA Length=1713
NODE_818	XM_011615477.1| PREDICTED: Takifugu rubripes aspartate beta-hydroxylase domain containing 2 (asphd2) transcript variant X2 mRNA Length=3795
NODE_818	XM_003974739.2| PREDICTED: Takifugu rubripes aspartate beta-hydroxylase domain containing 2 (asphd2) transcript variant X1 mRNA Length=3562
NODE_818	XM_008336903.1| PREDICTED: Cynoglossus semilaevis aspartate beta-hydroxylase domain containing 2 (asphd2) mRNA Length=1199
NODE_820	XM_010886880.2| PREDICTED: Esox lucius leiomodin-2-like (LOC105020140) mRNA Length=2167
NODE_826	XM_008310997.1| PREDICTED: Cynoglossus semilaevis semaphorin-4B-like (LOC103379447) transcript variant X5 mRNA Length=3534
NODE_826	XM_008310996.1| PREDICTED: Cynoglossus semilaevis semaphorin-4B-like (LOC103379447) transcript variant X4 mRNA Length=3540
NODE_826	XM_008310995.1| PREDICTED: Cynoglossus semilaevis semaphorin-4B-like (LOC103379447) transcript variant X3 mRNA Length=3480
NODE_826	XM_008310994.1| PREDICTED: Cynoglossus semilaevis semaphorin-4B-like (LOC103379447) transcript variant X2 mRNA Length=3653
NODE_826	XM_008310993.1| PREDICTED: Cynoglossus semilaevis semaphorin-4B-like (LOC103379447) transcript variant X1 mRNA Length=3818
NODE_826	XM_008300138.1| PREDICTED: Stegastes partitus sema domain immunoglobulin domain (Ig) transmembrane domain (TM) and short cytoplasmic domain (semaphorin) 4B (sema4b) transcript variant X2 mRNA Length=7048
NODE_826	XM_008300137.1| PREDICTED: Stegastes partitus sema domain immunoglobulin domain (Ig) transmembrane domain (TM) and short cytoplasmic domain (semaphorin) 4B (sema4b) transcript variant X1 mRNA Length=7128
NODE_826	XM_010751517.1| PREDICTED: Larimichthys crocea semaphorin-4B-like (LOC104935325) mRNA Length=5672
NODE_829	XM_010897773.2| PREDICTED: Esox lucius integrin alpha FG-GAP repeat containing 1 (itfg1) mRNA Length=3395
NODE_829	XM_008404870.1| PREDICTED: Poecilia reticulata integrin alpha FG-GAP repeat containing 1 (itfg1) mRNA Length=3189
NODE_834	XM_010890043.1| PREDICTED: Esox lucius phosphatidylinositol 3-kinase regulatory subunit gamma (LOC105021974) mRNA Length=3160
NODE_835	XM_013134908.1| PREDICTED: Esox lucius ArfGAP with coiled-coil ankyrin repeat and PH domains 2 (acap2) mRNA Length=5493
NODE_835	XM_011614919.1| PREDICTED: Takifugu rubripes ArfGAP with coiled-coil ankyrin repeat and PH domains 2 (acap2) transcript variant X2 mRNA Length=3974
NODE_835	XM_011614918.1| PREDICTED: Takifugu rubripes ArfGAP with coiled-coil ankyrin repeat and PH domains 2 (acap2) transcript variant X1 mRNA Length=3157
NODE_835	XM_008291710.1| PREDICTED: Stegastes partitus ArfGAP with coiled-coil ankyrin repeat and PH domains 2 (acap2) mRNA Length=3519
NODE_836	XM_013138675.1| PREDICTED: Esox lucius ethanolaminephosphotransferase 1 (ept1) mRNA Length=3580
NODE_836	XM_010744665.1| PREDICTED: Larimichthys crocea ethanolaminephosphotransferase 1 (CDP-ethanolamine-specific) (ept1) mRNA Length=1435
NODE_836	XM_012832049.1| PREDICTED: Clupea harengus ethanolaminephosphotransferase 1 (ept1) mRNA Length=1884
NODE_836	XM_007053211.1| PREDICTED: Chelonia mydas ethanolaminephosphotransferase 1-like (LOC102938379) mRNA Length=1215
NODE_836	XM_010133821.1| PREDICTED: Buceros rhinoceros silvestris ethanolaminephosphotransferase 1 (CDP-ethanolamine-specific) (EPT1) mRNA Length=1101
NODE_836	XM_008172960.1| PREDICTED: Chrysemys picta bellii ethanolaminephosphotransferase 1 (CDP-ethanolamine-specific) (EPT1) mRNA Length=1863
NODE_836	XM_006117589.1| PREDICTED: Pelodiscus sinensis ethanolaminephosphotransferase 1 (CDP-ethanolamine-specific) (EPT1) mRNA Length=3910
NODE_836	XM_006033901.1| PREDICTED: Alligator sinensis ethanolaminephosphotransferase 1-like (LOC102381924) mRNA Length=3431
NODE_836	XM_007422346.1| PREDICTED: Python bivittatus ethanolaminephosphotransferase 1-like (LOC103052346) mRNA Length=1368
NODE_836	NM_001199841.1| Oryctolagus cuniculus ethanolaminephosphotransferase 1 (CDP-ethanolamine-specific) (EPT1) mRNA Length=3187
NODE_837	XM_008323402.1| PREDICTED: Cynoglossus semilaevis fatty acid amide hydrolase 2 (faah2) mRNA Length=3178
NODE_837	XM_006111357.1| PREDICTED: Pelodiscus sinensis fatty-acid amide hydrolase 2-like (LOC102452773) mRNA Length=2323
NODE_838	XM_010895714.1| PREDICTED: Esox lucius solute carrier family 15 (oligopeptide transporter) member 4 (slc15a4) mRNA Length=2520
NODE_838	XM_010736072.1| PREDICTED: Larimichthys crocea solute carrier family 15 (oligopeptide transporter) member 4 (slc15a4) mRNA Length=3724
NODE_838	XM_010776911.1| PREDICTED: Notothenia coriiceps solute carrier family 15 (oligopeptide transporter) member 4 (slc15a4) mRNA Length=1846
NODE_838	XM_008306087.1| PREDICTED: Stegastes partitus solute carrier family 15 (oligopeptide transporter) member 4 (slc15a4) mRNA Length=3831
NODE_838	XM_011615212.1| PREDICTED: Takifugu rubripes solute carrier family 15 (oligopeptide transporter) member 4 (slc15a4) transcript variant X2 mRNA Length=7332
NODE_838	XM_003974503.2| PREDICTED: Takifugu rubripes solute carrier family 15 (oligopeptide transporter) member 4 (slc15a4) transcript variant X1 mRNA Length=4372
NODE_838	XM_008337529.1| PREDICTED: Cynoglossus semilaevis solute carrier family 15 (oligopeptide transporter) member 4 (slc15a4) partial mRNA Length=1315
NODE_838	XM_008417447.1| PREDICTED: Poecilia reticulata solute carrier family 15 (oligopeptide transporter) member 4 (slc15a4) mRNA Length=3288
NODE_838	XM_005806924.1| PREDICTED: Xiphophorus maculatus solute carrier family 15 member 4-like (LOC102236770) mRNA Length=1710
NODE_838	XM_004709744.1| PREDICTED: Echinops telfairi solute carrier family 15 (oligopeptide transporter) member 4 (SLC15A4) mRNA Length=1242
NODE_841	XM_010875563.2| PREDICTED: Esox lucius sterile alpha motif domain containing 11 (samd11) transcript variant X4 mRNA Length=3828
NODE_841	XM_010875562.2| PREDICTED: Esox lucius sterile alpha motif domain containing 11 (samd11) transcript variant X3 mRNA Length=4411
NODE_841	XM_010875565.1| PREDICTED: Esox lucius sterile alpha motif domain containing 11 (samd11) transcript variant X6 mRNA Length=3777
NODE_841	XM_010875564.1| PREDICTED: Esox lucius sterile alpha motif domain containing 11 (samd11) transcript variant X5 mRNA Length=3762
NODE_841	XM_010875561.1| PREDICTED: Esox lucius sterile alpha motif domain containing 11 (samd11) transcript variant X2 mRNA Length=4471
NODE_841	XM_010875560.1| PREDICTED: Esox lucius sterile alpha motif domain containing 11 (samd11) transcript variant X1 mRNA Length=4522
NODE_846	XM_010881720.1| PREDICTED: Esox lucius 7-dehydrocholesterol reductase (dhcr7) transcript variant X1 mRNA Length=1718
NODE_846	XM_013138884.1| PREDICTED: Esox lucius 7-dehydrocholesterol reductase (dhcr7) transcript variant X2 mRNA Length=1732
NODE_846	XM_008404897.1| PREDICTED: Poecilia reticulata 7-dehydrocholesterol reductase (dhcr7) transcript variant X2 mRNA Length=3063
NODE_846	XM_008404896.1| PREDICTED: Poecilia reticulata 7-dehydrocholesterol reductase (dhcr7) transcript variant X1 mRNA Length=3060
NODE_846	XM_005812054.1| PREDICTED: Xiphophorus maculatus 7-dehydrocholesterol reductase-like (LOC102220981) mRNA Length=1803
NODE_846	XM_007254630.1| PREDICTED: Astyanax mexicanus 7-dehydrocholesterol reductase (dhcr7) mRNA Length=2820
NODE_848	XM_010885497.1| PREDICTED: Esox lucius ubiquitin protein ligase E3C (ube3c) transcript variant X3 mRNA Length=4727
NODE_848	XM_010885496.1| PREDICTED: Esox lucius ubiquitin protein ligase E3C (ube3c) transcript variant X2 mRNA Length=4595
NODE_848	XM_010885495.1| PREDICTED: Esox lucius ubiquitin protein ligase E3C (ube3c) transcript variant X1 mRNA Length=4614
NODE_850	NM_001173586.1| Salmo salar chloride channel 3 (clcn3) mRNA gb|BT058995.1| Salmo salar clone ssal-rgf-518-253 Chloride channel protein 3 putative mRNA complete cds Length=3835
NODE_851	NM_001145424.1| Salmo salar signal transducer and activator of transcription 2 (stat2) mRNA gb|FJ173070.1| Salmo salar signal transducer and activator of transcription 2 (STAT2) mRNA complete cds Length=3104
NODE_853	XM_010869998.2| PREDICTED: Esox lucius discs large homolog 5 (Drosophila) (dlg5) mRNA Length=7079
NODE_853	XM_008278796.1| PREDICTED: Stegastes partitus discs large homolog 5 (Drosophila) (dlg5) transcript variant X3 mRNA Length=8563
NODE_853	XM_008278794.1| PREDICTED: Stegastes partitus discs large homolog 5 (Drosophila) (dlg5) transcript variant X2 mRNA Length=8575
NODE_853	XM_008278793.1| PREDICTED: Stegastes partitus discs large homolog 5 (Drosophila) (dlg5) transcript variant X1 mRNA Length=8596
NODE_853	XM_010784426.1| PREDICTED: Notothenia coriiceps disks large homolog 5-like (LOC104956863) mRNA Length=6996
NODE_853	XM_010745494.1| PREDICTED: Larimichthys crocea disks large homolog 5-like (LOC104930634) transcript variant X2 mRNA Length=7651
NODE_853	XM_010745486.1| PREDICTED: Larimichthys crocea disks large homolog 5-like (LOC104930634) transcript variant X1 mRNA Length=7684
NODE_854	XM_010869998.2| PREDICTED: Esox lucius discs large homolog 5 (Drosophila) (dlg5) mRNA Length=7079
NODE_854	XM_008278796.1| PREDICTED: Stegastes partitus discs large homolog 5 (Drosophila) (dlg5) transcript variant X3 mRNA Length=8563
NODE_854	XM_008278794.1| PREDICTED: Stegastes partitus discs large homolog 5 (Drosophila) (dlg5) transcript variant X2 mRNA Length=8575
NODE_854	XM_008278793.1| PREDICTED: Stegastes partitus discs large homolog 5 (Drosophila) (dlg5) transcript variant X1 mRNA Length=8596
NODE_854	XM_010784426.1| PREDICTED: Notothenia coriiceps disks large homolog 5-like (LOC104956863) mRNA Length=6996
NODE_854	XM_010745494.1| PREDICTED: Larimichthys crocea disks large homolog 5-like (LOC104930634) transcript variant X2 mRNA Length=7651
NODE_854	XM_010745486.1| PREDICTED: Larimichthys crocea disks large homolog 5-like (LOC104930634) transcript variant X1 mRNA Length=7684
NODE_854	XM_012838753.1| PREDICTED: Clupea harengus discs large homolog 5 (Drosophila) (dlg5) mRNA Length=7672
NODE_854	XM_007240394.1| PREDICTED: Astyanax mexicanus discs large homolog 5 (Drosophila) (dlg5) mRNA Length=8119
NODE_854	XM_011603274.1| PREDICTED: Takifugu rubripes disks large homolog 5-like (LOC101078525) mRNA Length=8278
NODE_858	XM_010905501.1| PREDICTED: Esox lucius sodium/myo-inositol cotransporter-like (LOC105031202) mRNA Length=3335
NODE_858	XM_008275620.1| PREDICTED: Stegastes partitus sodium/myo-inositol cotransporter-like (LOC103352913) mRNA Length=4767
NODE_858	XM_005723604.1| PREDICTED: Pundamilia nyererei sodium/myo-inositol cotransporter-like (LOC102193137) mRNA Length=3790
NODE_858	XM_005460016.1| PREDICTED: Oreochromis niloticus sodium/myo-inositol cotransporter-like (LOC100708017) mRNA Length=3297
NODE_858	XM_006788367.1| PREDICTED: Neolamprologus brichardi sodium/myo-inositol cotransporter-like (LOC102795172) mRNA Length=4682
NODE_858	XM_005921337.1| PREDICTED: Haplochromis burtoni sodium/myo-inositol cotransporter-like (LOC102303312) mRNA Length=4457
NODE_858	XM_008400965.1| PREDICTED: Poecilia reticulata sodium/myo-inositol cotransporter-like (LOC103459430) mRNA Length=2996
NODE_858	XM_005799366.1| PREDICTED: Xiphophorus maculatus sodium/myo-inositol cotransporter-like (LOC102217917) mRNA Length=2170
NODE_858	XM_007519717.1| PREDICTED: Erinaceus europaeus solute carrier family 5 (sodium/myo-inositol cotransporter) member 3 (SLC5A3) mRNA Length=2151
NODE_858	XM_004620355.1| PREDICTED: Sorex araneus solute carrier family 5 (sodium/myo-inositol cotransporter) member 3 (SLC5A3) mRNA Length=2175
NODE_860	NM_001124467.2| Oncorhynchus mykiss C5a receptor (c5ar) mRNA gb|AY366353.1| Oncorhynchus mykiss C5a receptor mRNA complete cds Length=1679
NODE_860	NM_001165307.1| Salmo salar HIRA-interacting protein 3 (hirp3) mRNA gb|BT058723.1| Salmo salar clone ssal-rgf-001-082 HIRA-interacting protein 3 putative mRNA complete cds Length=2882
NODE_860	NM_001140120.1| Salmo salar Leukotriene A-4 hydrolase (lkha4) mRNA gb|BT045272.1| Salmo salar clone ssal-rgf-517-047 Leukotriene A-4 hydrolase putative mRNA complete cds Length=3100
NODE_860	NM_001165327.1| Salmo salar fibroblast growth factor 12 (fgf12) mRNA gb|BT058784.1| Salmo salar clone ssal-rgf-502-377 Fibroblast growth factor 12 putative mRNA complete cds Length=3223
NODE_861	XM_008309087.1| PREDICTED: Cynoglossus semilaevis origin recognition complex subunit 3 (orc3) mRNA Length=2418
NODE_861	XM_003962493.2| PREDICTED: Takifugu rubripes origin recognition complex subunit 3 (orc3) mRNA Length=2597
NODE_864	XM_010885097.1| PREDICTED: Esox lucius myelin-associated glycoprotein-like (LOC105019152) mRNA Length=1806
NODE_881	XM_010900669.2| PREDICTED: Esox lucius nudix (nucleoside diphosphate linked moiety X)-type motif 6 (nudt6) mRNA Length=1077
NODE_881	XM_012829245.1| PREDICTED: Clupea harengus nudix (nucleoside diphosphate linked moiety X)-type motif 6 (nudt6) mRNA Length=1475
NODE_882	NM_001173662.1| Salmo salar acyl-CoA thioesterase 8 (acot8) mRNA gb|BT059196.1| Salmo salar clone ssal-rgf-531-355 Acyl-coenzyme A thioesterase 8 putative mRNA complete cds Length=2780
NODE_882	XM_012838505.1| PREDICTED: Clupea harengus acyl-CoA thioesterase 8 (acot8) mRNA Length=1172
NODE_891	NM_001141632.1| Salmo salar GTPase HRas (rash) mRNA gb|BT044835.1| Salmo salar clone ssal-rgf-505-083 GTPase HRas precursor putative mRNA complete cds Length=4311
NODE_891	XM_010883684.2| PREDICTED: Esox lucius Harvey rat sarcoma viral oncogene homolog (hras) mRNA Length=2678
NODE_891	NM_001090809.1| Xenopus laevis Harvey rat sarcoma viral oncogene homolog (hras) mRNA gb|AY037008.1| Xenopus laevis small G-protein H-Ras mRNA complete cds Length=638
NODE_892	NM_001124458.1| Oncorhynchus mykiss Na/K ATPase alpha subunit isoform 2 (LOC100136182) mRNA gb|AY319387.1| Oncorhynchus mykiss Na/K ATPase alpha subunit isoform 2 mRNA complete cds Length=3882
NODE_892	NM_001173695.1| Salmo salar Clathrin interactor 1 (epn4) mRNA gb|BT059258.1| Salmo salar clone ssal-rgf-537-069 Clathrin interactor 1 putative mRNA complete cds Length=2999
NODE_893	XM_010874248.1| PREDICTED: Esox lucius E4F transcription factor 1 (e4f1) transcript variant X3 mRNA Length=2969
NODE_893	XM_010874247.1| PREDICTED: Esox lucius E4F transcription factor 1 (e4f1) transcript variant X2 mRNA Length=3252
NODE_893	XM_010874244.1| PREDICTED: Esox lucius E4F transcription factor 1 (e4f1) transcript variant X1 mRNA Length=3255
NODE_893	XM_010730685.1| PREDICTED: Larimichthys crocea E4F transcription factor 1 (e4f1) mRNA Length=3052
NODE_893	XM_012818345.1| PREDICTED: Clupea harengus E4F transcription factor 1 (e4f1) mRNA Length=3440
NODE_893	XM_010794296.1| PREDICTED: Notothenia coriiceps transcription factor E4F1-like (LOC104965338) mRNA Length=1723
NODE_893	XM_012931769.1| PREDICTED: Sorex araneus E4F transcription factor 1 (E4F1) transcript variant X3 mRNA Length=1854
NODE_893	XM_004604181.1| PREDICTED: Sorex araneus E4F transcription factor 1 (E4F1) transcript variant X1 mRNA Length=2364
NODE_895	XM_013135332.1| PREDICTED: Esox lucius Ras and Rab interactor 2 (rin2) transcript variant X2 mRNA Length=3073
NODE_895	XM_013135331.1| PREDICTED: Esox lucius Ras and Rab interactor 2 (rin2) transcript variant X1 mRNA Length=6546
NODE_895	XM_011493753.1| PREDICTED: Oryzias latipes Ras and Rab interactor 2 (rin2) transcript variant X2 mRNA Length=5411
NODE_895	XM_004065762.2| PREDICTED: Oryzias latipes Ras and Rab interactor 2 (rin2) transcript variant X1 mRNA Length=7436
NODE_895	XM_003454619.2| PREDICTED: Oreochromis niloticus ras and Rab interactor 2-like (LOC100711413) mRNA Length=4016
NODE_895	XM_008422446.1| PREDICTED: Poecilia reticulata Ras and Rab interactor 2 (rin2) transcript variant X6 mRNA Length=2704
NODE_895	XM_008422437.1| PREDICTED: Poecilia reticulata Ras and Rab interactor 2 (rin2) transcript variant X5 mRNA Length=2659
NODE_895	XM_008422425.1| PREDICTED: Poecilia reticulata Ras and Rab interactor 2 (rin2) transcript variant X4 mRNA Length=3256
NODE_895	XM_008422416.1| PREDICTED: Poecilia reticulata Ras and Rab interactor 2 (rin2) transcript variant X3 mRNA Length=3835
NODE_895	XM_008422410.1| PREDICTED: Poecilia reticulata Ras and Rab interactor 2 (rin2) transcript variant X2 mRNA Length=3307
NODE_900	XM_013135895.1| PREDICTED: Esox lucius DEAD (Asp-Glu-Ala-Asp) box helicase 42 (ddx42) transcript variant X2 mRNA Length=3525
NODE_900	XM_013135894.1| PREDICTED: Esox lucius DEAD (Asp-Glu-Ala-Asp) box helicase 42 (ddx42) transcript variant X1 mRNA Length=4044
NODE_900	XM_010776922.1| PREDICTED: Notothenia coriiceps DEAD (Asp-Glu-Ala-Asp) box helicase 42 (ddx42) mRNA Length=2825
NODE_900	XM_010744943.1| PREDICTED: Larimichthys crocea DEAD (Asp-Glu-Ala-Asp) box helicase 42 (ddx42) mRNA Length=3516
NODE_900	XM_008281923.1| PREDICTED: Stegastes partitus DEAD (Asp-Glu-Ala-Asp) box helicase 42 (ddx42) transcript variant X3 mRNA Length=3039
NODE_900	XM_008281922.1| PREDICTED: Stegastes partitus DEAD (Asp-Glu-Ala-Asp) box helicase 42 (ddx42) transcript variant X2 mRNA Length=3099
NODE_900	XM_008281921.1| PREDICTED: Stegastes partitus DEAD (Asp-Glu-Ala-Asp) box helicase 42 (ddx42) transcript variant X1 mRNA Length=3514
NODE_900	XM_012878805.1| PREDICTED: Fundulus heteroclitus DEAD (Asp-Glu-Ala-Asp) box helicase 42 (ddx42) transcript variant X2 mRNA Length=2825
NODE_900	XM_012878803.1| PREDICTED: Fundulus heteroclitus DEAD (Asp-Glu-Ala-Asp) box helicase 42 (ddx42) transcript variant X1 mRNA Length=3397
NODE_900	XM_008329323.1| PREDICTED: Cynoglossus semilaevis DEAD (Asp-Glu-Ala-Asp) box helicase 42 (ddx42) transcript variant X2 mRNA Length=3179
NODE_903	XM_010898053.2| PREDICTED: Esox lucius striated muscle preferentially expressed protein kinase (LOC105026539) mRNA Length=13407
NODE_906	XM_010782421.1| PREDICTED: Notothenia coriiceps sigma non-opioid intracellular receptor 1 (sigmar1) mRNA Length=2290
NODE_906	XM_010742245.1| PREDICTED: Larimichthys crocea sigma non-opioid intracellular receptor 1 (sigmar1) mRNA Length=1575
NODE_906	XM_005311199.2| PREDICTED: Chrysemys picta bellii sigma non-opioid intracellular receptor 1-like (LOC101945707) mRNA Length=1035
NODE_906	XM_006277713.1| PREDICTED: Alligator mississippiensis sigma non-opioid intracellular receptor 1 (SIGMAR1) mRNA Length=750
NODE_906	XM_006026566.1| PREDICTED: Alligator sinensis sigma non-opioid intracellular receptor 1 (SIGMAR1) mRNA Length=2050
NODE_906	XM_005311197.2| PREDICTED: Chrysemys picta bellii sigma non-opioid intracellular receptor 1-like (LOC101944971) mRNA Length=2156
NODE_906	XM_007066540.1| PREDICTED: Chelonia mydas sigma non-opioid intracellular receptor 1-like (LOC102931179) mRNA Length=582
NODE_906	XM_009812367.1| PREDICTED: Gavia stellata sigma non-opioid intracellular receptor 1 (SIGMAR1) partial mRNA Length=521
NODE_906	XM_006011551.1| PREDICTED: Latimeria chalumnae sigma non-opioid intracellular receptor 1 (SIGMAR1) mRNA Length=1508
NODE_906	XM_005491718.1| PREDICTED: Zonotrichia albicollis sigma non-opioid intracellular receptor 1 (SIGMAR1) mRNA Length=1896
NODE_912	XM_010870290.2| PREDICTED: Esox lucius peroxisome proliferator-activated receptor gamma coactivator-related 1 (pprc1) transcript variant X1 mRNA Length=4684
NODE_912	XM_010870291.1| PREDICTED: Esox lucius peroxisome proliferator-activated receptor gamma coactivator-related 1 (pprc1) transcript variant X2 mRNA Length=4598
NODE_914	XM_009907660.1| PREDICTED: Picoides pubescens aminomethyltransferase (AMT) mRNA Length=1032
NODE_914	XM_008499026.1| PREDICTED: Calypte anna aminomethyltransferase (AMT) partial mRNA Length=1059
NODE_920	XM_010882590.2| PREDICTED: Esox lucius human immunodeficiency virus type I enhancer binding protein 2 (hivep2) transcript variant X5 mRNA Length=9675
NODE_920	XM_010882589.2| PREDICTED: Esox lucius human immunodeficiency virus type I enhancer binding protein 2 (hivep2) transcript variant X4 mRNA Length=9569
NODE_920	XM_010882588.2| PREDICTED: Esox lucius human immunodeficiency virus type I enhancer binding protein 2 (hivep2) transcript variant X3 mRNA Length=9460
NODE_920	XM_010882586.2| PREDICTED: Esox lucius human immunodeficiency virus type I enhancer binding protein 2 (hivep2) transcript variant X2 mRNA Length=9542
NODE_920	XM_010882585.2| PREDICTED: Esox lucius human immunodeficiency virus type I enhancer binding protein 2 (hivep2) transcript variant X1 mRNA Length=9684
NODE_923	NM_001140341.1| Salmo salar Sequestosome-1 (sqstm) mRNA gb|BT045678.1| Salmo salar clone ssal-rgf-528-266 Sequestosome-1 putative mRNA complete cds Length=2119
NODE_929	XM_013138821.1| PREDICTED: Esox lucius transcriptional enhancer factor TEF-1-like (LOC105018259) transcript variant X2 mRNA Length=3944
NODE_929	XM_010883550.2| PREDICTED: Esox lucius transcriptional enhancer factor TEF-1-like (LOC105018259) transcript variant X1 mRNA Length=4333
NODE_929	XM_013138822.1| PREDICTED: Esox lucius transcriptional enhancer factor TEF-1-like (LOC105018259) transcript variant X3 mRNA Length=4320
NODE_929	XM_005929520.1| PREDICTED: Haplochromis burtoni transcriptional enhancer factor TEF-1-like (LOC102303349) transcript variant X3 mRNA Length=4823
NODE_929	XM_005741566.1| PREDICTED: Pundamilia nyererei transcriptional enhancer factor TEF-1-like (LOC102208534) transcript variant X3 mRNA Length=2036
NODE_929	XM_010881033.1| PREDICTED: Esox lucius transcriptional enhancer factor TEF-1 (LOC105016886) transcript variant X3 mRNA Length=4178
NODE_929	XM_006780154.1| PREDICTED: Neolamprologus brichardi transcriptional enhancer factor TEF-1-like (LOC102779779) transcript variant X3 mRNA Length=4761
NODE_929	XM_005467010.1| PREDICTED: Oreochromis niloticus transcriptional enhancer factor TEF-1-like (LOC100692874) transcript variant X3 mRNA Length=4983
NODE_929	XM_012873023.1| PREDICTED: Fundulus heteroclitus TEA domain family member 1 (SV40 transcriptional enhancer factor) (tead1) transcript variant X5 mRNA Length=2737
NODE_929	XM_010744798.1| PREDICTED: Larimichthys crocea TEA domain family member 1 (SV40 transcriptional enhancer factor) (tead1) transcript variant X3 mRNA Length=4758
NODE_931	NR_076216.1| Propionibacterium acnes strain KPA171202 23S ribosomal RNA gene complete sequence Length=3077
NODE_932	XM_010874469.2| PREDICTED: Esox lucius far upstream element-binding protein 2-like (LOC105013140) transcript variant X1 mRNA Length=3226
NODE_932	XM_010874470.1| PREDICTED: Esox lucius far upstream element-binding protein 2-like (LOC105013140) transcript variant X2 mRNA Length=1748
NODE_933	NM_001141657.1| Salmo salar CI085 protein (ci085) mRNA gb|BT047356.1| Salmo salar clone ssal-eve-523-248 C9orf85 homolog putative mRNA complete cds Length=793
NODE_934	XM_013134444.1| PREDICTED: Esox lucius acetyl-CoA carboxylase alpha (acaca) transcript variant X7 mRNA Length=9194
NODE_934	XM_013134443.1| PREDICTED: Esox lucius acetyl-CoA carboxylase alpha (acaca) transcript variant X6 mRNA Length=9269
NODE_934	XM_010870368.2| PREDICTED: Esox lucius acetyl-CoA carboxylase alpha (acaca) transcript variant X5 mRNA Length=9486
NODE_934	XM_010870367.2| PREDICTED: Esox lucius acetyl-CoA carboxylase alpha (acaca) transcript variant X4 mRNA Length=9558
NODE_934	XM_010870363.2| PREDICTED: Esox lucius acetyl-CoA carboxylase alpha (acaca) transcript variant X3 mRNA Length=9621
NODE_934	XM_010870362.2| PREDICTED: Esox lucius acetyl-CoA carboxylase alpha (acaca) transcript variant X2 mRNA Length=9627
NODE_934	XM_010870361.2| PREDICTED: Esox lucius acetyl-CoA carboxylase alpha (acaca) transcript variant X1 mRNA Length=9633
NODE_934	XM_006640895.1| PREDICTED: Lepisosteus oculatus acetyl-CoA carboxylase 1-like (LOC102686789) transcript variant X2 mRNA Length=6750
NODE_934	XM_006640894.1| PREDICTED: Lepisosteus oculatus acetyl-CoA carboxylase 1-like (LOC102686789) transcript variant X1 mRNA Length=7050
NODE_934	XM_012834750.1| PREDICTED: Clupea harengus acetyl-CoA carboxylase alpha (acaca) partial mRNA Length=1056
NODE_935	XM_010905806.2| PREDICTED: Esox lucius zinc finger protein 883-like (LOC105031403) transcript variant X2 mRNA Length=2093
NODE_935	XM_010905804.2| PREDICTED: Esox lucius zinc finger protein 883-like (LOC105031403) transcript variant X1 mRNA Length=2660
NODE_935	XM_010869957.2| PREDICTED: Esox lucius disintegrin and metalloproteinase domain-containing protein 12-like (LOC105010575) transcript variant X3 mRNA Length=4157
NODE_935	XM_010869956.2| PREDICTED: Esox lucius disintegrin and metalloproteinase domain-containing protein 12-like (LOC105010575) transcript variant X2 mRNA Length=4202
NODE_935	XM_010869955.2| PREDICTED: Esox lucius disintegrin and metalloproteinase domain-containing protein 12-like (LOC105010575) transcript variant X1 mRNA Length=4205
NODE_935	XR_827631.1| PREDICTED: Esox lucius GTPase IMAP family member 8 (LOC105008236) transcript variant X2 misc_RNA Length=4398
NODE_935	XM_010899815.1| PREDICTED: Esox lucius acetylcholinesterase (Yt blood group) (ache) mRNA Length=4047
NODE_935	XM_010887793.1| PREDICTED: Esox lucius leucine rich adaptor protein 1-like (lurap1l) mRNA Length=3598
NODE_935	XM_010873237.2| PREDICTED: Esox lucius uncharacterized LOC105012413 (LOC105012413) mRNA Length=2588
NODE_942	XM_010866554.1| PREDICTED: Esox lucius mitochondrial glutamate carrier 1-like (LOC105007568) transcript variant X1 mRNA Length=2263
NODE_942	XM_010866555.1| PREDICTED: Esox lucius mitochondrial glutamate carrier 1-like (LOC105007568) transcript variant X2 mRNA Length=2259
NODE_945	NM_001140952.1| Salmo salar Calcyclin-binding protein (cybp) mRNA gb|BT047660.1| Salmo salar clone ssal-eve-501-168 Calcyclin-binding protein putative mRNA complete cds Length=1379
NODE_947	XM_010896847.2| PREDICTED: Esox lucius zinc finger protein 711-like (LOC105025842) transcript variant X2 mRNA Length=5162
NODE_947	XM_010896840.2| PREDICTED: Esox lucius zinc finger protein 711-like (LOC105025842) transcript variant X1 mRNA Length=5225
NODE_947	XM_010896856.1| PREDICTED: Esox lucius zinc finger protein 711-like (LOC105025842) transcript variant X3 mRNA Length=4825
NODE_954	XM_013131546.1| PREDICTED: Esox lucius SWI/SNF related matrix associated actin dependent regulator of chromatin subfamily a member 2 (smarca2) mRNA Length=4840
NODE_954	XM_013135835.1| PREDICTED: Esox lucius SWI/SNF related matrix associated actin dependent regulator of chromatin subfamily a member 4 (smarca4) transcript variant X3 mRNA Length=5908
NODE_954	XM_010874532.2| PREDICTED: Esox lucius SWI/SNF related matrix associated actin dependent regulator of chromatin subfamily a member 4 (smarca4) transcript variant X1 mRNA Length=5910
NODE_954	XM_010874535.1| PREDICTED: Esox lucius SWI/SNF related matrix associated actin dependent regulator of chromatin subfamily a member 4 (smarca4) transcript variant X4 mRNA Length=5905
NODE_954	XM_010874534.1| PREDICTED: Esox lucius SWI/SNF related matrix associated actin dependent regulator of chromatin subfamily a member 4 (smarca4) transcript variant X2 mRNA Length=5824
NODE_955	XM_013131546.1| PREDICTED: Esox lucius SWI/SNF related matrix associated actin dependent regulator of chromatin subfamily a member 2 (smarca2) mRNA Length=4840
NODE_955	XM_005163866.2| PREDICTED: Danio rerio SWI/SNF related matrix associated actin dependent regulator of chromatin subfamily a member 4a (smarca4a) transcript variant X1 mRNA Length=5694
NODE_955	NM_181603.1| Danio rerio SWI/SNF related matrix associated actin dependent regulator of chromatin subfamily a member 4a (smarca4a) mRNA gb|AY205256.1| Danio rerio brahma protein-like protein 1 (brg1) mRNA complete cds Length=4884
NODE_955	XM_007560335.1| PREDICTED: Poecilia formosa SWI/SNF related matrix associated actin dependent regulator of chromatin subfamily a member 4 (smarca4) transcript variant X3 mRNA Length=5729
NODE_955	XM_007560334.1| PREDICTED: Poecilia formosa SWI/SNF related matrix associated actin dependent regulator of chromatin subfamily a member 4 (smarca4) transcript variant X2 mRNA Length=5663
NODE_955	XM_007560333.1| PREDICTED: Poecilia formosa SWI/SNF related matrix associated actin dependent regulator of chromatin subfamily a member 4 (smarca4) transcript variant X1 mRNA Length=5666
NODE_955	XM_005945740.1| PREDICTED: Haplochromis burtoni transcription activator BRG1-like (LOC102303826) mRNA Length=5598
NODE_955	XM_005752224.1| PREDICTED: Pundamilia nyererei transcription activator BRG1-like (LOC102205134) mRNA Length=5181
NODE_961	XM_007257833.1| PREDICTED: Astyanax mexicanus zinc finger FYVE domain-containing protein 9-like (LOC103026469) partial mRNA Length=2991
NODE_961	XM_010794470.1| PREDICTED: Notothenia coriiceps zinc finger FYVE domain-containing protein 9-like (LOC104965511) transcript variant X2 mRNA Length=3450
NODE_961	XM_010794469.1| PREDICTED: Notothenia coriiceps zinc finger FYVE domain-containing protein 9-like (LOC104965511) transcript variant X1 mRNA Length=3463
NODE_965	XM_013135098.1| PREDICTED: Esox lucius SLAIN motif family member 2 (slain2) transcript variant X4 mRNA Length=2526
NODE_965	XM_013135097.1| PREDICTED: Esox lucius SLAIN motif family member 2 (slain2) transcript variant X3 mRNA Length=2570
NODE_965	XM_013135096.1| PREDICTED: Esox lucius SLAIN motif family member 2 (slain2) transcript variant X2 mRNA Length=2605
NODE_965	XM_013135095.1| PREDICTED: Esox lucius SLAIN motif family member 2 (slain2) transcript variant X1 mRNA Length=2654
NODE_965	XM_003973841.2| PREDICTED: Takifugu rubripes SLAIN motif family member 2 (slain2) mRNA Length=2752
NODE_968	XM_010874929.2| PREDICTED: Esox lucius protein TANC2 (LOC105013411) transcript variant X6 mRNA Length=5306
NODE_968	XM_010874928.2| PREDICTED: Esox lucius protein TANC2 (LOC105013411) transcript variant X5 mRNA Length=5240
NODE_968	XM_013136040.1| PREDICTED: Esox lucius protein TANC2 (LOC105013411) transcript variant X4 mRNA Length=6084
NODE_968	XM_010874927.2| PREDICTED: Esox lucius protein TANC2 (LOC105013411) transcript variant X3 mRNA Length=5977
NODE_968	XM_010874926.2| PREDICTED: Esox lucius protein TANC2 (LOC105013411) transcript variant X2 mRNA Length=6010
NODE_968	XM_010874925.2| PREDICTED: Esox lucius protein TANC2 (LOC105013411) transcript variant X1 mRNA Length=8236
NODE_968	XM_013133809.1| PREDICTED: Esox lucius protein TANC2-like (LOC105021184) transcript variant X3 mRNA Length=10428
NODE_968	XM_013133808.1| PREDICTED: Esox lucius protein TANC2-like (LOC105021184) transcript variant X2 mRNA Length=9531
NODE_968	XM_013133807.1| PREDICTED: Esox lucius protein TANC2-like (LOC105021184) transcript variant X1 mRNA Length=9561
NODE_968	XM_004749228.2| PREDICTED: Mustela putorius furo tetratricopeptide repeat ankyrin repeat and coiled-coil containing 2 (TANC2) transcript variant X7 mRNA Length=16236
NODE_970	XM_005912708.1| PREDICTED: Haplochromis burtoni protein SSXT-like (LOC102299308) transcript variant X4 mRNA Length=3977
NODE_970	XM_005912705.1| PREDICTED: Haplochromis burtoni protein SSXT-like (LOC102299308) transcript variant X1 mRNA Length=4052
NODE_970	XM_005721372.1| PREDICTED: Pundamilia nyererei protein SSXT-like (LOC102198185) transcript variant X4 mRNA Length=1766
NODE_970	XM_005721369.1| PREDICTED: Pundamilia nyererei protein SSXT-like (LOC102198185) transcript variant X1 mRNA Length=1844
NODE_970	XM_006786449.1| PREDICTED: Neolamprologus brichardi protein SSXT-like (LOC102789478) transcript variant X2 mRNA Length=3641
NODE_970	XM_012827935.1| PREDICTED: Clupea harengus synovial sarcoma translocation chromosome 18 (ss18) transcript variant X3 mRNA Length=1909
NODE_970	XM_012916763.1| PREDICTED: Maylandia zebra synovial sarcoma translocation chromosome 18 (ss18) transcript variant X2 mRNA Length=2953
NODE_970	XM_010785315.1| PREDICTED: Notothenia coriiceps synovial sarcoma translocation chromosome 18 (ss18) transcript variant X2 mRNA Length=1290
NODE_970	XM_008292138.1| PREDICTED: Stegastes partitus synovial sarcoma translocation chromosome 18 (ss18) transcript variant X2 mRNA Length=2897
NODE_972	XM_010874862.2| PREDICTED: Esox lucius NPR3-like GATOR1 complex subunit (nprl3) transcript variant X6 mRNA Length=2067
NODE_972	XM_010874861.2| PREDICTED: Esox lucius NPR3-like GATOR1 complex subunit (nprl3) transcript variant X5 mRNA Length=1850
NODE_972	XM_010874860.2| PREDICTED: Esox lucius NPR3-like GATOR1 complex subunit (nprl3) transcript variant X4 mRNA Length=2086
NODE_972	XM_010874859.2| PREDICTED: Esox lucius NPR3-like GATOR1 complex subunit (nprl3) transcript variant X3 mRNA Length=3041
NODE_972	XM_010874858.2| PREDICTED: Esox lucius NPR3-like GATOR1 complex subunit (nprl3) transcript variant X2 mRNA Length=2763
NODE_972	XM_010874857.2| PREDICTED: Esox lucius NPR3-like GATOR1 complex subunit (nprl3) transcript variant X1 mRNA Length=3080
NODE_972	XM_010730524.1| PREDICTED: Larimichthys crocea nitrogen permease regulator-like 3 (S. cerevisiae) (nprl3) transcript variant X2 mRNA Length=2495
NODE_972	XM_010730522.1| PREDICTED: Larimichthys crocea nitrogen permease regulator-like 3 (S. cerevisiae) (nprl3) transcript variant X1 mRNA Length=2534
NODE_974	XM_010900105.2| PREDICTED: Esox lucius hamartin-like (LOC105027820) transcript variant X4 mRNA Length=3995
NODE_974	XM_010900104.2| PREDICTED: Esox lucius hamartin-like (LOC105027820) transcript variant X3 mRNA Length=3865
NODE_974	XM_010900103.2| PREDICTED: Esox lucius hamartin-like (LOC105027820) transcript variant X2 mRNA Length=3941
NODE_974	XM_010900102.2| PREDICTED: Esox lucius hamartin-like (LOC105027820) transcript variant X1 mRNA Length=4019
NODE_974	XM_010900106.1| PREDICTED: Esox lucius hamartin-like (LOC105027820) transcript variant X5 mRNA Length=3663
NODE_975	XM_010871868.1| PREDICTED: Esox lucius transmembrane protease serine 9 (tmprss9) mRNA Length=1872
NODE_976	XM_013131752.1| PREDICTED: Esox lucius HEAT repeat containing 6 (heatr6) mRNA Length=3938
NODE_977	XM_010894100.2| PREDICTED: Esox lucius collagen type XV alpha 1 (col15a1) transcript variant X5 mRNA Length=5129
NODE_977	XM_010894098.2| PREDICTED: Esox lucius collagen type XV alpha 1 (col15a1) transcript variant X3 mRNA Length=5183
NODE_977	XM_010894097.2| PREDICTED: Esox lucius collagen type XV alpha 1 (col15a1) transcript variant X2 mRNA Length=5210
NODE_977	XM_010894095.2| PREDICTED: Esox lucius collagen type XV alpha 1 (col15a1) transcript variant X1 mRNA Length=5219
NODE_978	XM_008428716.1| PREDICTED: Poecilia reticulata centrosomal protein 170kDa (cep170) transcript variant X10 mRNA Length=5017
NODE_978	XM_008428715.1| PREDICTED: Poecilia reticulata centrosomal protein 170kDa (cep170) transcript variant X9 mRNA Length=4969
NODE_978	XM_008428714.1| PREDICTED: Poecilia reticulata centrosomal protein 170kDa (cep170) transcript variant X8 mRNA Length=5020
NODE_978	XM_008428713.1| PREDICTED: Poecilia reticulata centrosomal protein 170kDa (cep170) transcript variant X7 mRNA Length=5041
NODE_978	XM_008428712.1| PREDICTED: Poecilia reticulata centrosomal protein 170kDa (cep170) transcript variant X6 mRNA Length=5041
NODE_978	XM_008428711.1| PREDICTED: Poecilia reticulata centrosomal protein 170kDa (cep170) transcript variant X5 mRNA Length=5068
NODE_978	XM_008428710.1| PREDICTED: Poecilia reticulata centrosomal protein 170kDa (cep170) transcript variant X4 mRNA Length=5071
NODE_978	XM_008428709.1| PREDICTED: Poecilia reticulata centrosomal protein 170kDa (cep170) transcript variant X3 mRNA Length=5089
NODE_978	XM_008428708.1| PREDICTED: Poecilia reticulata centrosomal protein 170kDa (cep170) transcript variant X2 mRNA Length=5114
NODE_978	XM_008428707.1| PREDICTED: Poecilia reticulata centrosomal protein 170kDa (cep170) transcript variant X1 mRNA Length=5097
NODE_979	XM_010876261.2| PREDICTED: Esox lucius sperm antigen with calponin homology and coiled-coil domains 1-like (specc1l) transcript variant X3 mRNA Length=8094
NODE_979	XM_010876259.2| PREDICTED: Esox lucius sperm antigen with calponin homology and coiled-coil domains 1-like (specc1l) transcript variant X1 mRNA Length=8160
NODE_979	XM_012882028.1| PREDICTED: Fundulus heteroclitus sperm antigen with calponin homology and coiled-coil domains 1-like (specc1l) mRNA Length=3407
NODE_979	XM_010876260.2| PREDICTED: Esox lucius sperm antigen with calponin homology and coiled-coil domains 1-like (specc1l) transcript variant X2 mRNA Length=8100
NODE_979	XM_008123571.1| PREDICTED: Anolis carolinensis sperm antigen with calponin homology and coiled-coil domains 1-like (specc1l) mRNA Length=3942
NODE_979	XM_006768742.1| PREDICTED: Myotis davidii sperm antigen with calponin homology and coiled-coil domains 1-like (SPECC1L) transcript variant X3 mRNA Length=4931
NODE_979	XM_006768741.1| PREDICTED: Myotis davidii sperm antigen with calponin homology and coiled-coil domains 1-like (SPECC1L) transcript variant X2 mRNA Length=4797
NODE_979	XM_006768740.1| PREDICTED: Myotis davidii sperm antigen with calponin homology and coiled-coil domains 1-like (SPECC1L) transcript variant X1 mRNA Length=5050
NODE_979	XM_008335706.1| PREDICTED: Cynoglossus semilaevis sperm antigen with calponin homology and coiled-coil domains 1-like (specc1l) transcript variant X4 mRNA Length=6117
NODE_981	NM_001140065.1| Salmo salar Metaxin-1 (mtx1) mRNA gb|BT045169.1| Salmo salar clone ssal-rgf-514-016 Metaxin-1 putative mRNA complete cds Length=2571
NODE_982	XM_010889875.1| PREDICTED: Esox lucius collagen alpha-1(XXVIII) chain-like (LOC105021885) transcript variant X2 mRNA Length=4439
NODE_982	XM_010889874.1| PREDICTED: Esox lucius collagen alpha-1(XXVIII) chain-like (LOC105021885) transcript variant X1 mRNA Length=4445
NODE_983	XM_008310326.1| PREDICTED: Cynoglossus semilaevis growth arrest-specific 6 (gas6) mRNA Length=3101
NODE_983	XM_007237405.1| PREDICTED: Astyanax mexicanus growth arrest-specific 6 (gas6) mRNA Length=2973
NODE_985	XM_010894783.1| PREDICTED: Esox lucius scavenger receptor class F member 2 (scarf2) transcript variant X2 mRNA Length=5909
NODE_985	XM_010894781.1| PREDICTED: Esox lucius scavenger receptor class F member 2 (scarf2) transcript variant X1 mRNA Length=5936
NODE_985	XM_008298584.1| PREDICTED: Stegastes partitus scavenger receptor class F member 2-like (LOC103369780) partial mRNA Length=4436
NODE_985	XM_008285395.1| PREDICTED: Stegastes partitus scavenger receptor class F member 2 (scarf2) mRNA Length=6445
NODE_985	XM_010736843.1| PREDICTED: Larimichthys crocea scavenger receptor class F member 2 (scarf2) mRNA Length=4264
NODE_985	XM_005803853.1| PREDICTED: Xiphophorus maculatus scavenger receptor class F member 2-like (LOC102217024) partial mRNA Length=2806
NODE_985	XM_012869857.1| PREDICTED: Fundulus heteroclitus scavenger receptor class F member 2 (scarf2) mRNA Length=3871
NODE_985	XM_008419248.1| PREDICTED: Poecilia reticulata scavenger receptor class F member 2 (scarf2) mRNA Length=8414
NODE_985	XM_007547495.1| PREDICTED: Poecilia formosa scavenger receptor class F member 2 (scarf2) transcript variant X2 mRNA Length=4571
NODE_986	NM_001173585.1| Salmo salar Periodic tryptophan protein 2 homolog (pwp2) mRNA gb|BT058992.1| Salmo salar clone ssal-rgf-518-159 Periodic tryptophan protein 2 homolog putative mRNA complete cds Length=3415
NODE_986	XM_010886101.1| PREDICTED: Esox lucius periodic tryptophan protein 2 homolog (LOC105019722) mRNA Length=3483
NODE_986	XM_544915.5| PREDICTED: Canis lupus familiaris PWP2 periodic tryptophan protein homolog (yeast) (PWP2) mRNA Length=3176
NODE_986	XM_003419037.2| PREDICTED: Loxodonta africana PWP2 periodic tryptophan protein homolog (yeast) (PWP2) mRNA Length=2605
NODE_986	XM_004384862.1| PREDICTED: Trichechus manatus latirostris PWP2 periodic tryptophan protein homolog (yeast) (LOC101346595) mRNA Length=1827
NODE_986	XM_004696898.1| PREDICTED: Echinops telfairi PWP2 periodic tryptophan protein homolog (yeast) (PWP2) mRNA Length=2748
NODE_986	XM_011285786.1| PREDICTED: Felis catus PWP2 periodic tryptophan protein homolog (yeast) (PWP2) transcript variant X2 mRNA Length=3127
NODE_986	XM_011285785.1| PREDICTED: Felis catus PWP2 periodic tryptophan protein homolog (yeast) (PWP2) transcript variant X1 mRNA Length=3722
NODE_986	XM_008710237.1| PREDICTED: Ursus maritimus PWP2 periodic tryptophan protein homolog (yeast) (PWP2) mRNA Length=3138
NODE_986	XM_004480084.2| PREDICTED: Dasypus novemcinctus PWP2 periodic tryptophan protein homolog (yeast) (PWP2) mRNA Length=3810
NODE_989	XM_013135780.1| PREDICTED: Esox lucius ATP-binding cassette sub-family A (ABC1) member 3 (abca3) mRNA Length=9637
NODE_989	XM_011603982.1| PREDICTED: Takifugu rubripes ATP-binding cassette sub-family A (ABC1) member 3 (abca3) mRNA Length=5059
NODE_989	XM_007066053.1| PREDICTED: Chelonia mydas ATP-binding cassette sub-family A member 2-like (LOC102943072) mRNA Length=6689
NODE_989	XM_010797309.1| PREDICTED: Notothenia coriiceps ATP-binding cassette sub-family A member 2-like (LOC104967787) partial mRNA Length=2067
NODE_989	XM_010198576.1| PREDICTED: Colius striatus ATP-binding cassette sub-family A member 1-like (LOC104555250) partial mRNA Length=2239
NODE_991	XM_013135169.1| PREDICTED: Esox lucius methylthioribose-1-phosphate isomerase 1 (mri1) mRNA Length=1608
NODE_991	XM_004066159.2| PREDICTED: Oryzias latipes methylthioribose-1-phosphate isomerase 1 (mri1) mRNA Length=1965
NODE_991	XM_012851810.1| PREDICTED: Fundulus heteroclitus methylthioribose-1-phosphate isomerase 1 (mri1) mRNA Length=1685
NODE_991	XM_010742033.1| PREDICTED: Larimichthys crocea methylthioribose-1-phosphate isomerase 1 (mri1) mRNA Length=4658
NODE_995	XM_010889450.1| PREDICTED: Esox lucius dynein axonemal assembly factor 5 (dnaaf5) mRNA Length=2835
NODE_995	XM_011478184.1| PREDICTED: Oryzias latipes dynein axonemal assembly factor 5 (dnaaf5) mRNA Length=2877
NODE_996	XM_012921420.1| PREDICTED: Maylandia zebra dynein axonemal assembly factor 5 (dnaaf5) mRNA Length=3015
NODE_996	XM_005943982.1| PREDICTED: Haplochromis burtoni HEAT repeat-containing protein 2-like (LOC102292325) mRNA Length=3028
NODE_996	XM_005744375.1| PREDICTED: Pundamilia nyererei HEAT repeat-containing protein 2-like (LOC102210362) mRNA Length=2632
NODE_996	XM_006791444.1| PREDICTED: Neolamprologus brichardi HEAT repeat-containing protein 2-like (LOC102780779) mRNA Length=3001
NODE_998	XM_010893570.2| PREDICTED: Esox lucius SMG8 nonsense mediated mRNA decay factor (smg8) mRNA Length=4495
NODE_1003	XM_010864406.1| PREDICTED: Esox lucius MAP kinase-interacting serine/threonine-protein kinase 2-like (LOC105006075) mRNA Length=2125
NODE_1003	XM_007245787.1| PREDICTED: Astyanax mexicanus MAP kinase interacting serine/threonine kinase 2 (mknk2) mRNA Length=5647
NODE_1003	XM_012828254.1| PREDICTED: Clupea harengus MAP kinase interacting serine/threonine kinase 2 (mknk2) mRNA Length=3969
NODE_1003	XM_005427329.1| PREDICTED: Geospiza fortis MAP kinase interacting serine/threonine kinase 2 (MKNK2) mRNA Length=1359
NODE_1003	XM_010566628.1| PREDICTED: Haliaeetus leucocephalus MAP kinase interacting serine/threonine kinase 2 (MKNK2) mRNA Length=1817
NODE_1003	XM_005496273.1| PREDICTED: Zonotrichia albicollis MAP kinase interacting serine/threonine kinase 2 (MKNK2) mRNA Length=2295
NODE_1003	XM_010167814.1| PREDICTED: Caprimulgus carolinensis MAP kinase-interacting serine/threonine-protein kinase 2-like (LOC104524822) partial mRNA Length=540
NODE_1003	XM_009284860.1| PREDICTED: Aptenodytes forsteri MAP kinase interacting serine/threonine kinase 2 (MKNK2) mRNA Length=2243
NODE_1003	XM_010189729.1| PREDICTED: Mesitornis unicolor MAP kinase-interacting serine/threonine-protein kinase 2-like (LOC104544771) partial mRNA Length=699
NODE_1003	XM_011599356.1| PREDICTED: Aquila chrysaetos canadensis MAP kinase interacting serine/threonine kinase 2 (MKNK2) mRNA Length=1541
NODE_1004	XM_010879126.2| PREDICTED: Esox lucius peroxidasin (pxdn) mRNA Length=7042
NODE_1004	XM_010743790.1| PREDICTED: Larimichthys crocea peroxidasin homolog (Drosophila) (pxdn) transcript variant X2 mRNA Length=4563
NODE_1004	XM_010743789.1| PREDICTED: Larimichthys crocea peroxidasin homolog (Drosophila) (pxdn) transcript variant X1 mRNA Length=4635
NODE_1004	XM_006800665.1| PREDICTED: Neolamprologus brichardi peroxidasin homolog (LOC102784662) mRNA Length=4230
NODE_1004	XR_267483.1| PREDICTED: Oreochromis niloticus peroxidasin-like (LOC100696932) transcript variant X3 misc_RNA Length=6967
NODE_1004	XM_005461889.1| PREDICTED: Oreochromis niloticus peroxidasin-like (LOC100696932) transcript variant X2 mRNA Length=9327
NODE_1004	XM_005461888.1| PREDICTED: Oreochromis niloticus peroxidasin-like (LOC100696932) transcript variant X1 mRNA Length=9399
NODE_1004	XM_010768042.1| PREDICTED: Notothenia coriiceps peroxidasin-like (LOC104942758) partial mRNA Length=4963
NODE_1004	XR_001167971.1| PREDICTED: Maylandia zebra peroxidasin (pxdn) transcript variant X3 misc_RNA Length=4960
NODE_1004	XM_004569947.2| PREDICTED: Maylandia zebra peroxidasin (pxdn) transcript variant X2 mRNA Length=7762
NODE_1005	XM_012853972.1| PREDICTED: Fundulus heteroclitus peroxidasin (pxdn) mRNA Length=4392
NODE_1005	XM_009093100.1| PREDICTED: Serinus canaria peroxidasin homolog (LOC103818710) mRNA Length=4172
NODE_1009	XM_010889742.2| PREDICTED: Esox lucius cyclin-dependent kinase 17-like (LOC105021813) mRNA Length=4406
NODE_1013	XM_010903295.2| PREDICTED: Esox lucius IQ motif containing G (iqcg) transcript variant X4 mRNA Length=3011
NODE_1013	XM_010903293.2| PREDICTED: Esox lucius IQ motif containing G (iqcg) transcript variant X2 mRNA Length=3142
NODE_1013	XM_010903292.2| PREDICTED: Esox lucius IQ motif containing G (iqcg) transcript variant X1 mRNA Length=3217
NODE_1013	XM_010903296.1| PREDICTED: Esox lucius IQ motif containing G (iqcg) transcript variant X5 mRNA Length=2719
NODE_1013	XM_010903294.1| PREDICTED: Esox lucius IQ motif containing G (iqcg) transcript variant X3 mRNA Length=2948
NODE_1013	XM_006637843.1| PREDICTED: Lepisosteus oculatus IQ domain-containing protein G-like (LOC102688731) mRNA Length=1050
NODE_1015	XM_013137197.1| PREDICTED: Esox lucius protein tyrosine phosphatase receptor type f polypeptide (PTPRF) interacting protein (liprin) alpha 1 (ppfia1) transcript variant X4 mRNA Length=5121
NODE_1015	XM_011609786.1| PREDICTED: Takifugu rubripes protein tyrosine phosphatase receptor type f polypeptide (PTPRF) interacting protein (liprin) alpha 1 (ppfia1) transcript variant X10 mRNA Length=6348
NODE_1015	XM_011609785.1| PREDICTED: Takifugu rubripes protein tyrosine phosphatase receptor type f polypeptide (PTPRF) interacting protein (liprin) alpha 1 (ppfia1) transcript variant X9 mRNA Length=6285
NODE_1015	XM_011609784.1| PREDICTED: Takifugu rubripes protein tyrosine phosphatase receptor type f polypeptide (PTPRF) interacting protein (liprin) alpha 1 (ppfia1) transcript variant X8 mRNA Length=6198
NODE_1015	XM_011609783.1| PREDICTED: Takifugu rubripes protein tyrosine phosphatase receptor type f polypeptide (PTPRF) interacting protein (liprin) alpha 1 (ppfia1) transcript variant X7 mRNA Length=6210
NODE_1015	XM_011609782.1| PREDICTED: Takifugu rubripes protein tyrosine phosphatase receptor type f polypeptide (PTPRF) interacting protein (liprin) alpha 1 (ppfia1) transcript variant X6 mRNA Length=6213
NODE_1015	XM_011609781.1| PREDICTED: Takifugu rubripes protein tyrosine phosphatase receptor type f polypeptide (PTPRF) interacting protein (liprin) alpha 1 (ppfia1) transcript variant X5 mRNA Length=6243
NODE_1015	XM_011609780.1| PREDICTED: Takifugu rubripes protein tyrosine phosphatase receptor type f polypeptide (PTPRF) interacting protein (liprin) alpha 1 (ppfia1) transcript variant X4 mRNA Length=6261
NODE_1015	XM_011609779.1| PREDICTED: Takifugu rubripes protein tyrosine phosphatase receptor type f polypeptide (PTPRF) interacting protein (liprin) alpha 1 (ppfia1) transcript variant X3 mRNA Length=6338
NODE_1015	XM_011609777.1| PREDICTED: Takifugu rubripes protein tyrosine phosphatase receptor type f polypeptide (PTPRF) interacting protein (liprin) alpha 1 (ppfia1) transcript variant X2 mRNA Length=6360
NODE_1017	NM_001173942.1| Salmo salar Integrator complex subunit 8 (int8) mRNA gb|BT059326.1| Salmo salar clone ssal-rgf-541-248 Integrator complex subunit 8 putative mRNA complete cds Length=4056
NODE_1021	XM_010880561.2| PREDICTED: Esox lucius rho guanine nucleotide exchange factor 7-like (LOC105016618) transcript variant X2 mRNA Length=2813
NODE_1021	XM_010880560.2| PREDICTED: Esox lucius rho guanine nucleotide exchange factor 7-like (LOC105016618) transcript variant X1 mRNA Length=3639
NODE_1022	XM_010873271.2| PREDICTED: Esox lucius pumilio RNA-binding family member 1 (pum1) transcript variant X7 mRNA Length=3905
NODE_1022	XM_010873269.2| PREDICTED: Esox lucius pumilio RNA-binding family member 1 (pum1) transcript variant X6 mRNA Length=3891
NODE_1022	XM_010873268.2| PREDICTED: Esox lucius pumilio RNA-binding family member 1 (pum1) transcript variant X5 mRNA Length=3906
NODE_1022	XM_010873267.2| PREDICTED: Esox lucius pumilio RNA-binding family member 1 (pum1) transcript variant X4 mRNA Length=3909
NODE_1022	XM_010873266.2| PREDICTED: Esox lucius pumilio RNA-binding family member 1 (pum1) transcript variant X3 mRNA Length=3923
NODE_1022	XM_010873265.2| PREDICTED: Esox lucius pumilio RNA-binding family member 1 (pum1) transcript variant X2 mRNA Length=3974
NODE_1022	XM_010873270.2| PREDICTED: Esox lucius pumilio RNA-binding family member 1 (pum1) transcript variant X1 mRNA Length=3925
NODE_1022	XM_012918286.1| PREDICTED: Maylandia zebra pumilio RNA-binding family member 1 (pum1) transcript variant X3 mRNA Length=5438
NODE_1022	XM_004548016.2| PREDICTED: Maylandia zebra pumilio RNA-binding family member 1 (pum1) transcript variant X2 mRNA Length=5440
NODE_1030	XM_013134931.1| PREDICTED: Esox lucius lysine (K)-specific demethylase 4A (kdm4a) mRNA Length=6723
NODE_1033	NM_001140264.1| Salmo salar Acyl-CoA dehydrogenase family member 10 (acd10) mRNA gb|BT045545.1| Salmo salar clone ssal-rgf-524-244 Acyl-CoA dehydrogenase family member 10 putative mRNA complete cds Length=3542
NODE_1034	XM_007541245.1| PREDICTED: Poecilia formosa filamin C gamma (flnc) transcript variant X4 mRNA Length=9041
NODE_1034	XM_007541244.1| PREDICTED: Poecilia formosa filamin C gamma (flnc) transcript variant X3 mRNA Length=9116
NODE_1034	XM_007541243.1| PREDICTED: Poecilia formosa filamin C gamma (flnc) transcript variant X2 mRNA Length=9134
NODE_1034	XM_007541242.1| PREDICTED: Poecilia formosa filamin C gamma (flnc) transcript variant X1 mRNA Length=9377
NODE_1034	XM_008401709.1| PREDICTED: Poecilia reticulata filamin C gamma (flnc) transcript variant X15 mRNA Length=9529
NODE_1034	XM_008401708.1| PREDICTED: Poecilia reticulata filamin C gamma (flnc) transcript variant X14 mRNA Length=8964
NODE_1034	XM_008401707.1| PREDICTED: Poecilia reticulata filamin C gamma (flnc) transcript variant X13 mRNA Length=9058
NODE_1034	XM_008401705.1| PREDICTED: Poecilia reticulata filamin C gamma (flnc) transcript variant X12 mRNA Length=9222
NODE_1034	XM_008401704.1| PREDICTED: Poecilia reticulata filamin C gamma (flnc) transcript variant X11 mRNA Length=9226
NODE_1034	XM_008401703.1| PREDICTED: Poecilia reticulata filamin C gamma (flnc) transcript variant X10 mRNA Length=9298
NODE_1036	NM_001140418.1| Salmo salar Androgen-induced proliferation inhibitor (aprin) mRNA gb|BT045825.1| Salmo salar clone ssal-rgf-532-272 Androgen-induced proliferation inhibitor putative mRNA complete cds Length=2359
NODE_1036	XM_010900979.2| PREDICTED: Esox lucius transcription factor binding to IGHM enhancer 3 (tfe3) transcript variant X8 mRNA Length=3744
NODE_1036	XM_010900978.2| PREDICTED: Esox lucius transcription factor binding to IGHM enhancer 3 (tfe3) transcript variant X7 mRNA Length=3592
NODE_1036	XM_010900977.2| PREDICTED: Esox lucius transcription factor binding to IGHM enhancer 3 (tfe3) transcript variant X6 mRNA Length=3612
NODE_1036	XM_010900976.2| PREDICTED: Esox lucius transcription factor binding to IGHM enhancer 3 (tfe3) transcript variant X5 mRNA Length=3618
NODE_1036	XM_010900974.2| PREDICTED: Esox lucius transcription factor binding to IGHM enhancer 3 (tfe3) transcript variant X4 mRNA Length=3631
NODE_1036	XM_010900973.2| PREDICTED: Esox lucius transcription factor binding to IGHM enhancer 3 (tfe3) transcript variant X3 mRNA Length=3637
NODE_1036	XM_010900972.2| PREDICTED: Esox lucius transcription factor binding to IGHM enhancer 3 (tfe3) transcript variant X2 mRNA Length=3652
NODE_1036	XM_010900971.2| PREDICTED: Esox lucius transcription factor binding to IGHM enhancer 3 (tfe3) transcript variant X1 mRNA Length=3658
NODE_1036	XM_013136120.1| PREDICTED: Esox lucius fascin-like (LOC105031068) mRNA Length=4982
NODE_1041	XM_013131136.1| PREDICTED: Esox lucius amyloid beta (A4) precursor protein-binding family B member 3 (apbb3) transcript variant X2 mRNA Length=3767
NODE_1041	XM_010903639.2| PREDICTED: Esox lucius amyloid beta (A4) precursor protein-binding family B member 3 (apbb3) transcript variant X1 mRNA Length=3773
NODE_1041	XM_007259558.1| PREDICTED: Astyanax mexicanus amyloid beta A4 precursor protein-binding family B member 3-like (LOC103027151) transcript variant X2 mRNA Length=2157
NODE_1041	XM_007259557.1| PREDICTED: Astyanax mexicanus amyloid beta A4 precursor protein-binding family B member 3-like (LOC103027151) transcript variant X1 mRNA Length=2163
NODE_1042	XM_013131136.1| PREDICTED: Esox lucius amyloid beta (A4) precursor protein-binding family B member 3 (apbb3) transcript variant X2 mRNA Length=3767
NODE_1042	XM_010903639.2| PREDICTED: Esox lucius amyloid beta (A4) precursor protein-binding family B member 3 (apbb3) transcript variant X1 mRNA Length=3773
NODE_1042	XM_010903640.2| PREDICTED: Esox lucius amyloid beta (A4) precursor protein-binding family B member 3 (apbb3) transcript variant X3 mRNA Length=1709
NODE_1044	XM_010879187.1| PREDICTED: Esox lucius T-cell lymphoma invasion and metastasis 2 (tiam2) transcript variant X2 mRNA Length=6617
NODE_1044	XM_010879186.1| PREDICTED: Esox lucius T-cell lymphoma invasion and metastasis 2 (tiam2) transcript variant X1 mRNA Length=6653
NODE_1044	NM_001140925.1| Salmo salar 40S ribosomal protein SA (rssa) mRNA gb|BT047565.1| Salmo salar clone ssal-evf-514-075 40S ribosomal protein SA putative mRNA complete cds Length=1113
NODE_1044	XM_008306442.1| PREDICTED: Stegastes partitus ribosomal protein SA (rpsa) transcript variant X2 mRNA Length=1093
NODE_1047	XM_010867101.2| PREDICTED: Esox lucius Hermansky-Pudlak syndrome 3 (hps3) transcript variant X2 mRNA Length=4110
NODE_1047	XM_013135134.1| PREDICTED: Esox lucius Hermansky-Pudlak syndrome 3 (hps3) transcript variant X1 mRNA Length=4215
NODE_1052	NM_001139987.1| Salmo salar Presenilin-2 (psn2) mRNA gb|BT045015.1| Salmo salar clone ssal-rgf-509-368 Presenilin-2 putative mRNA complete cds Length=2042
NODE_1052	NM_001173569.1| Salmo salar Ethanolamine-phosphate cytidylyltransferase (pcy2) mRNA gb|BT058817.1| Salmo salar clone ssal-rgf-505-045 Ethanolamine-phosphate cytidylyltransferase putative mRNA complete cds Length=3887
NODE_1054	NM_001124679.1| Oncorhynchus mykiss fast myosin light chain 2 (LOC100136718) mRNA gb|EU106633.1| Oncorhynchus mykiss fast myosin light chain 2 mRNA complete cds Length=836
NODE_1054	NM_001123716.1| Salmo salar myosin regulatory light chain 2 (mlc-2) mRNA emb|AJ557151.1| Salmo salar mRNA for myosin regulatory light chain 2 (mlc-2 gene) splice variant a Length=823
NODE_1054	XM_010874162.2| PREDICTED: Esox lucius myosin light chain phosphorylatable fast skeletal muscle (mylpf) mRNA Length=875
NODE_1054	XM_012872093.1| PREDICTED: Fundulus heteroclitus myosin light chain phosphorylatable fast skeletal muscle (mylpf) mRNA Length=987
NODE_1054	XM_008416330.1| PREDICTED: Poecilia reticulata myosin light chain phosphorylatable fast skeletal muscle (mylpf) transcript variant X2 mRNA Length=1274
NODE_1056	XM_006643065.1| PREDICTED: Lepisosteus oculatus bromo adjacent homology domain-containing 1 protein-like (LOC102696026) mRNA Length=2520
NODE_1056	XM_011491466.1| PREDICTED: Oryzias latipes bromo adjacent homology domain-containing 1 protein-like (LOC101171458) mRNA Length=3645
NODE_1057	XM_010879477.1| PREDICTED: Esox lucius bromo adjacent homology domain containing 1 (bahd1) transcript variant X3 mRNA Length=5776
NODE_1057	XM_010879476.1| PREDICTED: Esox lucius bromo adjacent homology domain containing 1 (bahd1) transcript variant X2 mRNA Length=5787
NODE_1057	XM_010879475.1| PREDICTED: Esox lucius bromo adjacent homology domain containing 1 (bahd1) transcript variant X1 mRNA Length=5779
NODE_1057	XM_012826777.1| PREDICTED: Clupea harengus bromo adjacent homology domain containing 1 (bahd1) mRNA Length=2766
NODE_1057	XM_008308288.1| PREDICTED: Cynoglossus semilaevis bromo adjacent homology domain containing 1 (bahd1) transcript variant X4 mRNA Length=4545
NODE_1057	XM_008308279.1| PREDICTED: Cynoglossus semilaevis bromo adjacent homology domain containing 1 (bahd1) transcript variant X3 mRNA Length=4537
NODE_1057	XM_008308272.1| PREDICTED: Cynoglossus semilaevis bromo adjacent homology domain containing 1 (bahd1) transcript variant X2 mRNA Length=4499
NODE_1057	XM_008308263.1| PREDICTED: Cynoglossus semilaevis bromo adjacent homology domain containing 1 (bahd1) transcript variant X1 mRNA Length=4650
NODE_1057	XM_009877885.1| PREDICTED: Apaloderma vittatum bromo adjacent homology domain-containing 1 protein-like (LOC104280285) partial mRNA Length=431
NODE_1057	XM_010172715.1| PREDICTED: Caprimulgus carolinensis bromo adjacent homology domain containing 1 (BAHD1) mRNA Length=2766
NODE_1060	XM_010880575.2| PREDICTED: Esox lucius myotubularin related protein 10 (mtmr10) mRNA Length=4375
NODE_1060	XM_007241155.1| PREDICTED: Astyanax mexicanus myotubularin-related protein 10-like (LOC103030540) mRNA Length=2853
NODE_1061	XM_010771218.1| PREDICTED: Notothenia coriiceps kinase D-interacting substrate of 220 kDa-like (LOC104945529) transcript variant X4 mRNA Length=2586
NODE_1061	XM_010771217.1| PREDICTED: Notothenia coriiceps kinase D-interacting substrate of 220 kDa-like (LOC104945529) transcript variant X3 mRNA Length=2700
NODE_1061	XM_010771216.1| PREDICTED: Notothenia coriiceps kinase D-interacting substrate of 220 kDa-like (LOC104945529) transcript variant X2 mRNA Length=2737
NODE_1061	XM_010771215.1| PREDICTED: Notothenia coriiceps kinase D-interacting substrate of 220 kDa-like (LOC104945529) transcript variant X1 mRNA Length=2765
NODE_1061	XM_011490328.1| PREDICTED: Oryzias latipes kinase D-interacting substrate 220kDa (kidins220) transcript variant X5 mRNA Length=5395
NODE_1061	XM_011490327.1| PREDICTED: Oryzias latipes kinase D-interacting substrate 220kDa (kidins220) transcript variant X4 mRNA Length=5509
NODE_1061	XM_011490326.1| PREDICTED: Oryzias latipes kinase D-interacting substrate 220kDa (kidins220) transcript variant X3 mRNA Length=5429
NODE_1061	XM_004082534.2| PREDICTED: Oryzias latipes kinase D-interacting substrate 220kDa (kidins220) transcript variant X2 mRNA Length=5578
NODE_1061	XM_011490325.1| PREDICTED: Oryzias latipes kinase D-interacting substrate 220kDa (kidins220) transcript variant X1 mRNA Length=5569
NODE_1063	XM_010870437.2| PREDICTED: Esox lucius pleckstrin homology-like domain family B member 1 (LOC105010808) transcript variant X14 mRNA Length=4871
NODE_1063	XM_010870436.2| PREDICTED: Esox lucius pleckstrin homology-like domain family B member 1 (LOC105010808) transcript variant X13 mRNA Length=5079
NODE_1063	XR_828036.2| PREDICTED: Esox lucius pleckstrin homology-like domain family B member 1 (LOC105010808) transcript variant X9 misc_RNA Length=5052
NODE_1063	XM_010870432.2| PREDICTED: Esox lucius pleckstrin homology-like domain family B member 1 (LOC105010808) transcript variant X8 mRNA Length=5211
NODE_1063	XM_010870431.2| PREDICTED: Esox lucius pleckstrin homology-like domain family B member 1 (LOC105010808) transcript variant X7 mRNA Length=5200
NODE_1063	XM_010870427.2| PREDICTED: Esox lucius pleckstrin homology-like domain family B member 1 (LOC105010808) transcript variant X3 mRNA Length=5196
NODE_1063	XM_010870425.2| PREDICTED: Esox lucius pleckstrin homology-like domain family B member 1 (LOC105010808) transcript variant X1 mRNA Length=5358
NODE_1063	XM_010870435.1| PREDICTED: Esox lucius pleckstrin homology-like domain family B member 1 (LOC105010808) transcript variant X12 mRNA Length=4924
NODE_1063	XM_010870434.1| PREDICTED: Esox lucius pleckstrin homology-like domain family B member 1 (LOC105010808) transcript variant X11 mRNA Length=5051
NODE_1063	XM_010870433.1| PREDICTED: Esox lucius pleckstrin homology-like domain family B member 1 (LOC105010808) transcript variant X10 mRNA Length=5072
NODE_1064	XM_012834790.1| PREDICTED: Clupea harengus pleckstrin homology-like domain family B member 1 (LOC105906610) mRNA Length=4469
NODE_1065	XM_010889231.2| PREDICTED: Esox lucius actin alpha cardiac-like (LOC105021500) mRNA Length=1616
NODE_1065	XM_012452742.1| PREDICTED: Aotus nancymaae actin gamma 1 (ACTG1) mRNA Length=1975
NODE_1065	XM_012459988.1| PREDICTED: Aotus nancymaae actin cytoplasmic 2-like (LOC105722479) transcript variant X2 mRNA Length=960
NODE_1065	XM_012459978.1| PREDICTED: Aotus nancymaae actin cytoplasmic 2-like (LOC105722479) transcript variant X1 mRNA Length=1218
NODE_1065	XM_012087502.1| PREDICTED: Cercocebus atys actin beta (ACTB) mRNA Length=1909
NODE_1065	XR_001003723.1| PREDICTED: Colobus angolensis palliatus actin cytoplasmic 1-like (LOC105524240) misc_RNA Length=1799
NODE_1065	XM_011957986.1| PREDICTED: Colobus angolensis palliatus actin beta (ACTB) mRNA Length=688
NODE_1065	XR_001008231.1| PREDICTED: Mandrillus leucophaeus actin cytoplasmic 1-like (LOC105553882) misc_RNA Length=1282
NODE_1066	NM_001140418.1| Salmo salar Androgen-induced proliferation inhibitor (aprin) mRNA gb|BT045825.1| Salmo salar clone ssal-rgf-532-272 Androgen-induced proliferation inhibitor putative mRNA complete cds Length=2359
NODE_1066	XM_013134698.1| PREDICTED: Esox lucius PDS5 cohesin associated factor B (pds5b) mRNA Length=4991
NODE_1066	XM_003979609.2| PREDICTED: Takifugu rubripes sister chromatid cohesion protein PDS5 homolog B-like (LOC101062518) mRNA Length=1106
NODE_1066	XM_013131727.1| PREDICTED: Esox lucius sister chromatid cohesion protein PDS5 homolog B-like (LOC105009135) mRNA Length=3338
NODE_1067	NM_001140418.1| Salmo salar Androgen-induced proliferation inhibitor (aprin) mRNA gb|BT045825.1| Salmo salar clone ssal-rgf-532-272 Androgen-induced proliferation inhibitor putative mRNA complete cds Length=2359
NODE_1067	XM_013134698.1| PREDICTED: Esox lucius PDS5 cohesin associated factor B (pds5b) mRNA Length=4991
NODE_1067	XM_688861.5| PREDICTED: Danio rerio PDS5 regulator of cohesion maintenance homolog B (S. cerevisiae) (pds5b) mRNA Length=5344
NODE_1067	XM_012878635.1| PREDICTED: Fundulus heteroclitus PDS5 cohesin associated factor B (pds5b) mRNA Length=4951
NODE_1067	XM_007891277.1| PREDICTED: Callorhinchus milii PDS5 regulator of cohesion maintenance homolog B (S. cerevisiae) (pds5b) transcript variant X3 mRNA Length=4666
NODE_1067	XM_007891276.1| PREDICTED: Callorhinchus milii PDS5 regulator of cohesion maintenance homolog B (S. cerevisiae) (pds5b) transcript variant X2 mRNA Length=4341
NODE_1067	XM_007891275.1| PREDICTED: Callorhinchus milii PDS5 regulator of cohesion maintenance homolog B (S. cerevisiae) (pds5b) transcript variant X1 mRNA Length=5652
NODE_1067	XM_006628213.1| PREDICTED: Lepisosteus oculatus sister chromatid cohesion protein PDS5 homolog B-like (LOC102689249) mRNA Length=4146
NODE_1067	XM_004076195.2| PREDICTED: Oryzias latipes PDS5 cohesin associated factor B (pds5b) mRNA Length=5072
NODE_1067	XM_004550135.2| PREDICTED: Maylandia zebra PDS5 cohesin associated factor B (pds5b) mRNA Length=4800
NODE_1068	XM_010887934.1| PREDICTED: Esox lucius RNA-binding protein 4.1-like (LOC105020710) mRNA Length=2614
NODE_1068	XM_010778958.1| PREDICTED: Notothenia coriiceps RNA-binding protein 4.1-like (LOC104952188) mRNA Length=2352
NODE_1068	XM_008285201.1| PREDICTED: Stegastes partitus RNA-binding protein 4.1-like (LOC103359712) transcript variant X2 mRNA Length=2508
NODE_1068	XM_008285200.1| PREDICTED: Stegastes partitus RNA-binding protein 4.1-like (LOC103359712) transcript variant X1 mRNA Length=2583
NODE_1074	XM_013134312.1| PREDICTED: Esox lucius ephexin-1-like (LOC105010790) transcript variant X2 mRNA Length=1679
NODE_1074	XM_010870392.1| PREDICTED: Esox lucius ephexin-1-like (LOC105010790) transcript variant X1 mRNA Length=3309
NODE_1078	XM_013134331.1| PREDICTED: Esox lucius leucine-rich repeat neuronal protein 4-like (LOC105027845) transcript variant X2 mRNA Length=1805
NODE_1078	XM_013134330.1| PREDICTED: Esox lucius leucine-rich repeat neuronal protein 4-like (LOC105027845) transcript variant X1 mRNA Length=1811
NODE_1083	XM_010901161.2| PREDICTED: Esox lucius ring finger protein 130 (rnf130) transcript variant X3 mRNA Length=2978
NODE_1084	XM_006785105.1| PREDICTED: Neolamprologus brichardi solute carrier family 35 member F2-like (LOC102792231) mRNA Length=2371
NODE_1084	XM_005916059.1| PREDICTED: Haplochromis burtoni solute carrier family 35 member F2-like (LOC102291992) mRNA Length=2438
NODE_1084	XM_003453735.2| PREDICTED: Oreochromis niloticus solute carrier family 35 member F2-like (LOC100696653) mRNA Length=2696
NODE_1084	XM_010747426.1| PREDICTED: Larimichthys crocea solute carrier family 35 member F2-like (LOC104932252) mRNA Length=1200
NODE_1084	XM_003456407.2| PREDICTED: Oreochromis niloticus solute carrier family 35 member F2-like (LOC100710181) mRNA Length=1917
NODE_1092	NM_001139682.1| Salmo salar Aspartyl beta-hydroxylase-like (LOC100194596) mRNA gb|BT043697.1| Salmo salar clone HM5_2230 Aspartyl beta-hydroxylase-like mRNA complete cds Length=2290
NODE_1092	NM_001123718.1| Salmo salar parvalbumin beta-like (LOC100137051) mRNA emb|X97824.1| S.salar mRNA for parvalbumin beta (clone 14.1) Length=622
NODE_1092	XM_010874232.1| PREDICTED: Esox lucius parvalbumin beta 1 (LOC105013010) transcript variant X2 mRNA Length=555
NODE_1092	XM_010874231.1| PREDICTED: Esox lucius parvalbumin beta 1 (LOC105013010) transcript variant X1 mRNA Length=569
NODE_1093	XM_010877340.2| PREDICTED: Esox lucius spermatid perinuclear RNA binding protein (strbp) transcript variant X4 mRNA Length=4170
NODE_1094	XM_010870933.2| PREDICTED: Esox lucius angiomotin (LOC105011118) transcript variant X3 mRNA Length=6137
NODE_1094	XM_010870932.2| PREDICTED: Esox lucius angiomotin (LOC105011118) transcript variant X2 mRNA Length=6256
NODE_1094	XM_010870931.2| PREDICTED: Esox lucius angiomotin (LOC105011118) transcript variant X1 mRNA Length=6269
NODE_1095	XM_013132632.1| PREDICTED: Esox lucius WD repeat domain 47 (wdr47) mRNA Length=4710
NODE_1095	XM_008282255.1| PREDICTED: Stegastes partitus WD repeat domain 47 (wdr47) transcript variant X2 mRNA Length=4368
NODE_1095	XM_008282254.1| PREDICTED: Stegastes partitus WD repeat domain 47 (wdr47) transcript variant X1 mRNA Length=4371
NODE_1095	XM_012874688.1| PREDICTED: Fundulus heteroclitus WD repeat domain 47 (wdr47) mRNA Length=3030
NODE_1095	XM_011616438.1| PREDICTED: Takifugu rubripes WD repeat domain 47 (wdr47) transcript variant X2 mRNA Length=3654
NODE_1095	XM_011616437.1| PREDICTED: Takifugu rubripes WD repeat domain 47 (wdr47) transcript variant X1 mRNA Length=3678
NODE_1095	XM_010738321.1| PREDICTED: Larimichthys crocea WD repeat domain 47 (wdr47) mRNA Length=3210
NODE_1095	XM_007243717.1| PREDICTED: Astyanax mexicanus WD repeat-containing protein 47-like (LOC103036855) partial mRNA Length=1072
NODE_1095	XM_008433744.1| PREDICTED: Poecilia reticulata WD repeat domain 47 (wdr47) transcript variant X2 mRNA Length=4180
NODE_1095	XM_008433743.1| PREDICTED: Poecilia reticulata WD repeat domain 47 (wdr47) transcript variant X1 mRNA Length=4203
NODE_1096	XM_013132632.1| PREDICTED: Esox lucius WD repeat domain 47 (wdr47) mRNA Length=4710
NODE_1096	XM_004542552.2| PREDICTED: Maylandia zebra WD repeat domain 47 (wdr47) mRNA Length=3037
NODE_1096	XM_008282255.1| PREDICTED: Stegastes partitus WD repeat domain 47 (wdr47) transcript variant X2 mRNA Length=4368
NODE_1096	XM_008282254.1| PREDICTED: Stegastes partitus WD repeat domain 47 (wdr47) transcript variant X1 mRNA Length=4371
NODE_1096	XM_006787002.1| PREDICTED: Neolamprologus brichardi WD repeat-containing protein 47-like (LOC102790825) mRNA Length=4424
NODE_1096	XM_005476205.1| PREDICTED: Oreochromis niloticus WD repeat-containing protein 47-like (LOC100701784) transcript variant X2 mRNA Length=4408
NODE_1096	XM_003437953.2| PREDICTED: Oreochromis niloticus WD repeat-containing protein 47-like (LOC100701784) transcript variant X1 mRNA Length=4417
NODE_1096	XM_005920462.1| PREDICTED: Haplochromis burtoni WD repeat-containing protein 47-like (LOC102290984) mRNA Length=4240
NODE_1096	XM_005721207.1| PREDICTED: Pundamilia nyererei WD repeat-containing protein 47-like (LOC102206413) mRNA Length=3143
NODE_1096	XM_012874688.1| PREDICTED: Fundulus heteroclitus WD repeat domain 47 (wdr47) mRNA Length=3030
NODE_1097	NM_001123639.1| Salmo salar glycerol-3-phosphate dehydrogenase (LOC100136539) mRNA gb|AY024367.1| Salmo salar glycerol-3-phosphate dehydrogenase mRNA complete cds Length=1713
NODE_1102	XM_013131815.1| PREDICTED: Esox lucius vitrin-like (LOC105009263) mRNA Length=4276
NODE_1102	XM_012921426.1| PREDICTED: Maylandia zebra vitrin (vit) transcript variant X2 mRNA Length=3992
NODE_1102	XM_004559758.2| PREDICTED: Maylandia zebra vitrin (vit) transcript variant X1 mRNA Length=4055
NODE_1102	XM_005936355.1| PREDICTED: Haplochromis burtoni vitrin-like (LOC102288585) mRNA Length=3697
NODE_1102	XM_005473946.1| PREDICTED: Oreochromis niloticus vitrin (vit) transcript variant X5 mRNA Length=3874
NODE_1102	XM_005473945.1| PREDICTED: Oreochromis niloticus vitrin (vit) transcript variant X4 mRNA Length=4010
NODE_1102	XM_005473944.1| PREDICTED: Oreochromis niloticus vitrin (vit) transcript variant X3 mRNA Length=4144
NODE_1102	XM_005473943.1| PREDICTED: Oreochromis niloticus vitrin (vit) transcript variant X2 mRNA Length=4216
NODE_1102	XM_005473942.1| PREDICTED: Oreochromis niloticus vitrin (vit) transcript variant X1 mRNA Length=4279
NODE_1102	XM_006806925.1| PREDICTED: Neolamprologus brichardi vitrin-like (LOC102791378) mRNA Length=4055
NODE_1103	NM_001173628.1| Salmo salar Stress-activated map kinase-interacting protein 1 (sin1) mRNA gb|BT059107.1| Salmo salar clone ssal-rgf-525-349 Stress-activated map kinase-interacting protein 1 putative mRNA complete cds Length=3479
NODE_1103	XM_010893625.1| PREDICTED: Esox lucius mitogen-activated protein kinase associated protein 1 (mapkap1) mRNA Length=3087
NODE_1103	XM_012830211.1| PREDICTED: Clupea harengus mitogen-activated protein kinase associated protein 1 (mapkap1) transcript variant X2 mRNA Length=2714
NODE_1103	XM_012830210.1| PREDICTED: Clupea harengus mitogen-activated protein kinase associated protein 1 (mapkap1) transcript variant X1 mRNA Length=2717
NODE_1103	XM_008325144.1| PREDICTED: Cynoglossus semilaevis mitogen-activated protein kinase associated protein 1 (mapkap1) transcript variant X2 mRNA Length=1791
NODE_1103	XM_008325143.1| PREDICTED: Cynoglossus semilaevis mitogen-activated protein kinase associated protein 1 (mapkap1) transcript variant X1 mRNA Length=2357
NODE_1103	XM_006640564.1| PREDICTED: Lepisosteus oculatus target of rapamycin complex 2 subunit MAPKAP1-like (LOC102690033) mRNA Length=2460
NODE_1103	XM_010771907.1| PREDICTED: Notothenia coriiceps mitogen-activated protein kinase associated protein 1 (mapkap1) mRNA Length=1739
NODE_1103	XM_003198574.3| PREDICTED: Danio rerio mitogen-activated protein kinase associated protein 1 (mapkap1) mRNA Length=5069
NODE_1103	XM_010750470.1| PREDICTED: Larimichthys crocea mitogen-activated protein kinase associated protein 1 (mapkap1) mRNA Length=2908
NODE_1105	XM_011607719.1| PREDICTED: Takifugu rubripes Ras association (RalGDS/AF-6) domain family (N-terminal) member 9 (rassf9) mRNA Length=1950
NODE_1108	XM_010898476.2| PREDICTED: Esox lucius storkhead box 2 (stox2) transcript variant X4 mRNA Length=4958
NODE_1108	XM_010898466.2| PREDICTED: Esox lucius storkhead box 2 (stox2) transcript variant X3 mRNA Length=4933
NODE_1108	XM_010898458.2| PREDICTED: Esox lucius storkhead box 2 (stox2) transcript variant X2 mRNA Length=5419
NODE_1108	XM_010898453.2| PREDICTED: Esox lucius storkhead box 2 (stox2) transcript variant X1 mRNA Length=5775
NODE_1108	XM_009292845.1| PREDICTED: Danio rerio storkhead box 2a (stox2a) transcript variant X3 mRNA Length=6058
NODE_1108	XM_005160006.2| PREDICTED: Danio rerio storkhead box 2a (stox2a) transcript variant X2 mRNA Length=7381
NODE_1108	XM_001922863.5| PREDICTED: Danio rerio storkhead box 2a (stox2a) transcript variant X1 mRNA Length=7330
NODE_1112	XM_012862378.1| PREDICTED: Fundulus heteroclitus heat shock 70kD protein 12B (hspa12b) mRNA Length=2620
NODE_1112	XM_007242038.1| PREDICTED: Astyanax mexicanus heat shock 70kD protein 12B (hspa12b) mRNA Length=3133
NODE_1112	XM_007908584.1| PREDICTED: Callorhinchus milii heat shock 70 kDa protein 12B-like (LOC103188549) mRNA Length=2006
NODE_1115	XM_010864509.2| PREDICTED: Esox lucius zinc finger protein 536-like (LOC105006144) mRNA Length=8135
NODE_1115	XM_008279723.1| PREDICTED: Stegastes partitus zinc finger protein 536-like (LOC103355806) mRNA Length=8086
NODE_1115	XM_010793480.1| PREDICTED: Notothenia coriiceps zinc finger protein 219-like (LOC104964643) transcript variant X4 mRNA Length=7337
NODE_1115	XM_010793479.1| PREDICTED: Notothenia coriiceps zinc finger protein 219-like (LOC104964643) transcript variant X3 mRNA Length=7508
NODE_1115	XM_010793478.1| PREDICTED: Notothenia coriiceps zinc finger protein 219-like (LOC104964643) transcript variant X2 mRNA Length=7565
NODE_1115	XM_010793477.1| PREDICTED: Notothenia coriiceps zinc finger protein 219-like (LOC104964643) transcript variant X1 mRNA Length=7484
NODE_1122	XM_012837456.1| PREDICTED: Clupea harengus dolichyl-diphosphooligosaccharide--protein glycosyltransferase subunit STT3B-like (LOC105908895) mRNA Length=2492
NODE_1122	XM_008331547.1| PREDICTED: Cynoglossus semilaevis dolichyl-diphosphooligosaccharide--protein glycosyltransferase subunit STT3B-like (LOC103394298) mRNA Length=4184
NODE_1122	XM_012831449.1| PREDICTED: Clupea harengus STT3B subunit of the oligosaccharyltransferase complex (catalytic) (stt3b) mRNA Length=2424
NODE_1122	XM_010735377.1| PREDICTED: Larimichthys crocea dolichyl-diphosphooligosaccharide--protein glycosyltransferase subunit STT3B-like (LOC104922533) mRNA Length=5776
NODE_1122	XM_011649505.1| PREDICTED: Pogonomyrmex barbatus dolichyl-diphosphooligosaccharide--protein glycosyltransferase subunit STT3 (LOC105433974) transcript variant X3 mRNA Length=2754
NODE_1122	XM_011649504.1| PREDICTED: Pogonomyrmex barbatus dolichyl-diphosphooligosaccharide--protein glycosyltransferase subunit STT3 (LOC105433974) transcript variant X2 mRNA Length=2760
NODE_1122	XM_011649502.1| PREDICTED: Pogonomyrmex barbatus dolichyl-diphosphooligosaccharide--protein glycosyltransferase subunit STT3 (LOC105433974) transcript variant X1 mRNA Length=3516
NODE_1122	XM_011609499.1| PREDICTED: Takifugu rubripes STT3B subunit of the oligosaccharyltransferase complex (catalytic) (stt3b) mRNA Length=4701
NODE_1122	XM_003580768.2| PREDICTED: Brachypodium distachyon dolichyl-diphosphooligosaccharide--protein glycosyltransferase subunit STT3B (LOC100821674) mRNA Length=2631
NODE_1123	XM_013131210.1| PREDICTED: Esox lucius cyclin-dependent kinase 6 (cdk6) mRNA Length=4805
NODE_1124	XM_013137350.1| PREDICTED: Esox lucius cardiolipin synthase 1 (crls1) mRNA Length=1908
NODE_1127	XM_013132394.1| PREDICTED: Esox lucius slit guidance ligand 2 (slit2) mRNA Length=4832
NODE_1128	XM_010870061.2| PREDICTED: Esox lucius fibroblast growth factor receptor 2 (fgfr2) transcript variant X1 mRNA Length=4777
NODE_1128	XM_010870066.1| PREDICTED: Esox lucius fibroblast growth factor receptor 2 (fgfr2) transcript variant X6 mRNA Length=4764
NODE_1128	XM_010870065.1| PREDICTED: Esox lucius fibroblast growth factor receptor 2 (fgfr2) transcript variant X5 mRNA Length=4431
NODE_1128	XM_010870064.1| PREDICTED: Esox lucius fibroblast growth factor receptor 2 (fgfr2) transcript variant X4 mRNA Length=4506
NODE_1128	XM_010870063.1| PREDICTED: Esox lucius fibroblast growth factor receptor 2 (fgfr2) transcript variant X3 mRNA Length=4771
NODE_1128	XM_010870062.1| PREDICTED: Esox lucius fibroblast growth factor receptor 2 (fgfr2) transcript variant X2 mRNA Length=4770
NODE_1128	XM_012817058.1| PREDICTED: Clupea harengus fibroblast growth factor receptor 2 (fgfr2) mRNA Length=3259
NODE_1128	XM_005742379.1| PREDICTED: Pundamilia nyererei fibroblast growth factor receptor 2-like (LOC102203942) transcript variant X7 mRNA Length=3485
NODE_1128	XM_005742378.1| PREDICTED: Pundamilia nyererei fibroblast growth factor receptor 2-like (LOC102203942) transcript variant X6 mRNA Length=3572
NODE_1128	XM_005742377.1| PREDICTED: Pundamilia nyererei fibroblast growth factor receptor 2-like (LOC102203942) transcript variant X5 mRNA Length=3820
NODE_1131	NM_001173591.1| Salmo salar von Hippel-Lindau tumor suppressor (vhl) mRNA gb|BT059003.1| Salmo salar clone ssal-rgf-519-068 Von Hippel-Lindau disease tumor suppressor putative mRNA complete cds Length=2408
NODE_1132	NM_001173672.1| Salmo salar Probable UDP-sugar transporter protein SLC35A5 (s35a5) mRNA gb|BT059214.1| Salmo salar clone ssal-rgf-532-377 Probable UDP-sugar transporter protein SLC35A5 putative mRNA complete cds Length=2876
NODE_1132	XM_010889944.2| PREDICTED: Esox lucius solute carrier family 35 member A5 (slc35a5) mRNA Length=2350
NODE_1132	XM_010750445.1| PREDICTED: Larimichthys crocea solute carrier family 35 member A5 (slc35a5) transcript variant X1 mRNA Length=2218
NODE_1132	XM_012876342.1| PREDICTED: Fundulus heteroclitus solute carrier family 35 member A5 (slc35a5) transcript variant X2 mRNA Length=2125
NODE_1132	XM_012876341.1| PREDICTED: Fundulus heteroclitus solute carrier family 35 member A5 (slc35a5) transcript variant X1 mRNA Length=2210
NODE_1132	XM_010750446.1| PREDICTED: Larimichthys crocea solute carrier family 35 member A5 (slc35a5) transcript variant X2 mRNA Length=2167
NODE_1136	XM_010871782.2| PREDICTED: Esox lucius AN1-type zinc finger protein 5-like (LOC105011614) transcript variant X4 mRNA Length=4179
NODE_1136	XM_010871780.2| PREDICTED: Esox lucius AN1-type zinc finger protein 5-like (LOC105011614) transcript variant X2 mRNA Length=4208
NODE_1136	XM_010871777.2| PREDICTED: Esox lucius AN1-type zinc finger protein 5-like (LOC105011614) transcript variant X1 mRNA Length=4217
NODE_1136	XM_007236927.1| PREDICTED: Astyanax mexicanus AN1-type zinc finger protein 5-like (LOC103042439) mRNA Length=1851
NODE_1137	NM_001139818.1| Salmo salar beclin 1 (coiled-coil myosin-like BCL2 interacting protein) (becn1) mRNA gb|BT044718.1| Salmo salar clone ssal-rgf-501-310 Beclin-1 putative mRNA complete cds Length=3002
NODE_1142	XM_010871987.2| PREDICTED: Esox lucius SUN domain containing ossification factor (suco) transcript variant X7 mRNA Length=6190
NODE_1142	XM_010871985.2| PREDICTED: Esox lucius SUN domain containing ossification factor (suco) transcript variant X5 mRNA Length=6310
NODE_1142	XM_010871984.2| PREDICTED: Esox lucius SUN domain containing ossification factor (suco) transcript variant X4 mRNA Length=6502
NODE_1142	XM_010871983.2| PREDICTED: Esox lucius SUN domain containing ossification factor (suco) transcript variant X3 mRNA Length=6171
NODE_1142	XM_010871982.2| PREDICTED: Esox lucius SUN domain containing ossification factor (suco) transcript variant X2 mRNA Length=6521
NODE_1142	XM_010871981.2| PREDICTED: Esox lucius SUN domain containing ossification factor (suco) transcript variant X1 mRNA Length=6523
NODE_1144	XM_010746201.1| PREDICTED: Larimichthys crocea integrator complex subunit 7 (ints7) mRNA Length=2864
NODE_1144	XM_005731083.1| PREDICTED: Pundamilia nyererei integrator complex subunit 7-like (LOC102204672) transcript variant X5 mRNA Length=2959
NODE_1144	XM_005731082.1| PREDICTED: Pundamilia nyererei integrator complex subunit 7-like (LOC102204672) transcript variant X4 mRNA Length=3046
NODE_1144	XM_005731081.1| PREDICTED: Pundamilia nyererei integrator complex subunit 7-like (LOC102204672) transcript variant X3 mRNA Length=3064
NODE_1144	XM_005731080.1| PREDICTED: Pundamilia nyererei integrator complex subunit 7-like (LOC102204672) transcript variant X2 mRNA Length=3106
[truncated: 117,358 more rows]
